# Supplementary material for: Conjunctival epithelial cells resist productive SARS-CoV-2 infection
Source: Stem Cell Reports. 2022 Jun 23;17(7):1699–713. doi: 10.1016/j.stemcr.2022.05.017 (PMC9222349; doi:10.1016/j.stemcr.2022.05.017)
Supplement: Table S1. A full list of highly and differentially expressed genes between the clusters identified in the ALI conjunctival organotypic culture at days 30 and 75 of differentiation [file mmc2.xlsx]

## Sheet: day 30
p_val	avg_log2FC	pct.1	pct.2	p_val_adj	cluster	gene	cell_annotation
6.70168e-210	2.17315	0.904	0.31	1.26193e-205	0	SLC26A4	superficial conjunctival epithelium
9.23367e-140	2.15997	0.944	0.513	1.7387e-135	0	LYPD2	superficial conjunctival epithelium
3.33709e-203	1.95859	0.86	0.296	6.28374e-199	0	FCGBP	superficial conjunctival epithelium
2.76936e-201	1.84015	0.994	0.479	5.21471e-197	0	PIP	superficial conjunctival epithelium
5.33584e-215	1.82749	0.99	0.439	1.00474e-210	0	CEACAM7	superficial conjunctival epithelium
1.28606e-219	1.75138	0.998	0.67	2.42166e-215	0	PSCA	superficial conjunctival epithelium
8.97072e-175	1.6991	0.912	0.375	1.68919e-170	0	SLC34A2	superficial conjunctival epithelium
3.55902e-185	1.66581	0.996	0.539	6.70163e-181	0	CXCL17	superficial conjunctival epithelium
4.97573e-190	1.65582	0.701	0.18	9.36931e-186	0	DUOXA2	superficial conjunctival epithelium
1.1723e-146	1.56955	0.996	0.558	2.20743e-142	0	AGR2	superficial conjunctival epithelium
1.70999e-117	1.50356	0.365	0.066	3.21991e-113	0	AQP5	superficial conjunctival epithelium
2.45656e-251	1.43983	0.998	0.47	4.6257e-247	0	FAM3D	superficial conjunctival epithelium
2.69571e-187	1.41939	0.996	0.742	5.07601e-183	0	TSPAN1	superficial conjunctival epithelium
3.27445e-207	1.39266	0.998	0.583	6.16579e-203	0	ADGRF1	superficial conjunctival epithelium
1.66924e-150	1.37612	0.824	0.311	3.14319e-146	0	DUOX2	superficial conjunctival epithelium
2.04344e-163	1.30489	0.998	0.887	3.8478e-159	0	LCN2	superficial conjunctival epithelium
1.92961e-29	1.2897	0.479	0.283	3.63346e-25	0	AZGP1	superficial conjunctival epithelium
1.70946e-213	1.28476	0.998	0.406	3.21891e-209	0	CP	superficial conjunctival epithelium
1.5393e-170	1.25259	0.794	0.262	2.8985e-166	0	IL19	superficial conjunctival epithelium
7.38617e-137	1.24293	0.998	0.57	1.39082e-132	0	MUC1	superficial conjunctival epithelium
2.97156e-143	1.23593	1	0.993	5.59545e-139	0	S100A9	superficial conjunctival epithelium
4.32417e-127	1.22941	0.998	0.624	8.14242e-123	0	PIGR	superficial conjunctival epithelium
8.09975e-121	1.228	1	0.973	1.52518e-116	0	S100A8	superficial conjunctival epithelium
1.0804e-214	1.18213	0.832	0.251	2.03439e-210	0	CAPN13	superficial conjunctival epithelium
5.45462e-144	1.12313	0.998	0.754	1.02711e-139	0	GLUL	superficial conjunctival epithelium
3.83513e-30	1.09262	0.563	0.362	7.22154e-26	0	KRT13	superficial conjunctival epithelium
1.50851e-158	1.09231	0.956	0.413	2.84053e-154	0	TMC5	superficial conjunctival epithelium
9.3538e-80	1.07974	0.996	0.661	1.76132e-75	0	RARRES1	superficial conjunctival epithelium
2.22336e-115	1.07286	0.998	0.7	4.18659e-111	0	XDH	superficial conjunctival epithelium
2.83163e-125	1.07214	0.902	0.443	5.33197e-121	0	SLC40A1	superficial conjunctival epithelium
6.96764e-93	1.07197	0.988	0.723	1.31201e-88	0	NEAT1	superficial conjunctival epithelium
5.9128e-134	1.06751	0.998	0.528	1.11338e-129	0	DHRS9	superficial conjunctival epithelium
1.22011e-143	1.04758	0.996	0.682	2.29746e-139	0	ELF3	superficial conjunctival epithelium
5.40636e-94	1.03255	0.996	0.907	1.01802e-89	0	SLPI	superficial conjunctival epithelium
1.43845e-160	1.02388	0.994	0.604	2.7086e-156	0	TMPRSS4	superficial conjunctival epithelium
2.91134e-99	0.994184	0.99	0.632	5.48205e-95	0	TGM2	superficial conjunctival epithelium
3.73214e-139	0.984305	0.998	0.88	7.02762e-135	0	CYBA	superficial conjunctival epithelium
2.8857e-157	0.980692	0.994	0.531	5.43378e-153	0	SLC44A4	superficial conjunctival epithelium
1.00748e-198	0.94509	0.966	0.421	1.89709e-194	0	ATP10B	superficial conjunctival epithelium
3.99236e-121	0.919796	0.994	0.727	7.51761e-117	0	DUSP4	superficial conjunctival epithelium
2.08631e-107	0.913623	0.998	0.735	3.92852e-103	0	B4GALT5	superficial conjunctival epithelium
4.16038e-129	0.908249	0.964	0.542	7.83399e-125	0	NQO1	superficial conjunctival epithelium
2.41081e-125	0.903741	0.988	0.667	4.53955e-121	0	CD55	superficial conjunctival epithelium
2.36197e-124	0.900868	0.998	0.58	4.4476e-120	0	SPRR3	superficial conjunctival epithelium
6.62178e-73	0.899304	0.998	0.818	1.24688e-68	0	ATP1B1	superficial conjunctival epithelium
5.30306e-158	0.882086	0.982	0.476	9.98566e-154	0	VSIG2	superficial conjunctival epithelium
6.76467e-63	0.86576	0.998	0.733	1.27379e-58	0	SRD5A3	superficial conjunctival epithelium
5.80337e-134	0.855253	0.992	0.513	1.09277e-129	0	CFB	superficial conjunctival epithelium
2.18006e-131	0.851964	0.934	0.522	4.10506e-127	0	CD74	superficial conjunctival epithelium
2.81551e-40	0.847132	0.617	0.367	5.3016e-36	0	CLU	superficial conjunctival epithelium
4.78795e-103	0.84637	0.996	0.651	9.01572e-99	0	ZG16B	superficial conjunctival epithelium
1.69853e-69	0.840549	0.996	0.88	3.19832e-65	0	MT-ND3	superficial conjunctival epithelium
2.20187e-126	0.839537	0.996	0.542	4.14612e-122	0	MUC16	superficial conjunctival epithelium
3.33185e-111	0.833555	0.99	0.601	6.27387e-107	0	BCAS1	superficial conjunctival epithelium
6.71836e-69	0.830411	0.994	0.781	1.26507e-64	0	WFDC2	superficial conjunctival epithelium
1.72941e-69	0.820769	0.986	0.679	3.25648e-65	0	RDH10	superficial conjunctival epithelium
1.86121e-86	0.807603	0.998	0.835	3.50465e-82	0	PDZK1IP1	superficial conjunctival epithelium
2.59276e-76	0.803451	0.994	0.669	4.88217e-72	0	RARRES3	superficial conjunctival epithelium
2.95884e-140	0.800068	0.982	0.621	5.57149e-136	0	TC2N	superficial conjunctival epithelium
4.50066e-84	0.788062	0.525	0.177	8.47474e-80	0	GABRP	superficial conjunctival epithelium
8.58377e-84	0.784736	0.978	0.729	1.61632e-79	0	JUN	superficial conjunctival epithelium
2.85588e-85	0.783296	0.998	0.702	5.37763e-81	0	FAM83A	superficial conjunctival epithelium
3.87659e-129	0.780893	0.986	0.588	7.29961e-125	0	SH2D4A	superficial conjunctival epithelium
3.8195e-139	0.773464	0.982	0.515	7.19212e-135	0	CTSS	superficial conjunctival epithelium
5.90398e-89	0.755506	0.978	0.499	1.11172e-84	0	MUC4	superficial conjunctival epithelium
2.00629e-131	0.752727	0.996	0.762	3.77784e-127	0	CREB3L2	superficial conjunctival epithelium
4.90873e-113	0.748246	1	0.938	9.24313e-109	0	PRDX5	superficial conjunctival epithelium
4.69722e-66	0.743895	0.992	0.86	8.84487e-62	0	MT-CYB	superficial conjunctival epithelium
5.31147e-176	0.735665	0.964	0.441	1.00015e-171	0	CFH	superficial conjunctival epithelium
5.47706e-206	0.724999	0.966	0.393	1.03133e-201	0	BMP3	superficial conjunctival epithelium
6.61447e-66	0.720414	0.998	0.766	1.24551e-61	0	MALAT1	superficial conjunctival epithelium
9.90553e-97	0.707003	0.998	0.636	1.86521e-92	0	NCCRP1	superficial conjunctival epithelium
3.71976e-70	0.706367	0.992	0.62	7.00431e-66	0	CEACAM6	superficial conjunctival epithelium
2.77958e-101	0.705691	1	0.914	5.23396e-97	0	LGALS3	superficial conjunctival epithelium
3.69961e-100	0.7012	0.992	0.701	6.96636e-96	0	KLF5	superficial conjunctival epithelium
4.35239e-05	-0.702705	0.938	0.781	0.819555	0	ANXA5	superficial conjunctival epithelium
6.17605e-05	-0.703795	0.77	0.523	1	0	DEFB4A	superficial conjunctival epithelium
3.08339e-37	-0.705997	0.99	0.87	5.80603e-33	0	HES4	superficial conjunctival epithelium
3.04717e-29	-0.706607	0.002	0.21	5.73782e-25	0	NNMT	superficial conjunctival epithelium
3.09707e-48	-0.70924	1	0.981	5.83178e-44	0	HINT1	superficial conjunctival epithelium
1.67796e-23	-0.710244	0.006	0.179	3.1596e-19	0	G0S2	superficial conjunctival epithelium
6.52958e-33	-0.711011	0.004	0.235	1.22952e-28	0	MYLK	superficial conjunctival epithelium
3.4485e-41	-0.711229	0.082	0.379	6.49352e-37	0	TMEM45A	superficial conjunctival epithelium
5.53091e-36	-0.717193	0.004	0.253	1.04147e-31	0	CLCA2	superficial conjunctival epithelium
3.6892e-58	-0.718384	0.998	0.986	6.94677e-54	0	RPL34	superficial conjunctival epithelium
1.28338e-40	-0.721257	0.541	0.672	2.4166e-36	0	TMEM132A	superficial conjunctival epithelium
3.95049e-51	-0.723614	1	0.955	7.43876e-47	0	SELENOW	superficial conjunctival epithelium
6.76998e-41	-0.723773	0.998	0.989	1.27479e-36	0	RPS2	superficial conjunctival epithelium
1.20491e-29	-0.723819	0.01	0.224	2.26884e-25	0	SERPINE2	superficial conjunctival epithelium
4.71304e-21	-0.725732	0.822	0.76	8.87465e-17	0	CAMK2N1	superficial conjunctival epithelium
9.76168e-33	-0.726223	1	0.997	1.83812e-28	0	FTL	superficial conjunctival epithelium
4.1492e-57	-0.726543	0.014	0.374	7.81294e-53	0	PKP1	superficial conjunctival epithelium
2.09792e-49	-0.729111	0.982	0.877	3.95037e-45	0	YWHAQ	superficial conjunctival epithelium
2.87818e-41	-0.73325	0.084	0.373	5.41961e-37	0	FILIP1L	superficial conjunctival epithelium
0.000430912	-0.737738	0.565	0.557	1	0	CSTA	superficial conjunctival epithelium
2.00068e-24	-0.739988	0.962	0.852	3.76728e-20	0	SDC4	superficial conjunctival epithelium
3.24748e-37	-0.740765	1	0.981	6.11501e-33	0	PFN1	superficial conjunctival epithelium
1.18834e-42	-0.741427	0.976	0.898	2.23764e-38	0	RAN	superficial conjunctival epithelium
1.33033e-38	-0.741946	0.002	0.265	2.50501e-34	0	SUGCT	superficial conjunctival epithelium
2.08033e-12	-0.742401	0.924	0.831	3.91726e-08	0	IFI27	superficial conjunctival epithelium
1.72121e-25	-0.743013	0.76	0.746	3.24104e-21	0	SNHG8	superficial conjunctival epithelium
4.78452e-16	-0.746449	0.745	0.723	9.00925e-12	0	TMEM40	superficial conjunctival epithelium
1.05572e-31	-0.746908	0.539	0.643	1.98791e-27	0	SLC38A1	superficial conjunctival epithelium
1.43045e-33	-0.750529	0.381	0.587	2.69353e-29	0	CKB	superficial conjunctival epithelium
8.51636e-76	-0.754158	1	0.992	1.60363e-71	0	RPL37A	superficial conjunctival epithelium
7.16946e-71	-0.756615	1	0.986	1.35001e-66	0	RPS23	superficial conjunctival epithelium
5.875e-17	-0.75976	0.968	0.88	1.10626e-12	0	S100A13	superficial conjunctival epithelium
7.05736e-24	-0.763154	0.996	0.972	1.3289e-19	0	POLR2L	superficial conjunctival epithelium
7.07881e-83	-0.764079	1	0.99	1.33294e-78	0	RPL36	superficial conjunctival epithelium
1.42403e-27	-0.765047	0.944	0.789	2.68144e-23	0	CDK6	superficial conjunctival epithelium
3.52371e-67	-0.766294	1	0.995	6.63515e-63	0	ANXA2	superficial conjunctival epithelium
1.4691e-41	-0.766366	0.002	0.281	2.76632e-37	0	C12orf75	superficial conjunctival epithelium
1.61434e-36	-0.76832	0.966	0.874	3.03981e-32	0	METRN	superficial conjunctival epithelium
8.03909e-71	-0.768989	1	0.991	1.51376e-66	0	RPLP2	superficial conjunctival epithelium
2.38698e-22	-0.76906	0.97	0.8	4.49469e-18	0	MYH9	superficial conjunctival epithelium
1.65232e-42	-0.772124	0.05	0.343	3.11132e-38	0	EMP3	superficial conjunctival epithelium
7.58586e-35	-0.772736	0.988	0.915	1.42842e-30	0	ATOX1	superficial conjunctival epithelium
1.46387e-56	-0.772783	1	0.994	2.75647e-52	0	RPS28	superficial conjunctival epithelium
1.77854e-65	-0.776942	0.992	0.887	3.34898e-61	0	CD59	superficial conjunctival epithelium
5.05061e-19	-0.777713	0.81	0.736	9.5103e-15	0	PRNP	superficial conjunctival epithelium
2.28136e-05	-0.782168	0.393	0.309	0.42958	0	PLCG2	superficial conjunctival epithelium
4.99956e-38	-0.786268	0.07	0.341	9.41416e-34	0	KLK5	superficial conjunctival epithelium
6.73939e-56	-0.793224	0.996	0.929	1.26903e-51	0	EEF1B2	superficial conjunctival epithelium
1.29844e-30	-0.794062	0.006	0.224	2.44496e-26	0	TIMP3	superficial conjunctival epithelium
1.1644e-09	-0.796128	0.774	0.734	2.19257e-05	0	IGFBP2	superficial conjunctival epithelium
1.46816e-31	-0.798774	0.581	0.667	2.76455e-27	0	RAB32	superficial conjunctival epithelium
5.80782e-33	-0.801662	0.924	0.796	1.09361e-28	0	CDKN2B	superficial conjunctival epithelium
4.32307e-31	-0.802877	0.872	0.78	8.14033e-27	0	OAT	superficial conjunctival epithelium
4.79941e-44	-0.803528	0.525	0.672	9.03728e-40	0	AHNAK2	superficial conjunctival epithelium
0.000933363	-0.806568	0.184	0.236	1	0	SPRR2F	superficial conjunctival epithelium
7.53937e-91	-0.806676	1	0.989	1.41966e-86	0	RPL35	superficial conjunctival epithelium
3.63191e-33	-0.808926	0.762	0.766	6.83888e-29	0	SOX9	superficial conjunctival epithelium
9.30494e-26	-0.809838	0.89	0.822	1.75212e-21	0	PDCD5	superficial conjunctival epithelium
6.22588e-42	-0.814008	0.014	0.299	1.17233e-37	0	GLIPR1	superficial conjunctival epithelium
5.85669e-11	-0.814879	0.814	0.751	1.10282e-06	0	TUBA4A	superficial conjunctival epithelium
0.000132382	-0.815894	0.996	0.948	1	0	TXNDC17	superficial conjunctival epithelium
1.19963e-69	-0.822472	1	0.983	2.2589e-65	0	RPS4X	superficial conjunctival epithelium
1.06865e-38	-0.823104	0.006	0.271	2.01227e-34	0	DKK3	superficial conjunctival epithelium
5.0513e-80	-0.824034	0.996	0.98	9.5116e-76	0	RPL26	superficial conjunctival epithelium
3.50983e-09	-0.825861	0.022	0.102	6.609e-05	0	LTF	superficial conjunctival epithelium
1.64863e-31	-0.827972	0.99	0.846	3.10438e-27	0	APP	superficial conjunctival epithelium
8.2934e-47	-0.833138	0.056	0.373	1.56165e-42	0	SERPINB7	superficial conjunctival epithelium
4.28326e-18	-0.847448	0.97	0.859	8.06537e-14	0	ITGB6	superficial conjunctival epithelium
5.9394e-31	-0.857407	0.136	0.375	1.11839e-26	0	ODAPH	superficial conjunctival epithelium
1.38338e-14	-0.865014	0.503	0.562	2.6049e-10	0	DEFB1	superficial conjunctival epithelium
7.99496e-50	-0.867975	0.006	0.329	1.50545e-45	0	AC022075.1	superficial conjunctival epithelium
9.89633e-35	-0.870792	0.95	0.831	1.86348e-30	0	BTG1	superficial conjunctival epithelium
2.85635e-28	-0.870933	0.034	0.249	5.37851e-24	0	IL36G	superficial conjunctival epithelium
1.29254e-27	-0.878985	0.511	0.626	2.43385e-23	0	GLS	superficial conjunctival epithelium
6.7352e-17	-0.880112	0.621	0.626	1.26824e-12	0	ENAH	superficial conjunctival epithelium
4.06163e-35	-0.883006	0.281	0.516	7.64805e-31	0	COTL1	superficial conjunctival epithelium
1.75577e-39	-0.88402	0.18	0.454	3.30611e-35	0	RBP1	superficial conjunctival epithelium
4.72212e-26	-0.885919	0.934	0.86	8.89175e-22	0	MGST3	superficial conjunctival epithelium
7.6969e-44	-0.890082	0.876	0.823	1.44933e-39	0	MIR4435-2HG	superficial conjunctival epithelium
6.68339e-86	-0.896055	1	0.989	1.25848e-81	0	RPL35A	superficial conjunctival epithelium
3.99704e-36	-0.89845	0.707	0.76	7.52643e-32	0	IL18	superficial conjunctival epithelium
2.73845e-11	-0.90678	0.95	0.842	5.1565e-07	0	CD44	superficial conjunctival epithelium
1.37969e-80	-0.909934	0.232	0.626	2.59795e-76	0	HES2	superficial conjunctival epithelium
1.29992e-35	-0.910594	0.908	0.84	2.44774e-31	0	IFI27L2	superficial conjunctival epithelium
2.581e-69	-0.917308	0.996	0.916	4.86001e-65	0	ZFAS1	superficial conjunctival epithelium
1.272e-95	-0.922552	1	0.998	2.39517e-91	0	RPLP1	superficial conjunctival epithelium
1.16379e-78	-0.923433	0.992	0.911	2.19142e-74	0	TAGLN2	superficial conjunctival epithelium
3.76301e-63	-0.929769	0.994	0.882	7.08575e-59	0	RTN4	superficial conjunctival epithelium
1.8755e-38	-0.934327	0.02	0.287	3.53157e-34	0	COL1A1	superficial conjunctival epithelium
3.07654e-57	-0.934875	0.112	0.466	5.79312e-53	0	MSN	superficial conjunctival epithelium
6.66425e-34	-0.935243	0.006	0.243	1.25488e-29	0	TNC	superficial conjunctival epithelium
1.54542e-99	-0.939345	1	0.993	2.91002e-95	0	RPL32	superficial conjunctival epithelium
1.75257e-52	-0.95072	0.956	0.894	3.30009e-48	0	TNFRSF12A	superficial conjunctival epithelium
6.21227e-27	-0.954978	0.745	0.729	1.16977e-22	0	STK17A	superficial conjunctival epithelium
2.78689e-50	-0.956564	0.277	0.556	5.24772e-46	0	PDLIM4	superficial conjunctival epithelium
7.74562e-45	-0.966115	0.008	0.308	1.4585e-40	0	LGALS7	superficial conjunctival epithelium
3.6621e-54	-0.969704	0.633	0.741	6.89573e-50	0	CLIC4	superficial conjunctival epithelium
1.37385e-28	-0.982534	0.713	0.754	2.58696e-24	0	GADD45A	superficial conjunctival epithelium
2.71257e-26	-0.99073	0.014	0.208	5.10778e-22	0	HEPHL1	superficial conjunctival epithelium
2.45099e-37	-0.996444	0.924	0.793	4.61522e-33	0	ITGAV	superficial conjunctival epithelium
3.21268e-43	-1.00008	0.593	0.735	6.04948e-39	0	DMKN	superficial conjunctival epithelium
1.91076e-84	-1.00812	1	0.996	3.59796e-80	0	RPL39	superficial conjunctival epithelium
1.19204e-31	-1.01198	0.008	0.233	2.24461e-27	0	SPARC	superficial conjunctival epithelium
9.3796e-24	-1.01217	0.683	0.717	1.76618e-19	0	FBXO2	superficial conjunctival epithelium
3.32517e-36	-1.0131	0.741	0.739	6.2613e-32	0	SLC38A2	superficial conjunctival epithelium
3.50342e-82	-1.02391	0.998	0.987	6.59694e-78	0	RPL12	superficial conjunctival epithelium
1.98976e-18	-1.03143	0.555	0.658	3.74672e-14	0	ID3	superficial conjunctival epithelium
2.40468e-23	-1.03197	0.968	0.813	4.52802e-19	0	LAMB3	superficial conjunctival epithelium
1.29744e-14	-1.03282	0.754	0.752	2.44308e-10	0	GSTO1	superficial conjunctival epithelium
8.16051e-55	-1.0338	0.455	0.68	1.53662e-50	0	SERPINB5	superficial conjunctival epithelium
3.33446e-46	-1.0447	0.006	0.311	6.27879e-42	0	CAVIN1	superficial conjunctival epithelium
1.68982e-05	-1.04812	0.341	0.395	0.318193	0	KLK6	superficial conjunctival epithelium
4.52498e-43	-1.09187	0.004	0.292	8.52054e-39	0	PAPPA	superficial conjunctival epithelium
4.65023e-25	-1.09713	0.864	0.778	8.75637e-21	0	IVL	superficial conjunctival epithelium
9.65224e-27	-1.09735	0.85	0.758	1.81752e-22	0	PALLD	superficial conjunctival epithelium
1.4e-41	-1.10277	0.012	0.294	2.6362e-37	0	GJA1	superficial conjunctival epithelium
1.63503e-68	-1.12234	0.725	0.806	3.07876e-64	0	CNN3	superficial conjunctival epithelium
7.11433e-58	-1.13449	0.938	0.881	1.33963e-53	0	S100A14	superficial conjunctival epithelium
4.40849e-36	-1.13674	0.156	0.415	8.30119e-32	0	IL1A	superficial conjunctival epithelium
1.77666e-45	-1.14283	0.006	0.308	3.34545e-41	0	LGALS7B	superficial conjunctival epithelium
1.95113e-64	-1.14925	0.996	0.943	3.67398e-60	0	ALDH1A3	superficial conjunctival epithelium
1.83532e-72	-1.15212	0.9	0.857	3.4559e-68	0	CYTOR	superficial conjunctival epithelium
9.17862e-68	-1.15305	0.98	0.903	1.72833e-63	0	OCIAD2	superficial conjunctival epithelium
1.075e-15	-1.19035	0.353	0.485	2.02422e-11	0	ADIRF	superficial conjunctival epithelium
1.42873e-61	-1.19343	0.15	0.508	2.6903e-57	0	FLNA	superficial conjunctival epithelium
6.33739e-91	-1.19376	1	0.979	1.19333e-86	0	SH3BGRL3	superficial conjunctival epithelium
5.54152e-40	-1.20373	0.493	0.674	1.04347e-35	0	PHLDA1	superficial conjunctival epithelium
9.55791e-49	-1.21007	0.81	0.797	1.79975e-44	0	CLDN1	superficial conjunctival epithelium
2.68997e-58	-1.21506	0.988	0.847	5.06521e-54	0	DSP	superficial conjunctival epithelium
1.28714e-66	-1.23346	0.978	0.971	2.42369e-62	0	ANXA1	superficial conjunctival epithelium
7.25378e-48	-1.24309	0.814	0.774	1.36589e-43	0	JAG1	superficial conjunctival epithelium
9.44409e-22	-1.24637	0.319	0.496	1.77832e-17	0	CCL20	superficial conjunctival epithelium
3.42274e-70	-1.26294	0.116	0.519	6.44503e-66	0	MELTF	superficial conjunctival epithelium
8.643e-44	-1.31042	0.008	0.301	1.62748e-39	0	COL17A1	superficial conjunctival epithelium
2.52835e-54	-1.32456	0.142	0.478	4.76089e-50	0	MYL9	superficial conjunctival epithelium
2.753e-67	-1.33286	0.006	0.41	5.18389e-63	0	DSG3	superficial conjunctival epithelium
7.46528e-64	-1.36445	0.912	0.845	1.40571e-59	0	DCBLD2	superficial conjunctival epithelium
6.35981e-76	-1.37382	0.222	0.6	1.19755e-71	0	FYB1	superficial conjunctival epithelium
1.17796e-48	-1.38899	0.008	0.327	2.2181e-44	0	SERPINE1	superficial conjunctival epithelium
7.30657e-26	-1.39051	0.012	0.203	1.37583e-21	0	FDCSP	superficial conjunctival epithelium
1.96643e-118	-1.4011	1	0.996	3.70279e-114	0	HSPB1	superficial conjunctival epithelium
2.63729e-48	-1.42699	0.525	0.675	4.96601e-44	0	ACTN1	superficial conjunctival epithelium
2.70386e-79	-1.4324	0.198	0.597	5.09137e-75	0	CDA	superficial conjunctival epithelium
4.66667e-85	-1.45018	0.994	0.946	8.78734e-81	0	CTSC	superficial conjunctival epithelium
3.95927e-29	-1.4662	0.693	0.704	7.4553e-25	0	LAMC2	superficial conjunctival epithelium
7.97541e-30	-1.47253	0.543	0.719	1.50177e-25	0	FABP5	superficial conjunctival epithelium
1.07169e-86	-1.47372	0.643	0.77	2.01799e-82	0	DSC2	superficial conjunctival epithelium
4.30612e-51	-1.48103	0.778	0.829	8.10842e-47	0	PLAU	superficial conjunctival epithelium
6.25369e-25	-1.50142	0.675	0.731	1.17757e-20	0	CRABP2	superficial conjunctival epithelium
2.7217e-79	-1.50719	0.018	0.472	5.12496e-75	0	TUBA1A	superficial conjunctival epithelium
7.38671e-38	-1.52205	0.166	0.427	1.39092e-33	0	LAMA3	superficial conjunctival epithelium
4.20482e-109	-1.52744	0.798	0.866	7.91768e-105	0	TINAGL1	superficial conjunctival epithelium
2.00974e-125	-1.53668	0.986	0.968	3.78434e-121	0	S100A16	superficial conjunctival epithelium
3.07712e-90	-1.55532	0.353	0.693	5.79422e-86	0	TM4SF1	superficial conjunctival epithelium
4.01458e-53	-1.56382	0.575	0.71	7.55946e-49	0	KRT23	superficial conjunctival epithelium
5.83452e-128	-1.60445	0.998	0.997	1.09864e-123	0	S100A10	superficial conjunctival epithelium
1.27581e-139	-1.60774	0.988	0.964	2.40235e-135	0	CLTB	superficial conjunctival epithelium
1.91822e-80	-1.61959	0.036	0.492	3.612e-76	0	NUPR1	superficial conjunctival epithelium
9.75859e-35	-1.62495	0.01	0.254	1.83754e-30	0	SERPINB4	superficial conjunctival epithelium
1.46371e-68	-1.63349	0.126	0.516	2.75616e-64	0	CCND2	superficial conjunctival epithelium
1.99579e-52	-1.65358	0.002	0.338	3.75806e-48	0	VIM	superficial conjunctival epithelium
4.33208e-56	-1.67434	0.786	0.829	8.1573e-52	0	AREG	superficial conjunctival epithelium
1.51072e-66	-1.69592	0.028	0.429	2.84469e-62	0	INHBA	superficial conjunctival epithelium
4.32945e-24	-1.73369	0.01	0.189	8.15235e-20	0	SPRR2E	superficial conjunctival epithelium
2.12942e-36	-1.7686	0.713	0.776	4.0097e-32	0	FBXO32	superficial conjunctival epithelium
2.60498e-45	-1.92727	0.331	0.591	4.90517e-41	0	LY6D	superficial conjunctival epithelium
1.54074e-62	-2.00963	0.006	0.39	2.90121e-58	0	TAGLN	superficial conjunctival epithelium
1.60319e-16	-2.01441	0.681	0.692	3.0188e-12	0	PI3	superficial conjunctival epithelium
1.06651e-70	-2.02571	0.006	0.426	2.00824e-66	0	APOE	superficial conjunctival epithelium
1.41097e-126	-2.03416	0.804	0.941	2.65685e-122	0	KRT5	superficial conjunctival epithelium
1.27267e-72	-2.03525	0.014	0.442	2.39644e-68	0	THBS1	superficial conjunctival epithelium
3.29716e-85	-2.09228	0.022	0.499	6.20855e-81	0	CRYAB	superficial conjunctival epithelium
8.82123e-102	-2.14432	0.299	0.714	1.66104e-97	0	IL32	superficial conjunctival epithelium
4.90422e-47	-2.18482	0.541	0.746	9.23465e-43	0	CAV1	superficial conjunctival epithelium
4.66241e-55	-2.34831	0.257	0.552	8.77932e-51	0	IL1B	superficial conjunctival epithelium
3.15461e-34	-2.36671	0.405	0.593	5.94013e-30	0	SPRR2D	superficial conjunctival epithelium
2.58567e-79	-2.40042	0.01	0.464	4.86881e-75	0	IGFBP7	superficial conjunctival epithelium
7.63725e-78	-2.57464	0.387	0.708	1.43809e-73	0	MMP7	superficial conjunctival epithelium
2.96536e-137	-2.58828	0.246	0.764	5.58378e-133	0	CALD1	superficial conjunctival epithelium
9.50481e-110	-2.6134	0.758	0.898	1.78976e-105	0	SFN	superficial conjunctival epithelium
4.44848e-35	-2.62204	0.168	0.425	8.37649e-31	0	SPINK5	superficial conjunctival epithelium
5.11948e-34	-2.64288	0.669	0.795	9.63998e-30	0	S100A7	superficial conjunctival epithelium
2.73024e-130	-2.90054	0.8	0.942	5.14103e-126	0	KRT6A	superficial conjunctival epithelium
2.32791e-167	-2.94652	0.822	0.953	4.38345e-163	0	TPM1	superficial conjunctival epithelium
1.05571e-69	-3.01942	0.25	0.621	1.98791e-65	0	KRT16	superficial conjunctival epithelium
2.6648e-89	-3.05699	0.014	0.507	5.01781e-85	0	KRT14	superficial conjunctival epithelium
1.78287e-130	-3.34462	0.09	0.686	3.35714e-126	0	KRT6B	superficial conjunctival epithelium
6.57182e-190	-3.54888	0.862	0.98	1.23747e-185	0	KRT17	superficial conjunctival epithelium
1.93927e-78	-3.59568	0.617	0.845	3.65165e-74	0	MT2A	superficial conjunctival epithelium
2.04661e-21	-3.72616	0.006	0.166	3.85377e-17	0	MUCL1	superficial conjunctival epithelium
4.07257e-93	-3.76145	0.012	0.518	7.66865e-89	0	LGALS1	superficial conjunctival epithelium
4.98155e-163	-4.54178	0.246	0.824	9.38026e-159	0	FN1	superficial conjunctival epithelium
1.27642e-100	-5.09743	0.212	0.682	2.40351e-96	0	S100A2	superficial conjunctival epithelium
1.52366e-26	2.57523	0.187	0.059	2.86905e-22	1	SCGB1A1	superficial conjunctival epithelium
2.64919e-108	2.00941	0.919	0.525	4.98843e-104	1	OLFM4	superficial conjunctival epithelium
4.29472e-138	1.50246	0.998	0.675	8.08695e-134	1	IGFBP3	superficial conjunctival epithelium
3.33686e-120	1.40093	0.998	0.739	6.28331e-116	1	RAB11FIP1	superficial conjunctival epithelium
8.05191e-54	1.37322	0.876	0.579	1.51618e-49	1	CXCL5	superficial conjunctival epithelium
1.61696e-137	1.30782	0.998	0.803	3.04474e-133	1	C3	superficial conjunctival epithelium
3.18371e-73	1.1132	0.928	0.602	5.99492e-69	1	CXCL2	superficial conjunctival epithelium
5.88897e-41	1.10744	0.935	0.71	1.10889e-36	1	CXCL8	superficial conjunctival epithelium
6.90807e-139	1.08798	0.921	0.446	1.30079e-134	1	MYEOV	superficial conjunctival epithelium
1.86964e-74	1.07593	0.993	0.695	3.52053e-70	1	SLC6A14	superficial conjunctival epithelium
4.88167e-125	1.07286	0.781	0.309	9.19218e-121	1	PTGS2	superficial conjunctival epithelium
1.8312e-101	1.04406	0.991	0.738	3.44815e-97	1	GPRC5A	superficial conjunctival epithelium
9.56069e-87	1.02158	0.79	0.34	1.80028e-82	1	PPBP	superficial conjunctival epithelium
7.83053e-65	1.01488	0.887	0.532	1.47449e-60	1	CXCL3	superficial conjunctival epithelium
6.25874e-36	1.00054	0.348	0.134	1.17852e-31	1	PLA2G2A	superficial conjunctival epithelium
2.0348e-98	0.994601	0.946	0.507	3.83152e-94	1	MUC4	superficial conjunctival epithelium
5.93352e-133	0.992539	0.989	0.593	1.11728e-128	1	CX3CL1	superficial conjunctival epithelium
3.30941e-89	0.974733	0.991	0.769	6.23161e-85	1	IVL	superficial conjunctival epithelium
6.94045e-102	0.956836	1	0.853	1.30689e-97	1	GSN	superficial conjunctival epithelium
3.54607e-136	0.92685	0.973	0.59	6.67725e-132	1	TGFB2	superficial conjunctival epithelium
1.30252e-64	0.926343	0.993	0.628	2.45264e-60	1	PIGR	superficial conjunctival epithelium
3.36621e-121	0.924981	0.998	0.87	6.33857e-117	1	HES4	superficial conjunctival epithelium
8.17169e-99	0.922947	0.853	0.469	1.53873e-94	1	CCL28	superficial conjunctival epithelium
1.01527e-42	0.898582	0.998	0.966	1.91175e-38	1	SAA2	superficial conjunctival epithelium
3.85064e-68	0.895326	0.995	0.826	7.25075e-64	1	IFI27	superficial conjunctival epithelium
1.67671e-79	0.877552	1	0.735	3.15724e-75	1	SRD5A3	superficial conjunctival epithelium
2.58495e-101	0.87106	0.991	0.811	4.86746e-97	1	DSG2	superficial conjunctival epithelium
1.72695e-70	0.866654	0.998	0.665	3.25185e-66	1	RARRES1	superficial conjunctival epithelium
2.53778e-77	0.84445	0.964	0.665	4.77864e-73	1	EMP1	superficial conjunctival epithelium
9.59133e-81	0.839675	0.928	0.541	1.80605e-76	1	FYB1	superficial conjunctival epithelium
1.69681e-192	0.834086	0.887	0.317	3.19509e-188	1	FAM171B	superficial conjunctival epithelium
5.86828e-129	0.833681	0.935	0.429	1.105e-124	1	AP001783.1	superficial conjunctival epithelium
2.81746e-128	0.83295	0.962	0.499	5.30528e-124	1	AL356234.2	superficial conjunctival epithelium
1.03542e-85	0.824656	0.993	0.75	1.94969e-81	1	SLC12A2	superficial conjunctival epithelium
7.52028e-65	0.802874	1	0.982	1.41607e-60	1	SAT1	superficial conjunctival epithelium
5.85277e-26	0.801402	0.801	0.583	1.10208e-21	1	CXCL6	superficial conjunctival epithelium
5.72997e-96	0.798485	0.993	0.705	1.07895e-91	1	MYH14	superficial conjunctival epithelium
6.59101e-72	0.77751	0.982	0.679	1.24109e-67	1	INSR	superficial conjunctival epithelium
1.91948e-72	0.771746	0.896	0.552	3.61437e-68	1	EDN1	superficial conjunctival epithelium
3.15116e-114	0.768434	0.973	0.572	5.93364e-110	1	ST6GALNAC1	superficial conjunctival epithelium
2.59117e-116	0.757404	0.921	0.487	4.87917e-112	1	AL161431.1	superficial conjunctival epithelium
2.87449e-33	0.750171	1	0.989	5.41266e-29	1	SAA1	superficial conjunctival epithelium
8.44569e-83	0.746933	0.959	0.637	1.59032e-78	1	NCOA7	superficial conjunctival epithelium
1.30687e-68	0.746745	0.993	0.688	2.46084e-64	1	MACC1	superficial conjunctival epithelium
2.17288e-71	0.739595	0.995	0.738	4.09153e-67	1	B4GALT5	superficial conjunctival epithelium
9.61502e-102	0.734045	0.989	0.644	1.81051e-97	1	LIPH	superficial conjunctival epithelium
1.49726e-95	0.733905	0.986	0.685	2.81935e-91	1	TTC9	superficial conjunctival epithelium
2.09418e-100	0.730225	0.986	0.612	3.94335e-96	1	VTCN1	superficial conjunctival epithelium
6.88969e-90	0.728893	0.964	0.528	1.29733e-85	1	UPK1B	superficial conjunctival epithelium
9.3787e-99	0.727206	0.993	0.856	1.76601e-94	1	PTP4A2	superficial conjunctival epithelium
4.58274e-41	0.724421	0.998	0.783	8.62929e-37	1	WFDC2	superficial conjunctival epithelium
1.76387e-66	0.722777	0.989	0.771	3.32137e-62	1	MDK	superficial conjunctival epithelium
2.5586e-82	0.718332	0.986	0.777	4.81785e-78	1	IFNGR1	superficial conjunctival epithelium
8.69514e-62	0.71674	0.637	0.274	1.63729e-57	1	CCL22	superficial conjunctival epithelium
1.63048e-90	0.714916	0.995	0.787	3.07019e-86	1	PLK2	superficial conjunctival epithelium
4.43746e-09	-0.71168	0.815	0.752	8.35574e-05	1	TUBA4A	superficial conjunctival epithelium
5.37784e-08	-0.728464	0.172	0.256	0.00101265	1	DKK3	superficial conjunctival epithelium
3.19301e-06	-0.739536	0.54	0.559	0.0601243	1	CSTA	superficial conjunctival epithelium
3.18295e-10	-0.741466	0.181	0.283	5.99349e-06	1	GLIPR1	superficial conjunctival epithelium
0.000940049	-0.742057	0.88	0.665	1	1	IL32	superficial conjunctival epithelium
2.01413e-22	-0.742862	1	0.988	3.79261e-18	1	TXN	superficial conjunctival epithelium
1.55707e-09	-0.747167	0.72	0.676	2.93196e-05	1	BASP1	superficial conjunctival epithelium
1.20295e-16	-0.766066	0.061	0.217	2.26515e-12	1	TIMP3	superficial conjunctival epithelium
2.50505e-11	-0.782226	0.499	0.536	4.71701e-07	1	PDLIM4	superficial conjunctival epithelium
5.07245e-13	-0.783175	0.33	0.439	9.55143e-09	1	RBP1	superficial conjunctival epithelium
3.4336e-05	-0.790076	0.409	0.308	0.646547	1	PLCG2	superficial conjunctival epithelium
0.000322551	-0.804898	0.889	0.646	1	1	ACTN1	superficial conjunctival epithelium
2.61609e-07	-0.819705	0.779	0.707	0.00492609	1	GPNMB	superficial conjunctival epithelium
0.0074781	-0.820983	0.95	0.781	1	1	ITGB4	superficial conjunctival epithelium
2.04874e-09	-0.822516	0.494	0.547	3.85777e-05	1	S100A12	superficial conjunctival epithelium
8.36367e-13	-0.828934	1	0.963	1.57488e-08	1	CLTB	superficial conjunctival epithelium
0.000338788	-0.829783	0.223	0.269	1	1	COL1A1	superficial conjunctival epithelium
7.75063e-08	-0.86526	0.959	0.842	0.00145944	1	CD44	superficial conjunctival epithelium
1.85388e-11	-0.869762	0.113	0.233	3.49086e-07	1	TNC	superficial conjunctival epithelium
2.7919e-10	-0.874398	0.088	0.2	5.25715e-06	1	HEPHL1	superficial conjunctival epithelium
8.9689e-46	-0.898206	0.995	0.945	1.68884e-41	1	CTSB	superficial conjunctival epithelium
7.25379e-32	-0.935421	0.045	0.302	1.36589e-27	1	LGALS7	superficial conjunctival epithelium
2.68506e-12	-0.936218	0.754	0.711	5.05597e-08	1	FBXO2	superficial conjunctival epithelium
1.62284e-10	-0.943415	0.194	0.293	3.05581e-06	1	CAVIN1	superficial conjunctival epithelium
6.59352e-19	-0.944434	0.998	0.949	1.24156e-14	1	TXNDC17	superficial conjunctival epithelium
1.21875e-15	-0.946711	0.074	0.225	2.29491e-11	1	SPARC	superficial conjunctival epithelium
1.11212e-10	-0.959481	0.336	0.425	2.09413e-06	1	CFTR	superficial conjunctival epithelium
2.34511e-07	-0.968684	0.35	0.398	0.00441585	1	IL1A	superficial conjunctival epithelium
8.09966e-14	-0.985385	0.142	0.278	1.52517e-09	1	PAPPA	superficial conjunctival epithelium
1.90122e-13	-1.01587	0.149	0.281	3.58e-09	1	GJA1	superficial conjunctival epithelium
4.29403e-07	-1.05129	0.779	0.53	0.00808565	1	LYPD2	superficial conjunctival epithelium
3.58001e-05	-1.06715	0.393	0.377	0.674116	1	DSG3	superficial conjunctival epithelium
1.22264e-17	-1.07052	0.749	0.752	2.30222e-13	1	GSTO1	superficial conjunctival epithelium
1.5605e-29	-1.07491	0.056	0.301	2.93841e-25	1	LGALS7B	superficial conjunctival epithelium
1.18754e-09	-1.12099	0.955	0.928	2.23615e-05	1	KRT6A	superficial conjunctival epithelium
1.2677e-29	-1.13549	1	0.993	2.38708e-25	1	S100A9	superficial conjunctival epithelium
4.02281e-10	-1.20781	0.208	0.309	7.57494e-06	1	SERPINE1	superficial conjunctival epithelium
1.05376e-09	-1.23875	0.088	0.195	1.98423e-05	1	FDCSP	superficial conjunctival epithelium
4.0376e-18	-1.23932	0.124	0.289	7.6028e-14	1	COL17A1	superficial conjunctival epithelium
1.27718e-06	-1.24498	0.546	0.572	0.0240494	1	LY6D	superficial conjunctival epithelium
3.20881e-05	-1.26894	0.393	0.397	0.604219	1	INHBA	superficial conjunctival epithelium
1.7919e-17	-1.31401	0.352	0.463	3.37414e-13	1	NUPR1	superficial conjunctival epithelium
0.000287717	-1.34784	0.185	0.239	1	1	SERPINB4	superficial conjunctival epithelium
1.27283e-06	-1.36759	0.384	0.407	0.0239674	1	LAMA3	superficial conjunctival epithelium
2.68113e-11	-1.40024	0.424	0.509	5.04857e-07	1	CTSV	superficial conjunctival epithelium
2.39204e-20	-1.54265	0.147	0.323	4.50421e-16	1	VIM	superficial conjunctival epithelium
8.39982e-12	-1.57289	0.269	0.366	1.58169e-07	1	TAGLN	superficial conjunctival epithelium
0.00409058	-1.63378	0.14	0.177	1	1	SPRR2E	superficial conjunctival epithelium
4.30839e-31	-1.69995	0.722	0.774	8.1127e-27	1	FBXO32	superficial conjunctival epithelium
3.67319e-16	-1.72676	0.377	0.467	6.91661e-12	1	CRYAB	superficial conjunctival epithelium
3.51832e-05	-1.75536	0.865	0.711	0.6625	1	CALD1	superficial conjunctival epithelium
8.48569e-22	-1.8591	0.242	0.403	1.59786e-17	1	APOE	superficial conjunctival epithelium
1.24545e-25	-1.93019	0.889	0.886	2.34519e-21	1	SFN	superficial conjunctival epithelium
8.82296e-36	-1.93051	0.632	0.71	1.66136e-31	1	FABP5	superficial conjunctival epithelium
6.79883e-72	-1.94291	0.984	0.975	1.28022e-67	1	S100A8	superficial conjunctival epithelium
1.0829e-18	-2.03789	0.774	0.726	2.0391e-14	1	CAV1	superficial conjunctival epithelium
5.26865e-21	-2.19336	0.312	0.436	9.92086e-17	1	IGFBP7	superficial conjunctival epithelium
6.43344e-13	-2.28239	0.664	0.636	1.21142e-08	1	KRT6B	superficial conjunctival epithelium
0.00106405	-2.36685	0.555	0.393	1	1	SPINK5	superficial conjunctival epithelium
9.23114e-07	-2.41656	0.91	0.82	0.0173822	1	MT2A	superficial conjunctival epithelium
7.75605e-13	-2.88529	0.589	0.591	1.46046e-08	1	KRT16	superficial conjunctival epithelium
1.28153e-39	-2.94992	0.72	0.79	2.41312e-35	1	S100A7	superficial conjunctival epithelium
5.24643e-34	-3.13096	0.289	0.492	9.87902e-30	1	LGALS1	superficial conjunctival epithelium
3.30847e-36	-3.22015	0.26	0.483	6.22984e-32	1	KRT14	superficial conjunctival epithelium
3.5544e-37	-3.84878	0.533	0.652	6.69294e-33	1	S100A2	superficial conjunctival epithelium
3.12634e-145	2.25535	0.986	0.573	5.8869e-141	2	CXCL5	superficial conjunctival epithelium
1.18554e-161	1.91428	1	0.526	2.23237e-157	2	CXCL3	superficial conjunctival epithelium
7.82363e-178	1.73456	0.94	0.331	1.47319e-173	2	PPBP	superficial conjunctival epithelium
1.63498e-109	1.72998	0.925	0.527	3.07867e-105	2	OLFM4	superficial conjunctival epithelium
7.20892e-165	1.70659	1	0.696	1.35744e-160	2	SLC6A14	superficial conjunctival epithelium
4.12547e-93	1.49377	0.971	0.572	7.76827e-89	2	CXCL6	superficial conjunctival epithelium
2.31008e-76	1.42028	0.993	0.849	4.34988e-72	2	CXCL1	superficial conjunctival epithelium
6.55428e-126	1.41901	1	0.63	1.23417e-121	2	PIGR	superficial conjunctival epithelium
3.05885e-79	1.40615	0.973	0.709	5.75981e-75	2	CXCL8	superficial conjunctival epithelium
9.04559e-113	1.38881	0.981	0.6	1.70328e-108	2	CXCL2	superficial conjunctival epithelium
1.67905e-120	1.30143	1	0.677	3.16165e-116	2	IGFBP3	superficial conjunctival epithelium
1.88059e-143	1.29634	1	0.804	3.54116e-139	2	C3	superficial conjunctival epithelium
2.13918e-127	1.25706	0.998	0.577	4.02807e-123	2	MUC1	superficial conjunctival epithelium
5.74289e-82	1.21394	0.473	0.126	1.08139e-77	2	PLA2G2A	superficial conjunctival epithelium
6.58678e-141	1.20561	0.993	0.505	1.24029e-136	2	MUC4	superficial conjunctival epithelium
1.01684e-104	1.1793	1	0.564	1.91472e-100	2	AGR2	superficial conjunctival epithelium
5.1061e-86	1.165	1	0.666	9.61478e-82	2	RARRES1	superficial conjunctival epithelium
5.79796e-136	1.13551	0.935	0.486	1.09176e-131	2	LDLR	superficial conjunctival epithelium
5.67668e-108	1.10507	0.978	0.512	1.06892e-103	2	DEFB4A	superficial conjunctival epithelium
5.04905e-119	1.0708	0.957	0.593	9.50736e-115	2	HMGCS1	superficial conjunctival epithelium
2.96282e-108	1.06491	1	0.82	5.57899e-104	2	ATP1B1	superficial conjunctival epithelium
3.62223e-113	1.03272	0.998	0.536	6.82065e-109	2	TFPI2	superficial conjunctival epithelium
2.39753e-122	1.03076	0.998	0.75	4.51455e-118	2	SLC12A2	superficial conjunctival epithelium
3.07886e-102	0.978781	0.998	0.738	5.7975e-98	2	GPRC5A	superficial conjunctival epithelium
8.49431e-89	0.973412	1	0.545	1.59948e-84	2	CXCL17	superficial conjunctival epithelium
5.95758e-141	0.939268	0.964	0.429	1.12181e-136	2	AP001783.1	superficial conjunctival epithelium
4.69704e-128	0.935404	1	0.677	8.84452e-124	2	GOLM1	superficial conjunctival epithelium
7.58613e-86	0.930778	0.998	0.737	1.42847e-81	2	SRD5A3	superficial conjunctival epithelium
4.45045e-119	0.913276	0.981	0.416	8.3802e-115	2	CP	superficial conjunctival epithelium
1.41885e-96	0.911811	0.884	0.451	2.6717e-92	2	MYEOV	superficial conjunctival epithelium
1.27105e-89	0.911709	1	0.535	2.39339e-85	2	DHRS9	superficial conjunctival epithelium
4.17816e-92	0.90642	0.998	0.739	7.86747e-88	2	B4GALT5	superficial conjunctival epithelium
3.00749e-62	0.900641	0.652	0.273	5.66311e-58	2	AZGP1	superficial conjunctival epithelium
4.68117e-70	0.899459	1	0.625	8.81464e-66	2	CEACAM6	superficial conjunctival epithelium
1.55435e-74	0.891245	0.99	0.692	2.92685e-70	2	NMB	superficial conjunctival epithelium
1.61832e-43	0.887067	1	0.966	3.0473e-39	2	SAA2	superficial conjunctival epithelium
3.91384e-107	0.884563	0.988	0.735	7.36977e-103	2	FDFT1	superficial conjunctival epithelium
4.12634e-68	0.882924	1	0.888	7.76989e-64	2	LCN2	superficial conjunctival epithelium
1.49991e-82	0.881865	1	0.757	2.82433e-78	2	PRSS22	superficial conjunctival epithelium
1.57324e-69	0.881457	1	0.636	2.9624e-65	2	TGM2	superficial conjunctival epithelium
5.60791e-100	0.874122	0.978	0.448	1.05597e-95	2	CEACAM7	superficial conjunctival epithelium
6.22471e-119	0.863804	0.986	0.571	1.17211e-114	2	DUSP5	superficial conjunctival epithelium
1.39188e-66	0.859858	1	0.675	2.62092e-62	2	PSCA	superficial conjunctival epithelium
2.78556e-84	0.856729	1	0.706	5.24522e-80	2	FAM83A	superficial conjunctival epithelium
1.80632e-111	0.854365	0.983	0.52	3.4013e-107	2	CFB	superficial conjunctival epithelium
7.13861e-107	0.853251	0.995	0.619	1.3442e-102	2	IL1R1	superficial conjunctival epithelium
3.30253e-90	0.850608	1	0.705	6.21866e-86	2	XDH	superficial conjunctival epithelium
1.34148e-42	0.843908	1	0.989	2.52601e-38	2	SAA1	superficial conjunctival epithelium
3.83785e-94	0.838617	1	0.679	7.22666e-90	2	INSR	superficial conjunctival epithelium
4.83443e-130	0.827715	0.993	0.499	9.10323e-126	2	AL356234.2	superficial conjunctival epithelium
2.79397e-83	0.801505	0.949	0.666	5.26105e-79	2	MSMO1	superficial conjunctival epithelium
2.32375e-92	0.791233	1	0.871	4.37561e-88	2	HES4	superficial conjunctival epithelium
8.66742e-95	0.786867	0.923	0.448	1.63208e-90	2	SLC40A1	superficial conjunctival epithelium
5.48528e-69	0.769781	0.961	0.598	1.03288e-64	2	ICAM1	superficial conjunctival epithelium
1.80082e-85	0.758227	0.899	0.536	3.39094e-81	2	SCD	superficial conjunctival epithelium
7.46464e-111	0.754012	0.983	0.541	1.40559e-106	2	AL512274.1	superficial conjunctival epithelium
1.16032e-104	0.752665	0.981	0.532	2.18489e-100	2	BIRC3	superficial conjunctival epithelium
1.11641e-65	0.752596	0.995	0.656	2.1022e-61	2	ZG16B	superficial conjunctival epithelium
1.08342e-99	0.746428	0.908	0.514	2.04008e-95	2	SQLE	superficial conjunctival epithelium
3.03006e-69	0.746034	0.99	0.72	5.7056e-65	2	TNFAIP2	superficial conjunctival epithelium
1.39168e-120	0.745383	0.973	0.497	2.62053e-116	2	STS	superficial conjunctival epithelium
7.16984e-93	0.736479	1	0.72	1.35008e-88	2	PTGES	superficial conjunctival epithelium
9.27783e-67	0.735673	0.993	0.683	1.74702e-62	2	RDH10	superficial conjunctival epithelium
5.87704e-98	0.735645	0.99	0.539	1.10665e-93	2	SLC44A4	superficial conjunctival epithelium
7.56224e-94	0.727343	1	0.856	1.42397e-89	2	PTP4A2	superficial conjunctival epithelium
1.10809e-94	0.713915	0.995	0.777	2.08653e-90	2	ERO1A	superficial conjunctival epithelium
2.05452e-59	0.713378	0.978	0.752	3.86866e-55	2	FDPS	superficial conjunctival epithelium
5.24078e-90	0.7046	0.995	0.721	9.86838e-86	2	C6orf132	superficial conjunctival epithelium
4.12005e-64	0.703456	1	0.689	7.75806e-60	2	MACC1	superficial conjunctival epithelium
3.48775e-61	0.702265	0.664	0.32	6.56744e-57	2	PTGS2	superficial conjunctival epithelium
9.44076e-73	0.700381	0.998	0.706	1.77769e-68	2	MYH14	superficial conjunctival epithelium
1.2681e-94	0.700276	0.973	0.592	2.38784e-90	2	TGFB2	superficial conjunctival epithelium
0.0099403	-0.70032	0.502	0.432	1	2	MSN	superficial conjunctival epithelium
5.16207e-39	-0.70736	0.058	0.366	9.72019e-35	2	PKP1	superficial conjunctival epithelium
3.40239e-20	-0.707765	0.002	0.177	6.40671e-16	2	G0S2	superficial conjunctival epithelium
1.49088e-28	-0.708431	0.01	0.249	2.80732e-24	2	CLCA2	superficial conjunctival epithelium
1.29845e-24	-0.718248	0.01	0.221	2.44498e-20	2	SERPINE2	superficial conjunctival epithelium
4.76336e-28	-0.728974	0.022	0.26	8.96941e-24	2	SUGCT	superficial conjunctival epithelium
1.52572e-18	-0.733145	0.092	0.271	2.87294e-14	2	C12orf75	superficial conjunctival epithelium
1.18748e-08	-0.763627	1	0.967	0.000223602	2	S100A16	superficial conjunctival epithelium
2.94639e-05	-0.771699	0.809	0.651	0.554805	2	SERPINB5	superficial conjunctival epithelium
1.82227e-31	-0.776498	0.07	0.337	3.43134e-27	2	KLK5	superficial conjunctival epithelium
4.43956e-15	-0.776527	0.773	0.721	8.35969e-11	2	TMEM40	superficial conjunctival epithelium
5.90143e-25	-0.783548	0.007	0.22	1.11124e-20	2	TIMP3	superficial conjunctival epithelium
6.13786e-17	-0.784231	0.857	0.779	1.15576e-12	2	SELENOM	superficial conjunctival epithelium
7.58887e-20	-0.787634	0.101	0.288	1.42898e-15	2	GLIPR1	superficial conjunctival epithelium
8.97787e-18	-0.789493	0.089	0.261	1.69053e-13	2	DKK3	superficial conjunctival epithelium
6.57517e-06	-0.798012	0.548	0.566	0.12381	2	CDA	superficial conjunctival epithelium
4.69391e-06	-0.802064	0.715	0.619	0.0883864	2	ENAH	superficial conjunctival epithelium
0.000923121	-0.812435	0.514	0.476	1	2	FLNA	superficial conjunctival epithelium
2.66431e-23	-0.821903	0.106	0.317	5.01689e-19	2	AC022075.1	superficial conjunctival epithelium
2.81786e-06	-0.823213	0.585	0.556	0.0530603	2	CSTA	superficial conjunctival epithelium
3.86281e-07	-0.824715	0.821	0.68	0.00727367	2	TGFBI	superficial conjunctival epithelium
2.74335e-08	-0.843989	0.841	0.722	0.000516573	2	STK17A	superficial conjunctival epithelium
5.30057e-40	-0.850461	1	0.997	9.98097e-36	2	FTL	superficial conjunctival epithelium
5.03423e-20	-0.856169	0.944	0.86	9.47945e-16	2	MGST3	superficial conjunctival epithelium
4.66146e-13	-0.859748	0.795	0.719	8.77753e-09	2	DMKN	superficial conjunctival epithelium
1.5894e-52	-0.862305	1	0.976	2.99284e-48	2	FXYD3	superficial conjunctival epithelium
2.74682e-08	-0.864191	1	0.974	0.000517226	2	S100A8	superficial conjunctival epithelium
6.41501e-17	-0.867191	0.908	0.792	1.20795e-12	2	CNN3	superficial conjunctival epithelium
3.59019e-39	-0.874146	1	0.945	6.76032e-35	2	CTSB	superficial conjunctival epithelium
5.98262e-20	-0.880441	1	0.902	1.12653e-15	2	OCIAD2	superficial conjunctival epithelium
8.62828e-17	-0.898944	0.109	0.277	1.6247e-12	2	COL1A1	superficial conjunctival epithelium
9.33476e-31	-0.900846	0.205	0.448	1.75773e-26	2	RBP1	superficial conjunctival epithelium
1.04586e-09	-0.904286	1	0.949	1.96936e-05	2	TXNDC17	superficial conjunctival epithelium
2.62317e-13	-0.90688	0.988	0.926	4.93943e-09	2	KRT5	superficial conjunctival epithelium
1.23137e-17	-0.907897	0.065	0.235	2.31866e-13	2	TNC	superficial conjunctival epithelium
5.03999e-06	-0.941144	0.495	0.486	0.094903	2	MELTF	superficial conjunctival epithelium
1.97189e-24	-0.941922	0.783	0.754	3.71307e-20	2	TUBA4A	superficial conjunctival epithelium
1.55594e-17	-0.95563	0.821	0.746	2.92983e-13	2	GADD45A	superficial conjunctival epithelium
3.22966e-13	-0.960509	0.065	0.202	6.08145e-09	2	HEPHL1	superficial conjunctival epithelium
9.98184e-11	-0.961888	0.894	0.756	1.87958e-06	2	PALLD	superficial conjunctival epithelium
6.3834e-08	-0.966675	0.338	0.398	0.00120199	2	IL1A	superficial conjunctival epithelium
8.4632e-06	-0.984327	0.959	0.706	0.159362	2	SPRR2A	superficial conjunctival epithelium
1.07115e-10	-0.985101	0.99	0.841	2.01698e-06	2	CD44	superficial conjunctival epithelium
1.76179e-50	-0.986373	0.237	0.555	3.31746e-46	2	PDLIM4	superficial conjunctival epithelium
3.19134e-38	-0.988628	0.002	0.304	6.0093e-34	2	LGALS7	superficial conjunctival epithelium
3.22873e-09	-0.990027	0.679	0.658	6.0797e-05	2	PHLDA1	superficial conjunctival epithelium
1.38946e-23	-0.999552	0.022	0.228	2.61635e-19	2	SPARC	superficial conjunctival epithelium
1.05934e-29	-1.01691	0.051	0.303	1.99475e-25	2	CAVIN1	superficial conjunctival epithelium
0.00100567	-1.02393	0.37	0.392	1	2	KLK6	superficial conjunctival epithelium
9.94513e-20	-1.05843	0.742	0.71	1.87267e-15	2	GPNMB	superficial conjunctival epithelium
2.01117e-26	-1.06406	0.053	0.284	3.78704e-22	2	PAPPA	superficial conjunctival epithelium
1.02103e-25	-1.08101	0.06	0.286	1.9226e-21	2	GJA1	superficial conjunctival epithelium
2.23617e-32	-1.09243	0.669	0.717	4.21071e-28	2	FBXO2	superficial conjunctival epithelium
5.79112e-33	-1.09699	1	0.963	1.09047e-28	2	CLTB	superficial conjunctival epithelium
4.34909e-08	-1.10395	0.413	0.454	0.000818934	2	MYL9	superficial conjunctival epithelium
6.874e-09	-1.11029	0.708	0.645	0.000129437	2	ID3	superficial conjunctival epithelium
8.71889e-38	-1.14382	0.005	0.304	1.64177e-33	2	LGALS7B	superficial conjunctival epithelium
5.25176e-70	-1.19326	1	0.996	9.88906e-66	2	HSPB1	superficial conjunctival epithelium
8.29317e-34	-1.21541	0.717	0.754	1.5616e-29	2	GSTO1	superficial conjunctival epithelium
3.3654e-18	-1.26384	0.319	0.486	6.33706e-14	2	ADIRF	superficial conjunctival epithelium
6.8154e-28	-1.28948	0.053	0.293	1.28334e-23	2	COL17A1	superficial conjunctival epithelium
3.27431e-38	-1.29214	0.104	0.397	6.16553e-34	2	DSG3	superficial conjunctival epithelium
6.64873e-14	-1.3417	0.056	0.197	1.25196e-09	2	FDCSP	superficial conjunctival epithelium
7.51827e-25	-1.39879	0.273	0.446	1.41569e-20	2	TUBA1A	superficial conjunctival epithelium
2.42581e-29	-1.41552	0.068	0.318	4.56779e-25	2	SERPINE1	superficial conjunctival epithelium
1.83068e-15	-1.42937	0.391	0.511	3.44718e-11	2	CTSV	superficial conjunctival epithelium
2.63314e-26	-1.46451	0.986	0.97	4.9582e-22	2	KRT17	superficial conjunctival epithelium
2.42326e-17	-1.48382	0.28	0.415	4.56301e-13	2	LAMA3	superficial conjunctival epithelium
6.50993e-13	-1.57612	0.106	0.244	1.22582e-08	2	SERPINB4	superficial conjunctival epithelium
1.725e-54	-1.58956	0.104	0.48	3.24818e-50	2	NUPR1	superficial conjunctival epithelium
2.57382e-28	-1.61648	0.186	0.411	4.84651e-24	2	INHBA	superficial conjunctival epithelium
1.27227e-40	-1.63463	0.014	0.332	2.39569e-36	2	VIM	superficial conjunctival epithelium
3.29743e-18	-1.67391	0.988	0.94	6.20907e-14	2	TPM1	superficial conjunctival epithelium
1.98105e-09	-1.6952	0.075	0.182	3.73031e-05	2	SPRR2E	superficial conjunctival epithelium
3.48713e-12	-1.75176	0.531	0.573	6.56626e-08	2	LY6D	superficial conjunctival epithelium
5.97287e-57	-1.91185	0.64	0.78	1.12469e-52	2	FBXO32	superficial conjunctival epithelium
1.95567e-23	-1.9389	0.234	0.42	3.68252e-19	2	THBS1	superficial conjunctival epithelium
3.79855e-45	-1.97973	0.039	0.382	7.15267e-41	2	TAGLN	superficial conjunctival epithelium
2.86137e-51	-2.01423	0.043	0.417	5.38796e-47	2	APOE	superficial conjunctival epithelium
3.19575e-09	-2.05148	0.771	0.676	6.01759e-05	2	MMP7	superficial conjunctival epithelium
8.28439e-55	-2.07807	0.111	0.485	1.55995e-50	2	CRYAB	superficial conjunctival epithelium
7.45852e-50	-2.09915	0.536	0.717	1.40444e-45	2	FABP5	superficial conjunctival epithelium
4.07901e-37	-2.10596	0.954	0.928	7.68078e-33	2	KRT6A	superficial conjunctival epithelium
2.22344e-16	-2.12044	0.829	0.722	4.18674e-12	2	CAV1	superficial conjunctival epithelium
8.39353e-24	-2.12327	0.971	0.88	1.5805e-19	2	SFN	superficial conjunctival epithelium
3.96111e-24	-2.18586	0.787	0.717	7.45877e-20	2	CALD1	superficial conjunctival epithelium
1.7573e-56	-2.37875	0.058	0.454	3.309e-52	2	IGFBP7	superficial conjunctival epithelium
4.12042e-24	-2.76941	0.577	0.643	7.75875e-20	2	KRT6B	superficial conjunctival epithelium
5.01656e-37	-3.14033	0.403	0.604	9.44619e-33	2	KRT16	superficial conjunctival epithelium
1.03936e-18	-3.20322	0.87	0.823	1.95711e-14	2	MT2A	superficial conjunctival epithelium
6.73073e-74	-3.4852	0.014	0.5	1.2674e-69	2	KRT14	superficial conjunctival epithelium
3.66171e-61	-3.62485	0.094	0.505	6.895e-57	2	LGALS1	superficial conjunctival epithelium
3.52309e-16	-3.71914	0.014	0.163	6.63398e-12	2	MUCL1	superficial conjunctival epithelium
1.79298e-30	-3.79748	0.826	0.774	3.37617e-26	2	FN1	superficial conjunctival epithelium
1.28248e-42	-4.12776	0.727	0.789	2.41492e-38	2	S100A7	superficial conjunctival epithelium
1.2556e-65	-6.65741	0.345	0.665	2.36429e-61	2	S100A2	superficial conjunctival epithelium
5.58814e-24	1.33333	0.706	0.511	1.05225e-19	3	PIP	superficial conjunctival epithelium
0.00089159	1.17014	0.393	0.377	1	3	KRT13	superficial conjunctival epithelium
2.44424e-09	1.02689	0.613	0.539	4.60249e-05	3	DEFB4A	superficial conjunctival epithelium
8.91911e-11	0.964685	0.668	0.574	1.67947e-06	3	MUC16	superficial conjunctival epithelium
0.00061843	0.912847	0.799	0.831	1	3	C4orf48	superficial conjunctival epithelium
0.000840264	0.910332	0.917	0.95	1	3	OST4	superficial conjunctival epithelium
0.00030458	0.897161	0.741	0.799	1	3	RNF145	superficial conjunctival epithelium
1.58649e-24	0.879483	0.911	0.792	2.98736e-20	3	WFDC2	superficial conjunctival epithelium
1.43933e-20	0.86462	0.792	0.669	2.71025e-16	3	SMIM22	superficial conjunctival epithelium
1.73504e-09	0.832976	0.974	0.985	3.26708e-05	3	RPS27	superficial conjunctival epithelium
2.0899e-10	0.803465	0.958	0.986	3.93527e-06	3	ATP5F1E	superficial conjunctival epithelium
4.66817e-15	0.794257	0.604	0.457	8.79017e-11	3	AP001783.1	superficial conjunctival epithelium
6.28307e-14	0.786613	0.888	0.836	1.1831e-09	3	IFI27	superficial conjunctival epithelium
5.27476e-06	0.776802	0.15	0.292	0.0993237	3	ANKRD36C	superficial conjunctival epithelium
1.70685e-07	0.743732	0.818	0.835	0.003214	3	KTN1	superficial conjunctival epithelium
6.36892e-06	0.737266	0.792	0.87	0.119927	3	TMEM258	superficial conjunctival epithelium
1.19815e-13	0.700756	0.859	0.885	2.25611e-09	3	COX17	superficial conjunctival epithelium
9.68767e-29	-0.700594	0.214	0.583	1.82419e-24	3	CDA	superficial conjunctival epithelium
5.32139e-21	-0.703655	0.712	0.86	1.00202e-16	3	PMEPA1	superficial conjunctival epithelium
3.79581e-16	-0.709498	0.722	0.875	7.1475e-12	3	ITGB6	superficial conjunctival epithelium
2.43395e-32	-0.710376	0.514	0.826	4.58314e-28	3	MYO1B	superficial conjunctival epithelium
6.30688e-05	-0.71046	0.55	0.649	1	3	S100A2	superficial conjunctival epithelium
1.0484e-22	-0.711485	0.198	0.502	1.97414e-18	3	MELTF	superficial conjunctival epithelium
1.87099e-16	-0.715311	0.476	0.74	3.52307e-12	3	CRABP2	superficial conjunctival epithelium
4.36078e-12	-0.715512	0.099	0.278	8.21134e-08	3	PAPPA	superficial conjunctival epithelium
3.82734e-29	-0.724999	0.709	0.901	7.20689e-25	3	RTN4	superficial conjunctival epithelium
5.68872e-09	-0.726593	0.086	0.221	0.000107119	3	SPARC	superficial conjunctival epithelium
2.28094e-37	-0.727222	0.62	0.917	4.29502e-33	3	RPL4	superficial conjunctival epithelium
1.57121e-13	-0.731381	0.045	0.215	2.9586e-09	3	TIMP3	superficial conjunctival epithelium
2.82864e-28	-0.731755	0.565	0.814	5.32633e-24	3	CDK6	superficial conjunctival epithelium
3.57497e-16	-0.735309	0.473	0.767	6.73168e-12	3	GSTO1	superficial conjunctival epithelium
3.9216e-18	-0.742769	0.173	0.432	7.38437e-14	3	CFTR	superficial conjunctival epithelium
2.32363e-17	-0.746617	0.546	0.806	4.3754e-13	3	ITGB4	superficial conjunctival epithelium
3.89389e-11	-0.748778	0.281	0.492	7.33219e-07	3	CCL20	superficial conjunctival epithelium
1.0444e-31	-0.753142	0.444	0.772	1.96661e-27	3	IL18	superficial conjunctival epithelium
1.51728e-35	-0.773105	0.316	0.68	2.85704e-31	3	SERPINB5	superficial conjunctival epithelium
2.13898e-42	-0.780592	0.361	0.752	4.0277e-38	3	CLIC4	superficial conjunctival epithelium
1.07112e-28	-0.792261	0.332	0.677	2.01691e-24	3	PHLDA1	superficial conjunctival epithelium
7.12923e-21	-0.797684	0.642	0.862	1.34243e-16	3	CD44	superficial conjunctival epithelium
8.37881e-19	-0.812122	0.064	0.298	1.57773e-14	3	CAVIN1	superficial conjunctival epithelium
3.48517e-23	-0.812161	0.658	0.868	6.56258e-19	3	APP	superficial conjunctival epithelium
1.91685e-29	-0.817815	0.466	0.782	3.60942e-25	3	PALLD	superficial conjunctival epithelium
1.93823e-25	-0.82128	0.834	0.976	3.64969e-21	3	S100A16	superficial conjunctival epithelium
1.23722e-33	-0.82403	0.281	0.644	2.32968e-29	3	ENAH	superficial conjunctival epithelium
9.9524e-18	-0.842437	0.447	0.717	1.87404e-13	3	LAMC2	superficial conjunctival epithelium
3.82012e-32	-0.849727	0.514	0.819	7.19328e-28	3	ITGAV	superficial conjunctival epithelium
1.92703e-24	-0.85384	0.355	0.68	3.6286e-20	3	ACTN1	superficial conjunctival epithelium
3.81509e-23	-0.862262	0.118	0.409	7.18381e-19	3	IL1A	superficial conjunctival epithelium
1.38849e-28	-0.876675	0.649	0.898	2.61453e-24	3	S100A14	superficial conjunctival epithelium
1.35817e-28	-0.888619	0.505	0.773	2.55743e-24	3	DSC2	superficial conjunctival epithelium
1.02997e-12	-0.898395	0.339	0.539	1.93943e-08	3	IL1B	superficial conjunctival epithelium
9.74062e-21	-0.899571	0.748	0.864	1.83416e-16	3	DSP	superficial conjunctival epithelium
4.19592e-27	-0.902248	0.808	0.974	7.90091e-23	3	CLTB	superficial conjunctival epithelium
8.82768e-26	-0.914988	0.543	0.79	1.66225e-21	3	JAG1	superficial conjunctival epithelium
1.04622e-28	-0.936013	0.604	0.863	1.97004e-24	3	DCBLD2	superficial conjunctival epithelium
1.53525e-25	-0.943918	0.415	0.714	2.89087e-21	3	KRT23	superficial conjunctival epithelium
2.60654e-36	-0.956019	0.495	0.814	4.90811e-32	3	CLDN1	superficial conjunctival epithelium
7.9252e-23	-0.956488	0.201	0.499	1.49231e-18	3	CCND2	superficial conjunctival epithelium
8.81869e-35	-0.970168	0.224	0.587	1.66056e-30	3	FYB1	superficial conjunctival epithelium
8.19348e-14	-0.972975	0.265	0.486	1.54283e-09	3	ADIRF	superficial conjunctival epithelium
1.34008e-14	-0.986536	0.093	0.287	2.52336e-10	3	COL17A1	superficial conjunctival epithelium
1.11219e-10	-1.00527	0.31	0.486	2.09425e-06	3	LGALS1	superficial conjunctival epithelium
1.38227e-23	-1.00809	0.022	0.285	2.60282e-19	3	GJA1	superficial conjunctival epithelium
1.0348e-23	-1.0247	0.77	0.938	1.94852e-19	3	KRT5	superficial conjunctival epithelium
6.65776e-06	-1.0253	0.422	0.586	0.125366	3	SPRR2D	superficial conjunctival epithelium
3.1732e-15	-1.02808	0.198	0.417	5.97514e-11	3	LAMA3	superficial conjunctival epithelium
2.00483e-26	-1.03156	0.16	0.466	3.77509e-22	3	MYL9	superficial conjunctival epithelium
0.000462238	-1.03542	0.099	0.178	1	3	SPRR2E	superficial conjunctival epithelium
5.4743e-09	-1.06007	0.096	0.242	0.000103081	3	SERPINB4	superficial conjunctival epithelium
3.11909e-32	-1.07971	0.051	0.395	5.87325e-28	3	DSG3	superficial conjunctival epithelium
3.19576e-40	-1.1093	0.31	0.685	6.01762e-36	3	TM4SF1	superficial conjunctival epithelium
1.41594e-29	-1.11347	0.118	0.452	2.66621e-25	3	TUBA1A	superficial conjunctival epithelium
5.79014e-11	-1.12015	0.297	0.514	1.09028e-06	3	CTSV	superficial conjunctival epithelium
8.69677e-18	-1.13261	0.083	0.313	1.6376e-13	3	SERPINE1	superficial conjunctival epithelium
1.17171e-27	-1.17746	0.367	0.697	2.20633e-23	3	IL32	superficial conjunctival epithelium
1.05329e-28	-1.1907	0.438	0.788	1.98335e-24	3	FBXO32	superficial conjunctival epithelium
2.26442e-17	-1.19521	0.166	0.42	4.26391e-13	3	THBS1	superficial conjunctival epithelium
2.74845e-20	-1.19573	0.153	0.409	5.17534e-16	3	INHBA	superficial conjunctival epithelium
8.62015e-31	-1.22495	0.738	0.954	1.62317e-26	3	TPM1	superficial conjunctival epithelium
4.50854e-32	-1.22625	0.118	0.473	8.48958e-28	3	NUPR1	superficial conjunctival epithelium
1.34243e-20	-1.27613	0.073	0.323	2.52779e-16	3	VIM	superficial conjunctival epithelium
1.15204e-26	-1.3035	0.147	0.477	2.16928e-22	3	CRYAB	superficial conjunctival epithelium
2.77357e-23	-1.32925	0.278	0.585	5.22263e-19	3	LY6D	superficial conjunctival epithelium
2.50316e-16	-1.36296	0.492	0.716	4.71346e-12	3	FABP5	superficial conjunctival epithelium
1.09785e-25	-1.37606	0.371	0.699	2.06725e-21	3	MMP7	superficial conjunctival epithelium
4.38554e-23	-1.39942	0.125	0.406	8.25797e-19	3	APOE	superficial conjunctival epithelium
1.45449e-21	-1.43312	0.463	0.744	2.7388e-17	3	CAV1	superficial conjunctival epithelium
6.04316e-22	-1.51964	0.102	0.372	1.13793e-17	3	TAGLN	superficial conjunctival epithelium
2.07326e-33	-1.56711	0.748	0.94	3.90394e-29	3	KRT6A	superficial conjunctival epithelium
1.60509e-39	-1.60965	0.572	0.903	3.02239e-35	3	SFN	superficial conjunctival epithelium
1.49427e-34	-1.72252	0.866	0.976	2.81371e-30	3	KRT17	superficial conjunctival epithelium
7.95289e-18	-1.76792	0.594	0.787	1.49753e-13	3	FN1	superficial conjunctival epithelium
2.30124e-33	-1.79583	0.096	0.445	4.33323e-29	3	IGFBP7	superficial conjunctival epithelium
3.93607e-41	-1.80285	0.374	0.74	7.41162e-37	3	CALD1	superficial conjunctival epithelium
1.32512e-29	-2.03634	0.326	0.655	2.4952e-25	3	KRT6B	superficial conjunctival epithelium
4.51885e-18	-2.36328	0.16	0.417	8.509e-14	3	SPINK5	superficial conjunctival epithelium
1.65574e-32	-2.46103	0.243	0.609	3.11777e-28	3	KRT16	superficial conjunctival epithelium
3.79083e-33	-2.58937	0.131	0.485	7.13813e-29	3	KRT14	superficial conjunctival epithelium
7.50298e-09	-3.59815	0.038	0.159	0.000141281	3	MUCL1	superficial conjunctival epithelium
2.66158e-119	1.67938	0.997	0.451	5.01175e-115	4	LGALS1	basal conjunctival epithelium
2.7916e-84	1.67241	0.893	0.67	5.25659e-80	4	IL32	basal conjunctival epithelium
8.17616e-42	1.58214	0.746	0.752	1.53957e-37	4	GSTO1	basal conjunctival epithelium
1.30878e-81	1.56608	0.993	0.818	2.46443e-77	4	MT2A	basal conjunctival epithelium
2.86727e-88	1.47344	1	0.626	5.39907e-84	4	S100A2	basal conjunctival epithelium
9.17025e-66	1.37555	0.843	0.513	1.72676e-61	4	IL1B	basal conjunctival epithelium
1.73204e-75	1.34342	0.957	0.883	3.26143e-71	4	SFN	basal conjunctival epithelium
5.75474e-51	1.34151	0.709	0.376	1.08362e-46	4	APOE	basal conjunctival epithelium
1.18507e-65	1.31621	0.816	0.408	2.23149e-61	4	IGFBP7	basal conjunctival epithelium
6.55639e-42	1.31149	0.816	0.768	1.23457e-37	4	FBXO32	basal conjunctival epithelium
1.84356e-60	1.2809	0.896	0.671	3.47143e-56	4	MMP7	basal conjunctival epithelium
1.9255e-55	1.27128	0.706	0.341	3.62571e-51	4	TAGLN	basal conjunctival epithelium
2.14173e-56	1.26207	0.913	0.954	4.03287e-52	4	TXNDC17	basal conjunctival epithelium
3.95602e-26	1.22575	0.736	0.726	7.44919e-22	4	CRABP2	basal conjunctival epithelium
1.42125e-68	1.19711	0.96	0.97	2.67621e-64	4	S100A16	basal conjunctival epithelium
2.90978e-37	1.19645	0.672	0.444	5.47911e-33	4	NUPR1	basal conjunctival epithelium
5.69405e-34	1.19137	0.565	0.298	1.07219e-29	4	VIM	basal conjunctival epithelium
7.25522e-74	1.1838	0.987	0.941	1.36616e-69	4	TPM1	basal conjunctival epithelium
7.87351e-17	1.16031	0.632	0.718	1.48258e-12	4	FBXO2	basal conjunctival epithelium
2.07639e-32	1.1568	0.672	0.45	3.90984e-28	4	CRYAB	basal conjunctival epithelium
2.16676e-18	1.11054	0.538	0.387	4.08001e-14	4	IL1A	basal conjunctival epithelium
3.4376e-17	1.09966	0.679	0.875	6.473e-13	4	MGST3	basal conjunctival epithelium
1.00923e-64	1.08246	0.967	0.928	1.90038e-60	4	KRT5	basal conjunctival epithelium
1.87839e-14	1.08179	0.592	0.563	3.53701e-10	4	CDA	basal conjunctival epithelium
4.99724e-32	1.04032	0.783	0.719	9.4098e-28	4	CALD1	basal conjunctival epithelium
7.83448e-68	1.02398	0.987	0.989	1.47523e-63	4	TXN	basal conjunctival epithelium
3.5625e-52	1.00314	0.91	0.977	6.70818e-48	4	POLR2L	basal conjunctival epithelium
4.45634e-07	0.981882	0.582	0.81	0.0083913	4	CNN3	basal conjunctival epithelium
1.17079e-39	0.979968	0.702	0.393	2.2046e-35	4	THBS1	basal conjunctival epithelium
7.82409e-09	0.979763	0.592	0.663	0.000147328	4	PHLDA1	basal conjunctival epithelium
3.67747e-08	0.97756	0.281	0.188	0.000692468	4	NNMT	basal conjunctival epithelium
6.44194e-13	0.966462	0.425	0.297	1.21302e-08	4	AC022075.1	basal conjunctival epithelium
1.30675e-55	0.963872	0.943	0.967	2.46062e-51	4	CLTB	basal conjunctival epithelium
4.96134e-15	0.961897	0.538	0.43	9.34221e-11	4	TUBA1A	basal conjunctival epithelium
5.36277e-10	0.959927	0.338	0.226	1.00981e-05	4	IL36G	basal conjunctival epithelium
5.72993e-71	0.952581	1	0.766	1.07895e-66	4	FN1	basal conjunctival epithelium
7.7091e-08	0.949839	0.475	0.45	0.00145162	4	MYL9	basal conjunctival epithelium
1.63623e-44	0.937263	0.923	0.919	3.08103e-40	4	KRT7	basal conjunctival epithelium
1.29757e-67	0.923706	0.983	0.982	2.44332e-63	4	MYL12B	basal conjunctival epithelium
0.00348502	0.921397	0.448	0.538	1	4	PDLIM4	basal conjunctival epithelium
2.07798e-54	0.915547	0.923	0.967	3.91283e-50	4	MYL12A	basal conjunctival epithelium
1.07851e-20	0.909224	0.809	0.94	2.03084e-16	4	PHLDA2	basal conjunctival epithelium
0.00605344	0.894859	0.482	0.558	1	4	MT1E	basal conjunctival epithelium
1.58295e-29	0.888381	0.415	0.176	2.98069e-25	4	FDCSP	basal conjunctival epithelium
2.92011e-54	0.88409	0.95	0.982	5.49856e-50	4	SH3BGRL3	basal conjunctival epithelium
1.18151e-51	0.881357	0.91	0.778	2.22479e-47	4	S100A7	basal conjunctival epithelium
3.10512e-05	0.870713	0.385	0.354	0.584694	4	ODAPH	basal conjunctival epithelium
6.137e-52	0.865363	0.903	0.964	1.1556e-47	4	TSPO	basal conjunctival epithelium
6.62796e-23	0.863061	0.753	0.93	1.24804e-18	4	ATOX1	basal conjunctival epithelium
2.81689e-56	0.862347	0.993	0.971	5.3042e-52	4	ANXA1	basal conjunctival epithelium
7.8303e-67	0.8613	1	0.997	1.47445e-62	4	S100A10	basal conjunctival epithelium
1.23797e-19	0.856244	0.716	0.914	2.33109e-15	4	RAN	basal conjunctival epithelium
0.000583011	0.848208	0.572	0.84	1	4	PDCD5	basal conjunctival epithelium
2.0975e-76	0.846322	1	0.999	3.9496e-72	4	S100A11	basal conjunctival epithelium
1.07704e-60	0.846053	0.936	0.978	2.02807e-56	4	CHCHD2	basal conjunctival epithelium
9.4249e-13	0.845189	0.328	0.185	1.77471e-08	4	FEZ1	basal conjunctival epithelium
1.71296e-59	0.838063	0.96	0.984	3.22551e-55	4	PFN1	basal conjunctival epithelium
2.36364e-07	0.835898	0.595	0.794	0.00445074	4	SELENOM	basal conjunctival epithelium
0.000192847	0.827621	0.565	0.805	1	4	ANXA5	basal conjunctival epithelium
6.00813e-06	0.826458	0.308	0.23	0.113133	4	LINC00973	basal conjunctival epithelium
6.00131e-13	0.825611	0.421	0.277	1.13005e-08	4	LGALS7B	basal conjunctival epithelium
2.55297e-23	0.824648	0.753	0.927	4.80724e-19	4	ATP5MC3	basal conjunctival epithelium
4.05494e-25	0.824304	0.776	0.727	7.63544e-21	4	CAV1	basal conjunctival epithelium
6.33329e-58	0.815872	1	0.969	1.19256e-53	4	KRT17	basal conjunctival epithelium
1.64651e-43	0.815023	0.967	0.949	3.10037e-39	4	CTSC	basal conjunctival epithelium
5.48295e-52	0.813843	0.933	0.98	1.03244e-47	4	CFL1	basal conjunctival epithelium
0.00114504	0.811503	0.559	0.761	1	4	GADD45A	basal conjunctival epithelium
3.41613e-06	0.806052	0.281	0.198	0.0643257	4	CYGB	basal conjunctival epithelium
6.25822e-19	0.803771	0.766	0.946	1.17842e-14	4	ATP5IF1	basal conjunctival epithelium
1.63851e-38	0.802771	0.853	0.962	3.08532e-34	4	NDUFS5	basal conjunctival epithelium
1.09519e-12	0.80084	0.689	0.886	2.06224e-08	4	ARPC1B	basal conjunctival epithelium
1.55585e-06	0.796945	0.251	0.169	0.0292966	4	TREM2	basal conjunctival epithelium
0.000505021	0.792036	0.462	0.488	1	4	MELTF	basal conjunctival epithelium
1.26964e-08	0.788995	0.381	0.279	0.000239074	4	LGALS7	basal conjunctival epithelium
0.000852348	0.78888	0.585	0.883	1	4	PFDN2	basal conjunctival epithelium
2.47388e-06	0.784888	0.619	0.895	0.0465831	4	METRN	basal conjunctival epithelium
2.07744e-14	0.784181	0.589	0.476	3.91182e-10	4	CCL20	basal conjunctival epithelium
1.27525e-14	0.782666	0.311	0.158	2.40129e-10	4	G0S2	basal conjunctival epithelium
2.51345e-10	0.77881	0.679	0.921	4.73282e-06	4	OCIAD2	basal conjunctival epithelium
1.79067e-09	0.776613	0.535	0.482	3.37182e-05	4	CCND2	basal conjunctival epithelium
5.15058e-19	0.77018	0.485	0.292	9.69855e-15	4	SERPINE1	basal conjunctival epithelium
4.01068e-35	0.769621	0.946	0.979	7.55212e-31	4	FXYD3	basal conjunctival epithelium
7.1265e-32	0.763774	0.866	0.94	1.34192e-27	4	CDKN2A	basal conjunctival epithelium
2.71566e-08	0.761814	0.649	0.899	0.000511359	4	S100A13	basal conjunctival epithelium
2.29676e-71	0.757605	0.987	0.996	4.32481e-67	4	MYL6	basal conjunctival epithelium
4.41203e-05	0.756063	0.378	0.693	0.830785	4	AC010642.2	basal conjunctival epithelium
4.83946e-12	0.75469	0.692	0.904	9.11271e-08	4	NPM1	basal conjunctival epithelium
2.63695e-05	0.754336	0.291	0.22	0.496538	4	MLLT11	basal conjunctival epithelium
0.000586374	0.744472	0.592	0.898	1	4	MIF	basal conjunctival epithelium
3.59226e-16	0.744211	0.736	0.907	6.76423e-12	4	TNFRSF12A	basal conjunctival epithelium
1.66658e-33	0.743776	0.856	0.97	3.13817e-29	4	SEC61G	basal conjunctival epithelium
2.65558e-12	0.724765	0.525	0.4	5.00046e-08	4	LAMA3	basal conjunctival epithelium
0.000199432	0.72463	0.314	0.269	1	4	GJA1	basal conjunctival epithelium
3.04112e-33	0.722984	0.853	0.968	5.72644e-29	4	UBL5	basal conjunctival epithelium
1.1998e-05	0.71624	0.635	0.903	0.225923	4	MINOS1	basal conjunctival epithelium
1.31717e-13	0.714852	0.629	0.567	2.48024e-09	4	LY6D	basal conjunctival epithelium
1.14663e-26	0.712422	0.773	0.934	2.15911e-22	4	CLTA	basal conjunctival epithelium
2.62316e-59	0.71075	0.993	0.995	4.93941e-55	4	ANXA2	basal conjunctival epithelium
1.76334e-13	0.710127	0.696	0.933	3.32037e-09	4	NOP10	basal conjunctival epithelium
6.75047e-06	0.708174	0.251	0.483	0.127111	4	AKR1C3	basal conjunctival epithelium
1.05084e-06	0.706114	0.254	0.163	0.0197874	4	TPM2	basal conjunctival epithelium
6.29971e-52	0.702078	1	0.996	1.18624e-47	4	HSPB1	basal conjunctival epithelium
1.31046e-25	0.701016	0.843	0.947	2.4676e-21	4	PKM	basal conjunctival epithelium
6.08159e-05	0.700017	0.602	0.886	1	4	SBDS	basal conjunctival epithelium
3.60518e-57	-0.702004	0.224	0.804	6.78856e-53	4	CD46	basal conjunctival epithelium
1.42582e-56	-0.702876	0.017	0.525	2.68481e-52	4	TMPRSS2	basal conjunctival epithelium
1.88496e-48	-0.704505	0.247	0.819	3.54938e-44	4	TXNIP	basal conjunctival epithelium
4.71853e-50	-0.705228	0.264	0.809	8.885e-46	4	BAG1	basal conjunctival epithelium
3.07511e-70	-0.70677	0.03	0.604	5.79043e-66	4	SDR16C5	basal conjunctival epithelium
4.15335e-73	-0.709047	0.04	0.639	7.82076e-69	4	NEBL	basal conjunctival epithelium
2.3651e-71	-0.714142	0.134	0.757	4.45347e-67	4	CXXC5	basal conjunctival epithelium
2.0206e-73	-0.714885	0.144	0.76	3.80478e-69	4	CCPG1	basal conjunctival epithelium
6.3324e-37	-0.71508	0.117	0.541	1.19239e-32	4	IFI6	basal conjunctival epithelium
5.32891e-64	-0.715704	0.117	0.671	1.00343e-59	4	IL1R1	basal conjunctival epithelium
6.69254e-43	-0.719459	0.251	0.818	1.26021e-38	4	HSP90B1	basal conjunctival epithelium
2.62901e-56	-0.721098	0.05	0.556	4.95042e-52	4	AL356234.2	basal conjunctival epithelium
1.14928e-30	-0.72113	0.227	0.645	2.1641e-26	4	CXCL2	basal conjunctival epithelium
1.69267e-17	-0.721709	0.217	0.517	3.18731e-13	4	CTSV	basal conjunctival epithelium
1.76311e-67	-0.724475	0.02	0.584	3.31993e-63	4	SMIM5	basal conjunctival epithelium
1.64774e-26	-0.725163	0.448	0.874	3.10269e-22	4	CCND1	basal conjunctival epithelium
2.23994e-38	-0.727299	0.686	0.907	4.21781e-34	4	TACSTD2	basal conjunctival epithelium
7.96064e-24	-0.729834	0.378	0.805	1.49899e-19	4	IVL	basal conjunctival epithelium
0.000908789	-0.734423	0.953	0.953	1	4	S100A4	basal conjunctival epithelium
7.61814e-37	-0.741982	0.365	0.85	1.43449e-32	4	APLP2	basal conjunctival epithelium
1.5045e-72	-0.742752	0.174	0.786	2.83298e-68	4	SLC25A37	basal conjunctival epithelium
1.06862e-78	-0.744003	0.084	0.679	2.0122e-74	4	TC2N	basal conjunctival epithelium
6.31937e-49	-0.746234	0.291	0.822	1.18994e-44	4	JUNB	basal conjunctival epithelium
1.25128e-66	-0.747221	0.194	0.789	2.35616e-62	4	NR2F6	basal conjunctival epithelium
2.56599e-72	-0.752421	0.13	0.782	4.83177e-68	4	ZKSCAN1	basal conjunctival epithelium
1.98191e-82	-0.758125	0.09	0.712	3.73194e-78	4	PIM3	basal conjunctival epithelium
1.98743e-48	-0.760641	0.017	0.479	3.74232e-44	4	TMC5	basal conjunctival epithelium
3.90581e-55	-0.764368	0.201	0.807	7.35465e-51	4	AKAP9	basal conjunctival epithelium
6.39648e-71	-0.764865	0.114	0.69	1.20446e-66	4	GALNT5	basal conjunctival epithelium
2.95961e-44	-0.765098	0.298	0.84	5.57294e-40	4	CCNI	basal conjunctival epithelium
2.09806e-62	-0.765726	0.067	0.602	3.95065e-58	4	NQO1	basal conjunctival epithelium
1.1173e-47	-0.767521	0.237	0.756	2.10388e-43	4	IFITM3	basal conjunctival epithelium
1.46767e-56	-0.768863	0.157	0.685	2.76362e-52	4	NANS	basal conjunctival epithelium
6.39085e-31	-0.771098	0.378	0.831	1.2034e-26	4	HLA-A	basal conjunctival epithelium
1.1925e-54	-0.77959	0.247	0.809	2.24547e-50	4	TSPAN13	basal conjunctival epithelium
5.65582e-62	-0.782886	0.211	0.788	1.06499e-57	4	TXNRD1	basal conjunctival epithelium
2.46856e-32	-0.788333	0.03	0.368	4.64829e-28	4	DUOX2	basal conjunctival epithelium
1.22211e-74	-0.788637	0.03	0.63	2.30124e-70	4	ST6GALNAC1	basal conjunctival epithelium
7.72052e-72	-0.789595	0.074	0.647	1.45377e-67	4	SH2D4A	basal conjunctival epithelium
2.38518e-68	-0.79284	0.144	0.78	4.49129e-64	4	GOLGB1	basal conjunctival epithelium
1.21521e-80	-0.799268	0.037	0.657	2.28823e-76	4	EPCAM	basal conjunctival epithelium
3.13102e-22	-0.800392	0.957	0.984	5.8957e-18	4	SAT1	basal conjunctival epithelium
7.0325e-73	-0.801097	0.087	0.652	1.32422e-68	4	ATF3	basal conjunctival epithelium
1.95282e-65	-0.807448	0.04	0.576	3.67716e-61	4	POLR2J3	basal conjunctival epithelium
1.1342e-68	-0.808287	0.077	0.624	2.13571e-64	4	B3GALT5	basal conjunctival epithelium
4.32246e-63	-0.811809	0.023	0.574	8.13919e-59	4	GCNT3	basal conjunctival epithelium
2.97391e-44	-0.813411	0.288	0.834	5.59988e-40	4	ASAH1	basal conjunctival epithelium
4.70747e-70	-0.819311	0.027	0.598	8.86417e-66	4	AL512274.1	basal conjunctival epithelium
5.16586e-71	-0.819847	0.074	0.667	9.72732e-67	4	VTCN1	basal conjunctival epithelium
1.68487e-75	-0.821358	0.161	0.769	3.17261e-71	4	STOM	basal conjunctival epithelium
1.80356e-65	-0.823523	0.023	0.58	3.39611e-61	4	CTSS	basal conjunctival epithelium
1.29449e-70	-0.828407	0.05	0.623	2.43752e-66	4	APOL1	basal conjunctival epithelium
2.74577e-33	-0.832166	0.01	0.359	5.17029e-29	4	FCGBP	basal conjunctival epithelium
6.67081e-33	-0.842258	0.609	0.896	1.25611e-28	4	HLA-C	basal conjunctival epithelium
2.59642e-48	-0.843056	0.268	0.84	4.88906e-44	4	GTF2I	basal conjunctival epithelium
1.63785e-20	-0.843574	0.719	0.932	3.08407e-16	4	LGALS3	basal conjunctival epithelium
1.23047e-69	-0.844016	0.08	0.657	2.31697e-65	4	SDCBP2	basal conjunctival epithelium
4.09504e-85	-0.847726	0.097	0.725	7.71096e-81	4	TRIM56	basal conjunctival epithelium
7.20257e-49	-0.858665	0.217	0.737	1.35624e-44	4	NMB	basal conjunctival epithelium
7.33125e-71	-0.859492	0.191	0.808	1.38047e-66	4	PLXNB2	basal conjunctival epithelium
4.42089e-79	-0.865746	0.067	0.699	8.32453e-75	4	LIPH	basal conjunctival epithelium
1.94734e-52	-0.869392	0.017	0.504	3.66684e-48	4	MYEOV	basal conjunctival epithelium
3.21976e-60	-0.871123	0.037	0.575	6.06281e-56	4	KRT15	basal conjunctival epithelium
2.37446e-72	-0.874505	0.164	0.762	4.4711e-68	4	SLC9A3R1	basal conjunctival epithelium
2.87973e-81	-0.878408	0.08	0.704	5.42254e-77	4	APOL6	basal conjunctival epithelium
3.8691e-70	-0.881806	0.047	0.65	7.28551e-66	4	CX3CL1	basal conjunctival epithelium
4.22498e-66	-0.889696	0.191	0.771	7.95564e-62	4	LYN	basal conjunctival epithelium
4.08627e-41	-0.889932	0.368	0.854	7.69444e-37	4	SOX4	basal conjunctival epithelium
3.12035e-69	-0.894475	0.057	0.626	5.87562e-65	4	DUSP5	basal conjunctival epithelium
3.09657e-75	-0.895322	0.057	0.654	5.83084e-71	4	SCEL	basal conjunctival epithelium
7.74879e-68	-0.895844	0.02	0.59	1.4591e-63	4	BIRC3	basal conjunctival epithelium
1.24545e-60	-0.905048	0.013	0.543	2.34519e-56	4	VSIG2	basal conjunctival epithelium
1.23324e-50	-0.908235	0.04	0.502	2.32219e-46	4	SLC40A1	basal conjunctival epithelium
5.9518e-65	-0.912855	0.181	0.799	1.12072e-60	4	HSPA5	basal conjunctival epithelium
3.76408e-66	-0.92097	0.13	0.702	7.08776e-62	4	ARHGDIB	basal conjunctival epithelium
1.9238e-75	-0.922199	0.107	0.688	3.62251e-71	4	NCOA7	basal conjunctival epithelium
3.69159e-92	-0.926627	0.084	0.749	6.95126e-88	4	RBM47	basal conjunctival epithelium
1.77182e-82	-0.935705	0.134	0.77	3.33634e-78	4	C6orf132	basal conjunctival epithelium
8.01598e-79	-0.936722	0.107	0.702	1.50941e-74	4	LMO7	basal conjunctival epithelium
2.52129e-51	-0.93992	0.314	0.844	4.74759e-47	4	TMBIM6	basal conjunctival epithelium
1.33086e-34	-0.948343	0.02	0.39	2.506e-30	4	PPBP	basal conjunctival epithelium
3.79724e-69	-0.96122	0.204	0.805	7.15021e-65	4	TMEM106B	basal conjunctival epithelium
5.87353e-80	-0.96543	0.124	0.721	1.10599e-75	4	CD55	basal conjunctival epithelium
1.66488e-70	-0.982739	0.1	0.716	3.13496e-66	4	EMP1	basal conjunctival epithelium
4.50394e-54	-0.982897	0.324	0.848	8.48092e-50	4	TMEM59	basal conjunctival epithelium
6.05411e-74	-1.00007	0.161	0.754	1.13999e-69	4	MBOAT2	basal conjunctival epithelium
1.43213e-64	-1.00704	0.023	0.578	2.6967e-60	4	CFB	basal conjunctival epithelium
7.33039e-41	-1.00952	0.274	0.771	1.38031e-36	4	CST6	basal conjunctival epithelium
9.77619e-84	-1.01278	0.13	0.764	1.84086e-79	4	RNF213	basal conjunctival epithelium
3.89183e-74	-1.02238	0.11	0.703	7.32831e-70	4	EGR1	basal conjunctival epithelium
9.43529e-70	-1.03676	0.027	0.614	1.77666e-65	4	KRT80	basal conjunctival epithelium
6.75514e-68	-1.04289	0.144	0.742	1.27199e-63	4	MAL2	basal conjunctival epithelium
3.08635e-75	-1.04606	0.154	0.778	5.81161e-71	4	FOXC1	basal conjunctival epithelium
3.84278e-60	-1.04713	0.01	0.538	7.23596e-56	4	FAM3D	basal conjunctival epithelium
2.41117e-81	-1.05127	0.097	0.738	4.54023e-77	4	TTC9	basal conjunctival epithelium
6.2422e-64	-1.05461	0.167	0.768	1.17541e-59	4	PTGES	basal conjunctival epithelium
3.45915e-67	-1.06214	0.03	0.583	6.51358e-63	4	STEAP4	basal conjunctival epithelium
2.08459e-86	-1.10008	0.124	0.755	3.92528e-82	4	KLF5	basal conjunctival epithelium
1.44463e-55	-1.10042	0.221	0.75	2.72024e-51	4	XDH	basal conjunctival epithelium
5.49725e-53	-1.10748	0.264	0.787	1.03513e-48	4	TSPAN1	basal conjunctival epithelium
9.92957e-48	-1.11989	0.709	0.924	1.86974e-43	4	CD24	basal conjunctival epithelium
5.03493e-70	-1.13538	0.02	0.597	9.48078e-66	4	SLC44A4	basal conjunctival epithelium
4.40163e-62	-1.13548	0.064	0.585	8.28827e-58	4	UPK1B	basal conjunctival epithelium
2.52772e-77	-1.13648	0.077	0.706	4.7597e-73	4	SMIM22	basal conjunctival epithelium
3.63897e-74	-1.1366	0.067	0.696	6.85219e-70	4	NCCRP1	basal conjunctival epithelium
6.31259e-57	-1.13691	0.264	0.799	1.18866e-52	4	PRSS22	basal conjunctival epithelium
8.63106e-48	-1.13796	0.01	0.464	1.62523e-43	4	CEACAM5	basal conjunctival epithelium
1.81893e-33	-1.14033	0.043	0.408	3.42505e-29	4	KLK6	basal conjunctival epithelium
5.85173e-68	-1.14655	0.204	0.787	1.10188e-63	4	ITGB8	basal conjunctival epithelium
9.72154e-51	-1.15068	0.01	0.476	1.83057e-46	4	CP	basal conjunctival epithelium
1.73148e-66	-1.17403	0.227	0.809	3.26038e-62	4	IER2	basal conjunctival epithelium
3.05436e-35	-1.17407	0.01	0.376	5.75136e-31	4	SLC26A4	basal conjunctival epithelium
7.72741e-42	-1.19361	0.462	0.835	1.45507e-37	4	F3	basal conjunctival epithelium
1.75007e-67	-1.19914	0.217	0.795	3.29539e-63	4	SLC12A2	basal conjunctival epithelium
9.84183e-26	-1.20564	0.02	0.313	1.85322e-21	4	AZGP1	basal conjunctival epithelium
1.16613e-86	-1.23293	0.104	0.754	2.19582e-82	4	NFKBIZ	basal conjunctival epithelium
3.69651e-42	-1.23687	0.415	0.842	6.96053e-38	4	HLA-B	basal conjunctival epithelium
4.49848e-32	-1.25314	0.438	0.835	8.47065e-28	4	ID1	basal conjunctival epithelium
1.42896e-85	-1.2567	0.107	0.729	2.69073e-81	4	GOLM1	basal conjunctival epithelium
3.26115e-77	-1.2734	0.157	0.783	6.14074e-73	4	MT-ND4L	basal conjunctival epithelium
2.37027e-60	-1.28182	0.251	0.79	4.46322e-56	4	FOS	basal conjunctival epithelium
6.10156e-62	-1.34058	0.304	0.831	1.14892e-57	4	CLDN4	basal conjunctival epithelium
3.2603e-73	-1.36658	0.017	0.607	6.13914e-69	4	MUC16	basal conjunctival epithelium
1.24139e-79	-1.38416	0.164	0.778	2.33753e-75	4	DUSP4	basal conjunctival epithelium
5.77625e-83	-1.39123	0.117	0.73	1.08767e-78	4	INSR	basal conjunctival epithelium
2.12565e-72	-1.41536	0.154	0.732	4.0026e-68	4	RDH10	basal conjunctival epithelium
7.50025e-43	-1.42339	0.023	0.438	1.4123e-38	4	SLC34A2	basal conjunctival epithelium
3.05827e-81	-1.43701	0.151	0.755	5.75872e-77	4	MYH14	basal conjunctival epithelium
3.38194e-60	-1.44227	0.037	0.563	6.36819e-56	4	MUC4	basal conjunctival epithelium
7.09567e-75	-1.45761	0.067	0.661	1.33611e-70	4	BCAS1	basal conjunctival epithelium
1.60394e-49	-1.46509	0.09	0.581	3.02022e-45	4	CXCL3	basal conjunctival epithelium
1.66919e-86	-1.49396	0.017	0.667	3.14308e-82	4	TMPRSS4	basal conjunctival epithelium
7.59718e-78	-1.5838	0.09	0.722	1.43055e-73	4	NDRG2	basal conjunctival epithelium
2.15983e-69	-1.62002	0.462	0.884	4.06697e-65	4	GSN	basal conjunctival epithelium
3.22236e-39	-1.68577	0.02	0.405	6.0677e-35	4	CLU	basal conjunctival epithelium
4.47105e-13	-1.7181	0.167	0.416	8.419e-09	4	SPINK5	basal conjunctival epithelium
2.31786e-69	-1.72054	0.114	0.688	4.36454e-65	4	TGM2	basal conjunctival epithelium
2.23379e-79	-1.7246	0.027	0.646	4.20622e-75	4	ADGRF1	basal conjunctival epithelium
1.53299e-88	-1.73748	0.1	0.757	2.88661e-84	4	FAM83A	basal conjunctival epithelium
3.41915e-87	-1.73846	0.144	0.787	6.43826e-83	4	GPRC5A	basal conjunctival epithelium
2.10713e-76	-1.74268	0.107	0.707	3.96772e-72	4	ZG16B	basal conjunctival epithelium
1.92045e-52	-1.76444	0.027	0.507	3.6162e-48	4	CEACAM7	basal conjunctival epithelium
2.49923e-81	-1.79141	0.157	0.765	4.70604e-77	4	CLDN7	basal conjunctival epithelium
1.44835e-69	-1.80927	0.599	0.904	2.72724e-65	4	MT-ND4	basal conjunctival epithelium
6.08404e-78	-1.826	0.318	0.832	1.14562e-73	4	MT-ND5	basal conjunctival epithelium
4.80797e-89	-1.82834	0.067	0.742	9.05341e-85	4	MACC1	basal conjunctival epithelium
5.9252e-68	-1.87692	0.662	0.912	1.11571e-63	4	MT-CO3	basal conjunctival epithelium
4.49681e-97	-1.87834	0.134	0.788	8.46749e-93	4	B4GALT5	basal conjunctival epithelium
1.02683e-75	-1.88413	0.385	0.849	1.93351e-71	4	MT-ND1	basal conjunctival epithelium
7.78266e-70	-1.8888	0.759	0.929	1.46547e-65	4	MT-CO1	basal conjunctival epithelium
4.49763e-70	-1.93241	0.114	0.671	8.46904e-66	4	GDF15	basal conjunctival epithelium
6.64376e-98	-1.93968	0.151	0.805	1.25102e-93	4	GLUL	basal conjunctival epithelium
6.1237e-47	-1.94057	0.431	0.816	1.15309e-42	4	WFDC2	basal conjunctival epithelium
1.96551e-69	-1.95597	0.642	0.9	3.70106e-65	4	MT-ATP6	basal conjunctival epithelium
9.28041e-80	-1.98473	0.355	0.856	1.7475e-75	4	ATP1B1	basal conjunctival epithelium
2.74045e-66	-1.98575	0.037	0.593	5.16028e-62	4	DHRS9	basal conjunctival epithelium
8.02938e-66	-2.0451	0.458	0.835	1.51193e-61	4	C3	basal conjunctival epithelium
1.52004e-89	-2.06185	0.11	0.738	2.86223e-85	4	ELF3	basal conjunctival epithelium
1.29028e-25	-2.0956	0.281	0.616	2.42961e-21	4	CXCL5	basal conjunctival epithelium
4.88403e-78	-2.1059	0.776	0.947	9.19662e-74	4	MT-CO2	basal conjunctival epithelium
6.50161e-83	-2.11736	0.351	0.849	1.22425e-78	4	MT-ND2	basal conjunctival epithelium
5.04147e-69	-2.17412	0.067	0.642	9.49308e-65	4	SPRR3	basal conjunctival epithelium
1.50269e-68	-2.19106	0.04	0.603	2.82957e-64	4	CXCL17	basal conjunctival epithelium
3.47776e-78	-2.21245	0.602	0.904	6.54862e-74	4	MT-ND3	basal conjunctival epithelium
3.91714e-98	-2.2309	0.13	0.786	7.37597e-94	4	SRD5A3	basal conjunctival epithelium
5.24725e-49	-2.25384	0.826	0.918	9.88057e-45	4	SLPI	basal conjunctival epithelium
1.27591e-95	-2.28649	0.144	0.788	2.40255e-91	4	RAB11FIP1	basal conjunctival epithelium
1.40418e-83	-2.3916	0.535	0.888	2.64407e-79	4	MT-CYB	basal conjunctival epithelium
1.83885e-74	-2.39922	0.043	0.633	3.46256e-70	4	MUC1	basal conjunctival epithelium
4.47861e-72	-2.44325	0.241	0.812	8.43323e-68	4	MALAT1	basal conjunctival epithelium
1.1755e-81	-2.47509	0.13	0.746	2.21346e-77	4	SLC6A14	basal conjunctival epithelium
1.8262e-73	-2.583	0.154	0.723	3.43874e-69	4	RARRES3	basal conjunctival epithelium
3.98283e-89	-2.60953	0.124	0.775	7.49966e-85	4	NEAT1	basal conjunctival epithelium
1.63596e-83	-2.77136	0.067	0.68	3.08052e-79	4	CEACAM6	basal conjunctival epithelium
2.21306e-69	-2.91913	0.074	0.62	4.1672e-65	4	AGR2	basal conjunctival epithelium
9.09614e-56	-3.01038	0.06	0.544	1.7128e-51	4	PIP	basal conjunctival epithelium
1.42841e-79	-3.09369	0.104	0.708	2.6897e-75	4	S100P	basal conjunctival epithelium
1.42971e-90	-3.19463	0.097	0.729	2.69214e-86	4	IGFBP3	basal conjunctival epithelium
4.11079e-51	-3.311	0.107	0.576	7.74063e-47	4	OLFM4	basal conjunctival epithelium
1.73593e-85	-3.42224	0.114	0.718	3.26876e-81	4	RARRES1	basal conjunctival epithelium
4.51014e-08	-3.55613	0.047	0.159	0.000849259	4	MUCL1	basal conjunctival epithelium
2.32363e-80	-3.60831	0.09	0.683	4.37539e-76	4	PIGR	basal conjunctival epithelium
4.36465e-32	-3.73256	0.064	0.394	8.21863e-28	4	KRT13	basal conjunctival epithelium
6.93782e-85	-3.84935	0.137	0.725	1.30639e-80	4	PSCA	basal conjunctival epithelium
7.98058e-62	-3.88588	0.057	0.572	1.50274e-57	4	LYPD2	basal conjunctival epithelium
1.4303e-78	-4.05718	0.692	0.906	2.69325e-74	4	LCN2	basal conjunctival epithelium
6.02737e-183	3.32661	0.556	0.072	1.13495e-178	5	LTF	suprabasal conjunctival epithelium
7.77817e-34	1.96441	0.885	0.681	1.46463e-29	5	PI3	suprabasal conjunctival epithelium
1.06124e-14	1.88775	0.22	0.093	1.99831e-10	5	MGP	suprabasal conjunctival epithelium
7.98303e-29	1.52064	0.881	0.672	1.5032e-24	5	MMP7	suprabasal conjunctival epithelium
7.32719e-81	1.46436	0.905	0.489	1.37971e-76	5	CYP1B1	suprabasal conjunctival epithelium
1.75191e-28	1.42405	0.481	0.222	3.29884e-24	5	SERPINB4	suprabasal conjunctival epithelium
1.4333e-31	1.40138	0.19	0.043	2.69891e-27	5	KRT81	suprabasal conjunctival epithelium
4.69895e-32	1.27432	0.712	0.371	8.84813e-28	5	CLU	suprabasal conjunctival epithelium
2.11084e-54	1.18389	0.878	0.554	3.97471e-50	5	FYB1	suprabasal conjunctival epithelium
8.36189e-68	1.08068	1	0.944	1.57454e-63	5	ALDH1A3	suprabasal conjunctival epithelium
2.13092e-63	1.0739	0.258	0.04	4.01252e-59	5	PAEP	suprabasal conjunctival epithelium
1.77454e-65	1.06733	0.607	0.215	3.34145e-61	5	CHI3L2	suprabasal conjunctival epithelium
4.65824e-48	0.991824	0.898	0.553	8.77146e-44	5	LY6D	suprabasal conjunctival epithelium
7.96272e-104	0.930998	0.807	0.276	1.49938e-99	5	PROM1	suprabasal conjunctival epithelium
9.47091e-44	0.919708	0.997	0.817	1.78337e-39	5	MT-ND2	suprabasal conjunctival epithelium
2.59508e-98	0.912299	0.78	0.284	4.88654e-94	5	PRKAR2B	suprabasal conjunctival epithelium
7.78104e-46	0.903708	0.997	0.884	1.46517e-41	5	MT-ND4	suprabasal conjunctival epithelium
7.03367e-93	0.886025	0.81	0.337	1.32444e-88	5	CD14	suprabasal conjunctival epithelium
1.92003e-44	0.884383	0.993	0.818	3.61541e-40	5	MT-ND1	suprabasal conjunctival epithelium
1.71247e-35	0.862995	0.993	0.884	3.22458e-31	5	MT-ND3	suprabasal conjunctival epithelium
1.16579e-33	0.861452	0.746	0.484	2.19518e-29	5	CCL28	suprabasal conjunctival epithelium
5.43116e-26	0.805802	0.986	0.967	1.02269e-21	5	SAA2	suprabasal conjunctival epithelium
4.28924e-65	0.793162	0.949	0.623	8.07664e-61	5	ABCA1	suprabasal conjunctival epithelium
1.16153e-39	0.785401	0.946	0.716	2.18715e-35	5	CRABP2	suprabasal conjunctival epithelium
1.28469e-39	0.782623	0.793	0.496	2.41906e-35	5	RHCG	suprabasal conjunctival epithelium
8.60666e-46	0.781459	1	0.808	1.62063e-41	5	LY6E	suprabasal conjunctival epithelium
3.21564e-39	0.77745	0.997	0.917	6.05504e-35	5	MT-CO1	suprabasal conjunctival epithelium
2.06278e-33	0.775875	0.929	0.693	3.88422e-29	5	RDH10	suprabasal conjunctival epithelium
1.48981e-34	0.77582	0.997	0.776	2.80531e-30	5	MDK	suprabasal conjunctival epithelium
5.47179e-54	0.763878	0.885	0.566	1.03034e-49	5	FAM84A	suprabasal conjunctival epithelium
1.64767e-27	0.731206	0.912	0.688	3.10257e-23	5	KRT23	suprabasal conjunctival epithelium
2.58371e-37	0.70184	0.986	0.833	4.86513e-33	5	BTG1	suprabasal conjunctival epithelium
1.89427e-13	0.701777	0.356	0.184	3.56691e-09	5	HEPHL1	suprabasal conjunctival epithelium
1.93498e-24	0.700336	0.98	0.663	3.64357e-20	5	ZG16B	suprabasal conjunctival epithelium
2.21192e-25	-0.706895	0.956	0.881	4.16504e-21	5	TUBB	suprabasal conjunctival epithelium
1.22329e-25	-0.707791	0.892	0.817	2.30345e-21	5	TUBA1B	suprabasal conjunctival epithelium
8.04823e-09	-0.709514	0.953	0.972	0.000151548	5	KRT17	suprabasal conjunctival epithelium
1.36552e-05	-0.716054	0.261	0.363	0.257127	5	SLC26A4	suprabasal conjunctival epithelium
2.27478e-33	-0.716553	1	0.998	4.2834e-29	5	ACTB	suprabasal conjunctival epithelium
2.50507e-14	-0.717169	0.668	0.727	4.71704e-10	5	XDH	suprabasal conjunctival epithelium
9.46482e-19	-0.717768	0.529	0.693	1.78222e-14	5	TUBB2A	suprabasal conjunctival epithelium
1.79428e-16	-0.723864	1	0.988	3.37863e-12	5	TXN	suprabasal conjunctival epithelium
2.39651e-05	-0.728959	0.468	0.358	0.451263	5	CNFN	suprabasal conjunctival epithelium
5.42798e-18	-0.730163	0.553	0.665	1.02209e-13	5	RAB32	suprabasal conjunctival epithelium
5.44234e-06	-0.732266	0.912	0.763	0.102479	5	FBXO32	suprabasal conjunctival epithelium
7.65336e-05	-0.732509	0.627	0.639	1	5	KRT6B	suprabasal conjunctival epithelium
5.49112e-09	-0.7349	0.593	0.624	0.000103398	5	ICAM1	suprabasal conjunctival epithelium
1.45649e-25	-0.740363	0.966	0.881	2.74257e-21	5	PDLIM1	suprabasal conjunctival epithelium
3.30616e-14	-0.746811	0.034	0.215	6.22551e-10	5	TIMP3	suprabasal conjunctival epithelium
6.23315e-17	-0.747096	0.403	0.567	1.1737e-12	5	UPK1B	suprabasal conjunctival epithelium
2.06535e-36	-0.750005	1	0.999	3.88906e-32	5	S100A11	suprabasal conjunctival epithelium
2.67135e-20	-0.752248	0.956	0.896	5.03016e-16	5	TNFRSF12A	suprabasal conjunctival epithelium
0.000858437	-0.752318	0.614	0.534	1	5	MUC4	suprabasal conjunctival epithelium
5.33463e-24	-0.753429	0.946	0.867	1.00451e-19	5	JPT1	suprabasal conjunctival epithelium
5.9103e-08	-0.760094	0.641	0.615	0.00111291	5	ADGRF1	suprabasal conjunctival epithelium
0.00100861	-0.763736	0.769	0.655	1	5	TGM2	suprabasal conjunctival epithelium
1.85416e-06	-0.77506	0.868	0.823	0.0349138	5	PLAU	suprabasal conjunctival epithelium
3.47814e-06	-0.775811	0.2	0.288	0.0654934	5	LGALS7	suprabasal conjunctival epithelium
1.10442e-13	-0.775961	1	0.964	2.07963e-09	5	CLTB	suprabasal conjunctival epithelium
2.89713e-20	-0.779801	0.892	0.839	5.4553e-16	5	TUBA1C	suprabasal conjunctival epithelium
6.79501e-09	-0.782308	0.858	0.79	0.00012795	5	ANXA5	suprabasal conjunctival epithelium
1.29691e-35	-0.7944	0.993	0.94	2.44208e-31	5	PKM	suprabasal conjunctival epithelium
4.89177e-07	-0.844632	0.78	0.581	0.0092112	5	KRT16	suprabasal conjunctival epithelium
2.5842e-33	-0.853531	0.983	0.938	4.86604e-29	5	PRDX1	suprabasal conjunctival epithelium
9.73338e-16	-0.868727	0.4	0.562	1.8328e-11	5	MT1E	suprabasal conjunctival epithelium
2.423e-15	-0.872388	0.929	0.812	4.56251e-11	5	F3	suprabasal conjunctival epithelium
0.000275633	-0.891082	0.234	0.286	1	5	LGALS7B	suprabasal conjunctival epithelium
2.83151e-05	-0.894265	0.78	0.75	0.533173	5	GSTO1	suprabasal conjunctival epithelium
1.49795e-05	-0.903553	0.908	0.787	0.282064	5	ITGB4	suprabasal conjunctival epithelium
9.02418e-24	-0.949158	0.176	0.456	1.69925e-19	5	CEACAM5	suprabasal conjunctival epithelium
1.5054e-05	-0.957823	0.288	0.376	0.283466	5	PPBP	suprabasal conjunctival epithelium
1.36898e-20	-0.974822	0.997	0.95	2.57779e-16	5	TXNDC17	suprabasal conjunctival epithelium
2.99192e-14	-1.00056	0.614	0.394	5.63378e-10	5	SPINK5	suprabasal conjunctival epithelium
1.92593e-09	-1.0113	0.292	0.424	3.62652e-05	5	SLC34A2	suprabasal conjunctival epithelium
2.53653e-19	-1.0255	0.688	0.713	4.77629e-15	5	NMB	suprabasal conjunctival epithelium
8.6701e-14	-1.0297	0.315	0.492	1.63258e-09	5	CEACAM7	suprabasal conjunctival epithelium
0.00264245	-1.048	0.99	0.94	1	5	TPM1	suprabasal conjunctival epithelium
3.08198e-07	-1.05155	0.688	0.705	0.00580337	5	FABP5	suprabasal conjunctival epithelium
5.73837e-22	-1.0797	0.824	0.826	1.08053e-17	5	LAMB3	suprabasal conjunctival epithelium
2.43885e-06	-1.08554	0.193	0.281	0.0459236	5	COL17A1	suprabasal conjunctival epithelium
1.66046e-25	-1.10142	0.631	0.742	3.12665e-21	5	IGFBP2	suprabasal conjunctival epithelium
5.89931e-38	-1.13173	0.264	0.582	1.11084e-33	5	TFPI2	suprabasal conjunctival epithelium
6.67199e-55	-1.16933	0.993	0.997	1.25634e-50	5	S100A10	suprabasal conjunctival epithelium
4.96106e-06	-1.21042	0.692	0.68	0.0934167	5	IL32	suprabasal conjunctival epithelium
7.389e-07	-1.27035	0.322	0.41	0.0139135	5	LAMA3	suprabasal conjunctival epithelium
1.12204e-05	-1.27129	0.231	0.305	0.211279	5	SERPINE1	suprabasal conjunctival epithelium
1.28355e-09	-1.27415	0.746	0.646	2.41693e-05	5	CEACAM6	suprabasal conjunctival epithelium
1.66869e-34	-1.28697	0.702	0.765	3.14215e-30	5	TSPAN1	suprabasal conjunctival epithelium
0.00494976	-1.30805	0.302	0.311	1	5	VIM	suprabasal conjunctival epithelium
7.89749e-15	-1.31649	0.563	0.617	1.4871e-10	5	SPRR3	suprabasal conjunctival epithelium
0.000126029	-1.48298	0.322	0.36	1	5	TAGLN	suprabasal conjunctival epithelium
3.8124e-26	-1.51061	0.397	0.574	7.17875e-22	5	DHRS9	suprabasal conjunctival epithelium
9.62408e-06	-1.51588	0.285	0.383	0.181221	5	KRT13	suprabasal conjunctival epithelium
7.05002e-18	-1.71362	0.854	0.888	1.32752e-13	5	SFN	suprabasal conjunctival epithelium
3.83067e-05	-1.7546	0.431	0.427	0.721315	5	IGFBP7	suprabasal conjunctival epithelium
2.95964e-13	-1.76232	0.553	0.596	5.573e-09	5	AGR2	suprabasal conjunctival epithelium
1.0504e-09	-1.76748	0.681	0.732	1.97791e-05	5	CAV1	suprabasal conjunctival epithelium
2.44587e-08	-1.99231	0.275	0.147	0.000460557	5	MUCL1	suprabasal conjunctival epithelium
6.04335e-19	-2.034	0.342	0.529	1.13796e-14	5	PIP	suprabasal conjunctival epithelium
1.97263e-10	-2.06506	0.454	0.552	3.71447e-06	5	LYPD2	suprabasal conjunctival epithelium
9.23895e-06	-2.17489	0.454	0.468	0.173969	5	KRT14	suprabasal conjunctival epithelium
9.68135e-05	-2.35561	0.725	0.64	1	5	S100A2	suprabasal conjunctival epithelium
1.62991e-16	-2.57205	0.776	0.829	3.06912e-12	5	MT2A	suprabasal conjunctival epithelium
4.25004e-12	1.24182	0.498	0.372	8.00282e-08	6	KRT13	superficial conjunctival epithelium
7.80499e-16	1.1981	0.522	0.38	1.46968e-11	6	CLU	superficial conjunctival epithelium
3.84815e-23	1.18699	1	0.997	7.24606e-19	6	FTL	superficial conjunctival epithelium
8.7469e-07	1.16117	0.54	0.52	0.0164704	6	PIP	superficial conjunctival epithelium
6.58675e-06	1.00449	0.543	0.548	0.124028	6	LYPD2	superficial conjunctival epithelium
9.45801e-11	0.953556	0.502	0.414	1.78094e-06	6	SLC34A2	superficial conjunctival epithelium
2.81504e-28	0.930275	1	0.996	5.30071e-24	6	FTH1	superficial conjunctival epithelium
1.86926e-37	0.921061	0.296	0.08	3.51981e-33	6	AQP5	superficial conjunctival epithelium
2.9641e-32	0.863248	0.399	0.152	5.5814e-28	6	KRT4	superficial conjunctival epithelium
2.84384e-20	0.783793	0.911	0.955	5.35495e-16	6	S100A4	superficial conjunctival epithelium
2.54792e-07	0.781711	0.993	0.988	0.00479773	6	RPL12	superficial conjunctival epithelium
5.79718e-26	0.762543	0.993	0.99	1.09161e-21	6	RPS2	superficial conjunctival epithelium
2.79463e-17	0.761714	0.938	0.938	5.26229e-13	6	C9orf16	superficial conjunctival epithelium
0.000316751	0.740292	0.543	0.596	1	6	AGR2	superficial conjunctival epithelium
9.39025e-05	0.724971	0.763	0.921	1	6	SLPI	superficial conjunctival epithelium
1.39283e-10	0.715001	0.574	0.576	2.62269e-06	6	AKR1C1	superficial conjunctival epithelium
1.41633e-08	-0.700005	0.832	0.889	0.000266695	6	SFN	superficial conjunctival epithelium
3.48689e-22	-0.700949	0.313	0.582	6.56582e-18	6	FYB1	superficial conjunctival epithelium
9.74507e-17	-0.705456	0.186	0.43	1.835e-12	6	CFTR	superficial conjunctival epithelium
2.59115e-12	-0.708833	0.426	0.607	4.87914e-08	6	CXCL6	superficial conjunctival epithelium
1.58915e-13	-0.713259	0.54	0.733	2.99237e-09	6	XDH	superficial conjunctival epithelium
1.14092e-32	-0.718345	0.588	0.817	2.14834e-28	6	CDKN2B	superficial conjunctival epithelium
5.25974e-41	-0.721876	0.581	0.836	9.90409e-37	6	CAPN2	superficial conjunctival epithelium
1.67476e-36	-0.723342	0.564	0.821	3.15357e-32	6	TES	superficial conjunctival epithelium
3.95731e-12	-0.726651	0.993	0.99	7.45162e-08	6	SAA1	superficial conjunctival epithelium
2.43624e-35	-0.726667	0.519	0.769	4.58744e-31	6	NTN4	superficial conjunctival epithelium
5.62521e-20	-0.729508	0.151	0.418	1.05923e-15	6	PLAT	superficial conjunctival epithelium
4.6535e-37	-0.730329	0.533	0.786	8.76253e-33	6	ADGRG1	superficial conjunctival epithelium
9.1222e-22	-0.738279	0.735	0.958	1.71771e-17	6	ALDH1A3	superficial conjunctival epithelium
2.54048e-18	-0.738418	0.127	0.363	4.78372e-14	6	DUOX2	superficial conjunctival epithelium
1.29016e-36	-0.741834	0.543	0.809	2.42938e-32	6	FNDC3B	superficial conjunctival epithelium
3.52453e-16	-0.742936	0.017	0.215	6.6367e-12	6	TIMP3	superficial conjunctival epithelium
1.84902e-34	-0.746428	0.993	0.998	3.4817e-30	6	ACTB	superficial conjunctival epithelium
1.56516e-37	-0.748639	0.55	0.814	2.9472e-33	6	ADAM9	superficial conjunctival epithelium
7.48735e-24	-0.751122	0.502	0.75	1.40987e-19	6	TNFAIP2	superficial conjunctival epithelium
7.53679e-09	-0.751909	0.316	0.449	0.000141918	6	CEACAM5	superficial conjunctival epithelium
1.23117e-15	-0.752418	0.031	0.234	2.3183e-11	6	TNC	superficial conjunctival epithelium
1.10863e-42	-0.753724	0.505	0.783	2.08755e-38	6	PTPRK	superficial conjunctival epithelium
2.05331e-23	-0.756654	0.56	0.814	3.86639e-19	6	CDK6	superficial conjunctival epithelium
0.00635878	-0.757565	0.227	0.32	1	6	PLCG2	superficial conjunctival epithelium
2.15477e-11	-0.759183	0.639	0.792	4.05744e-07	6	IVL	superficial conjunctival epithelium
4.56072e-32	-0.759369	0.388	0.667	8.58784e-28	6	SEMA3C	superficial conjunctival epithelium
2.34566e-45	-0.759498	0.488	0.775	4.41687e-41	6	CKAP4	superficial conjunctival epithelium
7.01594e-24	-0.760937	0.536	0.781	1.3211e-19	6	DST	superficial conjunctival epithelium
1.70753e-09	-0.761594	0.247	0.436	3.21529e-05	6	IGFBP7	superficial conjunctival epithelium
8.30349e-19	-0.762081	0.038	0.28	1.56355e-14	6	PAPPA	superficial conjunctival epithelium
3.00671e-38	-0.762545	0.512	0.768	5.66164e-34	6	VCL	superficial conjunctival epithelium
2.25357e-45	-0.764234	0.598	0.859	4.24347e-41	6	UBE2H	superficial conjunctival epithelium
1.79201e-08	-0.767146	0.577	0.723	0.000337435	6	SLC6A14	superficial conjunctival epithelium
8.9537e-39	-0.7683	0.564	0.84	1.68598e-34	6	SPINT1	superficial conjunctival epithelium
2.82256e-46	-0.768746	0.619	0.87	5.31487e-42	6	JUP	superficial conjunctival epithelium
6.55587e-18	-0.771713	0.261	0.49	1.23447e-13	6	FLNA	superficial conjunctival epithelium
1.46869e-27	-0.772592	0.227	0.53	2.76554e-23	6	LDLR	superficial conjunctival epithelium
4.51822e-29	-0.781293	0.505	0.754	8.5078e-25	6	PRNP	superficial conjunctival epithelium
7.83597e-20	-0.786296	0.491	0.737	1.47551e-15	6	SAMD9	superficial conjunctival epithelium
5.0609e-33	-0.787706	0.337	0.641	9.52967e-29	6	ITGA3	superficial conjunctival epithelium
5.19521e-35	-0.791014	0.32	0.635	9.78258e-31	6	CDH3	superficial conjunctival epithelium
8.73034e-24	-0.803085	0.739	0.922	1.64392e-19	6	CD24	superficial conjunctival epithelium
2.40872e-20	-0.815627	0.739	0.959	4.53561e-16	6	CTSB	superficial conjunctival epithelium
9.3635e-36	-0.818164	0.68	0.901	1.76315e-31	6	RTN4	superficial conjunctival epithelium
3.64293e-32	-0.823924	0.32	0.631	6.85964e-28	6	GLS	superficial conjunctival epithelium
3.10246e-29	-0.82399	0.639	0.887	5.84193e-25	6	CDKN1A	superficial conjunctival epithelium
1.26206e-09	-0.827084	0.416	0.564	2.37646e-05	6	CXCL3	superficial conjunctival epithelium
1.51997e-21	-0.829187	0.034	0.299	2.8621e-17	6	CAVIN1	superficial conjunctival epithelium
4.10191e-42	-0.829521	0.502	0.771	7.7239e-38	6	FAT1	superficial conjunctival epithelium
1.60316e-34	-0.832743	0.553	0.81	3.01874e-30	6	KLF6	superficial conjunctival epithelium
0.00261449	-0.832776	0.32	0.36	1	6	SLC26A4	superficial conjunctival epithelium
9.63537e-09	-0.851927	0.488	0.652	0.000181434	6	GDF15	superficial conjunctival epithelium
0.0026401	-0.852838	0.32	0.374	1	6	PPBP	superficial conjunctival epithelium
8.87685e-12	-0.853503	0.948	0.969	1.67151e-07	6	SAA2	superficial conjunctival epithelium
1.97742e-05	-0.854678	0.426	0.486	0.372347	6	CEACAM7	superficial conjunctival epithelium
6.69911e-16	-0.856539	0.069	0.275	1.26144e-11	6	COL1A1	superficial conjunctival epithelium
1.14025e-23	-0.85786	0.179	0.499	2.14709e-19	6	CCND2	superficial conjunctival epithelium
3.70253e-39	-0.858002	0.529	0.807	6.97186e-35	6	ENC1	superficial conjunctival epithelium
6.32543e-32	-0.870282	0.423	0.692	1.19108e-27	6	DHCR24	superficial conjunctival epithelium
9.07913e-33	-0.872396	0.601	0.87	1.7096e-28	6	PSAP	superficial conjunctival epithelium
9.38565e-14	-0.876237	0.024	0.201	1.76732e-09	6	HEPHL1	superficial conjunctival epithelium
1.05831e-16	-0.878309	0.017	0.224	1.9928e-12	6	SPARC	superficial conjunctival epithelium
6.61407e-11	-0.87883	0.354	0.602	1.24543e-06	6	KRT16	superficial conjunctival epithelium
2.14591e-48	-0.88237	0.588	0.874	4.04074e-44	6	SDC4	superficial conjunctival epithelium
6.24974e-43	-0.884004	0.601	0.89	1.17683e-38	6	ITGB1	superficial conjunctival epithelium
2.12125e-12	-0.885041	0.433	0.543	3.99431e-08	6	MUC4	superficial conjunctival epithelium
8.64264e-08	-0.886563	0.54	0.608	0.00162741	6	MUC1	superficial conjunctival epithelium
8.24843e-11	-0.899506	0.605	0.732	1.55318e-06	6	CXCL8	superficial conjunctival epithelium
7.20516e-21	-0.901253	0.588	0.844	1.35673e-16	6	ATP1B1	superficial conjunctival epithelium
5.62022e-14	-0.90168	0.103	0.321	1.05829e-09	6	VIM	superficial conjunctival epithelium
6.47187e-15	-0.91414	0.533	0.712	1.21865e-10	6	RDH10	superficial conjunctival epithelium
1.70323e-16	-0.925141	0.574	0.756	3.20719e-12	6	CST6	superficial conjunctival epithelium
2.05629e-16	-0.926203	0.065	0.288	3.872e-12	6	COL17A1	superficial conjunctival epithelium
6.26137e-54	-0.934715	0.498	0.796	1.17902e-49	6	SVIL	superficial conjunctival epithelium
2.40943e-51	-0.941989	0.646	0.89	4.53696e-47	6	CAP1	superficial conjunctival epithelium
1.85248e-43	-0.942268	0.615	0.872	3.48821e-39	6	TINAGL1	superficial conjunctival epithelium
4.68551e-21	-0.95835	0.027	0.283	8.82282e-17	6	GJA1	superficial conjunctival epithelium
4.23644e-10	-0.963751	0.423	0.649	7.97722e-06	6	KRT6B	superficial conjunctival epithelium
4.6292e-46	-0.984778	0.557	0.837	8.71679e-42	6	DSG2	superficial conjunctival epithelium
3.28591e-38	-0.987391	0.471	0.753	6.18737e-34	6	SLC38A2	superficial conjunctival epithelium
1.35399e-28	-0.990356	0.595	0.836	2.54956e-24	6	AREG	superficial conjunctival epithelium
9.71762e-60	-0.993978	0.629	0.908	1.82983e-55	6	CD59	superficial conjunctival epithelium
3.77714e-13	-0.998917	0.216	0.415	7.11235e-09	6	LAMA3	superficial conjunctival epithelium
1.98042e-53	-1.00276	0.674	0.902	3.72912e-49	6	MARCKS	superficial conjunctival epithelium
3.59734e-06	-1.00763	0.289	0.396	0.067738	6	KLK6	superficial conjunctival epithelium
2.54603e-35	-1.01028	0.625	0.862	4.79417e-31	6	CD44	superficial conjunctival epithelium
6.25161e-37	-1.02984	0.588	0.871	1.17718e-32	6	APP	superficial conjunctival epithelium
4.56866e-48	-1.04112	0.57	0.826	8.60279e-44	6	MYH9	superficial conjunctival epithelium
2.15235e-34	-1.05251	0.519	0.778	4.05287e-30	6	PALLD	superficial conjunctival epithelium
1.73017e-31	-1.05256	0.533	0.789	3.2579e-27	6	JAG1	superficial conjunctival epithelium
1.1417e-30	-1.05866	0.553	0.805	2.14983e-26	6	ITGB4	superficial conjunctival epithelium
1.35172e-57	-1.06129	0.502	0.826	2.54529e-53	6	MYO1B	superficial conjunctival epithelium
1.78434e-19	-1.07125	0.062	0.31	3.35991e-15	6	AZGP1	superficial conjunctival epithelium
2.78976e-47	-1.07326	0.608	0.86	5.25313e-43	6	SDC1	superficial conjunctival epithelium
8.67897e-42	-1.07954	0.261	0.64	1.63425e-37	6	ICAM1	superficial conjunctival epithelium
1.44495e-31	-1.08868	0.543	0.766	2.72084e-27	6	GPRC5A	superficial conjunctival epithelium
1.9086e-37	-1.11974	0.608	0.862	3.59389e-33	6	DCBLD2	superficial conjunctival epithelium
3.17887e-31	-1.13244	0.048	0.394	5.98582e-27	6	DSG3	superficial conjunctival epithelium
3.48387e-49	-1.1438	0.533	0.817	6.56014e-45	6	ITGAV	superficial conjunctival epithelium
5.32444e-51	-1.14463	0.608	0.865	1.00259e-46	6	PMEPA1	superficial conjunctival epithelium
1.18867e-19	-1.15812	0.574	0.763	2.23827e-15	6	SRD5A3	superficial conjunctival epithelium
1.17931e-20	-1.18625	0.055	0.314	2.22065e-16	6	SERPINE1	superficial conjunctival epithelium
6.65753e-35	-1.20022	0.574	0.838	1.25361e-30	6	LAMB3	superficial conjunctival epithelium
0.00480712	-1.21323	0.43	0.506	1	6	CTSV	superficial conjunctival epithelium
8.94539e-08	-1.21581	0.306	0.475	0.00168442	6	KRT14	superficial conjunctival epithelium
8.28187e-24	-1.26056	0.11	0.422	1.55948e-19	6	THBS1	superficial conjunctival epithelium
1.25269e-35	-1.26169	0.381	0.677	2.35881e-31	6	ACTN1	superficial conjunctival epithelium
1.71488e-25	-1.26422	0.103	0.411	3.22911e-21	6	INHBA	superficial conjunctival epithelium
1.46362e-48	-1.26677	0.577	0.843	2.75599e-44	6	SOX4	superficial conjunctival epithelium
1.05354e-46	-1.29309	0.509	0.772	1.98382e-42	6	ITGB8	superficial conjunctival epithelium
2.46544e-48	-1.30237	0.46	0.774	4.64242e-44	6	DSC2	superficial conjunctival epithelium
4.20882e-23	-1.30512	0.495	0.733	7.92521e-19	6	CALD1	superficial conjunctival epithelium
2.25962e-61	-1.34832	0.457	0.815	4.25486e-57	6	CLDN1	superficial conjunctival epithelium
2.01459e-50	-1.36711	0.564	0.873	3.79347e-46	6	DSP	superficial conjunctival epithelium
2.72194e-51	-1.39017	0.598	0.881	5.12541e-47	6	ITGB6	superficial conjunctival epithelium
3.60051e-51	-1.47571	0.326	0.722	6.77976e-47	6	LAMC2	superficial conjunctival epithelium
1.53366e-65	-1.50687	0.533	0.875	2.88788e-61	6	HIF1A	superficial conjunctival epithelium
3.89757e-12	-1.51348	0.577	0.684	7.33912e-08	6	S100P	superficial conjunctival epithelium
7.20135e-54	-1.54879	0.509	0.841	1.35601e-49	6	PLAU	superficial conjunctival epithelium
3.49756e-16	-1.98058	0.354	0.563	6.58591e-12	6	OLFM4	superficial conjunctival epithelium
1.95506e-21	-2.14181	0.584	0.787	3.68138e-17	6	FN1	superficial conjunctival epithelium
3.22457e-15	-2.15854	0.186	0.415	6.07186e-11	6	SPINK5	superficial conjunctival epithelium
2.22545e-28	-2.28812	0.34	0.613	4.19053e-24	6	CXCL5	superficial conjunctival epithelium
4.6199e-11	-3.16484	0.017	0.16	8.69928e-07	6	MUCL1	superficial conjunctival epithelium
7.61174e-121	2.16868	0.997	0.681	1.43329e-116	7	RARRES3	superficial conjunctival epithelium
3.08416e-89	1.75953	0.997	0.813	5.80748e-85	7	HLA-B	superficial conjunctival epithelium
4.40067e-48	1.72271	0.976	0.779	8.28646e-44	7	ISG15	superficial conjunctival epithelium
4.43356e-74	1.59765	0.91	0.501	8.3484e-70	7	IFI6	superficial conjunctival epithelium
2.34401e-27	1.57222	0.599	0.367	4.41377e-23	7	KRT13	superficial conjunctival epithelium
2.99824e-116	1.54702	1	0.978	5.64568e-112	7	B2M	superficial conjunctival epithelium
1.09787e-71	1.542	0.99	0.801	2.06729e-67	7	HLA-A	superficial conjunctival epithelium
9.52246e-77	1.53783	1	0.925	1.79308e-72	7	C15orf48	superficial conjunctival epithelium
7.25709e-63	1.5065	0.958	0.629	1.36651e-58	7	GDF15	superficial conjunctival epithelium
9.19531e-92	1.49779	0.993	0.595	1.73148e-87	7	SPRR3	superficial conjunctival epithelium
7.18622e-63	1.47187	0.744	0.379	1.35316e-58	7	IFIT3	superficial conjunctival epithelium
9.18195e-67	1.41426	0.993	0.788	1.72896e-62	7	WFDC2	superficial conjunctival epithelium
1.68288e-97	1.39217	0.903	0.422	3.16885e-93	7	MX1	superficial conjunctival epithelium
2.37128e-58	1.39118	0.913	0.501	4.46512e-54	7	PIP	superficial conjunctival epithelium
1.90656e-77	1.301	0.526	0.149	3.59005e-73	7	IFIT1	superficial conjunctival epithelium
3.00698e-85	1.24531	0.997	0.877	5.66215e-81	7	HLA-C	superficial conjunctival epithelium
3.60165e-59	1.20838	0.484	0.143	6.78192e-55	7	APOBEC3A	superficial conjunctival epithelium
2.62461e-46	1.16081	0.969	0.749	4.94213e-42	7	ITGB8	superficial conjunctival epithelium
1.26076e-92	1.14686	0.993	0.649	2.37401e-88	7	NCCRP1	superficial conjunctival epithelium
5.1675e-47	1.12582	0.99	0.831	9.7304e-43	7	IFI27	superficial conjunctival epithelium
2.91953e-86	1.11083	0.997	0.693	5.49747e-82	7	ELF3	superficial conjunctival epithelium
9.06521e-79	1.10492	0.986	0.598	1.70698e-74	7	ADGRF1	superficial conjunctival epithelium
4.44898e-41	1.09318	0.82	0.542	8.37744e-37	7	CD74	superficial conjunctival epithelium
3.52592e-85	1.0877	0.993	0.723	6.63931e-81	7	CLDN7	superficial conjunctival epithelium
3.78942e-91	1.08554	0.976	0.722	7.13547e-87	7	RNF213	superficial conjunctival epithelium
2.22582e-53	1.07229	0.817	0.424	4.19122e-49	7	CEACAM5	superficial conjunctival epithelium
3.4144e-66	1.06432	0.986	0.677	6.42932e-62	7	NDRG2	superficial conjunctival epithelium
2.37836e-93	1.0633	0.837	0.365	4.47844e-89	7	SPNS2	superficial conjunctival epithelium
1.72517e-53	1.04978	0.993	0.743	3.24849e-49	7	SRD5A3	superficial conjunctival epithelium
1.13844e-60	1.04581	0.993	0.762	2.14369e-56	7	PRSS22	superficial conjunctival epithelium
3.2146e-73	1.04025	0.99	0.696	6.05309e-69	7	MACC1	superficial conjunctival epithelium
2.62879e-96	1.03927	0.865	0.388	4.95e-92	7	OAS1	superficial conjunctival epithelium
6.17897e-60	1.03823	0.948	0.547	1.1635e-55	7	DHRS9	superficial conjunctival epithelium
2.47915e-64	1.02299	0.924	0.548	4.66824e-60	7	PLA2G16	superficial conjunctival epithelium
2.22973e-58	1.02253	1	0.89	4.19858e-54	7	LCN2	superficial conjunctival epithelium
2.46958e-60	0.997749	0.993	0.749	4.65021e-56	7	TXNRD1	superficial conjunctival epithelium
3.1465e-80	0.99578	0.969	0.577	5.92486e-76	7	APOL1	superficial conjunctival epithelium
5.45486e-45	0.980061	0.983	0.664	1.02715e-40	7	S100P	superficial conjunctival epithelium
4.56189e-90	0.979514	0.983	0.626	8.59004e-86	7	IRF1	superficial conjunctival epithelium
7.98912e-67	0.972969	0.965	0.56	1.50435e-62	7	MUC16	superficial conjunctival epithelium
4.18443e-86	0.967659	0.955	0.533	7.87928e-82	7	CTSS	superficial conjunctival epithelium
2.91431e-58	0.957812	0.979	0.615	5.48765e-54	7	BCAS1	superficial conjunctival epithelium
1.38844e-48	0.950917	0.993	0.682	2.61444e-44	7	PSCA	superficial conjunctival epithelium
6.84075e-74	0.941316	0.993	0.735	1.28811e-69	7	CST6	superficial conjunctival epithelium
6.97172e-40	0.931496	0.962	0.713	1.31277e-35	7	XDH	superficial conjunctival epithelium
1.10374e-50	0.924981	0.99	0.746	2.07834e-46	7	RAB11FIP1	superficial conjunctival epithelium
2.92579e-48	0.913262	0.972	0.713	5.50926e-44	7	SAMD9	superficial conjunctival epithelium
7.09234e-114	0.910687	0.498	0.092	1.33549e-109	7	RSAD2	superficial conjunctival epithelium
1.25102e-95	0.910282	0.969	0.528	2.35567e-91	7	PSMB9	superficial conjunctival epithelium
2.50603e-67	0.906809	0.986	0.756	4.71886e-63	7	HLA-E	superficial conjunctival epithelium
3.37214e-41	0.904935	1	0.993	6.34975e-37	7	S100A9	superficial conjunctival epithelium
1.63017e-37	0.896324	0.979	0.806	3.0696e-33	7	TNFSF10	superficial conjunctival epithelium
7.54342e-21	0.895718	0.429	0.212	1.42043e-16	7	DUOXA2	superficial conjunctival epithelium
3.32949e-18	0.887455	0.384	0.199	6.26942e-14	7	IFIT2	superficial conjunctival epithelium
4.28299e-74	0.876201	0.934	0.538	8.06488e-70	7	SMIM5	superficial conjunctival epithelium
1.35358e-10	0.872258	0.882	0.813	2.54878e-06	7	ID1	superficial conjunctival epithelium
7.91546e-48	0.866251	0.931	0.61	1.49048e-43	7	ATF3	superficial conjunctival epithelium
2.36526e-58	0.863369	0.965	0.684	4.45378e-54	7	ASS1	superficial conjunctival epithelium
4.92433e-45	0.850423	0.858	0.534	9.27251e-41	7	KRT15	superficial conjunctival epithelium
4.03467e-59	0.849908	0.92	0.538	7.59729e-55	7	STEAP4	superficial conjunctival epithelium
1.4035e-78	0.846981	0.934	0.479	2.6428e-74	7	TMPRSS2	superficial conjunctival epithelium
1.89995e-76	0.845941	0.979	0.612	3.57761e-72	7	SDCBP2	superficial conjunctival epithelium
5.73755e-30	0.838742	0.934	0.589	1.08038e-25	7	MUC1	superficial conjunctival epithelium
4.81184e-50	0.83638	0.979	0.7	9.0607e-46	7	MAL2	superficial conjunctival epithelium
4.71619e-67	0.832474	0.817	0.423	8.88058e-63	7	EPSTI1	superficial conjunctival epithelium
3.76533e-51	0.832035	0.997	0.824	7.09013e-47	7	ATP1B1	superficial conjunctival epithelium
1.62053e-47	0.830531	0.938	0.692	3.05145e-43	7	GLRX	superficial conjunctival epithelium
1.19872e-66	0.826576	0.965	0.66	2.25719e-62	7	LMO7	superficial conjunctival epithelium
1.20032e-60	0.815231	0.986	0.719	2.2602e-56	7	PLSCR1	superficial conjunctival epithelium
4.29709e-45	0.810582	0.758	0.373	8.09142e-41	7	KLK6	superficial conjunctival epithelium
8.63912e-45	0.809858	0.99	0.782	1.62675e-40	7	TXNIP	superficial conjunctival epithelium
1.84766e-80	0.80851	0.993	0.688	3.47914e-76	7	PSMB8	superficial conjunctival epithelium
2.64599e-57	0.801018	0.997	0.918	4.98241e-53	7	LGALS3	superficial conjunctival epithelium
4.73325e-77	0.791659	0.997	0.891	8.91271e-73	7	TACSTD2	superficial conjunctival epithelium
2.70961e-71	0.787111	0.948	0.62	5.1022e-67	7	PARP14	superficial conjunctival epithelium
3.49608e-40	0.784624	0.405	0.142	6.58313e-36	7	HLA-DRA	superficial conjunctival epithelium
2.37399e-66	0.78397	0.931	0.492	4.47023e-62	7	FAM3D	superficial conjunctival epithelium
5.63589e-41	0.782138	0.99	0.744	1.06124e-36	7	GPRC5A	superficial conjunctival epithelium
7.38126e-78	0.776642	0.799	0.37	1.38989e-73	7	XAF1	superficial conjunctival epithelium
7.68922e-51	0.776167	0.657	0.297	1.44788e-46	7	BST2	superficial conjunctival epithelium
2.14991e-59	0.776075	0.993	0.766	4.04829e-55	7	TMEM106B	superficial conjunctival epithelium
1.97733e-17	0.774736	0.543	0.343	3.72331e-13	7	DUOX2	superficial conjunctival epithelium
1.27766e-52	0.774351	0.997	0.712	2.40583e-48	7	FAM83A	superficial conjunctival epithelium
2.86882e-59	0.773778	0.99	0.618	5.40199e-55	7	TMPRSS4	superficial conjunctival epithelium
1.61162e-69	0.769882	0.917	0.539	3.03467e-65	7	SAMD9L	superficial conjunctival epithelium
3.02251e-42	0.76949	0.979	0.664	5.69139e-38	7	ZG16B	superficial conjunctival epithelium
8.74935e-48	0.768169	0.986	0.787	1.6475e-43	7	JUNB	superficial conjunctival epithelium
1.86028e-39	0.763444	0.955	0.646	3.5029e-35	7	TGM2	superficial conjunctival epithelium
1.30024e-67	0.762847	0.976	0.659	2.44835e-63	7	APOL6	superficial conjunctival epithelium
2.21749e-66	0.759315	0.976	0.693	4.17553e-62	7	EIF2AK2	superficial conjunctival epithelium
2.54722e-28	0.756683	0.979	0.719	4.79641e-24	7	IFITM3	superficial conjunctival epithelium
7.68551e-40	0.755716	1	0.91	1.44718e-35	7	SLPI	superficial conjunctival epithelium
3.13502e-78	0.75527	0.796	0.368	5.90323e-74	7	PRSS27	superficial conjunctival epithelium
1.97419e-28	0.754034	0.969	0.81	3.7174e-24	7	LY6E	superficial conjunctival epithelium
4.23794e-34	0.749467	0.993	0.809	7.98004e-30	7	F3	superficial conjunctival epithelium
3.0602e-32	0.745702	0.986	0.774	5.76235e-28	7	MALAT1	superficial conjunctival epithelium
1.69133e-37	0.740083	0.979	0.727	3.18478e-33	7	PTGES	superficial conjunctival epithelium
2.92483e-37	0.738557	0.997	0.763	5.50746e-33	7	GLUL	superficial conjunctival epithelium
1.80296e-61	0.738539	0.716	0.316	3.39498e-57	7	KRT78	superficial conjunctival epithelium
1.20761e-53	0.737747	0.997	0.814	2.27393e-49	7	EZR	superficial conjunctival epithelium
4.2229e-43	0.737146	0.993	0.771	7.95172e-39	7	IER2	superficial conjunctival epithelium
8.73698e-55	0.735401	0.986	0.712	1.64517e-50	7	KLF5	superficial conjunctival epithelium
2.98099e-48	0.734129	0.855	0.516	5.6132e-44	7	ISG20	superficial conjunctival epithelium
2.16831e-48	0.731132	0.986	0.737	4.08293e-44	7	DUSP4	superficial conjunctival epithelium
8.662e-82	0.725624	0.972	0.676	1.63106e-77	7	METRNL	superficial conjunctival epithelium
3.52822e-40	0.723683	1	0.982	6.64364e-36	7	SAT1	superficial conjunctival epithelium
4.05576e-54	0.723526	0.91	0.615	7.63699e-50	7	MXD1	superficial conjunctival epithelium
4.88919e-45	0.722053	0.969	0.737	9.20634e-41	7	FOXC1	superficial conjunctival epithelium
6.65764e-112	0.720662	0.903	0.39	1.25363e-107	7	SLCO4A1	superficial conjunctival epithelium
1.48007e-55	0.710285	0.952	0.568	2.78697e-51	7	KRT80	superficial conjunctival epithelium
2.41853e-46	0.709686	0.993	0.753	4.55409e-42	7	NFKBIA	superficial conjunctival epithelium
1.61185e-43	0.708574	0.997	0.797	3.03512e-39	7	CLDN4	superficial conjunctival epithelium
1.44089e-47	0.706415	0.972	0.679	2.7132e-43	7	CD55	superficial conjunctival epithelium
1.47422e-07	-0.703874	0.997	0.964	0.00277595	7	CLTB	superficial conjunctival epithelium
9.27205e-17	-0.704922	0.014	0.216	1.74593e-12	7	SERPINE2	superficial conjunctival epithelium
1.18656e-39	-0.707348	0.997	0.988	2.23428e-35	7	RPL30	superficial conjunctival epithelium
7.66667e-56	-0.709395	1	0.99	1.44363e-51	7	RPL18A	superficial conjunctival epithelium
6.04826e-47	-0.709652	0.997	0.962	1.13889e-42	7	RPL22	superficial conjunctival epithelium
4.59509e-48	-0.710188	1	0.994	8.65256e-44	7	RPL28	superficial conjunctival epithelium
1.1417e-29	-0.711045	0.315	0.608	2.14982e-25	7	HES2	superficial conjunctival epithelium
3.2512e-12	-0.713963	0.969	0.851	6.12201e-08	7	CTNNB1	superficial conjunctival epithelium
4.96073e-33	-0.714713	0.997	0.959	9.34106e-29	7	TSPO	superficial conjunctival epithelium
1.06383e-20	-0.719403	0.014	0.255	2.00319e-16	7	SUGCT	superficial conjunctival epithelium
0.000196532	-0.719502	0.332	0.423	1	7	CFTR	superficial conjunctival epithelium
0.000136792	-0.724096	0.145	0.236	1	7	SPRR2F	superficial conjunctival epithelium
2.28481e-09	-0.727823	0.076	0.212	4.3023e-05	7	TIMP3	superficial conjunctival epithelium
1.3174e-21	-0.73023	0.017	0.271	2.48066e-17	7	C12orf75	superficial conjunctival epithelium
4.74847e-32	-0.73058	0.993	0.957	8.94136e-28	7	SELENOW	superficial conjunctival epithelium
1.71331e-08	-0.735752	0.464	0.537	0.000322616	7	PDLIM4	superficial conjunctival epithelium
1.01575e-51	-0.735921	0.997	0.973	1.91266e-47	7	RPL14	superficial conjunctival epithelium
2.25702e-23	-0.736396	0.311	0.567	4.24996e-19	7	ITGA6	superficial conjunctival epithelium
1.50319e-34	-0.737601	0.997	0.946	2.83051e-30	7	OST4	superficial conjunctival epithelium
4.18458e-10	-0.73851	0.827	0.756	7.87957e-06	7	DSC2	superficial conjunctival epithelium
2.81656e-11	-0.7397	0.744	0.731	5.30358e-07	7	CLIC4	superficial conjunctival epithelium
5.97499e-14	-0.742794	0.516	0.625	1.12509e-09	7	CDH3	superficial conjunctival epithelium
2.0723e-22	-0.749252	0.069	0.331	3.90214e-18	7	EMP3	superficial conjunctival epithelium
8.13751e-30	-0.749949	0.962	0.891	1.53229e-25	7	CAV2	superficial conjunctival epithelium
2.821e-52	-0.753272	0.997	0.983	5.31195e-48	7	RPL29	superficial conjunctival epithelium
1.55183e-48	-0.758552	1	0.987	2.92209e-44	7	UBA52	superficial conjunctival epithelium
2.50766e-23	-0.764972	0.917	0.881	4.72192e-19	7	MIF	superficial conjunctival epithelium
4.23068e-23	-0.767842	0.983	0.886	7.96638e-19	7	RTN4	superficial conjunctival epithelium
2.30631e-23	-0.771382	0.644	0.752	4.34278e-19	7	SNHG8	superficial conjunctival epithelium
1.54182e-21	-0.771881	0.983	0.918	2.90324e-17	7	ATOX1	superficial conjunctival epithelium
2.88759e-62	-0.780149	0.997	0.993	5.43733e-58	7	RPS14	superficial conjunctival epithelium
2.14136e-10	-0.780319	0.426	0.56	4.03218e-06	7	MT1E	superficial conjunctival epithelium
3.38485e-20	-0.781804	0.045	0.287	6.37367e-16	7	GLIPR1	superficial conjunctival epithelium
2.12071e-52	-0.781933	1	0.981	3.9933e-48	7	RPS3A	superficial conjunctival epithelium
1.14703e-12	-0.7828	0.886	0.865	2.15986e-08	7	MGST3	superficial conjunctival epithelium
3.31068e-16	-0.784832	0.865	0.826	6.23402e-12	7	PDCD5	superficial conjunctival epithelium
4.39633e-16	-0.785381	0.647	0.757	8.27828e-12	7	MT1X	superficial conjunctival epithelium
1.88394e-60	-0.785457	0.997	0.983	3.54746e-56	7	RPL7A	superficial conjunctival epithelium
1.10977e-09	-0.786924	0.55	0.62	2.0897e-05	7	GLS	superficial conjunctival epithelium
3.96642e-12	-0.790515	0.744	0.739	7.46877e-08	7	SLC38A2	superficial conjunctival epithelium
1.31222e-47	-0.791375	1	0.945	2.47092e-43	7	RPL10A	superficial conjunctival epithelium
2.28785e-45	-0.793735	0.993	0.944	4.30803e-41	7	RACK1	superficial conjunctival epithelium
1.45078e-41	-0.797711	1	0.973	2.73181e-37	7	RPS8	superficial conjunctival epithelium
2.11906e-08	-0.798893	0.467	0.562	0.000399018	7	CSTA	superficial conjunctival epithelium
1.26981e-19	-0.799441	0.907	0.797	2.39104e-15	7	CDK6	superficial conjunctival epithelium
9.84937e-39	-0.800235	0.997	0.977	1.85464e-34	7	GAPDH	superficial conjunctival epithelium
1.35423e-53	-0.804096	1	0.976	2.55001e-49	7	RPS13	superficial conjunctival epithelium
1.12313e-22	-0.806946	0.003	0.262	2.11485e-18	7	DKK3	superficial conjunctival epithelium
4.22861e-23	-0.809178	0.796	0.787	7.96247e-19	7	OAT	superficial conjunctival epithelium
4.10341e-11	-0.812503	0.678	0.732	7.72672e-07	7	STK17A	superficial conjunctival epithelium
1.42246e-48	-0.81294	0.997	0.945	2.67849e-44	7	RPL5	superficial conjunctival epithelium
5.9603e-53	-0.814989	0.997	0.981	1.12232e-48	7	RPS6	superficial conjunctival epithelium
8.9809e-18	-0.815263	0.938	0.884	1.6911e-13	7	S100A13	superficial conjunctival epithelium
4.64867e-16	-0.815924	0.322	0.505	8.75344e-12	7	COTL1	superficial conjunctival epithelium
2.46883e-12	-0.816484	0.934	0.864	4.64882e-08	7	ITGB6	superficial conjunctival epithelium
6.36554e-54	-0.824455	1	0.969	1.19863e-49	7	RPL3	superficial conjunctival epithelium
1.35579e-63	-0.825156	1	0.978	2.55295e-59	7	RPS7	superficial conjunctival epithelium
1.33343e-13	-0.82775	0.18	0.364	2.51085e-09	7	ODAPH	superficial conjunctival epithelium
7.80342e-06	-0.829569	0.837	0.762	0.146938	7	PALLD	superficial conjunctival epithelium
2.5572e-12	-0.836085	0.069	0.239	4.8152e-08	7	IL36G	superficial conjunctival epithelium
1.01029e-17	-0.838333	0.858	0.845	1.90238e-13	7	IFI27L2	superficial conjunctival epithelium
1.73e-26	-0.839905	0.021	0.317	3.2576e-22	7	AC022075.1	superficial conjunctival epithelium
8.14102e-66	-0.840252	1	0.997	1.53295e-61	7	RPS27A	superficial conjunctival epithelium
2.41623e-62	-0.842192	1	0.986	4.54976e-58	7	RPL11	superficial conjunctival epithelium
3.27153e-39	-0.842628	0.993	0.94	6.1603e-35	7	PKM	superficial conjunctival epithelium
2.3323e-20	-0.844131	0.194	0.443	4.39173e-16	7	RBP1	superficial conjunctival epithelium
8.08607e-61	-0.844173	1	0.988	1.52261e-56	7	RPL37	superficial conjunctival epithelium
9.02799e-65	-0.846573	0.993	0.972	1.69997e-60	7	RPS21	superficial conjunctival epithelium
2.15885e-53	-0.846659	1	0.974	4.06512e-49	7	RPL6	superficial conjunctival epithelium
7.56362e-14	-0.850922	0.512	0.631	1.42423e-09	7	ENAH	superficial conjunctival epithelium
4.52059e-63	-0.853064	0.993	0.967	8.51228e-59	7	RPL27	superficial conjunctival epithelium
4.57649e-64	-0.857773	0.997	0.974	8.61753e-60	7	RPS3	superficial conjunctival epithelium
8.4961e-60	-0.858186	0.997	0.991	1.59981e-55	7	RPL36	superficial conjunctival epithelium
2.61328e-60	-0.858898	1	0.989	4.9208e-56	7	RPL35	superficial conjunctival epithelium
7.84064e-36	-0.873643	0.903	0.884	1.47639e-31	7	PDLIM1	superficial conjunctival epithelium
1.08548e-78	-0.882077	1	0.997	2.04396e-74	7	RPL13	superficial conjunctival epithelium
5.73141e-25	-0.886832	0.567	0.685	1.07922e-20	7	DHCR24	superficial conjunctival epithelium
8.49102e-17	-0.889742	0.979	0.852	1.59886e-12	7	DSP	superficial conjunctival epithelium
6.40463e-18	-0.890583	0.609	0.729	1.20599e-13	7	DMKN	superficial conjunctival epithelium
3.6008e-15	-0.891508	0.076	0.275	6.7803e-11	7	COL1A1	superficial conjunctival epithelium
3.83792e-32	-0.895076	0.114	0.453	7.22681e-28	7	MSN	superficial conjunctival epithelium
4.70149e-18	-0.903474	0.017	0.234	8.8529e-14	7	TNC	superficial conjunctival epithelium
6.49988e-18	-0.90387	0.91	0.798	1.22393e-13	7	ITGAV	superficial conjunctival epithelium
1.26255e-68	-0.905604	1	0.998	2.37738e-64	7	RPS12	superficial conjunctival epithelium
4.98366e-57	-0.908655	0.993	0.982	9.38423e-53	7	HINT1	superficial conjunctival epithelium
9.92303e-06	-0.913456	0.903	0.788	0.186851	7	ITGB4	superficial conjunctival epithelium
6.17523e-24	-0.914093	0.983	0.948	1.1628e-19	7	CTSC	superficial conjunctival epithelium
1.07818e-27	-0.933008	0.439	0.673	2.03021e-23	7	SERPINB5	superficial conjunctival epithelium
4.49529e-13	-0.94086	0.031	0.2	8.46464e-09	7	HEPHL1	superficial conjunctival epithelium
5.88869e-68	-0.949431	0.997	0.984	1.10884e-63	7	RPS15A	superficial conjunctival epithelium
3.44647e-12	-0.949905	0.99	0.95	6.4897e-08	7	TXNDC17	superficial conjunctival epithelium
3.52286e-07	-0.952234	0.751	0.752	0.00663354	7	GSTO1	superficial conjunctival epithelium
0.000517834	-0.958801	0.581	0.601	1	7	CXCL5	superficial conjunctival epithelium
4.03279e-25	-0.967728	0.014	0.297	7.59373e-21	7	LGALS7	superficial conjunctival epithelium
1.47786e-13	-0.969485	0.633	0.718	2.7828e-09	7	FBXO2	superficial conjunctival epithelium
3.01449e-31	-0.969767	0.997	0.98	5.67629e-27	7	SH3BGRL3	superficial conjunctival epithelium
2.11433e-54	-0.970442	0.993	0.931	3.98128e-50	7	EEF1B2	superficial conjunctival epithelium
2.54849e-31	-0.974432	0.633	0.761	4.79881e-27	7	IL18	superficial conjunctival epithelium
7.93522e-06	-0.975617	0.287	0.376	0.14942	7	PPBP	superficial conjunctival epithelium
2.946e-85	-0.983864	1	0.995	5.54732e-81	7	RPS24	superficial conjunctival epithelium
9.64966e-42	-0.988742	0.962	0.897	1.81703e-37	7	COMMD6	superficial conjunctival epithelium
2.12545e-19	-0.989383	0	0.225	4.00222e-15	7	SPARC	superficial conjunctival epithelium
1.2235e-69	-0.995026	0.993	0.987	2.30385e-65	7	RPS23	superficial conjunctival epithelium
1.5089e-67	-0.996266	0.997	0.981	2.84126e-63	7	RPL26	superficial conjunctival epithelium
5.35847e-18	-0.996821	0.554	0.671	1.009e-13	7	TM4SF1	superficial conjunctival epithelium
4.67891e-25	-1.00031	0.917	0.884	8.81038e-21	7	S100A14	superficial conjunctival epithelium
2.74083e-25	-1.00431	0.014	0.3	5.16098e-21	7	CAVIN1	superficial conjunctival epithelium
1.25421e-45	-1.00699	0.997	0.972	2.36167e-41	7	POLR2L	superficial conjunctival epithelium
1.62233e-47	-1.01103	0.99	0.943	3.05484e-43	7	RPL23	superficial conjunctival epithelium
1.7461e-58	-1.01275	0.997	0.982	3.28791e-54	7	PFN1	superficial conjunctival epithelium
1.26664e-28	-1.0134	0.965	0.906	2.38507e-24	7	OCIAD2	superficial conjunctival epithelium
1.7954e-78	-1.0164	1	0.993	3.38073e-74	7	RPL37A	superficial conjunctival epithelium
3.1621e-28	-1.01944	0.844	0.829	5.95424e-24	7	C4orf48	superficial conjunctival epithelium
2.20224e-56	-1.03066	0.997	0.989	4.14682e-52	7	RPS2	superficial conjunctival epithelium
4.57923e-25	-1.03417	0.332	0.581	8.6227e-21	7	FYB1	superficial conjunctival epithelium
3.81269e-47	-1.04043	0.893	0.876	7.17929e-43	7	ARPC1B	superficial conjunctival epithelium
9.42987e-25	-1.04526	0.225	0.491	1.77564e-20	7	FLNA	superficial conjunctival epithelium
1.02549e-63	-1.04927	1	0.994	1.931e-59	7	RPS28	superficial conjunctival epithelium
2.78956e-67	-1.05231	0.997	0.987	5.25273e-63	7	RPL34	superficial conjunctival epithelium
1.0278e-34	-1.06152	0.706	0.798	1.93535e-30	7	ANXA5	superficial conjunctival epithelium
7.65692e-24	-1.06213	0.01	0.281	1.4418e-19	7	PAPPA	superficial conjunctival epithelium
3.42498e-78	-1.06613	1	0.992	6.44925e-74	7	RPLP2	superficial conjunctival epithelium
1.94257e-19	-1.06899	0.772	0.778	3.65787e-15	7	JAG1	superficial conjunctival epithelium
7.02469e-22	-1.07212	0.028	0.283	1.32275e-17	7	GJA1	superficial conjunctival epithelium
5.06248e-87	-1.07283	1	0.996	9.53266e-83	7	RPS18	superficial conjunctival epithelium
1.86551e-21	-1.08277	0.149	0.406	3.51276e-17	7	IL1A	superficial conjunctival epithelium
5.74793e-74	-1.08568	1	0.998	1.08234e-69	7	RPLP1	superficial conjunctival epithelium
6.10658e-70	-1.08826	1	0.989	1.14987e-65	7	RPL35A	superficial conjunctival epithelium
1.29673e-32	-1.09509	0.993	0.968	2.44175e-28	7	S100A16	superficial conjunctival epithelium
1.19712e-25	-1.12633	0.01	0.297	2.25418e-21	7	LGALS7B	superficial conjunctival epithelium
1.06139e-24	-1.1368	0.242	0.499	1.99859e-20	7	MELTF	superficial conjunctival epithelium
4.44713e-25	-1.14674	0.176	0.464	8.37395e-21	7	MYL9	superficial conjunctival epithelium
4.61511e-86	-1.15082	1	0.993	8.69025e-82	7	RPL32	superficial conjunctival epithelium
7.09893e-27	-1.1598	0.824	0.826	1.33673e-22	7	LAMB3	superficial conjunctival epithelium
5.85933e-21	-1.1822	0.789	0.862	1.10331e-16	7	CXCL1	superficial conjunctival epithelium
2.5224e-27	-1.22152	0.332	0.576	4.74969e-23	7	CDA	superficial conjunctival epithelium
3.4751e-88	-1.22803	0.986	0.985	6.54361e-84	7	RPS4X	superficial conjunctival epithelium
3.66017e-30	-1.25365	0.066	0.393	6.89211e-26	7	DSG3	superficial conjunctival epithelium
4.43801e-81	-1.27824	1	0.996	8.35678e-77	7	RPL39	superficial conjunctival epithelium
1.55042e-23	-1.28218	0.021	0.29	2.91945e-19	7	COL17A1	superficial conjunctival epithelium
7.28953e-12	-1.29309	0.073	0.243	1.37262e-07	7	SERPINB4	superficial conjunctival epithelium
8.09375e-14	-1.30555	0.021	0.195	1.52405e-09	7	FDCSP	superficial conjunctival epithelium
6.54571e-41	-1.31197	0.478	0.75	1.23256e-36	7	IGFBP2	superficial conjunctival epithelium
2.03118e-16	-1.3357	0.637	0.707	3.82471e-12	7	LAMC2	superficial conjunctival epithelium
7.06436e-15	-1.33612	0.581	0.696	1.33022e-10	7	PI3	superficial conjunctival epithelium
1.26797e-20	-1.33671	0.062	0.313	2.38759e-16	7	SERPINE1	superficial conjunctival epithelium
3.7424e-12	-1.3374	0.436	0.548	7.04693e-08	7	DEFB4A	superficial conjunctival epithelium
7.0435e-22	-1.34327	0.239	0.493	1.32629e-17	7	CCL20	superficial conjunctival epithelium
4.41005e-88	-1.36615	0.993	0.988	8.30412e-84	7	RPL12	superficial conjunctival epithelium
8.21095e-43	-1.37417	0.844	0.85	1.54612e-38	7	DCBLD2	superficial conjunctival epithelium
1.1254e-28	-1.37696	0.945	0.972	2.11913e-24	7	KRT17	superficial conjunctival epithelium
2.35474e-38	-1.40696	0.066	0.453	4.43398e-34	7	TUBA1A	superficial conjunctival epithelium
1.80849e-43	-1.44607	0.363	0.678	3.40539e-39	7	ACTN1	superficial conjunctival epithelium
3.00985e-46	-1.44811	0.844	0.934	5.66754e-42	7	KRT5	superficial conjunctival epithelium
1.40459e-62	-1.46075	1	0.997	2.64485e-58	7	S100A10	superficial conjunctival epithelium
3.23758e-19	-1.46669	0.176	0.407	6.09635e-15	7	INHBA	superficial conjunctival epithelium
1.6107e-27	-1.48385	0.114	0.42	3.03296e-23	7	LAMA3	superficial conjunctival epithelium
5.18428e-69	-1.48443	0.99	0.997	9.762e-65	7	S100A6	superficial conjunctival epithelium
1.15178e-26	-1.50491	0.533	0.736	2.16881e-22	7	CRABP2	superficial conjunctival epithelium
2.26281e-19	-1.60529	0.36	0.58	4.26087e-15	7	LY6D	superficial conjunctival epithelium
1.90536e-07	-1.6097	0.066	0.18	0.00358779	7	SPRR2E	superficial conjunctival epithelium
2.56682e-29	-1.61757	0.007	0.325	4.83333e-25	7	VIM	superficial conjunctival epithelium
1.28861e-20	-1.62069	0.526	0.713	2.42646e-16	7	FABP5	superficial conjunctival epithelium
3.09296e-47	-1.63512	0.062	0.505	5.82404e-43	7	CCND2	superficial conjunctival epithelium
1.0148e-32	-1.65827	0.024	0.375	1.91087e-28	7	TAGLN	superficial conjunctival epithelium
8.3876e-38	-1.79327	0.429	0.693	1.57939e-33	7	IL32	superficial conjunctival epithelium
6.15214e-29	-1.93945	0.17	0.475	1.15845e-24	7	CRYAB	superficial conjunctival epithelium
2.19572e-35	-1.96352	0.055	0.425	4.13454e-31	7	THBS1	superficial conjunctival epithelium
6.0784e-36	-1.98479	0.038	0.409	1.14456e-31	7	APOE	superficial conjunctival epithelium
8.95018e-07	-1.98834	0.284	0.41	0.0168532	7	SPINK5	superficial conjunctival epithelium
8.90089e-35	-2.02799	0.879	0.933	1.67604e-30	7	KRT6A	superficial conjunctival epithelium
8.43538e-57	-2.28057	0.367	0.739	1.58838e-52	7	CALD1	superficial conjunctival epithelium
7.27902e-44	-2.29861	0.775	0.892	1.37064e-39	7	SFN	superficial conjunctival epithelium
4.4499e-41	-2.32071	0.038	0.446	8.37916e-37	7	IGFBP7	superficial conjunctival epithelium
1.00247e-53	-2.32472	0.381	0.746	1.88766e-49	7	CAV1	superficial conjunctival epithelium
6.21978e-37	-2.32821	0.204	0.544	1.17118e-32	7	IL1B	superficial conjunctival epithelium
3.16946e-63	-2.47482	0.903	0.945	5.96809e-59	7	TPM1	superficial conjunctival epithelium
3.478e-57	-2.56495	0.277	0.702	6.54908e-53	7	MMP7	superficial conjunctival epithelium
9.61759e-46	-3.11436	0.301	0.655	1.81099e-41	7	KRT6B	superficial conjunctival epithelium
2.45253e-39	-3.21888	0.1	0.485	4.61812e-35	7	KRT14	superficial conjunctival epithelium
1.28203e-43	-3.38423	0.574	0.839	2.41406e-39	7	MT2A	superficial conjunctival epithelium
6.57096e-42	-3.67626	0.54	0.789	1.23731e-37	7	FN1	superficial conjunctival epithelium
1.39709e-52	-3.78846	0.014	0.5	2.63072e-48	7	LGALS1	superficial conjunctival epithelium
4.81759e-52	-6.28652	0.27	0.662	9.07153e-48	7	S100A2	superficial conjunctival epithelium
2.96023e-96	1.88814	0.989	0.768	5.57411e-92	8	FN1	basal conjunctival epithelium
2.94881e-105	1.83081	1	0.717	5.5526e-101	8	CAV1	basal conjunctival epithelium
1.67452e-118	1.8104	0.974	0.382	3.15313e-114	8	THBS1	basal conjunctival epithelium
4.86507e-126	1.63042	0.989	0.37	9.16092e-122	8	INHBA	basal conjunctival epithelium
2.88099e-132	1.58745	0.955	0.272	5.4249e-128	8	SERPINE1	basal conjunctival epithelium
4.28015e-129	1.58106	1	0.379	8.05953e-125	8	LAMA3	basal conjunctival epithelium
5.64877e-90	1.56278	1	0.709	1.06366e-85	8	CALD1	basal conjunctival epithelium
1.34792e-172	1.54742	0.996	0.245	2.53814e-168	8	COL17A1	basal conjunctival epithelium
4.13868e-120	1.53543	1	0.461	7.79314e-116	8	CCND2	basal conjunctival epithelium
4.13537e-175	1.53482	0.985	0.236	7.78691e-171	8	PAPPA	basal conjunctival epithelium
2.95485e-105	1.50396	1	0.69	5.56399e-101	8	LAMC2	basal conjunctival epithelium
5.14531e-131	1.48927	0.974	0.281	9.68862e-127	8	VIM	basal conjunctival epithelium
9.81095e-105	1.46087	1	0.784	1.8474e-100	8	ITGB4	basal conjunctival epithelium
3.25508e-94	1.4608	0.951	0.332	6.12931e-90	8	TAGLN	basal conjunctival epithelium
7.685e-201	1.43188	0.963	0.191	1.44709e-196	8	TNC	basal conjunctival epithelium
3.93756e-105	1.42376	1	0.648	7.41443e-101	8	ACTN1	basal conjunctival epithelium
1.72689e-165	1.36637	1	0.254	3.25172e-161	8	CAVIN1	basal conjunctival epithelium
2.64505e-186	1.33819	0.981	0.211	4.98062e-182	8	SUGCT	basal conjunctival epithelium
4.03659e-75	1.31799	1	0.94	7.6009e-71	8	TPM1	basal conjunctival epithelium
3.83474e-96	1.28583	1	0.818	7.22082e-92	8	LAMB3	basal conjunctival epithelium
8.4554e-100	1.2748	1	0.767	1.59215e-95	8	JAG1	basal conjunctival epithelium
9.87021e-63	1.25998	1	0.628	1.85856e-58	8	S100A2	basal conjunctival epithelium
3.40651e-168	1.24836	0.981	0.244	6.41447e-164	8	GLIPR1	basal conjunctival epithelium
2.85646e-101	1.24635	1	0.844	5.37872e-97	8	CD44	basal conjunctival epithelium
3.45858e-162	1.24602	0.899	0.184	6.5125e-158	8	SPARC	basal conjunctival epithelium
2.84923e-100	1.23913	1	0.843	5.36509e-96	8	DCBLD2	basal conjunctival epithelium
4.71954e-90	1.2261	1	0.402	8.88689e-86	8	IGFBP7	basal conjunctival epithelium
1.91184e-165	1.19325	0.963	0.246	3.6e-161	8	AMIGO2	basal conjunctival epithelium
1.19559e-110	1.1881	1	0.455	2.25129e-106	8	FLNA	basal conjunctival epithelium
1.18883e-85	1.16032	0.955	0.366	2.23856e-81	8	APOE	basal conjunctival epithelium
4.01916e-169	1.15634	0.955	0.228	7.56808e-165	8	C12orf75	basal conjunctival epithelium
2.13468e-183	1.14675	0.996	0.216	4.0196e-179	8	DKK3	basal conjunctival epithelium
1.53785e-63	1.14249	0.996	0.725	2.89577e-59	8	IGFBP2	basal conjunctival epithelium
9.39387e-91	1.12026	1	0.755	1.76887e-86	8	PALLD	basal conjunctival epithelium
2.00219e-73	1.11995	0.936	0.429	3.77013e-69	8	MYL9	basal conjunctival epithelium
4.45279e-167	1.1091	1	0.239	8.3846e-163	8	GJA1	basal conjunctival epithelium
2.78796e-105	1.09853	1	0.886	5.24973e-101	8	RTN4	basal conjunctival epithelium
8.37942e-100	1.09849	0.985	0.588	1.57785e-95	8	ARL4C	basal conjunctival epithelium
1.92402e-113	1.07415	0.989	0.535	3.62293e-109	8	ITGA6	basal conjunctival epithelium
4.662e-131	1.07297	0.955	0.323	8.77855e-127	8	FILIP1L	basal conjunctival epithelium
3.80152e-148	1.07128	0.869	0.187	7.15826e-144	8	MYLK	basal conjunctival epithelium
2.46609e-90	1.06495	1	0.793	4.64364e-86	8	CDK6	basal conjunctival epithelium
2.57949e-108	1.06158	1	0.35	4.85717e-104	8	DSG3	basal conjunctival epithelium
6.43891e-81	1.05204	1	0.675	1.21245e-76	8	TGFBI	basal conjunctival epithelium
7.77287e-61	1.03797	1	0.946	1.46363e-56	8	CTSB	basal conjunctival epithelium
2.18016e-63	1.03759	0.989	0.454	4.10524e-59	8	LGALS1	basal conjunctival epithelium
1.94157e-46	1.03364	0.764	0.389	3.65597e-42	8	PLAT	basal conjunctival epithelium
1.45892e-31	1.021	0.659	0.408	2.74715e-27	8	CFTR	basal conjunctival epithelium
4.08881e-92	1.01861	1	0.795	7.69923e-88	8	ITGAV	basal conjunctival epithelium
7.79951e-107	1.01824	1	0.603	1.46865e-102	8	CDH3	basal conjunctival epithelium
2.65873e-103	1.01601	1	0.73	5.00639e-99	8	PRNP	basal conjunctival epithelium
9.28516e-52	1.01431	0.966	0.7	1.7484e-47	8	GPNMB	basal conjunctival epithelium
3.45551e-95	1.00943	0.996	0.464	6.50672e-91	8	MELTF	basal conjunctival epithelium
8.74775e-82	1.00812	1	0.862	1.6472e-77	8	ITGB6	basal conjunctival epithelium
6.83664e-106	0.993806	1	0.618	1.28734e-101	8	SLC38A1	basal conjunctival epithelium
4.16638e-184	0.9908	0.981	0.199	7.8453e-180	8	CLCA2	basal conjunctival epithelium
4.4988e-79	0.984236	1	0.851	8.47123e-75	8	APP	basal conjunctival epithelium
1.6443e-87	0.968782	0.996	0.728	3.09622e-83	8	SLC38A2	basal conjunctival epithelium
3.53786e-83	0.960536	0.888	0.331	6.66179e-79	8	ODAPH	basal conjunctival epithelium
1.07246e-76	0.957978	0.993	0.644	2.01945e-72	8	PHLDA1	basal conjunctival epithelium
1.20235e-86	0.957312	1	0.819	2.26402e-82	8	LIMA1	basal conjunctival epithelium
1.16637e-193	0.952718	0.948	0.181	2.19628e-189	8	PTHLH	basal conjunctival epithelium
1.34653e-73	0.950652	1	0.789	2.53552e-69	8	CLDN1	basal conjunctival epithelium
7.31923e-106	0.931141	0.97	0.469	1.37821e-101	8	DUSP6	basal conjunctival epithelium
8.02279e-92	0.930873	0.985	0.61	1.51069e-87	8	ENAH	basal conjunctival epithelium
6.26372e-88	0.91856	0.989	0.41	1.17946e-83	8	TUBA1A	basal conjunctival epithelium
6.52337e-85	0.917931	1	0.805	1.22835e-80	8	MYH9	basal conjunctival epithelium
3.87726e-100	0.917863	0.996	0.6	7.30087e-96	8	GLS	basal conjunctival epithelium
2.06989e-93	0.917038	0.925	0.387	3.89759e-89	8	SLC7A5	basal conjunctival epithelium
3.34856e-149	0.915073	0.858	0.177	6.30534e-145	8	SERPINE2	basal conjunctival epithelium
1.10592e-83	0.90904	1	0.718	2.08245e-79	8	STK17A	basal conjunctival epithelium
2.58177e-111	0.907915	1	0.412	4.86148e-107	8	MSN	basal conjunctival epithelium
2.5328e-217	0.905319	0.993	0.185	4.76926e-213	8	FAP	basal conjunctival epithelium
3.47162e-104	0.905224	1	0.61	6.53707e-100	8	ITGA3	basal conjunctival epithelium
8.34975e-240	0.894391	0.978	0.149	1.57226e-235	8	TENM2	basal conjunctival epithelium
5.53656e-109	0.89282	1	0.474	1.04253e-104	8	COTL1	basal conjunctival epithelium
1.56589e-91	0.88849	1	0.802	2.94857e-87	8	MYO1B	basal conjunctival epithelium
3.15618e-83	0.887909	0.989	0.662	5.94309e-79	8	TUSC3	basal conjunctival epithelium
1.554e-82	0.877956	1	0.664	2.92618e-78	8	BASP1	basal conjunctival epithelium
9.11166e-113	0.862479	0.97	0.413	1.71572e-108	8	MYADM	basal conjunctival epithelium
1.13399e-87	0.860334	0.989	0.585	2.1353e-83	8	RAI14	basal conjunctival epithelium
3.5101e-47	0.858194	0.993	0.819	6.60952e-43	8	MT2A	basal conjunctival epithelium
3.47871e-57	0.852783	0.996	0.759	6.55042e-53	8	DST	basal conjunctival epithelium
2.22158e-87	0.852599	1	0.646	4.18324e-83	8	SERPINB5	basal conjunctival epithelium
3.09003e-27	0.851389	0.903	0.672	5.81853e-23	8	MMP7	basal conjunctival epithelium
3.0878e-63	0.85047	1	0.851	5.81433e-59	8	PSAP	basal conjunctival epithelium
9.37295e-150	0.848631	0.993	0.339	1.76493e-145	8	FRMD6	basal conjunctival epithelium
1.11327e-98	0.846439	0.993	0.536	2.09628e-94	8	IVNS1ABP	basal conjunctival epithelium
1.58924e-106	0.841466	0.738	0.194	2.99254e-102	8	ACKR3	basal conjunctival epithelium
1.02528e-53	0.840069	1	0.927	1.9306e-49	8	KRT6A	basal conjunctival epithelium
5.46353e-102	0.838642	0.794	0.211	1.02878e-97	8	CPA4	basal conjunctival epithelium
1.3762e-54	0.838314	1	0.881	2.59139e-50	8	SFN	basal conjunctival epithelium
2.7725e-45	0.829208	1	0.846	5.22061e-41	8	PMEPA1	basal conjunctival epithelium
4.29698e-64	0.825257	1	0.8	8.09121e-60	8	TES	basal conjunctival epithelium
1.74074e-86	0.824279	0.955	0.369	3.27782e-82	8	IL1A	basal conjunctival epithelium
8.53833e-102	0.822309	0.974	0.502	1.60777e-97	8	RBBP8	basal conjunctival epithelium
2.39657e-69	0.821697	0.618	0.173	4.51275e-65	8	HEPHL1	basal conjunctival epithelium
8.42368e-89	0.810452	0.963	0.478	1.58618e-84	8	FHL2	basal conjunctival epithelium
9.99962e-64	0.808049	1	0.854	1.88293e-59	8	TINAGL1	basal conjunctival epithelium
1.38711e-77	0.787231	0.996	0.747	2.61194e-73	8	FAT1	basal conjunctival epithelium
8.12688e-77	0.78187	1	0.85	1.53029e-72	8	CTNNB1	basal conjunctival epithelium
7.8849e-89	0.776196	0.993	0.582	1.48473e-84	8	PLP2	basal conjunctival epithelium
8.04769e-218	0.774063	0.884	0.141	1.51538e-213	8	SPOCK1	basal conjunctival epithelium
2.85375e-73	0.771852	1	0.852	5.3736e-69	8	DSP	basal conjunctival epithelium
6.73873e-105	0.770834	1	0.617	1.2689e-100	8	PTGFRN	basal conjunctival epithelium
3.65293e-53	0.76953	0.97	0.642	6.87848e-49	8	PRSS23	basal conjunctival epithelium
1.86041e-104	0.76876	0.745	0.182	3.50316e-100	8	TIMP3	basal conjunctival epithelium
1.10116e-145	0.766612	1	0.316	2.07348e-141	8	CD109	basal conjunctival epithelium
1.58399e-22	0.760771	0.936	0.82	2.98265e-18	8	AREG	basal conjunctival epithelium
5.31015e-72	0.749329	0.996	0.745	9.99902e-68	8	VCL	basal conjunctival epithelium
1.33247e-109	0.742328	0.963	0.357	2.50905e-105	8	DSC3	basal conjunctival epithelium
3.36091e-194	0.742277	0.948	0.182	6.32859e-190	8	FAT2	basal conjunctival epithelium
4.40164e-86	0.738676	1	0.945	8.28829e-82	8	ARPC2	basal conjunctival epithelium
1.51383e-75	0.729616	1	0.72	2.85054e-71	8	CLIC4	basal conjunctival epithelium
2.67038e-72	0.722149	1	0.88	5.02833e-68	8	YWHAG	basal conjunctival epithelium
1.8972e-88	0.722129	0.996	0.639	3.57242e-84	8	MMP14	basal conjunctival epithelium
1.52259e-82	0.721565	0.996	0.79	2.86703e-78	8	LAMP2	basal conjunctival epithelium
3.3848e-53	0.720303	1	0.984	6.37358e-49	8	RPS4X	basal conjunctival epithelium
1.59622e-118	0.719872	0.985	0.497	3.00569e-114	8	PTPN14	basal conjunctival epithelium
6.4075e-81	0.719136	0.993	0.716	1.20653e-76	8	ZYX	basal conjunctival epithelium
1.72123e-106	0.712811	0.951	0.424	3.24108e-102	8	PHLDB2	basal conjunctival epithelium
1.65175e-64	0.711989	0.985	0.645	3.11024e-60	8	RAB32	basal conjunctival epithelium
2.74803e-60	0.711539	0.989	0.55	5.17454e-56	8	FYB1	basal conjunctival epithelium
1.40829e-70	0.710561	1	0.79	2.65181e-66	8	CNN3	basal conjunctival epithelium
3.14804e-67	0.70769	1	0.759	5.92775e-63	8	PTPRK	basal conjunctival epithelium
1.93733e-66	0.704932	0.993	0.759	3.64799e-62	8	DNAJC1	basal conjunctival epithelium
3.18108e-10	-0.701163	0.783	0.655	5.98998e-06	8	NCOA7	basal conjunctival epithelium
3.67522e-27	-0.707187	0.663	0.682	6.92043e-23	8	PIM3	basal conjunctival epithelium
1.54322e-32	-0.709471	1	0.887	2.90587e-28	8	CST3	basal conjunctival epithelium
1.91135e-26	-0.709611	0.498	0.649	3.59907e-22	8	IRF1	basal conjunctival epithelium
3.65555e-06	-0.712047	0.663	0.692	0.068834	8	PI3	basal conjunctival epithelium
4.62711e-15	-0.715451	0.914	0.725	8.71284e-11	8	RNF213	basal conjunctival epithelium
1.7262e-18	-0.719528	0.521	0.626	3.25044e-14	8	CX3CL1	basal conjunctival epithelium
4.49069e-52	-0.726347	0.094	0.577	8.45597e-48	8	SMIM5	basal conjunctival epithelium
2.89338e-21	-0.726941	1	0.874	5.44823e-17	8	HES4	basal conjunctival epithelium
2.40497e-26	-0.727655	0.903	0.753	4.52855e-22	8	TMEM238	basal conjunctival epithelium
4.19298e-17	-0.729263	1	0.997	7.89539e-13	8	S100A6	basal conjunctival epithelium
6.44943e-11	-0.731049	0.21	0.358	1.21443e-06	8	DUOX2	basal conjunctival epithelium
2.56798e-10	-0.73191	0.086	0.239	4.83551e-06	8	IDO1	basal conjunctival epithelium
0.000603954	-0.733125	0.948	0.781	1	8	ISG15	basal conjunctival epithelium
3.47938e-28	-0.741349	0.416	0.604	6.55167e-24	8	APOL1	basal conjunctival epithelium
2.01969e-43	-0.742904	0.262	0.616	3.80307e-39	8	ST6GALNAC1	basal conjunctival epithelium
5.94792e-33	-0.743712	0.127	0.48	1.11999e-28	8	AP001783.1	basal conjunctival epithelium
1.77565e-24	-0.743975	0.749	0.7	3.34355e-20	8	SLC9A3R2	basal conjunctival epithelium
6.31318e-20	-0.744354	0.618	0.646	1.18877e-15	8	IL1R1	basal conjunctival epithelium
4.0358e-33	-0.74463	0.232	0.546	7.59941e-29	8	AL356234.2	basal conjunctival epithelium
7.72297e-10	-0.745193	1	0.99	1.45423e-05	8	SAA1	basal conjunctival epithelium
1.51844e-20	-0.747724	0.989	0.767	2.85922e-16	8	TMEM106B	basal conjunctival epithelium
2.51031e-19	-0.748901	0.468	0.581	4.72691e-15	8	NQO1	basal conjunctival epithelium
5.29645e-15	-0.749723	0.944	0.734	9.97321e-11	8	LYN	basal conjunctival epithelium
6.51758e-06	-0.749773	0.996	0.813	0.122726	8	HLA-B	basal conjunctival epithelium
2.96464e-14	-0.759321	0.876	0.727	5.58241e-10	8	CITED4	basal conjunctival epithelium
6.49897e-57	-0.762224	0.146	0.631	1.22376e-52	8	NEBL	basal conjunctival epithelium
2.25282e-25	-0.762653	0.906	0.786	4.24207e-21	8	TRIM16	basal conjunctival epithelium
7.01432e-38	-0.763945	0.273	0.584	1.3208e-33	8	AL512274.1	basal conjunctival epithelium
6.55543e-14	-0.763966	0.536	0.577	1.23439e-09	8	AKR1C1	basal conjunctival epithelium
3.42778e-43	-0.7666	0.187	0.566	6.45452e-39	8	POLR2J3	basal conjunctival epithelium
7.99012e-21	-0.767527	0.255	0.49	1.50454e-16	8	MYEOV	basal conjunctival epithelium
3.4218e-33	-0.773141	0.431	0.628	6.44324e-29	8	SH2D4A	basal conjunctival epithelium
0.00161277	-0.775102	0.165	0.235	1	8	SPRR2F	basal conjunctival epithelium
4.10725e-47	-0.779324	0.228	0.614	7.73396e-43	8	B3GALT5	basal conjunctival epithelium
2.10477e-33	-0.783289	0.285	0.565	3.96329e-29	8	CTSS	basal conjunctival epithelium
0.00015972	-0.784483	0.472	0.308	1	8	PLCG2	basal conjunctival epithelium
5.19359e-22	-0.784964	0.742	0.68	9.77952e-18	8	SCCPDH	basal conjunctival epithelium
8.12696e-24	-0.788461	0.491	0.604	1.53031e-19	8	DUSP5	basal conjunctival epithelium
1.05901e-05	-0.790843	0.723	0.464	0.199412	8	ADIRF	basal conjunctival epithelium
1.76414e-22	-0.79455	0.404	0.573	3.32188e-18	8	PLA2G16	basal conjunctival epithelium
2.00933e-20	-0.800724	0.94	0.792	3.78358e-16	8	PSME2	basal conjunctival epithelium
2.66958e-38	-0.808385	0.067	0.474	5.02681e-34	8	TMC5	basal conjunctival epithelium
8.55593e-28	-0.812193	0.622	0.676	1.61108e-23	8	LMO7	basal conjunctival epithelium
5.18629e-09	-0.816457	0.903	0.723	9.76578e-05	8	IFITM3	basal conjunctival epithelium
4.90293e-31	-0.82004	0.895	0.754	9.23222e-27	8	NR2F6	basal conjunctival epithelium
2.72152e-23	-0.826986	0.843	0.727	5.12462e-19	8	PLSCR1	basal conjunctival epithelium
2.64349e-26	-0.82794	1	0.99	4.97768e-22	8	CSTB	basal conjunctival epithelium
4.06501e-11	-0.829589	0.966	0.811	7.65441e-07	8	F3	basal conjunctival epithelium
2.09497e-22	-0.840112	0.075	0.354	3.94483e-18	8	FCGBP	basal conjunctival epithelium
1.2056e-08	-0.841331	0.468	0.546	0.000227014	8	S100A12	basal conjunctival epithelium
1.11531e-23	-0.841989	0.876	0.733	2.10012e-19	8	C6orf132	basal conjunctival epithelium
2.06648e-15	-0.845245	0.427	0.554	3.89117e-11	8	KRT15	basal conjunctival epithelium
1.34967e-09	-0.845757	0.944	0.756	2.54144e-05	8	FOS	basal conjunctival epithelium
1.23344e-30	-0.8483	0.891	0.767	2.32258e-26	8	RAB25	basal conjunctival epithelium
3.12611e-18	-0.851212	0.895	0.758	5.88647e-14	8	NFKBIA	basal conjunctival epithelium
5.92925e-48	-0.852495	0.131	0.566	1.11648e-43	8	GCNT3	basal conjunctival epithelium
1.08957e-24	-0.853895	0.236	0.491	2.05166e-20	8	SLC40A1	basal conjunctival epithelium
2.25252e-10	-0.858842	0.929	0.771	4.24149e-06	8	CDC42EP5	basal conjunctival epithelium
1.38102e-38	-0.863994	0.386	0.636	2.60047e-34	8	SCEL	basal conjunctival epithelium
5.38155e-20	-0.866218	0.858	0.719	1.01335e-15	8	MBOAT2	basal conjunctival epithelium
6.594e-18	-0.877531	0.382	0.565	1.24165e-13	8	DEFB1	basal conjunctival epithelium
3.16161e-18	-0.884611	0.846	0.487	5.95331e-14	8	CTSV	basal conjunctival epithelium
1.49197e-42	-0.888763	1	0.94	2.80939e-38	8	PRDX5	basal conjunctival epithelium
3.7195e-21	-0.890607	0.861	0.718	7.00382e-17	8	KLF5	basal conjunctival epithelium
8.92838e-18	-0.891729	0.689	0.686	1.68121e-13	8	EMP1	basal conjunctival epithelium
2.32319e-37	-0.893693	0.393	0.639	4.37457e-33	8	SDCBP2	basal conjunctival epithelium
4.21195e-33	-0.908654	0.981	0.811	7.93109e-29	8	PSME1	basal conjunctival epithelium
5.55694e-46	-0.911117	0.311	0.654	1.04637e-41	8	VTCN1	basal conjunctival epithelium
7.33373e-14	-0.913111	0.378	0.527	1.38094e-09	8	IFI6	basal conjunctival epithelium
5.70911e-41	-0.916476	0.468	0.677	1.07503e-36	8	LIPH	basal conjunctival epithelium
4.07075e-33	-0.919254	0.749	0.732	7.66523e-29	8	SLC9A3R1	basal conjunctival epithelium
1.14424e-50	-0.923301	0.056	0.538	2.15461e-46	8	VSIG2	basal conjunctival epithelium
1.11681e-23	-0.928117	0.959	0.775	2.10295e-19	8	BAG1	basal conjunctival epithelium
6.8081e-16	-0.933563	0.865	0.751	1.28196e-11	8	GPRC5A	basal conjunctival epithelium
1.80509e-62	-0.938677	1	0.916	3.39899e-58	8	RPS27L	basal conjunctival epithelium
1.0358e-35	-0.940944	1	0.877	1.95041e-31	8	HLA-C	basal conjunctival epithelium
6.92657e-27	-0.942553	0.783	0.851	1.30427e-22	8	PDZK1IP1	basal conjunctival epithelium
2.54884e-34	-0.946538	0.633	0.695	4.79947e-30	8	CD55	basal conjunctival epithelium
7.92036e-19	-0.957393	0.648	0.66	1.4914e-14	8	NANS	basal conjunctival epithelium
9.03121e-42	-0.977909	0.996	0.828	1.70058e-37	8	ANXA11	basal conjunctival epithelium
8.73338e-45	-0.991461	0.161	0.574	1.6445e-40	8	STEAP4	basal conjunctival epithelium
8.09005e-26	-0.997009	0.809	0.719	1.52336e-21	8	NFKBIZ	basal conjunctival epithelium
1.02143e-14	-0.997428	0.981	0.757	1.92335e-10	8	SLC12A2	basal conjunctival epithelium
3.25003e-40	-1.01533	0.243	0.601	6.11981e-36	8	KRT80	basal conjunctival epithelium
7.0617e-24	-1.01675	0.974	0.788	1.32972e-19	8	JUNB	basal conjunctival epithelium
4.67202e-23	-1.02068	0.861	0.733	8.79742e-19	8	PTGES	basal conjunctival epithelium
1.82128e-20	-1.02295	0.91	0.742	3.42948e-16	8	DUSP4	basal conjunctival epithelium
3.60693e-38	-1.0312	1	0.91	6.79184e-34	8	CD24	basal conjunctival epithelium
1.65297e-43	-1.0356	0.191	0.567	3.11255e-39	8	CFB	basal conjunctival epithelium
5.31214e-15	-1.03647	0.925	0.755	1.00028e-10	8	TSPAN1	basal conjunctival epithelium
6.1806e-32	-1.03807	0.281	0.572	1.16381e-27	8	UPK1B	basal conjunctival epithelium
1.47519e-28	-1.0402	1	0.884	2.77778e-24	8	CYBA	basal conjunctival epithelium
1.70345e-34	-1.04748	0.985	0.968	3.2076e-30	8	KRT19	basal conjunctival epithelium
2.30949e-25	-1.04932	0.682	0.705	4.34877e-21	8	GLRX	basal conjunctival epithelium
1.58331e-33	-1.05101	0.614	0.717	2.98138e-29	8	MAL2	basal conjunctival epithelium
1.96975e-22	-1.05103	0.951	0.779	3.70904e-18	8	MDK	basal conjunctival epithelium
4.38239e-40	-1.06634	0.599	0.711	8.25204e-36	8	TTC9	basal conjunctival epithelium
4.15413e-09	-1.07507	0.464	0.546	7.82222e-05	8	DEFB4A	basal conjunctival epithelium
2.89847e-19	-1.08556	0.959	0.969	5.45781e-15	8	SAA2	basal conjunctival epithelium
2.17265e-52	-1.08885	0.034	0.534	4.09111e-48	8	FAM3D	basal conjunctival epithelium
2.67807e-32	-1.11113	0.682	0.7	5.0428e-28	8	GOLM1	basal conjunctival epithelium
9.03092e-37	-1.12716	0.09	0.47	1.70052e-32	8	CP	basal conjunctival epithelium
9.19513e-57	-1.15291	0.086	0.591	1.73144e-52	8	SLC44A4	basal conjunctival epithelium
1.13228e-38	-1.16706	0.052	0.46	2.13208e-34	8	CEACAM5	basal conjunctival epithelium
1.08885e-45	-1.1679	1	0.982	2.0503e-41	8	SAT1	basal conjunctival epithelium
2.17957e-23	-1.17673	0.097	0.384	4.10413e-19	8	PPBP	basal conjunctival epithelium
4.15315e-25	-1.18648	0.067	0.371	7.82038e-21	8	SLC26A4	basal conjunctival epithelium
1.13572e-08	-1.21929	0.296	0.395	0.000213856	8	KLK6	basal conjunctival epithelium
1.16766e-29	-1.24684	0.697	0.701	2.1987e-25	8	INSR	basal conjunctival epithelium
2.62761e-52	-1.25391	0.382	0.689	4.9478e-48	8	SMIM22	basal conjunctival epithelium
2.50338e-49	-1.26462	0.367	0.679	4.71386e-45	8	NCCRP1	basal conjunctival epithelium
1.33185e-26	-1.2764	0.79	0.84	2.50787e-22	8	IFI27	basal conjunctival epithelium
3.643e-17	-1.27958	0.082	0.308	6.85978e-13	8	AZGP1	basal conjunctival epithelium
2.55101e-25	-1.30764	0.742	0.71	4.80355e-21	8	NMB	basal conjunctival epithelium
3.20679e-15	-1.31434	0.966	0.809	6.03838e-11	8	ID1	basal conjunctival epithelium
9.06083e-15	-1.31788	0.82	0.699	1.70615e-10	8	RDH10	basal conjunctival epithelium
1.02294e-05	-1.31795	0.603	0.555	0.192621	8	CXCL3	basal conjunctival epithelium
2.36737e-25	-1.32834	0.809	0.784	4.45776e-21	8	IVL	basal conjunctival epithelium
6.08275e-35	-1.34892	0.94	0.774	1.14538e-30	8	IER2	basal conjunctival epithelium
4.3118e-50	-1.3746	0.315	0.65	8.11912e-46	8	TMPRSS4	basal conjunctival epithelium
9.57989e-38	-1.37627	0.918	0.801	1.80389e-33	8	CLDN4	basal conjunctival epithelium
2.41342e-06	-1.39105	0.667	0.79	0.0454446	8	S100A7	basal conjunctival epithelium
1.45785e-45	-1.40573	0.228	0.595	2.74514e-41	8	MUC16	basal conjunctival epithelium
1.1336e-24	-1.42467	0.959	0.765	2.13457e-20	8	GLUL	basal conjunctival epithelium
1.03527e-32	-1.44504	0.079	0.433	1.94941e-28	8	SLC34A2	basal conjunctival epithelium
2.55509e-33	-1.44984	1	0.825	4.81124e-29	8	ATP1B1	basal conjunctival epithelium
2.6329e-16	-1.4614	0.708	0.659	4.95776e-12	8	TGM2	basal conjunctival epithelium
6.17619e-61	-1.46454	1	0.978	1.16298e-56	8	B2M	basal conjunctival epithelium
1.49543e-37	-1.48639	0.21	0.553	2.8159e-33	8	MUC4	basal conjunctival epithelium
1.25146e-47	-1.49504	0.618	0.731	2.3565e-43	8	MYH14	basal conjunctival epithelium
4.59692e-33	-1.53767	0.903	0.767	8.656e-29	8	PRSS22	basal conjunctival epithelium
1.97181e-40	-1.54151	0.854	0.932	3.71291e-36	8	C15orf48	basal conjunctival epithelium
1.03264e-26	-1.54397	0.929	0.749	1.94446e-22	8	B4GALT5	basal conjunctival epithelium
1.14743e-24	-1.54526	0.955	0.811	2.16061e-20	8	C3	basal conjunctival epithelium
1.37275e-62	-1.55924	0.161	0.654	2.5849e-58	8	BCAS1	basal conjunctival epithelium
8.11011e-35	-1.56358	0.652	0.712	1.52713e-30	8	MACC1	basal conjunctival epithelium
4.91784e-56	-1.58244	0.996	0.858	9.26028e-52	8	GSN	basal conjunctival epithelium
1.3988e-36	-1.5858	0.408	0.625	2.63394e-32	8	ADGRF1	basal conjunctival epithelium
4.44345e-17	-1.59752	0.712	0.725	8.36702e-13	8	SPRR1B	basal conjunctival epithelium
2.87361e-11	-1.60214	0.921	0.736	5.411e-07	8	NEAT1	basal conjunctival epithelium
6.19635e-23	-1.6341	0.127	0.399	1.16677e-18	8	CLU	basal conjunctival epithelium
1.06114e-36	-1.63726	0.742	0.725	1.99812e-32	8	FAM83A	basal conjunctival epithelium
7.99546e-10	-1.63897	0.914	0.576	1.50554e-05	8	KRT16	basal conjunctival epithelium
1.49732e-39	-1.64025	0.978	0.975	2.81946e-35	8	S100A8	basal conjunctival epithelium
4.60802e-41	-1.66398	0.678	0.75	8.67691e-37	8	CST6	basal conjunctival epithelium
7.05406e-55	-1.71027	0.39	0.705	1.32828e-50	8	NDRG2	basal conjunctival epithelium
4.4073e-35	-1.76487	0.146	0.499	8.29895e-31	8	CEACAM7	basal conjunctival epithelium
7.96482e-38	-1.80095	0.779	0.734	1.49978e-33	8	CLDN7	basal conjunctival epithelium
7.03868e-32	-1.81945	0.457	0.653	1.32538e-27	8	GDF15	basal conjunctival epithelium
2.5267e-74	-1.82754	1	0.918	4.75777e-70	8	LGALS3	basal conjunctival epithelium
2.35292e-13	-1.84111	0.644	0.393	4.43055e-09	8	SPINK5	basal conjunctival epithelium
1.37869e-26	-1.86974	0.903	0.748	2.59607e-22	8	SRD5A3	basal conjunctival epithelium
4.46502e-21	-1.87071	0.581	0.73	8.40763e-17	8	SPRR2A	basal conjunctival epithelium
1.33692e-43	-1.91724	0.498	0.687	2.51742e-39	8	ZG16B	basal conjunctival epithelium
5.31526e-38	-1.94561	0.824	0.754	1.00086e-33	8	RAB11FIP1	basal conjunctival epithelium
4.43624e-50	-2.02829	0.509	0.716	8.35344e-46	8	ELF3	basal conjunctival epithelium
3.50526e-46	-2.07545	0.195	0.582	6.6004e-42	8	DHRS9	basal conjunctival epithelium
1.21286e-43	-2.20931	0.236	0.591	2.28382e-39	8	CXCL17	basal conjunctival epithelium
3.28397e-32	-2.28799	0.438	0.612	6.18371e-28	8	MUC1	basal conjunctival epithelium
3.45544e-38	-2.34436	0.596	0.721	6.50659e-34	8	SLC6A14	basal conjunctival epithelium
3.16503e-71	-2.47143	0.993	0.994	5.95976e-67	8	S100A9	basal conjunctival epithelium
3.51758e-59	-2.47746	0.161	0.634	6.62359e-55	8	SPRR3	basal conjunctival epithelium
1.07768e-12	-2.5316	0.996	0.775	2.02928e-08	8	MALAT1	basal conjunctival epithelium
5.21683e-34	-2.57827	0.918	0.792	9.82328e-30	8	WFDC2	basal conjunctival epithelium
3.37502e-57	-2.74012	0.266	0.668	6.35517e-53	8	CEACAM6	basal conjunctival epithelium
1.54119e-36	-2.85572	0.614	0.702	2.90207e-32	8	IGFBP3	basal conjunctival epithelium
5.68449e-42	-2.98501	0.303	0.607	1.07039e-37	8	AGR2	basal conjunctival epithelium
8.50046e-08	-2.99307	0.614	0.55	0.00160064	8	OLFM4	basal conjunctival epithelium
2.80977e-44	-3.05307	0.573	0.701	5.2908e-40	8	RARRES3	basal conjunctival epithelium
5.18883e-85	-3.07681	0.974	0.952	9.77056e-81	8	S100A4	basal conjunctival epithelium
6.58682e-42	-3.08728	0.15	0.537	1.2403e-37	8	PIP	basal conjunctival epithelium
5.36537e-34	-3.2147	0.64	0.691	1.0103e-29	8	RARRES1	basal conjunctival epithelium
3.832e-60	-3.31438	0.285	0.697	7.21566e-56	8	S100P	basal conjunctival epithelium
1.94778e-75	-3.38848	1	0.91	3.66767e-71	8	SLPI	basal conjunctival epithelium
1.04589e-33	-3.43087	0.551	0.659	1.9694e-29	8	PIGR	basal conjunctival epithelium
1.66232e-18	-3.72542	0.169	0.388	3.13014e-14	8	KRT13	basal conjunctival epithelium
1.24089e-43	-3.88737	0.18	0.564	2.3366e-39	8	LYPD2	basal conjunctival epithelium
3.59191e-55	-3.94384	0.996	0.891	6.76357e-51	8	LCN2	basal conjunctival epithelium
9.23979e-49	-4.13404	0.506	0.705	1.73985e-44	8	PSCA	basal conjunctival epithelium
3.06343e-75	1.72922	0.981	0.583	5.76844e-71	9	CXCL5	superficial conjunctival epithelium
2.46042e-93	1.51414	1	0.704	4.63298e-89	9	SLC6A14	superficial conjunctival epithelium
5.88951e-87	1.43511	1	0.639	1.10899e-82	9	PIGR	superficial conjunctival epithelium
1.81191e-98	1.41416	0.996	0.461	3.41182e-94	9	CEACAM7	superficial conjunctival epithelium
7.75573e-87	1.33983	0.996	0.538	1.4604e-82	9	CXCL3	superficial conjunctival epithelium
1.50733e-96	1.32266	0.908	0.334	2.83831e-92	9	SLC26A4	superficial conjunctival epithelium
7.18617e-61	1.28076	0.958	0.535	1.35316e-56	9	OLFM4	superficial conjunctival epithelium
6.10201e-80	1.19619	1	0.588	1.14901e-75	9	MUC1	superficial conjunctival epithelium
3.07485e-86	1.19499	1	0.712	5.78994e-82	9	XDH	superficial conjunctival epithelium
4.10581e-66	1.18124	1	0.635	7.73125e-62	9	CEACAM6	superficial conjunctival epithelium
1.98783e-66	1.17139	1	0.685	3.74309e-62	9	IGFBP3	superficial conjunctival epithelium
3.61276e-72	1.16498	1	0.825	6.80283e-68	9	ATP1B1	superficial conjunctival epithelium
6.10123e-67	1.13895	1	0.743	1.14886e-62	9	SRD5A3	superficial conjunctival epithelium
5.50483e-87	1.13544	1	0.746	1.03656e-82	9	B4GALT5	superficial conjunctival epithelium
2.26615e-52	1.12222	1	0.675	4.26716e-48	9	RARRES1	superficial conjunctival epithelium
5.34248e-87	1.11317	1	0.518	1.00599e-82	9	MUC4	superficial conjunctival epithelium
7.76291e-61	1.10145	0.996	0.646	1.46176e-56	9	TGM2	superficial conjunctival epithelium
1.15103e-83	1.05448	0.958	0.459	2.1674e-79	9	SLC40A1	superficial conjunctival epithelium
2.00125e-63	1.0517	1	0.691	3.76835e-59	9	RDH10	superficial conjunctival epithelium
3.17557e-53	1.01611	1	0.683	5.97959e-49	9	PSCA	superficial conjunctival epithelium
1.60961e-76	1.00089	1	0.713	3.03089e-72	9	FAM83A	superficial conjunctival epithelium
8.21912e-65	0.978349	1	0.745	1.54766e-60	9	GPRC5A	superficial conjunctival epithelium
1.96555e-57	0.95655	1	0.609	3.70112e-53	9	CXCL2	superficial conjunctival epithelium
9.80116e-91	0.947583	1	0.686	1.84556e-86	9	GOLM1	superficial conjunctival epithelium
1.34772e-56	0.936482	0.996	0.557	2.53776e-52	9	CXCL17	superficial conjunctival epithelium
3.46218e-92	0.934189	1	0.543	6.51929e-88	9	BIRC3	superficial conjunctival epithelium
1.34436e-83	0.93333	0.989	0.43	2.53143e-79	9	CP	superficial conjunctival epithelium
1.02935e-74	0.930562	1	0.688	1.93827e-70	9	INSR	superficial conjunctival epithelium
2.56685e-63	0.913649	1	0.809	4.83338e-59	9	C3	superficial conjunctival epithelium
1.03698e-73	0.910579	0.954	0.497	1.95263e-69	9	LDLR	superficial conjunctival epithelium
1.33065e-66	0.898011	1	0.757	2.50562e-62	9	SLC12A2	superficial conjunctival epithelium
1.83099e-60	0.897725	1	0.699	3.44774e-56	9	NMB	superficial conjunctival epithelium
2.66982e-40	0.884257	0.67	0.282	5.02726e-36	9	AZGP1	superficial conjunctival epithelium
2.67472e-78	0.870326	1	0.732	5.03649e-74	9	LYN	superficial conjunctival epithelium
5.54032e-56	0.866205	1	0.697	1.04324e-51	9	MACC1	superficial conjunctival epithelium
1.20438e-34	0.855123	0.977	0.715	2.26784e-30	9	CXCL8	superficial conjunctival epithelium
1.14736e-26	0.852235	0.992	0.853	2.16048e-22	9	CXCL1	superficial conjunctival epithelium
9.64233e-52	0.851738	1	0.764	1.81565e-47	9	GLUL	superficial conjunctival epithelium
2.23672e-43	0.837508	0.977	0.582	4.21174e-39	9	CXCL6	superficial conjunctival epithelium
2.12492e-72	0.837406	0.992	0.629	4.00122e-68	9	IL1R1	superficial conjunctival epithelium
6.96597e-89	0.835349	1	0.508	1.31169e-84	9	STS	superficial conjunctival epithelium
5.28371e-36	0.830696	0.95	0.53	9.94922e-32	9	LYPD2	superficial conjunctival epithelium
5.30542e-47	0.823351	0.996	0.769	9.99011e-43	9	CDC42EP5	superficial conjunctival epithelium
4.86106e-77	0.820162	0.824	0.277	9.15337e-73	9	CCL22	superficial conjunctival epithelium
3.58073e-82	0.818955	0.985	0.433	6.74251e-78	9	TMC5	superficial conjunctival epithelium
3.53655e-79	0.816095	1	0.581	6.65932e-75	9	DUSP5	superficial conjunctival epithelium
5.24748e-67	0.80516	0.866	0.35	9.88101e-63	9	PPBP	superficial conjunctival epithelium
1.47824e-80	0.803441	1	0.551	2.78353e-76	9	AL512274.1	superficial conjunctival epithelium
3.92468e-73	0.794838	1	0.86	7.39017e-69	9	PTP4A2	superficial conjunctival epithelium
3.28362e-51	0.794182	0.996	0.727	6.18306e-47	9	TNFAIP2	superficial conjunctival epithelium
1.4012e-64	0.780558	1	0.71	2.63845e-60	9	NFKBIZ	superficial conjunctival epithelium
1.30875e-33	0.773195	1	0.891	2.46437e-29	9	LCN2	superficial conjunctival epithelium
6.30759e-69	0.763586	1	0.728	1.18772e-64	9	C6orf132	superficial conjunctival epithelium
5.44759e-68	0.760764	0.977	0.459	1.02578e-63	9	MYEOV	superficial conjunctival epithelium
4.87871e-54	0.758595	1	0.75	9.18661e-50	9	TXNRD1	superficial conjunctival epithelium
1.05566e-84	0.754442	0.981	0.442	1.98781e-80	9	AP001783.1	superficial conjunctival epithelium
4.22348e-63	0.75415	1	0.62	7.95281e-59	9	TMPRSS4	superficial conjunctival epithelium
7.02299e-64	0.746769	1	0.645	1.32243e-59	9	NCOA7	superficial conjunctival epithelium
2.75206e-54	0.74616	1	0.714	5.18213e-50	9	MYH14	superficial conjunctival epithelium
1.8342e-71	0.742125	0.862	0.33	3.45379e-67	9	DUOX2	superficial conjunctival epithelium
1.4914e-73	0.74135	0.992	0.601	2.80831e-69	9	HS3ST1	superficial conjunctival epithelium
5.88387e-77	0.735398	1	0.652	1.10793e-72	9	CORO2A	superficial conjunctival epithelium
3.0986e-62	0.732123	0.992	0.714	5.83466e-58	9	MBOAT2	superficial conjunctival epithelium
1.11187e-67	0.729738	1	0.55	2.09365e-63	9	SLC44A4	superficial conjunctival epithelium
6.42077e-36	0.723773	0.996	0.749	1.20903e-31	9	ITGB8	superficial conjunctival epithelium
6.01587e-42	0.719899	1	0.576	1.13279e-37	9	AGR2	superficial conjunctival epithelium
1.34614e-63	0.715388	1	0.783	2.53478e-59	9	ERO1A	superficial conjunctival epithelium
1.2925e-50	0.713092	1	0.599	2.43378e-46	9	ADGRF1	superficial conjunctival epithelium
1.32829e-40	0.711479	1	0.547	2.50117e-36	9	DHRS9	superficial conjunctival epithelium
1.28182e-51	0.708615	0.969	0.524	2.41366e-47	9	DEFB4A	superficial conjunctival epithelium
4.92057e-75	0.705215	1	0.528	9.26544e-71	9	GCNT3	superficial conjunctival epithelium
9.91585e-63	0.70143	0.973	0.601	1.86716e-58	9	HMGCS1	superficial conjunctival epithelium
3.18406e-14	-0.701408	0.023	0.215	5.99558e-10	9	SERPINE2	superficial conjunctival epithelium
2.92209e-08	-0.703466	1	0.98	0.00055023	9	SH3BGRL3	superficial conjunctival epithelium
1.66952e-05	-0.706464	0.989	0.882	0.31437	9	S100A13	superficial conjunctival epithelium
4.30827e-16	-0.71202	0.038	0.253	8.11247e-12	9	SUGCT	superficial conjunctival epithelium
2.52906e-05	-0.713783	0.494	0.308	0.476222	9	PLCG2	superficial conjunctival epithelium
2.94992e-05	-0.716261	1	0.852	0.555469	9	DSP	superficial conjunctival epithelium
4.25764e-13	-0.721214	1	0.972	8.01713e-09	9	POLR2L	superficial conjunctival epithelium
2.26192e-13	-0.724527	0.142	0.327	4.25919e-09	9	KLK5	superficial conjunctival epithelium
2.64824e-12	-0.72583	0.092	0.266	4.98664e-08	9	C12orf75	superficial conjunctival epithelium
8.84222e-33	-0.729778	1	0.955	1.66499e-28	9	NDUFS5	superficial conjunctival epithelium
2.25064e-06	-0.731837	0.881	0.718	0.0423795	9	TMEM40	superficial conjunctival epithelium
0.00632799	-0.76451	0.793	0.609	1	9	GLS	superficial conjunctival epithelium
8.50021e-14	-0.766517	0.027	0.214	1.60059e-09	9	TIMP3	superficial conjunctival epithelium
1.84046e-09	-0.767605	0.146	0.282	3.46559e-05	9	GLIPR1	superficial conjunctival epithelium
1.12565e-10	-0.771555	0.1	0.256	2.11959e-06	9	DKK3	superficial conjunctival epithelium
2.98077e-05	-0.777393	0.958	0.786	0.561279	9	ANXA5	superficial conjunctival epithelium
9.35371e-09	-0.78387	0.985	0.839	0.00017613	9	IFI27L2	superficial conjunctival epithelium
1.08216e-10	-0.79488	0.981	0.855	2.0377e-06	9	TINAGL1	superficial conjunctival epithelium
4.3565e-07	-0.796028	0.989	0.881	0.00820329	9	S100A14	superficial conjunctival epithelium
7.70985e-18	-0.799836	1	0.988	1.45176e-13	9	TXN	superficial conjunctival epithelium
2.03138e-11	-0.805701	0.935	0.778	3.82508e-07	9	SELENOM	superficial conjunctival epithelium
0.0001571	-0.80653	0.908	0.744	1	9	GADD45A	superficial conjunctival epithelium
1.71997e-15	-0.815862	0.103	0.312	3.2387e-11	9	AC022075.1	superficial conjunctival epithelium
3.65118e-07	-0.820839	0.766	0.657	0.00687517	9	SERPINB5	superficial conjunctival epithelium
4.46713e-38	-0.832759	1	0.999	8.41161e-34	9	S100A11	superficial conjunctival epithelium
6.90089e-32	-0.838453	1	0.976	1.29944e-27	9	FXYD3	superficial conjunctival epithelium
3.88485e-06	-0.850539	0.835	0.683	0.0731518	9	TGFBI	superficial conjunctival epithelium
0.0014171	-0.859404	0.996	0.844	1	9	CD44	superficial conjunctival epithelium
5.18336e-09	-0.866956	0.816	0.72	9.76026e-05	9	DMKN	superficial conjunctival epithelium
0.000568299	-0.87392	0.881	0.704	1	9	GPNMB	superficial conjunctival epithelium
2.55022e-15	-0.878448	1	0.997	4.80206e-11	9	S100A10	superficial conjunctival epithelium
1.06214e-07	-0.880399	0.157	0.271	0.00200001	9	COL1A1	superficial conjunctival epithelium
7.68206e-12	-0.890796	0.061	0.231	1.44653e-07	9	TNC	superficial conjunctival epithelium
1.51134e-16	-0.894408	0.257	0.439	2.84584e-12	9	RBP1	superficial conjunctival epithelium
0.000329322	-0.91739	0.517	0.477	1	9	FLNA	superficial conjunctival epithelium
1.16834e-15	-0.924422	0.92	0.794	2.19999e-11	9	CNN3	superficial conjunctival epithelium
1.59626e-16	-0.924478	0.992	0.905	3.00575e-12	9	OCIAD2	superficial conjunctival epithelium
9.93198e-06	-0.925371	0.935	0.758	0.187019	9	PALLD	superficial conjunctival epithelium
6.83731e-12	-0.928612	0.839	0.725	1.28747e-07	9	STK17A	superficial conjunctival epithelium
4.00851e-07	-0.940853	0.084	0.197	0.00754803	9	HEPHL1	superficial conjunctival epithelium
2.11526e-15	-0.957657	1	0.968	3.98303e-11	9	S100A16	superficial conjunctival epithelium
6.46396e-24	-0.958261	0.36	0.541	1.21716e-19	9	PDLIM4	superficial conjunctival epithelium
8.59402e-22	-0.966179	0.023	0.295	1.61825e-17	9	LGALS7	superficial conjunctival epithelium
1.85138e-12	-0.970507	1	0.95	3.48615e-08	9	TXNDC17	superficial conjunctival epithelium
5.98697e-15	-0.979176	0.023	0.223	1.12735e-10	9	SPARC	superficial conjunctival epithelium
0.00421434	-0.979868	0.579	0.483	1	9	MELTF	superficial conjunctival epithelium
0.00418288	-0.985801	0.835	0.652	1	9	PHLDA1	superficial conjunctival epithelium
0.00344895	-0.986823	0.41	0.394	1	9	IL1A	superficial conjunctival epithelium
5.64999e-07	-0.999196	0.567	0.564	0.0106389	9	CDA	superficial conjunctival epithelium
3.96008e-15	-0.999997	0.092	0.295	7.45683e-11	9	CAVIN1	superficial conjunctival epithelium
6.19967e-27	-1.01167	0.962	0.862	1.1674e-22	9	MGST3	superficial conjunctival epithelium
1.18671e-26	-1.01874	1	0.971	2.23457e-22	9	ANXA1	superficial conjunctival epithelium
6.54755e-25	-1.03871	0.751	0.756	1.2329e-20	9	TUBA4A	superficial conjunctival epithelium
2.85128e-17	-1.04167	0.05	0.278	5.36896e-13	9	PAPPA	superficial conjunctival epithelium
4.17986e-16	-1.06685	0.065	0.28	7.87068e-12	9	GJA1	superficial conjunctival epithelium
3.9387e-23	-1.09524	0.659	0.717	7.41657e-19	9	FBXO2	superficial conjunctival epithelium
6.59066e-24	-1.11988	0.004	0.296	1.24102e-19	9	LGALS7B	superficial conjunctival epithelium
3.06472e-08	-1.15553	0.383	0.454	0.000577087	9	MYL9	superficial conjunctival epithelium
1.18973e-28	-1.1752	1	0.964	2.24027e-24	9	CLTB	superficial conjunctival epithelium
0.00573429	-1.17869	0.87	0.654	1	9	ACTN1	superficial conjunctival epithelium
1.72715e-07	-1.20174	0.402	0.478	0.00325223	9	ADIRF	superficial conjunctival epithelium
6.32314e-18	-1.23506	0.172	0.387	1.19065e-13	9	DSG3	superficial conjunctival epithelium
1.18447e-26	-1.25014	0.713	0.753	2.23037e-22	9	GSTO1	superficial conjunctival epithelium
1.58998e-21	-1.25937	0.977	0.928	2.99394e-17	9	KRT5	superficial conjunctival epithelium
6.97027e-15	-1.26528	0.084	0.286	1.3125e-10	9	COL17A1	superficial conjunctival epithelium
4.76591e-08	-1.27239	0.713	0.647	0.000897422	9	ID3	superficial conjunctival epithelium
0.00676784	-1.2854	0.567	0.481	1	9	CCND2	superficial conjunctival epithelium
2.64619e-08	-1.32786	0.065	0.193	0.000498278	9	FDCSP	superficial conjunctival epithelium
6.81223e-60	-1.35899	1	0.996	1.28274e-55	9	HSPB1	superficial conjunctival epithelium
2.63304e-15	-1.37693	0.103	0.31	4.95801e-11	9	SERPINE1	superficial conjunctival epithelium
2.49711e-06	-1.37881	0.479	0.504	0.0470207	9	CTSV	superficial conjunctival epithelium
1.55213e-23	-1.40429	0.184	0.446	2.92266e-19	9	TUBA1A	superficial conjunctival epithelium
7.06424e-11	-1.4477	0.291	0.411	1.3302e-06	9	LAMA3	superficial conjunctival epithelium
2.11241e-05	-1.50009	0.835	0.674	0.397767	9	IL32	superficial conjunctival epithelium
1.70991e-09	-1.55205	0.096	0.241	3.21976e-05	9	SERPINB4	superficial conjunctival epithelium
2.56526e-30	-1.56086	0.149	0.469	4.83039e-26	9	NUPR1	superficial conjunctival epithelium
2.15328e-18	-1.58131	0.188	0.406	4.05463e-14	9	INHBA	superficial conjunctival epithelium
6.3723e-23	-1.60049	0.038	0.322	1.1999e-18	9	VIM	superficial conjunctival epithelium
6.30889e-07	-1.6648	0.069	0.179	0.0118796	9	SPRR2E	superficial conjunctival epithelium
3.87231e-08	-1.78275	0.59	0.569	0.000729156	9	LY6D	superficial conjunctival epithelium
4.01313e-18	-1.84593	0.992	0.941	7.55672e-14	9	TPM1	superficial conjunctival epithelium
9.51186e-30	-1.86745	0.774	0.77	1.79108e-25	9	FBXO32	superficial conjunctival epithelium
1.26069e-19	-1.93947	0.184	0.417	2.37389e-15	9	THBS1	superficial conjunctival epithelium
1.22562e-25	-1.94632	0.065	0.372	2.30784e-21	9	TAGLN	superficial conjunctival epithelium
1.8534e-31	-1.97888	0.05	0.407	3.48994e-27	9	APOE	superficial conjunctival epithelium
1.26505e-35	-2.01676	0.096	0.476	2.38208e-31	9	CRYAB	superficial conjunctival epithelium
1.42329e-22	-2.02076	0.966	0.929	2.68005e-18	9	KRT6A	superficial conjunctival epithelium
2.18798e-31	-2.07538	0.563	0.711	4.11996e-27	9	FABP5	superficial conjunctival epithelium
6.49709e-37	-2.12615	0.985	0.97	1.2234e-32	9	KRT17	superficial conjunctival epithelium
1.41232e-14	-2.16331	0.839	0.725	2.6594e-10	9	CAV1	superficial conjunctival epithelium
2.9117e-21	-2.228	0.973	0.883	5.48273e-17	9	SFN	superficial conjunctival epithelium
9.69088e-09	-2.22915	0.812	0.676	0.000182479	9	MMP7	superficial conjunctival epithelium
2.01576e-22	-2.23909	0.728	0.722	3.79567e-18	9	CALD1	superficial conjunctival epithelium
1.93189e-29	-2.32679	0.119	0.441	3.63775e-25	9	IGFBP7	superficial conjunctival epithelium
1.25615e-16	-2.95735	0.625	0.639	2.36533e-12	9	KRT6B	superficial conjunctival epithelium
9.96374e-18	-3.00001	0.498	0.595	1.87617e-13	9	KRT16	superficial conjunctival epithelium
9.26725e-18	-3.14808	0.755	0.786	1.74502e-13	9	S100A7	superficial conjunctival epithelium
5.87931e-16	-3.22457	0.858	0.825	1.10707e-11	9	MT2A	superficial conjunctival epithelium
7.27879e-43	-3.40437	0.042	0.486	1.3706e-38	9	KRT14	superficial conjunctival epithelium
1.80151e-40	-3.63839	0.077	0.495	3.39225e-36	9	LGALS1	superficial conjunctival epithelium
1.12846e-05	-3.68019	0.065	0.157	0.212488	9	MUCL1	superficial conjunctival epithelium
2.10935e-22	-3.69688	0.858	0.774	3.97191e-18	9	FN1	superficial conjunctival epithelium
1.90767e-46	-6.25028	0.322	0.658	3.59214e-42	9	S100A2	superficial conjunctival epithelium
4.44815e-08	1.14814	0.591	0.652	0.000837587	10	ID3	superficial conjunctival epithelium
1.84444e-08	1.11896	0.479	0.374	0.000347308	10	KRT13	superficial conjunctival epithelium
7.22432e-05	1.02944	0.261	0.184	1	10	FDCSP	superficial conjunctival epithelium
1.58973e-05	0.900919	0.665	0.822	0.299346	10	ID1	superficial conjunctival epithelium
6.45005e-14	-0.704402	0.599	0.769	1.21454e-09	10	TSPAN1	superficial conjunctival epithelium
0.00462403	-0.708711	0.603	0.692	1	10	RARRES1	superficial conjunctival epithelium
0.000379607	-0.750629	0.665	0.588	1	10	KRT16	superficial conjunctival epithelium
3.42596e-09	-0.760602	0.595	0.761	6.45107e-05	10	SRD5A3	superficial conjunctival epithelium
4.10996e-12	-0.767881	0.377	0.545	7.73906e-08	10	MUC4	superficial conjunctival epithelium
2.78464e-23	-0.771929	0.047	0.354	5.24349e-19	10	FCGBP	superficial conjunctival epithelium
6.56445e-18	-0.785033	0.556	0.765	1.23609e-13	10	B4GALT5	superficial conjunctival epithelium
1.77572e-24	-0.797343	0.187	0.492	3.34367e-20	10	SLC40A1	superficial conjunctival epithelium
5.31159e-09	-0.816944	0.202	0.379	0.000100017	10	PPBP	superficial conjunctival epithelium
8.44693e-15	-0.859066	0.494	0.713	1.59056e-10	10	RDH10	superficial conjunctival epithelium
7.05259e-20	-0.904244	0.307	0.611	1.328e-15	10	CXCL6	superficial conjunctival epithelium
3.0059e-26	-0.910587	0.144	0.467	5.6601e-22	10	CP	superficial conjunctival epithelium
1.09047e-23	-1.07298	0.058	0.371	2.05335e-19	10	SLC26A4	superficial conjunctival epithelium
1.63356e-10	-1.08329	0.444	0.581	3.07599e-06	10	CXCL17	superficial conjunctival epithelium
1.13744e-17	-1.14263	0.058	0.309	2.1418e-13	10	AZGP1	superficial conjunctival epithelium
5.53464e-11	-1.22783	0.556	0.658	1.04217e-06	10	PIGR	superficial conjunctival epithelium
1.00744e-22	-1.31885	0.276	0.57	1.897e-18	10	CXCL3	superficial conjunctival epithelium
1.50119e-15	-1.36837	0.482	0.61	2.82674e-11	10	MUC1	superficial conjunctival epithelium
6.429e-24	-1.44274	0.202	0.496	1.21058e-19	10	CEACAM7	superficial conjunctival epithelium
2.9917e-18	-1.45482	0.599	0.721	5.63338e-14	10	SLC6A14	superficial conjunctival epithelium
1.01586e-12	-1.63585	0.354	0.562	1.91287e-08	10	OLFM4	superficial conjunctival epithelium
2.00038e-06	-1.76063	0.253	0.411	0.0376671	10	SPINK5	superficial conjunctival epithelium
1.00459e-19	-2.29513	0.362	0.61	1.89165e-15	10	CXCL5	superficial conjunctival epithelium
3.95044e-97	2.14694	0.996	0.819	7.43868e-93	11	MT2A	basal conjunctival epithelium
1.248e-59	1.99275	0.851	0.767	2.34999e-55	11	FBXO32	basal conjunctival epithelium
9.47363e-110	1.81322	1	0.629	1.78388e-105	11	S100A2	basal conjunctival epithelium
3.71246e-109	1.792	1	0.455	6.99056e-105	11	LGALS1	basal conjunctival epithelium
2.51535e-75	1.75189	0.898	0.671	4.73641e-71	11	IL32	basal conjunctival epithelium
2.49186e-85	1.68296	0.973	0.883	4.69218e-81	11	SFN	basal conjunctival epithelium
[truncated: 6,740 more rows]

## Sheet: day 75
	p_val	avg_log2FC	pct.1	pct.2	p_val_adj	cluster	gene	cell_type
1	1.43411e-25	2.43321	0.914	0.509	2.26762e-21	0	PI3	superficial conjunctival epithelium
2	1.25289e-32	2.28735	1	0.902	1.98107e-28	0	SPRR2A	superficial conjunctival epithelium
3	9.58244e-28	2.2047	0.655	0.172	1.51518e-23	0	SPRR2E	superficial conjunctival epithelium
4	1.05936e-26	2.17304	0.991	0.897	1.67506e-22	0	SPRR2D	superficial conjunctival epithelium
5	5.69304e-22	1.93491	0.948	0.609	9.00184e-18	0	MMP7	superficial conjunctival epithelium
6	1.39404e-12	1.89786	0.724	0.454	2.20425e-08	0	S100A7	superficial conjunctival epithelium
7	8.85003e-21	1.84665	0.819	0.402	1.39937e-16	0	SPRR2F	superficial conjunctival epithelium
8	4.18513e-38	1.78691	1	0.667	6.61752e-34	0	KRT23	superficial conjunctival epithelium
9	7.98551e-37	1.60436	1	0.997	1.26267e-32	0	CSTB	superficial conjunctival epithelium
10	5.60663e-27	1.45536	1	0.759	8.86521e-23	0	RHCG	superficial conjunctival epithelium
11	1.30261e-18	1.43548	0.991	0.882	2.05969e-14	0	IL1B	superficial conjunctival epithelium
12	7.20584e-30	1.34695	0.991	0.828	1.13939e-25	0	CRABP2	superficial conjunctival epithelium
13	4.357e-23	1.26269	0.974	0.807	6.8893e-19	0	SERPINB7	superficial conjunctival epithelium
14	1.31764e-21	1.24774	0.966	0.733	2.08345e-17	0	CCL28	superficial conjunctival epithelium
15	2.04606e-26	1.19078	0.991	0.865	3.23524e-22	0	GLRX	superficial conjunctival epithelium
16	1.82245e-11	1.1812	0.991	0.836	2.88165e-07	0	RARRES3	superficial conjunctival epithelium
17	2.28742e-19	1.13988	1	0.986	3.61686e-15	0	SAA2	superficial conjunctival epithelium
18	1.54699e-15	1.12126	1	0.937	2.4461e-11	0	S100A8	superficial conjunctival epithelium
19	2.76998e-21	1.11017	1	0.997	4.3799e-17	0	ANXA1	superficial conjunctival epithelium
20	1.34567e-18	1.02276	1	0.871	2.12778e-14	0	SPRR1B	superficial conjunctival epithelium
21	2.46923e-18	1.01092	0.905	0.586	3.90435e-14	0	THSD7A	superficial conjunctival epithelium
22	6.25279e-08	0.960858	0.871	0.71	0.000988691	0	CFTR	superficial conjunctival epithelium
23	9.77933e-20	0.953245	1	0.922	1.54631e-15	0	SLPI	superficial conjunctival epithelium
24	6.58928e-22	0.911668	0.845	0.443	1.0419e-17	0	KLK6	superficial conjunctival epithelium
25	2.38606e-13	0.887238	0.862	0.566	3.77284e-09	0	FYB1	superficial conjunctival epithelium
26	1.19718e-22	0.883844	0.991	0.891	1.89298e-18	0	SERPINB1	superficial conjunctival epithelium
27	8.53558e-16	0.87069	1	1	1.34965e-11	0	SAA1	superficial conjunctival epithelium
28	1.27395e-17	0.857436	1	0.922	2.01437e-13	0	EMP1	superficial conjunctival epithelium
29	1.18004e-23	0.856876	0.983	0.899	1.86589e-19	0	TMEM132A	superficial conjunctival epithelium
30	3.43896e-12	0.853569	0.905	0.727	5.43769e-08	0	VGLL3	superficial conjunctival epithelium
31	8.18532e-13	0.819218	0.966	0.704	1.29426e-08	0	SLC6A14	superficial conjunctival epithelium
32	1.70422e-17	0.818807	1	0.879	2.69471e-13	0	NTN4	superficial conjunctival epithelium
33	4.24173e-10	0.817036	0.698	0.425	6.70702e-06	0	IL36G	superficial conjunctival epithelium
34	6.27241e-09	0.81022	1	0.945	9.91793e-05	0	OLFM4	superficial conjunctival epithelium
35	4.85142e-15	0.805617	0.991	0.853	7.67106e-11	0	TMPRSS2	superficial conjunctival epithelium
36	2.05569e-27	0.7984	1	0.902	3.25046e-23	0	CXCL16	superficial conjunctival epithelium
37	7.45611e-08	0.793246	0.957	0.813	0.00117896	0	AKR1B1	superficial conjunctival epithelium
38	1.51684e-06	0.792203	0.836	0.658	0.0239843	0	SERPINB2	superficial conjunctival epithelium
39	3.27292e-23	0.777274	1	0.917	5.17514e-19	0	TTC9	superficial conjunctival epithelium
40	2.24439e-18	0.770306	1	0.986	3.54882e-14	0	ALDH1A3	superficial conjunctival epithelium
41	9.16965e-16	0.767456	0.957	0.81	1.44991e-11	0	RGS10	superficial conjunctival epithelium
42	2.97708e-16	0.75783	1	0.876	4.70737e-12	0	RAB11FIP1	superficial conjunctival epithelium
43	3.1006e-14	0.756526	1	0.894	4.90267e-10	0	PDZK1IP1	superficial conjunctival epithelium
44	4.49131e-17	0.755875	0.983	0.81	7.10165e-13	0	RDH10	superficial conjunctival epithelium
45	1.78742e-10	0.755657	0.914	0.664	2.82626e-06	0	S100P	superficial conjunctival epithelium
46	2.4019e-17	0.753656	1	0.902	3.79788e-13	0	B4GALT5	superficial conjunctival epithelium
47	2.55295e-22	0.750225	0.474	0.083	4.03673e-18	0	SERPINB4	superficial conjunctival epithelium
48	2.992e-22	0.731508	0.991	0.868	4.73095e-18	0	B3GNT7	superficial conjunctival epithelium
49	1.93429e-23	0.725916	0.966	0.741	3.0585e-19	0	DNER	superficial conjunctival epithelium
50	7.23627e-13	0.720668	0.966	0.784	1.1442e-08	0	IL1RN	superficial conjunctival epithelium
51	3.88996e-14	0.70035	0.888	0.543	6.1508e-10	0	DEFB1	superficial conjunctival epithelium
52	7.14833e-26	0.699573	0.94	0.486	1.13029e-21	0	KLK8	superficial conjunctival epithelium
53	2.97775e-16	0.698061	1	0.888	4.70841e-12	0	NDRG2	superficial conjunctival epithelium
54	3.01118e-16	0.69294	0.991	0.948	4.76127e-12	0	LDHA	superficial conjunctival epithelium
55	8.57183e-12	0.691309	1	0.96	1.35538e-07	0	IFI27	superficial conjunctival epithelium
56	7.76517e-13	0.68223	1	0.882	1.22783e-08	0	MUC1	superficial conjunctival epithelium
57	2.94112e-11	0.678777	1	0.971	4.6505e-07	0	S100A9	superficial conjunctival epithelium
58	1.04668e-14	0.676102	0.983	0.773	1.65502e-10	0	RAB27B	superficial conjunctival epithelium
59	1.42675e-23	0.675432	0.974	0.718	2.25598e-19	0	KLK10	superficial conjunctival epithelium
60	2.1741e-18	0.673969	0.75	0.336	3.43769e-14	0	KLK5	superficial conjunctival epithelium
61	1.78033e-21	0.670456	0.983	0.92	2.81506e-17	0	TMEM159	superficial conjunctival epithelium
62	2.98952e-14	0.668644	0.966	0.819	4.72702e-10	0	PPIF	superficial conjunctival epithelium
63	0.000350146	0.666965	0.905	0.773	1	0	DEFB4A	superficial conjunctival epithelium
64	1.6056e-21	0.665358	0.991	0.739	2.53878e-17	0	PGLYRP4	superficial conjunctival epithelium
65	1.01651e-16	0.66272	0.983	0.859	1.60731e-12	0	MAL2	superficial conjunctival epithelium
66	8.77485e-14	0.66242	0.991	0.943	1.38748e-09	0	SOD2	superficial conjunctival epithelium
67	6.59349e-20	0.657686	0.983	0.842	1.04256e-15	0	OGFRL1	superficial conjunctival epithelium
68	7.15203e-10	0.655372	0.983	0.828	1.13088e-05	0	CKB	superficial conjunctival epithelium
69	3.31178e-20	0.652321	1	0.888	5.23659e-16	0	MGLL	superficial conjunctival epithelium
70	5.10682e-09	0.646056	1	0.951	8.07491e-05	0	AREG	superficial conjunctival epithelium
71	5.36965e-15	0.638171	0.991	0.905	8.4905e-11	0	TMEM106B	superficial conjunctival epithelium
72	2.8243e-19	0.625143	0.991	0.917	4.46578e-15	0	CD82	superficial conjunctival epithelium
73	6.60304e-08	0.624125	0.897	0.675	0.00104407	0	DSG3	superficial conjunctival epithelium
74	1.07993e-11	0.618602	0.957	0.756	1.70759e-07	0	APOL1	superficial conjunctival epithelium
75	5.61861e-23	0.618026	0.914	0.572	8.88414e-19	0	SLC39A8	superficial conjunctival epithelium
76	2.35001e-05	0.598598	0.94	0.862	0.371583	0	PLAUR	superficial conjunctival epithelium
77	8.76798e-14	0.597794	0.983	0.897	1.38639e-09	0	PPP2CA	superficial conjunctival epithelium
78	4.94231e-21	0.589391	0.983	0.968	7.81479e-17	0	HEBP2	superficial conjunctival epithelium
79	2.32315e-09	0.588342	0.888	0.655	3.67337e-05	0	ALOX15B	superficial conjunctival epithelium
80	3.73826e-10	0.586967	0.931	0.753	5.91094e-06	0	KRT16	superficial conjunctival epithelium
81	0.00241919	0.583632	0.517	0.385	1	0	IFIT2	superficial conjunctival epithelium
82	8.04129e-11	0.583087	0.888	0.678	1.27149e-06	0	A2ML1	superficial conjunctival epithelium
83	1.25369e-11	0.58125	0.983	0.859	1.98233e-07	0	TM4SF1	superficial conjunctival epithelium
84	4.97376e-06	0.577547	1	0.96	0.078645	0	ITGB8	superficial conjunctival epithelium
85	2.86031e-07	0.577422	0.905	0.621	0.00452273	0	CEACAM6	superficial conjunctival epithelium
86	6.19593e-09	0.574125	0.905	0.75	9.79701e-05	0	HEG1	superficial conjunctival epithelium
87	8.44539e-22	0.573271	0.991	0.925	1.33538e-17	0	SPINT1	superficial conjunctival epithelium
88	1.63496e-07	0.567247	0.974	0.905	0.0025852	0	WFDC2	superficial conjunctival epithelium
89	2.18045e-20	0.566496	0.983	0.868	3.44773e-16	0	CDC42EP1	superficial conjunctival epithelium
90	1.0761e-13	0.562593	1	0.842	1.70153e-09	0	INSR	superficial conjunctival epithelium
91	2.44666e-30	0.56202	0.931	0.644	3.86867e-26	0	EPB41L4B	superficial conjunctival epithelium
92	2.26942e-21	0.5617	0.983	0.698	3.5884e-17	0	OCLN	superficial conjunctival epithelium
93	2.59282e-06	0.561274	0.948	0.819	0.0409977	0	GDF15	superficial conjunctival epithelium
94	2.15987e-19	0.557393	0.957	0.897	3.41519e-15	0	BACE2	superficial conjunctival epithelium
95	1.46905e-10	0.556893	1	0.925	2.32287e-06	0	HLA-A	superficial conjunctival epithelium
96	2.80071e-07	0.5558	0.914	0.641	0.00442847	0	HBEGF	superficial conjunctival epithelium
97	1.26029e-18	0.5538	0.948	0.853	1.99278e-14	0	MYO5B	superficial conjunctival epithelium
98	6.69244e-08	0.550957	0.905	0.695	0.00105821	0	EREG	superficial conjunctival epithelium
99	1.28683e-20	0.550518	0.974	0.773	2.03474e-16	0	FUT3	superficial conjunctival epithelium
100	7.28874e-08	0.547497	0.948	0.805	0.0011525	0	ARRDC4	superficial conjunctival epithelium
101	1.13784e-18	0.546593	0.966	0.836	1.79915e-14	0	PDCD4	superficial conjunctival epithelium
102	3.79432e-11	0.546292	0.966	0.816	5.99958e-07	0	TINF2	superficial conjunctival epithelium
103	7.00634e-06	0.546143	0.155	0.037	0.110784	0	CCL4	superficial conjunctival epithelium
104	3.97326e-12	0.542351	0.983	0.842	6.28252e-08	0	SMIM22	superficial conjunctival epithelium
105	4.14208e-12	0.539659	0.948	0.773	6.54945e-08	0	PGBD5	superficial conjunctival epithelium
106	3.2568e-18	0.539046	0.983	0.874	5.14965e-14	0	MAP3K13	superficial conjunctival epithelium
107	2.67704e-05	0.536667	0.897	0.69	0.423293	0	S100A12	superficial conjunctival epithelium
108	1.58758e-06	0.534289	0.879	0.655	0.0251027	0	STEAP4	superficial conjunctival epithelium
109	6.68473e-13	0.533442	0.509	0.181	1.05699e-08	0	IL17C	superficial conjunctival epithelium
110	1.03318e-07	0.532375	0.94	0.695	0.00163367	0	RARRES1	superficial conjunctival epithelium
111	4.41592e-19	0.526763	1	0.888	6.98246e-15	0	PRSS8	superficial conjunctival epithelium
112	1.82341e-14	0.523504	1	0.977	2.88318e-10	0	TACSTD2	superficial conjunctival epithelium
113	4.67149e-10	0.523407	1	0.963	7.38656e-06	0	HLA-B	superficial conjunctival epithelium
114	2.36708e-09	0.521421	0.983	0.862	3.74283e-05	0	CYB5A	superficial conjunctival epithelium
115	1.54133e-07	0.509276	0.991	0.957	0.00243715	0	CLDN4	superficial conjunctival epithelium
116	1.56707e-12	0.507634	1	1	2.47786e-08	0	FTH1	superficial conjunctival epithelium
117	3.56762e-14	0.505886	1	0.931	5.64112e-10	0	WASL	superficial conjunctival epithelium
118	1.22834e-12	0.505565	1	0.954	1.94225e-08	0	GTF2I	superficial conjunctival epithelium
119	1.53143e-09	0.50331	1	0.974	2.42149e-05	0	FAM3C	superficial conjunctival epithelium
120	3.17855e-06	0.502682	0.69	0.445	0.0502593	0	CYP1B1	superficial conjunctival epithelium
121	3.40986e-29	1.9838	0.961	0.773	5.39167e-25	1	PIGR	superficial conjunctival epithelium
122	1.9742e-27	1.62638	0.981	0.825	3.12161e-23	1	PSCA	superficial conjunctival epithelium
123	1.53777e-34	1.55686	0.913	0.471	2.43151e-30	1	AGR2	superficial conjunctival epithelium
124	5.76071e-23	1.54522	1	0.947	9.10883e-19	1	CXCL5	superficial conjunctival epithelium
125	4.18637e-09	1.4724	0.99	0.972	6.61949e-05	1	MALAT1	superficial conjunctival epithelium
126	4.17446e-31	1.34702	0.981	0.734	6.60066e-27	1	CFB	superficial conjunctival epithelium
127	5.71988e-22	1.34334	0.777	0.327	9.04428e-18	1	DUOXA2	superficial conjunctival epithelium
128	2.88872e-22	1.33589	0.99	0.706	4.56764e-18	1	SLC6A14	superficial conjunctival epithelium
129	6.43131e-24	1.33217	0.893	0.416	1.01692e-19	1	CEACAM7	superficial conjunctival epithelium
130	1.58611e-22	1.29991	0.835	0.416	2.50796e-18	1	PIP	superficial conjunctival epithelium
131	3.5624e-33	1.23072	0.981	0.737	5.63286e-29	1	ADGRF1	superficial conjunctival epithelium
132	1.18669e-09	1.22316	0.981	0.936	1.87639e-05	1	NEAT1	superficial conjunctival epithelium
133	1.37302e-25	1.22052	0.99	0.809	2.17102e-21	1	MUC4	superficial conjunctival epithelium
134	3.80376e-33	1.18508	0.99	0.795	6.01451e-29	1	TMPRSS4	superficial conjunctival epithelium
135	1.71196e-19	1.16033	1	0.9	2.70694e-15	1	IGFBP3	superficial conjunctival epithelium
136	2.8875e-26	1.15771	0.99	0.684	4.56571e-22	1	DHRS9	superficial conjunctival epithelium
137	4.09665e-28	1.13434	1	0.823	6.47763e-24	1	ELF3	superficial conjunctival epithelium
138	1.02107e-21	1.12061	0.971	0.925	1.61452e-17	1	TSPAN1	superficial conjunctival epithelium
139	1.78533e-14	1.1159	0.913	0.69	2.82296e-10	1	CXCL3	superficial conjunctival epithelium
140	2.61976e-20	1.09659	0.942	0.654	4.14237e-16	1	DUOX2	superficial conjunctival epithelium
141	7.10797e-20	1.08798	0.951	0.701	1.12391e-15	1	RARRES1	superficial conjunctival epithelium
142	3.55733e-20	1.0865	0.66	0.233	5.62485e-16	1	SLC26A4	superficial conjunctival epithelium
143	4.76913e-14	1.08599	0.932	0.709	7.54095e-10	1	AZGP1	superficial conjunctival epithelium
144	1.1515e-13	1.07555	0.845	0.554	1.82074e-09	1	IDO1	superficial conjunctival epithelium
145	2.51103e-23	1.05203	1	1	3.97044e-19	1	LCN2	superficial conjunctival epithelium
146	1.30466e-15	1.04181	0.951	0.823	2.06292e-11	1	GDF15	superficial conjunctival epithelium
147	7.29157e-24	1.04121	0.981	0.906	1.15294e-19	1	GLUL	superficial conjunctival epithelium
148	5.69678e-16	1.01699	0.961	0.839	9.00775e-12	1	NMB	superficial conjunctival epithelium
149	7.8736e-30	0.990627	0.99	0.69	1.24497e-25	1	SLC44A4	superficial conjunctival epithelium
150	2.67091e-26	0.989032	1	0.931	4.22324e-22	1	ATP1B1	superficial conjunctival epithelium
151	2.8799e-22	0.984743	1	0.983	4.5537e-18	1	C3	superficial conjunctival epithelium
152	2.99016e-30	0.984193	0.981	0.632	4.72805e-26	1	BCAS1	superficial conjunctival epithelium
153	2.75064e-31	0.969536	0.981	0.684	4.34931e-27	1	GCNT3	superficial conjunctival epithelium
154	2.45543e-20	0.961597	0.981	0.806	3.88252e-16	1	BIRC3	superficial conjunctival epithelium
155	1.05642e-19	0.959028	1	0.886	1.67041e-15	1	MUC1	superficial conjunctival epithelium
156	5.2075e-22	0.933627	1	0.875	8.2341e-18	1	XDH	superficial conjunctival epithelium
157	6.98055e-13	0.920519	0.99	0.95	1.10376e-08	1	OLFM4	superficial conjunctival epithelium
158	2.74819e-15	0.918949	0.99	0.853	4.34544e-11	1	CXCL6	superficial conjunctival epithelium
159	2.70321e-21	0.914023	0.738	0.283	4.27432e-17	1	IL19	superficial conjunctival epithelium
160	2.78657e-20	0.908639	0.971	0.842	4.40613e-16	1	ZG16B	superficial conjunctival epithelium
161	3.38427e-16	0.906267	0.951	0.618	5.3512e-12	1	CEACAM6	superficial conjunctival epithelium
162	1.13292e-21	0.888171	1	0.895	1.79137e-17	1	SRD5A3	superficial conjunctival epithelium
163	6.46673e-11	0.87418	0.981	0.898	1.02252e-06	1	MDM2	superficial conjunctival epithelium
164	9.57389e-14	0.847728	0.981	0.867	1.51382e-09	1	NABP1	superficial conjunctival epithelium
165	3.07617e-09	0.826311	0.932	0.715	4.86404e-05	1	XIST	superficial conjunctival epithelium
166	6.92502e-21	0.822149	0.68	0.238	1.09498e-16	1	FCGBP	superficial conjunctival epithelium
167	9.79708e-20	0.818966	0.981	0.856	1.54911e-15	1	MUC16	superficial conjunctival epithelium
168	1.7362e-09	0.818964	1	0.867	2.74528e-05	1	TNFAIP2	superficial conjunctival epithelium
169	2.21349e-25	0.789759	0.971	0.717	3.49997e-21	1	AL512274.1	superficial conjunctival epithelium
170	2.01227e-16	0.780004	0.99	0.878	3.18181e-12	1	RNF213	superficial conjunctival epithelium
171	3.58746e-22	0.779781	1	0.909	5.67249e-18	1	PRSS22	superficial conjunctival epithelium
172	4.11206e-33	0.779522	0.903	0.363	6.502e-29	1	FAM3D	superficial conjunctival epithelium
173	2.51923e-31	0.77068	0.971	0.64	3.98341e-27	1	SLC15A2	superficial conjunctival epithelium
174	1.03304e-23	0.770672	0.99	0.881	1.63344e-19	1	IFNGR1	superficial conjunctival epithelium
175	1.04534e-10	0.764554	0.825	0.576	1.6529e-06	1	RNASE1	superficial conjunctival epithelium
176	6.27486e-17	0.742129	0.971	0.64	9.92181e-13	1	CX3CL1	superficial conjunctival epithelium
177	4.5763e-18	0.737531	1	0.85	7.23605e-14	1	MYH14	superficial conjunctival epithelium
178	1.68739e-27	0.736048	0.951	0.587	2.6681e-23	1	B3GALT5	superficial conjunctival epithelium
179	6.62947e-13	0.713577	0.932	0.681	1.04825e-08	1	POLR2J3.1	superficial conjunctival epithelium
180	3.6237e-17	0.709654	0.864	0.512	5.7298e-13	1	CXCL17	superficial conjunctival epithelium
181	2.33931e-16	0.703184	0.981	0.759	3.69892e-12	1	NCCRP1	superficial conjunctival epithelium
182	8.16998e-18	0.693151	1	0.936	1.29184e-13	1	FAM83A	superficial conjunctival epithelium
183	2.84702e-16	0.6924	0.99	0.909	4.50171e-12	1	B4GALT5	superficial conjunctival epithelium
184	1.68839e-10	0.686814	1	1	2.66968e-06	1	SAA1	superficial conjunctival epithelium
185	2.53903e-11	0.679451	0.99	0.878	4.01471e-07	1	SLC25A37	superficial conjunctival epithelium
186	2.5158e-14	0.674238	0.99	0.875	3.97799e-10	1	NFKBIZ	superficial conjunctival epithelium
187	8.01552e-15	0.671344	0.99	0.925	1.26741e-10	1	MACC1	superficial conjunctival epithelium
188	1.34083e-09	0.671113	1	0.972	2.12013e-05	1	S100A9	superficial conjunctival epithelium
189	2.33175e-14	0.668181	0.99	0.895	3.68696e-10	1	NDRG2	superficial conjunctival epithelium
190	6.30053e-11	0.665431	0.99	0.989	9.96241e-07	1	SAA2	superficial conjunctival epithelium
191	5.41378e-20	0.662744	0.981	0.861	8.56028e-16	1	STOM	superficial conjunctival epithelium
192	6.01124e-15	0.661413	0.816	0.429	9.50498e-11	1	KCNQ1OT1	superficial conjunctival epithelium
193	8.21538e-20	0.657183	1	0.884	1.29902e-15	1	C6orf132	superficial conjunctival epithelium
194	2.03167e-13	0.654215	1	0.934	3.21248e-09	1	GPRC5A	superficial conjunctival epithelium
195	4.52247e-17	0.65395	0.913	0.701	7.15093e-13	1	RAMP1	superficial conjunctival epithelium
196	9.81879e-14	0.651599	0.981	0.867	1.55255e-09	1	CYB5A	superficial conjunctival epithelium
197	3.46433e-15	0.642635	0.981	0.864	5.4778e-11	1	LIPH	superficial conjunctival epithelium
198	2.94242e-18	0.641325	0.971	0.878	4.65256e-14	1	SCEL	superficial conjunctival epithelium
199	7.00251e-20	0.636291	1	0.873	1.10724e-15	1	SMAD3	superficial conjunctival epithelium
200	3.52917e-20	0.632421	0.971	0.695	5.58033e-16	1	IRAK3	superficial conjunctival epithelium
201	8.07399e-10	0.632	0.981	0.856	1.27666e-05	1	GALNT5	superficial conjunctival epithelium
202	4.32345e-20	0.628027	0.874	0.512	6.83624e-16	1	ANKRD36C	superficial conjunctival epithelium
203	5.13454e-10	0.626428	1	0.961	8.11874e-06	1	ITGB8	superficial conjunctival epithelium
204	2.51458e-13	0.626072	0.981	0.853	3.97606e-09	1	RNF19A	superficial conjunctival epithelium
205	5.28226e-17	0.62398	0.961	0.662	8.35231e-13	1	VTCN1	superficial conjunctival epithelium
206	2.82706e-20	0.618836	0.942	0.681	4.47014e-16	1	CCDC88B	superficial conjunctival epithelium
207	1.04686e-12	0.614905	0.971	0.9	1.6553e-08	1	CDC42EP5	superficial conjunctival epithelium
208	2.35936e-07	0.612674	0.981	0.972	0.00373062	1	MT-ND3	superficial conjunctival epithelium
209	4.5775e-29	0.612319	0.883	0.438	7.23794e-25	1	SLC16A7	superficial conjunctival epithelium
210	9.71209e-22	0.611581	1	0.906	1.53568e-17	1	PLXNB2	superficial conjunctival epithelium
211	1.9022e-24	0.601429	1	0.906	3.00775e-20	1	ASAH1	superficial conjunctival epithelium
212	1.3194e-28	0.600505	0.99	0.814	2.08624e-24	1	TC2N	superficial conjunctival epithelium
213	2.3699e-13	0.594743	0.806	0.396	3.74728e-09	1	CEACAM5	superficial conjunctival epithelium
214	5.27778e-18	0.590127	0.99	0.839	8.34522e-14	1	LMO7	superficial conjunctival epithelium
215	8.10526e-21	0.589867	0.99	0.792	1.2816e-16	1	TPCN1	superficial conjunctival epithelium
216	7.33816e-21	0.589611	0.942	0.62	1.16031e-16	1	ST6GALNAC1	superficial conjunctival epithelium
217	1.41705e-09	0.58791	0.738	0.438	2.24063e-05	1	PPBP	superficial conjunctival epithelium
218	2.57116e-21	0.586654	0.961	0.834	4.06551e-17	1	CORO2A	superficial conjunctival epithelium
219	1.50696e-15	0.584415	0.981	0.947	2.38281e-11	1	MARCKS	superficial conjunctival epithelium
220	4.95475e-20	0.584321	0.951	0.609	7.83445e-16	1	TMC5	superficial conjunctival epithelium
221	2.8577e-06	0.58392	0.913	0.717	0.0451859	1	CXCL2	superficial conjunctival epithelium
222	6.13778e-15	0.58124	0.99	0.914	9.70506e-11	1	HSPG2	superficial conjunctival epithelium
223	2.92769e-20	0.579897	0.971	0.762	4.62926e-16	1	STS	superficial conjunctival epithelium
224	9.73452e-16	0.577744	0.971	0.717	1.53922e-11	1	SPRR3	superficial conjunctival epithelium
225	8.49972e-15	0.575932	0.99	0.842	1.34398e-10	1	TRIM22	superficial conjunctival epithelium
226	2.9326e-19	0.5723	0.971	0.789	4.63703e-15	1	SCNN1A	superficial conjunctival epithelium
227	6.9638e-18	0.57081	0.874	0.535	1.10112e-13	1	AC025580.2	superficial conjunctival epithelium
228	3.80023e-13	0.565862	0.971	0.789	6.00892e-09	1	CCNL1	superficial conjunctival epithelium
229	3.91553e-09	0.559984	0.932	0.77	6.19123e-05	1	FOS	superficial conjunctival epithelium
230	5.55782e-21	0.552618	0.942	0.778	8.78802e-17	1	NANS	superficial conjunctival epithelium
231	1.00824e-06	0.545828	1	0.892	0.0159423	1	VMP1	superficial conjunctival epithelium
232	2.40817e-08	0.539574	0.981	0.903	0.000380779	1	PDZK1IP1	superficial conjunctival epithelium
233	4.906e-08	0.53581	0.99	0.975	0.000775737	1	CDKN1A	superficial conjunctival epithelium
234	2.01403e-17	0.529399	0.981	0.817	3.18459e-13	1	KIF13B	superficial conjunctival epithelium
235	1.84167e-10	0.52611	0.981	0.981	2.91205e-06	1	CYBA	superficial conjunctival epithelium
236	4.64311e-14	0.525059	0.99	0.85	7.34169e-10	1	INSR	superficial conjunctival epithelium
237	7.67406e-14	0.522922	0.961	0.892	1.21342e-09	1	PTGES	superficial conjunctival epithelium
238	1.77041e-10	0.522224	0.932	0.648	2.79937e-06	1	STEAP4	superficial conjunctival epithelium
239	1.21688e-17	0.520508	0.913	0.657	1.92413e-13	1	POLR2J3	superficial conjunctival epithelium
240	5.96158e-05	0.519912	0.99	0.958	0.942646	1	CXCL1	superficial conjunctival epithelium
241	1.56535e-15	0.516434	0.99	0.884	2.47513e-11	1	LYN	superficial conjunctival epithelium
242	4.02087e-19	0.516292	0.854	0.518	6.3578e-15	1	CLIC5	superficial conjunctival epithelium
243	5.07365e-22	0.51582	0.971	0.795	8.02246e-18	1	SAMD12	superficial conjunctival epithelium
244	5.83809e-11	0.515029	0.981	0.909	9.23118e-07	1	NFKBIA	superficial conjunctival epithelium
245	4.18464e-25	0.514283	0.874	0.402	6.61676e-21	1	ATP10B	superficial conjunctival epithelium
246	4.75333e-23	0.508336	0.961	0.74	7.51597e-19	1	ALOX5	superficial conjunctival epithelium
247	8.07796e-14	0.50799	0.971	0.806	1.27729e-09	1	COL9A2	superficial conjunctival epithelium
248	0.00012862	0.505481	1	0.939	1	1	S100A8	superficial conjunctival epithelium
249	1.34365e-11	0.505123	1	1	2.12458e-07	1	SAT1	superficial conjunctival epithelium
250	8.55178e-13	0.504056	0.971	0.745	1.35221e-08	1	ERV3-1	superficial conjunctival epithelium
251	7.53715e-08	0.858201	1	0.865	0.00119177	2	CXCL6	superficial conjunctival epithelium
252	6.01091e-14	0.795678	1	0.94	9.50445e-10	2	SOX4	superficial conjunctival epithelium
253	8.86165e-14	0.784085	1	0.945	1.4012e-09	2	CST6	superficial conjunctival epithelium
254	6.06711e-15	0.681643	1	0.927	9.59332e-11	2	CDKN2B	superficial conjunctival epithelium
255	4.48334e-08	0.676585	1	0.91	0.000708906	2	IGFBP3	superficial conjunctival epithelium
256	1.45568e-09	0.6709	0.923	0.649	2.30173e-05	2	LY6D	superficial conjunctival epithelium
257	4.40892e-11	0.655652	1	0.975	6.97138e-07	2	CDKN1A	superficial conjunctival epithelium
258	5.27162e-06	0.641053	1	0.985	0.0833548	2	KRT17	superficial conjunctival epithelium
259	9.17743e-13	0.639446	1	0.967	1.45114e-08	2	RPS27L	superficial conjunctival epithelium
260	1.11511e-08	0.6385	0.985	0.777	0.000176322	2	DEFB4A	superficial conjunctival epithelium
261	5.13149e-12	0.637044	1	0.97	8.11391e-08	2	PMEPA1	superficial conjunctival epithelium
262	2.7762e-13	0.627355	1	0.997	4.38972e-09	2	CDKN2A	superficial conjunctival epithelium
263	7.2443e-14	0.619891	1	0.872	1.14547e-09	2	GPR157	superficial conjunctival epithelium
264	5.50277e-09	0.612645	1	0.927	8.70098e-05	2	DSC2	superficial conjunctival epithelium
265	1.27457e-11	0.610466	1	0.897	2.01535e-07	2	SKIL	superficial conjunctival epithelium
266	3.74406e-11	0.600915	0.985	0.907	5.92011e-07	2	TGFB2	superficial conjunctival epithelium
267	3.35523e-10	0.594506	1	0.92	5.30529e-06	2	FSTL3	superficial conjunctival epithelium
268	2.71523e-07	0.559775	1	0.987	0.00429332	2	ALDH1A3	superficial conjunctival epithelium
269	8.49205e-09	0.546076	1	0.902	0.000134276	2	MDM2	superficial conjunctival epithelium
270	1.07083e-08	0.544369	1	0.91	0.000169319	2	ENC1	superficial conjunctival epithelium
271	3.05866e-08	0.541112	0.923	0.684	0.000483636	2	DUOX2	superficial conjunctival epithelium
272	3.71922e-08	0.533097	1	0.94	0.000588083	2	GPRC5A	superficial conjunctival epithelium
273	1.83165e-06	0.527694	1	0.972	0.0289621	2	ITGB6	superficial conjunctival epithelium
274	3.88265e-11	0.525706	0.892	0.496	6.13924e-07	2	RRAD	superficial conjunctival epithelium
275	1.87162e-07	0.5194	0.985	0.915	0.00295941	2	IVL	superficial conjunctival epithelium
276	6.92795e-10	0.51746	1	0.812	1.09545e-05	2	LBH	superficial conjunctival epithelium
277	7.89817e-11	0.513227	0.985	0.82	1.24886e-06	2	COL9A2	superficial conjunctival epithelium
278	1.46696e-08	0.508053	1	0.865	0.000231956	2	MYH14	superficial conjunctival epithelium
279	8.86709e-13	0.503473	1	0.907	1.40206e-08	2	PDXK	superficial conjunctival epithelium
280	6.52345e-27	3.02829	1	0.954	1.03149e-22	3	S100A2	suprabasal conjunctival epithelium
281	3.24555e-24	2.50965	1	0.954	5.13186e-20	3	MT2A	suprabasal conjunctival epithelium
282	1.1057e-24	2.39629	0.982	0.66	1.74833e-20	3	LGALS1	suprabasal conjunctival epithelium
283	3.16706e-25	2.29778	1	0.56	5.00776e-21	3	THBS1	suprabasal conjunctival epithelium
284	8.18517e-34	2.03064	1	0.345	1.29424e-29	3	CAVIN1	suprabasal conjunctival epithelium
285	2.10951e-24	1.93551	1	0.844	3.33556e-20	3	CAV1	suprabasal conjunctival epithelium
286	1.10846e-24	1.84747	0.964	0.467	1.75269e-20	3	MT1E	suprabasal conjunctival epithelium
287	1.27313e-21	1.84525	0.982	0.521	2.01307e-17	3	TAGLN	suprabasal conjunctival epithelium
288	1.52833e-26	1.84169	0.945	0.308	2.4166e-22	3	VIM	suprabasal conjunctival epithelium
289	4.70473e-19	1.79762	1	0.858	7.43911e-15	3	SERPINE1	suprabasal conjunctival epithelium
290	4.32891e-22	1.79244	1	0.917	6.84488e-18	3	CALD1	suprabasal conjunctival epithelium
291	3.32026e-21	1.76958	1	0.934	5.25e-17	3	LAMA3	suprabasal conjunctival epithelium
292	5.69904e-24	1.64785	1	0.885	9.01132e-20	3	ACTN1	suprabasal conjunctival epithelium
293	1.70183e-20	1.5816	1	0.614	2.69093e-16	3	TNC	suprabasal conjunctival epithelium
294	4.98268e-25	1.58052	0.982	0.364	7.87861e-21	3	CSF2	suprabasal conjunctival epithelium
295	2.0392e-17	1.57639	1	0.978	3.22439e-13	3	FN1	suprabasal conjunctival epithelium
296	1.56908e-20	1.54773	1	0.753	2.48102e-16	3	COL17A1	suprabasal conjunctival epithelium
297	8.02767e-27	1.48274	1	0.655	1.26934e-22	3	CCND2	suprabasal conjunctival epithelium
298	1.78583e-21	1.44245	1	0.956	2.82376e-17	3	SFN	suprabasal conjunctival epithelium
299	5.69381e-26	1.41322	1	0.54	9.00305e-22	3	GLIPR1	suprabasal conjunctival epithelium
300	3.75951e-20	1.40438	1	0.513	5.94453e-16	3	PAPPA	suprabasal conjunctival epithelium
301	9.0201e-13	1.37245	1	0.912	1.42626e-08	3	HSP90B1	suprabasal conjunctival epithelium
302	2.01957e-21	1.36251	1	0.792	3.19335e-17	3	IGFBP7	suprabasal conjunctival epithelium
303	3.84163e-23	1.31951	1	0.922	6.07439e-19	3	OAT	suprabasal conjunctival epithelium
304	5.13944e-22	1.30482	1	0.861	8.12649e-18	3	FXYD5	suprabasal conjunctival epithelium
305	8.93969e-17	1.30171	1	0.968	1.41354e-12	3	TPM1	suprabasal conjunctival epithelium
306	9.74494e-20	1.2924	0.982	0.553	1.54087e-15	3	MYL9	suprabasal conjunctival epithelium
307	1.84761e-15	1.28835	0.855	0.357	2.92145e-11	3	KRT14	suprabasal conjunctival epithelium
308	1.04431e-17	1.27958	1	0.868	1.65126e-13	3	TGFBI	suprabasal conjunctival epithelium
309	7.72123e-26	1.25679	1	0.856	1.22088e-21	3	COTL1	suprabasal conjunctival epithelium
310	9.77079e-21	1.23347	1	0.785	1.54496e-16	3	FLNA	suprabasal conjunctival epithelium
311	8.24654e-17	1.23008	1	0.983	1.30394e-12	3	LAMC2	suprabasal conjunctival epithelium
312	2.63555e-12	1.20949	0.945	0.562	4.16734e-08	3	PLAT	suprabasal conjunctival epithelium
313	1.88932e-48	1.18581	0.909	0.105	2.98739e-44	3	TIMP3	suprabasal conjunctival epithelium
314	3.90574e-14	1.15466	1	0.829	6.17576e-10	3	INHBA	suprabasal conjunctival epithelium
315	1.62691e-22	1.14985	1	0.848	2.57247e-18	3	ITGA6	suprabasal conjunctival epithelium
316	2.47556e-21	1.14759	1	0.677	3.91436e-17	3	MYADM	suprabasal conjunctival epithelium
317	9.08147e-22	1.14078	1	0.57	1.43596e-17	3	SLC7A5	suprabasal conjunctival epithelium
318	3.12832e-22	1.12503	1	0.917	4.9465e-18	3	CNN3	suprabasal conjunctival epithelium
319	2.55076e-19	1.12044	1	0.958	4.03327e-15	3	DCBLD2	suprabasal conjunctival epithelium
320	4.98774e-14	1.11803	0.982	0.797	7.88661e-10	3	TUBA1A	suprabasal conjunctival epithelium
321	3.31051e-09	1.11156	1	0.863	5.23458e-05	3	CCL20	suprabasal conjunctival epithelium
322	4.10129e-18	1.05074	1	0.958	6.48496e-14	3	TINAGL1	suprabasal conjunctival epithelium
323	4.0235e-28	1.04968	0.945	0.267	6.36197e-24	3	AMIGO2	suprabasal conjunctival epithelium
324	3.946e-23	1.03873	1	0.932	6.23942e-19	3	ENO1	suprabasal conjunctival epithelium
325	4.87793e-23	1.02234	1	0.89	7.71299e-19	3	ITGA3	suprabasal conjunctival epithelium
326	1.1943e-19	1.01259	1	0.726	1.88843e-15	3	CSTA	suprabasal conjunctival epithelium
327	1.3582e-21	1.01211	0.982	0.638	2.14759e-17	3	PTMS	suprabasal conjunctival epithelium
328	1.59419e-20	1.00144	1	0.956	2.52073e-16	3	OCIAD2	suprabasal conjunctival epithelium
329	4.28292e-16	0.997529	0.909	0.445	6.77216e-12	3	MAP1B	suprabasal conjunctival epithelium
330	1.09588e-18	0.996261	1	0.956	1.7328e-14	3	MYH9	suprabasal conjunctival epithelium
331	1.00984e-15	0.991071	1	0.971	1.59676e-11	3	LAMB3	suprabasal conjunctival epithelium
332	2.43047e-17	0.987998	1	0.929	3.84307e-13	3	ITGB4	suprabasal conjunctival epithelium
333	4.01913e-19	0.982925	1	0.804	6.35505e-15	3	PDLIM7	suprabasal conjunctival epithelium
334	7.45841e-33	0.970253	0.964	0.23	1.17932e-28	3	HMGA2	suprabasal conjunctival epithelium
335	2.91211e-22	0.965287	1	0.66	4.60463e-18	3	FSCN1	suprabasal conjunctival epithelium
336	4.20041e-22	0.962408	1	0.753	6.64169e-18	3	RPL22L1	suprabasal conjunctival epithelium
337	2.99136e-22	0.961754	1	0.976	4.72994e-18	3	PKM	suprabasal conjunctival epithelium
338	5.50918e-14	0.960459	1	0.919	8.71112e-10	3	FERMT1	suprabasal conjunctival epithelium
339	1.24298e-19	0.95323	1	0.709	1.9654e-15	3	NT5E	suprabasal conjunctival epithelium
340	2.11581e-18	0.950765	1	0.924	3.34553e-14	3	ANXA5	suprabasal conjunctival epithelium
341	6.37415e-20	0.949825	1	0.949	1.00788e-15	3	PSMD2	suprabasal conjunctival epithelium
342	1.69995e-17	0.943662	0.982	0.599	2.68797e-13	3	FILIP1L	suprabasal conjunctival epithelium
343	1.15532e-17	0.943408	1	0.919	1.82679e-13	3	ZYX	suprabasal conjunctival epithelium
344	7.45756e-21	0.938708	0.982	0.675	1.17919e-16	3	PDLIM4	suprabasal conjunctival epithelium
345	5.1889e-16	0.936751	1	1	8.20469e-12	3	ACTB	suprabasal conjunctival epithelium
346	9.77218e-23	0.929688	1	0.99	1.54518e-18	3	PFN1	suprabasal conjunctival epithelium
347	4.76581e-19	0.929327	0.945	0.494	7.53569e-15	3	TNS4	suprabasal conjunctival epithelium
348	1.68155e-16	0.929172	1	0.932	2.65886e-12	3	CDK6	suprabasal conjunctival epithelium
349	2.03795e-25	0.926084	0.982	0.423	3.22241e-21	3	SUGCT	suprabasal conjunctival epithelium
350	4.10965e-14	0.915237	1	0.927	6.49817e-10	3	TUBA1C	suprabasal conjunctival epithelium
351	2.13229e-19	0.911656	1	0.941	3.37157e-15	3	MIF	suprabasal conjunctival epithelium
352	2.38215e-19	0.908867	1	0.834	3.76666e-15	3	TUBB6	suprabasal conjunctival epithelium
353	3.79184e-32	0.906753	0.982	0.318	5.99566e-28	3	DKK3	suprabasal conjunctival epithelium
354	2.22654e-26	0.906299	0.927	0.337	3.5206e-22	3	RBP1	suprabasal conjunctival epithelium
355	6.49366e-20	0.905353	1	0.944	1.02678e-15	3	TXNDC17	suprabasal conjunctival epithelium
356	1.79679e-10	0.900432	1	0.892	2.84108e-06	3	ODAPH	suprabasal conjunctival epithelium
357	2.63984e-22	0.896129	1	0.914	4.17411e-18	3	RBM3	suprabasal conjunctival epithelium
358	1.07954e-15	0.886863	0.891	0.421	1.70697e-11	3	ANGPTL4	suprabasal conjunctival epithelium
359	1.65337e-12	0.886211	1	0.944	2.61431e-08	3	IER3	suprabasal conjunctival epithelium
360	7.86528e-15	0.883533	1	0.963	1.24366e-10	3	TUBB	suprabasal conjunctival epithelium
361	7.57721e-12	0.874964	0.945	0.611	1.19811e-07	3	CLIC3	suprabasal conjunctival epithelium
362	2.28174e-18	0.871204	1	0.824	3.60788e-14	3	SLC38A1	suprabasal conjunctival epithelium
363	2.07049e-23	0.865213	1	0.985	3.27385e-19	3	ARPC2	suprabasal conjunctival epithelium
364	2.14145e-11	0.852035	1	0.88	3.38606e-07	3	PDIA4	suprabasal conjunctival epithelium
365	2.65913e-16	0.848142	1	0.917	4.20461e-12	3	LIMA1	suprabasal conjunctival epithelium
366	7.54892e-30	0.842085	0.964	0.337	1.19363e-25	3	C12orf75	suprabasal conjunctival epithelium
367	8.29634e-11	0.840485	1	0.963	1.31182e-06	3	IL32	suprabasal conjunctival epithelium
368	9.62158e-15	0.83635	1	0.954	1.52136e-10	3	HMGA1	suprabasal conjunctival epithelium
369	1.09552e-46	0.835321	0.855	0.086	1.73223e-42	3	PDPN	suprabasal conjunctival epithelium
370	3.05079e-14	0.835241	1	0.924	4.82391e-10	3	PALLD	suprabasal conjunctival epithelium
371	5.69395e-22	0.835233	1	0.822	9.00328e-18	3	PLP2	suprabasal conjunctival epithelium
372	1.07509e-17	0.812533	1	0.895	1.69993e-13	3	SERPINB5	suprabasal conjunctival epithelium
373	2.64105e-11	0.812012	1	0.902	4.17603e-07	3	HSPA5	suprabasal conjunctival epithelium
374	2.66745e-12	0.809526	0.982	0.846	4.21777e-08	3	IL1A	suprabasal conjunctival epithelium
375	7.64434e-23	0.809178	1	0.968	1.20872e-18	3	RAN	suprabasal conjunctival epithelium
376	5.88164e-19	0.808533	1	0.983	9.30005e-15	3	GAPDH	suprabasal conjunctival epithelium
377	1.15739e-21	0.804528	1	0.88	1.83006e-17	3	GAS6	suprabasal conjunctival epithelium
378	2.91869e-16	0.794019	1	0.978	4.61503e-12	3	RPL12	suprabasal conjunctival epithelium
379	6.1843e-30	0.792776	0.927	0.274	9.77862e-26	3	FABP5	suprabasal conjunctival epithelium
380	4.17101e-19	0.789173	1	0.941	6.5952e-15	3	CALU	suprabasal conjunctival epithelium
381	5.49759e-26	0.788271	1	0.46	8.69279e-22	3	EVA1A	suprabasal conjunctival epithelium
382	1.48773e-17	0.780516	1	0.961	2.3524e-13	3	CD44	suprabasal conjunctival epithelium
383	1.00714e-19	0.779732	1	0.971	1.5925e-15	3	CAV2	suprabasal conjunctival epithelium
384	7.20905e-19	0.776845	1	0.8	1.13989e-14	3	TMEM40	suprabasal conjunctival epithelium
385	1.08881e-20	0.775472	1	0.971	1.72162e-16	3	FKBP1A	suprabasal conjunctival epithelium
386	1.98481e-21	0.774227	1	0.995	3.13838e-17	3	PPIA	suprabasal conjunctival epithelium
387	1.03133e-16	0.771994	1	0.848	1.63075e-12	3	SMURF2	suprabasal conjunctival epithelium
388	1.09006e-12	0.766549	0.982	0.956	1.7236e-08	3	TUBA1B	suprabasal conjunctival epithelium
389	4.00441e-13	0.765979	0.982	0.672	6.33177e-09	3	HBEGF	suprabasal conjunctival epithelium
390	4.38556e-19	0.765182	0.982	0.621	6.93445e-15	3	EMP3	suprabasal conjunctival epithelium
391	8.75179e-18	0.760645	0.964	0.469	1.38383e-13	3	IL6	suprabasal conjunctival epithelium
392	1.11719e-18	0.759967	1	0.924	1.7665e-14	3	PRNP	suprabasal conjunctival epithelium
393	1.76829e-30	0.755857	0.909	0.191	2.79602e-26	3	CDH2	suprabasal conjunctival epithelium
394	1.10542e-15	0.752729	1	0.856	1.74788e-11	3	GSTO1	suprabasal conjunctival epithelium
395	1.29803e-17	0.748665	1	0.888	2.05245e-13	3	MSN	suprabasal conjunctival epithelium
396	4.32241e-16	0.748205	0.982	0.856	6.8346e-12	3	HMGB3	suprabasal conjunctival epithelium
397	1.43876e-20	0.748091	1	0.807	2.27496e-16	3	RAC2	suprabasal conjunctival epithelium
398	1.67022e-15	0.743407	1	0.958	2.64096e-11	3	PLEC	suprabasal conjunctival epithelium
399	3.56075e-20	0.742567	1	0.99	5.63025e-16	3	CFL1	suprabasal conjunctival epithelium
400	6.19666e-19	0.740043	0.982	0.648	9.79815e-15	3	LTBP2	suprabasal conjunctival epithelium
401	6.46007e-20	0.738515	1	0.976	1.02147e-15	3	RTN4	suprabasal conjunctival epithelium
402	1.99488e-12	0.735779	1	0.998	3.15431e-08	3	ACTG1	suprabasal conjunctival epithelium
403	3.01792e-06	0.735066	0.945	0.758	0.0477193	3	KRT6B	suprabasal conjunctival epithelium
404	1.36133e-17	0.734718	1	0.9	2.15254e-13	3	P4HA2	suprabasal conjunctival epithelium
405	3.80045e-16	0.732739	1	0.954	6.00927e-12	3	CCND1	suprabasal conjunctival epithelium
406	5.12694e-14	0.732059	1	0.976	8.10672e-10	3	CAP1	suprabasal conjunctival epithelium
407	1.26703e-16	0.731694	1	0.919	2.00342e-12	3	MMP14	suprabasal conjunctival epithelium
408	3.72798e-17	0.731153	1	0.951	5.89469e-13	3	RPL10A	suprabasal conjunctival epithelium
409	3.54842e-24	0.730648	1	0.961	5.61076e-20	3	PGAM1	suprabasal conjunctival epithelium
410	5.74945e-21	0.722332	1	0.841	9.09103e-17	3	CTSZ	suprabasal conjunctival epithelium
411	4.97485e-15	0.717822	1	0.966	7.86624e-11	3	PRDX1	suprabasal conjunctival epithelium
412	4.28103e-20	0.717046	1	0.99	6.76916e-16	3	RPL35	suprabasal conjunctival epithelium
413	2.54349e-14	0.709797	1	0.985	4.02176e-10	3	ITGB1	suprabasal conjunctival epithelium
414	1.16229e-18	0.70665	1	0.968	1.83781e-14	3	HINT1	suprabasal conjunctival epithelium
415	1.97639e-17	0.699345	1	0.946	3.12507e-13	3	ARPC1B	suprabasal conjunctival epithelium
416	2.33768e-20	0.697735	0.982	0.638	3.69634e-16	3	ACSL4	suprabasal conjunctival epithelium
417	5.83025e-16	0.69591	1	0.912	9.21879e-12	3	FBLIM1	suprabasal conjunctival epithelium
418	5.92242e-18	0.693316	1	0.824	9.36453e-14	3	NT5DC2	suprabasal conjunctival epithelium
419	2.04219e-12	0.692191	0.982	0.907	3.22911e-08	3	FLNB	suprabasal conjunctival epithelium
420	6.53551e-07	0.690449	0.891	0.694	0.0103339	3	CTGF	suprabasal conjunctival epithelium
421	1.77822e-16	0.688847	1	0.939	2.81172e-12	3	NAP1L1	suprabasal conjunctival epithelium
422	1.09579e-16	0.68796	1	0.917	1.73266e-12	3	CNN2	suprabasal conjunctival epithelium
423	4.67425e-14	0.687116	0.909	0.582	7.39092e-10	3	SNAI2	suprabasal conjunctival epithelium
424	6.62969e-18	0.685434	1	0.98	1.04829e-13	3	SEC61G	suprabasal conjunctival epithelium
425	9.7947e-09	0.684672	1	0.902	0.000154874	3	MSMO1	suprabasal conjunctival epithelium
426	4.99198e-19	0.683044	1	0.99	7.89332e-15	3	CALM1	suprabasal conjunctival epithelium
427	9.48192e-19	0.682812	0.945	0.513	1.49928e-14	3	ZBED2	suprabasal conjunctival epithelium
428	2.04993e-20	0.682314	1	0.687	3.24135e-16	3	RAB32	suprabasal conjunctival epithelium
429	2.10109e-14	0.681057	1	0.993	3.32224e-10	3	RPS2	suprabasal conjunctival epithelium
430	4.86659e-18	0.670536	1	0.99	7.69505e-14	3	RPL39	suprabasal conjunctival epithelium
431	1.1089e-18	0.668627	1	0.988	1.7534e-14	3	RPLP1	suprabasal conjunctival epithelium
432	4.97218e-13	0.666139	1	0.939	7.86201e-09	3	MYO1B	suprabasal conjunctival epithelium
433	6.19264e-14	0.660628	0.964	0.582	9.79181e-10	3	MGAM	suprabasal conjunctival epithelium
434	3.83652e-13	0.659279	1	0.868	6.06631e-09	3	PRSS23	suprabasal conjunctival epithelium
435	3.33407e-16	0.658176	1	0.976	5.27183e-12	3	HSP90AB1	suprabasal conjunctival epithelium
436	2.87269e-16	0.657297	1	0.775	4.5423e-12	3	PHLDB2	suprabasal conjunctival epithelium
437	2.90376e-18	0.656539	1	0.934	4.59142e-14	3	REXO2	suprabasal conjunctival epithelium
438	2.52135e-10	0.656009	1	0.902	3.98676e-06	3	SEMA3C	suprabasal conjunctival epithelium
439	7.5275e-31	0.653027	1	0.374	1.19025e-26	3	MARVELD1	suprabasal conjunctival epithelium
440	1.80205e-12	0.652129	0.964	0.697	2.8494e-08	3	ARL4C	suprabasal conjunctival epithelium
441	9.57701e-21	0.651101	1	0.936	1.51432e-16	3	SSR3	suprabasal conjunctival epithelium
442	2.718e-08	0.650916	0.964	0.848	0.000429771	3	PDGFB	suprabasal conjunctival epithelium
443	1.2689e-18	0.644227	0.618	0.117	2.00638e-14	3	ADAMTS1	suprabasal conjunctival epithelium
444	7.83904e-13	0.641016	1	0.834	1.23951e-08	3	DHCR24	suprabasal conjunctival epithelium
445	7.425e-25	0.640207	0.964	0.438	1.17404e-20	3	IL20RB	suprabasal conjunctival epithelium
446	5.59299e-15	0.638789	1	0.902	8.84364e-11	3	CDH3	suprabasal conjunctival epithelium
447	7.31365e-13	0.635712	0.709	0.249	1.15643e-08	3	AKAP12	suprabasal conjunctival epithelium
448	8.10061e-27	0.635128	0.891	0.24	1.28087e-22	3	TPM2	suprabasal conjunctival epithelium
449	8.53739e-19	0.627979	1	0.895	1.34993e-14	3	PDCD5	suprabasal conjunctival epithelium
450	8.3568e-17	0.625209	1	0.89	1.32138e-12	3	VASP	suprabasal conjunctival epithelium
451	6.22721e-20	0.623648	1	0.936	9.84647e-16	3	EIF1AX	suprabasal conjunctival epithelium
452	5.88966e-13	0.623426	1	0.983	9.31273e-09	3	POLR2L	suprabasal conjunctival epithelium
453	4.30022e-14	0.621121	0.982	0.797	6.79951e-10	3	SH3PXD2A	suprabasal conjunctival epithelium
454	2.21431e-17	0.621109	0.873	0.396	3.50126e-13	3	IFFO2	suprabasal conjunctival epithelium
455	1.06485e-12	0.620432	1	0.888	1.68374e-08	3	MFGE8	suprabasal conjunctival epithelium
456	3.11688e-19	0.618985	1	0.856	4.92841e-15	3	PTGFRN	suprabasal conjunctival epithelium
457	3.49678e-22	0.618473	1	0.601	5.52911e-18	3	EHD2	suprabasal conjunctival epithelium
458	2.18594e-22	0.616982	1	0.858	3.45641e-18	3	SHC1	suprabasal conjunctival epithelium
459	6.66593e-16	0.616199	1	0.941	1.05402e-11	3	CLIC4	suprabasal conjunctival epithelium
460	1.20171e-17	0.614704	1	0.958	1.90014e-13	3	NPM1	suprabasal conjunctival epithelium
461	1.44728e-13	0.614613	1	0.802	2.28844e-09	3	PXDN	suprabasal conjunctival epithelium
462	3.43504e-15	0.609315	1	0.863	5.43149e-11	3	GARS	suprabasal conjunctival epithelium
463	4.18971e-19	0.606531	1	0.966	6.62476e-15	3	TPM3	suprabasal conjunctival epithelium
464	3.95312e-14	0.604422	1	0.885	6.25067e-10	3	DBI	suprabasal conjunctival epithelium
465	1.89463e-16	0.599871	1	0.917	2.9958e-12	3	MXRA7	suprabasal conjunctival epithelium
466	9.26056e-20	0.598817	1	0.829	1.46428e-15	3	NCS1	suprabasal conjunctival epithelium
467	1.49694e-23	0.597274	1	0.829	2.36696e-19	3	UCHL3	suprabasal conjunctival epithelium
468	2.25869e-16	0.595537	0.982	0.648	3.57143e-12	3	PLEK2	suprabasal conjunctival epithelium
469	7.70516e-16	0.59446	1	0.993	1.21834e-11	3	RPL32	suprabasal conjunctival epithelium
470	4.68242e-21	0.593731	1	0.655	7.40384e-17	3	ANXA8	suprabasal conjunctival epithelium
471	2.6583e-18	0.58984	1	0.963	4.20331e-14	3	YBX1	suprabasal conjunctival epithelium
472	2.26528e-15	0.589159	0.964	0.88	3.58186e-11	3	STK17A	suprabasal conjunctival epithelium
473	8.11637e-10	0.585145	1	0.99	1.28336e-05	3	KRT7	suprabasal conjunctival epithelium
474	3.395e-17	0.584311	0.982	0.518	5.36817e-13	3	PLOD2	suprabasal conjunctival epithelium
475	3.2566e-14	0.58397	1	0.922	5.14933e-10	3	CLSTN1	suprabasal conjunctival epithelium
476	1.1246e-13	0.583494	1	0.912	1.77822e-09	3	FAT1	suprabasal conjunctival epithelium
477	2.06909e-16	0.582862	0.982	0.589	3.27165e-12	3	DMKN	suprabasal conjunctival epithelium
478	5.58515e-14	0.582195	1	0.853	8.83123e-10	3	MAOA	suprabasal conjunctival epithelium
479	1.92717e-17	0.580596	1	0.895	3.04724e-13	3	PFDN2	suprabasal conjunctival epithelium
480	5.67571e-15	0.579123	0.982	0.895	8.97443e-11	3	HOMER3	suprabasal conjunctival epithelium
481	3.42661e-14	0.578755	1	0.995	5.41815e-10	3	RPL37A	suprabasal conjunctival epithelium
482	9.08887e-15	0.578497	1	0.99	1.43713e-10	3	RPS18	suprabasal conjunctival epithelium
483	2.56076e-22	0.575373	0.945	0.293	4.04908e-18	3	GJA1	suprabasal conjunctival epithelium
484	7.8225e-29	0.57358	1	0.357	1.23689e-24	3	GSDME	suprabasal conjunctival epithelium
485	8.9323e-14	0.56871	1	0.978	1.41238e-09	3	RPL23	suprabasal conjunctival epithelium
486	1.34541e-10	0.56829	0.964	0.91	2.12737e-06	3	PHLDA1	suprabasal conjunctival epithelium
487	4.80209e-14	0.564643	1	0.983	7.59306e-10	3	RPL6	suprabasal conjunctival epithelium
488	5.48504e-12	0.564309	1	0.976	8.67295e-08	3	TAGLN2	suprabasal conjunctival epithelium
489	5.006e-18	0.563681	1	0.897	7.91549e-14	3	PABPC4	suprabasal conjunctival epithelium
490	1.77297e-08	0.561504	1	0.983	0.000280343	3	TPM4	suprabasal conjunctival epithelium
491	2.56837e-14	0.561296	0.982	0.687	4.0611e-10	3	DUSP6	suprabasal conjunctival epithelium
492	2.25695e-19	0.560148	0.982	0.511	3.56869e-15	3	COL7A1	suprabasal conjunctival epithelium
493	1.79551e-11	0.559349	1	0.932	2.83907e-07	3	VCL	suprabasal conjunctival epithelium
494	1.42213e-25	0.557417	0.855	0.22	2.24867e-21	3	CLCA2	suprabasal conjunctival epithelium
495	1.3045e-05	0.556558	0.836	0.548	0.206268	3	COL1A1	suprabasal conjunctival epithelium
496	3.67094e-17	0.555511	1	0.995	5.80449e-13	3	RPLP2	suprabasal conjunctival epithelium
497	1.84769e-13	0.551012	1	1	2.92157e-09	3	ANXA2	suprabasal conjunctival epithelium
498	3.5872e-21	0.549561	1	0.479	5.67209e-17	3	LAMB1	suprabasal conjunctival epithelium
499	1.25093e-17	0.547303	1	0.797	1.97798e-13	3	ADH5	suprabasal conjunctival epithelium
500	5.1473e-17	0.546983	1	0.929	8.13891e-13	3	COMMD6	suprabasal conjunctival epithelium
501	2.65586e-17	0.544962	1	0.951	4.19944e-13	3	EIF5A	suprabasal conjunctival epithelium
502	3.83554e-07	0.543198	1	0.973	0.00606476	3	PLAU	suprabasal conjunctival epithelium
503	4.15405e-14	0.543118	1	0.912	6.56839e-10	3	IFI27L2	suprabasal conjunctival epithelium
504	1.75681e-15	0.542461	1	0.949	2.77787e-11	3	ATOX1	suprabasal conjunctival epithelium
505	2.67355e-12	0.540074	0.964	0.756	4.22742e-08	3	SPHK1	suprabasal conjunctival epithelium
506	1.77844e-14	0.539904	1	0.988	2.81206e-10	3	RPS6	suprabasal conjunctival epithelium
507	2.48046e-23	0.539811	0.891	0.242	3.92211e-19	3	SERPINE2	suprabasal conjunctival epithelium
508	2.67884e-18	0.53896	0.964	0.467	4.23578e-14	3	FAP	suprabasal conjunctival epithelium
509	4.41089e-23	0.538445	1	0.76	6.9745e-19	3	POLE4	suprabasal conjunctival epithelium
510	5.0134e-21	0.537057	0.836	0.259	7.92719e-17	3	SPOCK1	suprabasal conjunctival epithelium
511	2.29216e-11	0.536306	0.982	0.741	3.62436e-07	3	FHL2	suprabasal conjunctival epithelium
512	1.36494e-15	0.535944	1	0.944	2.15825e-11	3	CYCS	suprabasal conjunctival epithelium
513	4.85469e-12	0.533948	1	0.954	7.67624e-08	3	C4orf48	suprabasal conjunctival epithelium
514	7.79155e-20	0.532144	1	0.968	1.232e-15	3	YWHAB	suprabasal conjunctival epithelium
515	4.1079e-14	0.531552	1	0.988	6.49541e-10	3	RPS27A	suprabasal conjunctival epithelium
516	3.3327e-15	0.530425	1	0.927	5.26967e-11	3	RPS17	suprabasal conjunctival epithelium
517	4.81602e-15	0.530044	1	0.895	7.6151e-11	3	PDIA6	suprabasal conjunctival epithelium
518	1.31257e-21	0.528193	1	0.76	2.07544e-17	3	TUSC3	suprabasal conjunctival epithelium
519	3.66213e-09	0.528068	0.927	0.724	5.79056e-05	3	SQLE	suprabasal conjunctival epithelium
520	8.33751e-21	0.526547	0.964	0.384	1.31833e-16	3	MANCR	suprabasal conjunctival epithelium
521	9.97896e-18	0.526538	1	0.924	1.57787e-13	3	PGK1	suprabasal conjunctival epithelium
522	6.95766e-17	0.526537	0.964	0.638	1.10015e-12	3	SMTN	suprabasal conjunctival epithelium
523	6.8376e-06	0.525338	1	0.954	0.108116	3	CALR	suprabasal conjunctival epithelium
524	6.56658e-17	0.525254	1	0.961	1.03831e-12	3	YWHAG	suprabasal conjunctival epithelium
525	2.23545e-15	0.523872	1	0.944	3.5347e-11	3	ATP5MC3	suprabasal conjunctival epithelium
526	1.7468e-16	0.523612	1	0.812	2.76204e-12	3	CORO1C	suprabasal conjunctival epithelium
527	4.01176e-10	0.523386	1	0.934	6.3434e-06	3	ITGAV	suprabasal conjunctival epithelium
528	2.60643e-16	0.523184	1	0.934	4.12128e-12	3	CD81	suprabasal conjunctival epithelium
529	2.56436e-17	0.522798	1	0.667	4.05477e-13	3	TMEM154	suprabasal conjunctival epithelium
530	1.25841e-14	0.522769	1	0.949	1.98979e-10	3	WDR1	suprabasal conjunctival epithelium
531	2.0762e-17	0.522538	1	0.785	3.28289e-13	3	PPP1R18	suprabasal conjunctival epithelium
532	5.96359e-17	0.522372	1	0.934	9.42963e-13	3	2002-09-01	suprabasal conjunctival epithelium
533	2.38318e-10	0.520765	1	0.983	3.76829e-06	3	TXN	suprabasal conjunctival epithelium
534	4.69105e-09	0.51971	1	0.971	7.41749e-05	3	SDC4	suprabasal conjunctival epithelium
535	2.49543e-16	0.519281	1	0.914	3.94577e-12	3	PXN	suprabasal conjunctival epithelium
536	3.89039e-15	0.518986	0.982	0.689	6.15148e-11	3	MTHFD2	suprabasal conjunctival epithelium
537	1.22807e-16	0.518555	0.982	0.802	1.94183e-12	3	UAP1	suprabasal conjunctival epithelium
538	3.06813e-28	0.517485	0.927	0.271	4.85132e-24	3	AXL	suprabasal conjunctival epithelium
539	3.02795e-17	0.51743	1	0.978	4.78779e-13	3	EEF2	suprabasal conjunctival epithelium
540	2.20818e-14	0.516179	1	0.978	3.49157e-10	3	RPS7	suprabasal conjunctival epithelium
541	6.92531e-17	0.512578	0.964	0.741	1.09503e-12	3	CSRP1	suprabasal conjunctival epithelium
542	1.26493e-13	0.512415	1	0.88	2.00011e-09	3	GALNT2	suprabasal conjunctival epithelium
543	2.41569e-23	0.511199	0.982	0.325	3.81969e-19	3	COL4A2	suprabasal conjunctival epithelium
544	5.04583e-15	0.509869	1	0.917	7.97847e-11	3	G3BP1	suprabasal conjunctival epithelium
545	1.29138e-16	0.508534	1	0.829	2.04193e-12	3	LAD1	suprabasal conjunctival epithelium
546	5.52605e-12	0.506165	1	0.973	8.73779e-08	3	ACTN4	suprabasal conjunctival epithelium
547	2.59186e-16	0.5049	1	0.873	4.09826e-12	3	ACLY	suprabasal conjunctival epithelium
548	3.86622e-10	0.504232	1	0.922	6.11327e-06	3	JPT1	suprabasal conjunctival epithelium
549	7.826e-17	0.502737	1	0.87	1.23745e-12	3	TLN1	suprabasal conjunctival epithelium
550	1.71943e-10	0.502617	1	0.77	2.71876e-06	3	CTSH	suprabasal conjunctival epithelium
551	0.000757595	0.502277	0.945	0.768	1	3	LIF	suprabasal conjunctival epithelium
552	9.77505e-11	0.502134	1	0.985	1.54563e-06	3	RPS23	suprabasal conjunctival epithelium
553	9.26418e-06	0.502084	0.982	0.868	0.146485	3	CYR61	suprabasal conjunctival epithelium
554	1.05649e-08	0.501439	1	0.927	0.000167053	3	MELTF	suprabasal conjunctival epithelium
555	1.48929e-11	0.500646	1	0.839	2.35487e-07	3	IL18	suprabasal conjunctival epithelium
556	1.64992e-12	0.500637	0.691	0.218	2.60886e-08	3	G0S2	suprabasal conjunctival epithelium
557	7.70417e-18	2.09358	1	0.861	1.21818e-13	4	SERPINE1	suprabasal conjunctival epithelium
558	7.09247e-17	1.68061	0.978	0.873	1.12146e-12	4	TGFBI	suprabasal conjunctival epithelium
559	1.91766e-13	1.65046	1	0.895	3.03221e-09	4	ODAPH	suprabasal conjunctival epithelium
560	6.89096e-20	1.57256	0.978	0.505	1.0896e-15	4	RRAD	suprabasal conjunctival epithelium
561	4.64058e-16	1.55221	1	0.978	7.33768e-12	4	FN1	suprabasal conjunctival epithelium
562	1.5403e-15	1.5454	1	0.921	2.43552e-11	4	FERMT1	suprabasal conjunctival epithelium
563	3.76715e-13	1.43143	0.935	0.531	5.95662e-09	4	PAPPA	suprabasal conjunctival epithelium
564	1.02575e-12	1.40463	0.717	0.268	1.62192e-08	4	MMP10	suprabasal conjunctival epithelium
565	5.13993e-13	1.37522	1	0.799	8.12726e-09	4	TUBA1A	suprabasal conjunctival epithelium
566	6.53923e-09	1.31231	0.717	0.347	0.000103398	4	VIM	suprabasal conjunctival epithelium
567	4.45128e-14	1.27285	1	0.983	7.03836e-10	4	LAMC2	suprabasal conjunctival epithelium
568	1.56201e-20	1.26956	1	0.816	2.46985e-16	4	FRMD6	suprabasal conjunctival epithelium
569	4.27914e-05	1.21497	0.978	0.974	0.676618	4	S100A4	suprabasal conjunctival epithelium
570	3.79571e-16	1.20885	1	0.974	6.00178e-12	4	ITGB6	suprabasal conjunctival epithelium
571	3.6678e-08	1.1789	0.957	0.761	0.000579953	4	KRT6B	suprabasal conjunctival epithelium
572	1.70006e-14	1.16664	1	0.945	2.68814e-10	4	IER3	suprabasal conjunctival epithelium
573	2.05243e-18	1.12131	1	0.926	3.2453e-14	4	PALLD	suprabasal conjunctival epithelium
574	1.91445e-11	1.09368	0.957	0.627	3.02713e-07	4	TNC	suprabasal conjunctival epithelium
575	4.55006e-17	1.08504	1	0.821	7.19456e-13	4	LBH	suprabasal conjunctival epithelium
576	6.63489e-17	1.07441	1	0.605	1.04911e-12	4	FILIP1L	suprabasal conjunctival epithelium
577	1.21353e-13	1.01876	1	0.919	1.91883e-09	4	CALD1	suprabasal conjunctival epithelium
578	7.88774e-20	1.0173	0.978	0.665	1.24721e-15	4	NEDD9	suprabasal conjunctival epithelium
579	6.3384e-17	1.01684	1	0.579	1.00223e-12	4	SNAI2	suprabasal conjunctival epithelium
580	1.77589e-16	1.01328	1	0.909	2.80804e-12	4	SLC38A2	suprabasal conjunctival epithelium
581	9.56915e-19	1.00603	1	0.971	1.51307e-14	4	PMEPA1	suprabasal conjunctival epithelium
582	6.4798e-11	0.982503	1	0.983	1.02459e-06	4	KRT6A	suprabasal conjunctival epithelium
583	2.50849e-16	0.98053	1	0.816	3.96642e-12	4	IVNS1ABP	suprabasal conjunctival epithelium
584	5.22247e-18	0.978052	1	0.938	8.25777e-14	4	KLF6	suprabasal conjunctival epithelium
585	1.03722e-15	0.958363	1	0.952	1.64004e-11	4	PTPRK	suprabasal conjunctival epithelium
586	7.74582e-10	0.955511	1	0.833	1.22477e-05	4	INHBA	suprabasal conjunctival epithelium
587	1.13101e-15	0.929254	1	0.967	1.78835e-11	4	ZFP36L1	suprabasal conjunctival epithelium
588	3.08304e-12	0.929049	1	0.952	4.8749e-08	4	ITGA2	suprabasal conjunctival epithelium
589	4.31375e-12	0.928558	1	0.809	6.8209e-08	4	STMN1	suprabasal conjunctival epithelium
590	2.10311e-17	0.917485	1	0.876	3.32544e-13	4	TANC2	suprabasal conjunctival epithelium
591	2.16369e-13	0.899504	1	0.931	3.42122e-09	4	DSC2	suprabasal conjunctival epithelium
592	2.36846e-12	0.887804	1	0.909	3.74502e-08	4	BTG1	suprabasal conjunctival epithelium
593	1.8227e-07	0.884372	1	0.94	0.00288206	4	NEAT1	suprabasal conjunctival epithelium
594	1.93262e-15	0.883655	1	0.847	3.05585e-11	4	PDGFB	suprabasal conjunctival epithelium
595	9.13505e-21	0.873319	1	0.806	1.44443e-16	4	EPHB2	suprabasal conjunctival epithelium
596	2.45841e-12	0.864769	1	0.789	3.88724e-08	4	FLNA	suprabasal conjunctival epithelium
597	7.65812e-13	0.860518	1	0.971	1.2109e-08	4	LAMB3	suprabasal conjunctival epithelium
598	1.03809e-11	0.860465	0.87	0.543	1.64142e-07	4	MAF	suprabasal conjunctival epithelium
599	1.49189e-08	0.857097	0.957	0.763	0.000235898	4	COL17A1	suprabasal conjunctival epithelium
600	2.80386e-12	0.851197	1	0.892	4.43346e-08	4	JUNB	suprabasal conjunctival epithelium
601	1.01134e-14	0.845612	1	0.935	1.59913e-10	4	ITGAV	suprabasal conjunctival epithelium
602	3.86543e-12	0.840776	1	0.931	6.11202e-08	4	ITGB4	suprabasal conjunctival epithelium
603	2.65448e-13	0.822405	1	0.964	4.19726e-09	4	TUBB	suprabasal conjunctival epithelium
604	5.09148e-12	0.817835	1	0.902	8.05065e-08	4	SKIL	suprabasal conjunctival epithelium
605	7.24429e-18	0.817678	1	0.818	1.14547e-13	4	CMTM3	suprabasal conjunctival epithelium
606	1.36888e-10	0.816071	1	0.935	2.16447e-06	4	LAMA3	suprabasal conjunctival epithelium
607	9.45587e-15	0.813486	1	0.976	1.49516e-10	4	CAP1	suprabasal conjunctival epithelium
608	1.37403e-14	0.812855	0.978	0.67	2.17261e-10	4	SEMA7A	suprabasal conjunctival epithelium
609	1.03899e-11	0.809453	1	0.988	1.64285e-07	4	KRT5	suprabasal conjunctival epithelium
610	8.63477e-15	0.80123	1	0.907	1.36533e-10	4	FLNB	suprabasal conjunctival epithelium
611	9.49752e-11	0.781804	1	0.943	1.50175e-06	4	SOX4	suprabasal conjunctival epithelium
612	2.35588e-10	0.776376	1	0.904	3.72512e-06	4	SEMA3C	suprabasal conjunctival epithelium
613	4.11522e-13	0.761695	1	0.809	6.50698e-09	4	PDLIM7	suprabasal conjunctival epithelium
614	3.8701e-17	0.760407	1	0.653	6.1194e-13	4	PLEK2	suprabasal conjunctival epithelium
615	1.76183e-10	0.757469	1	0.914	2.7858e-06	4	FAT1	suprabasal conjunctival epithelium
616	2.25436e-15	0.749986	0.978	0.787	3.5646e-11	4	KDM6B	suprabasal conjunctival epithelium
617	4.19009e-12	0.74384	1	0.926	6.62537e-08	4	ANXA5	suprabasal conjunctival epithelium
618	2.21588e-10	0.740084	1	0.923	3.50376e-06	4	FSTL3	suprabasal conjunctival epithelium
619	7.07097e-11	0.738562	1	0.852	1.11806e-06	4	ITGA6	suprabasal conjunctival epithelium
620	2.96991e-10	0.738389	0.935	0.744	4.69602e-06	4	XIST	suprabasal conjunctival epithelium
621	2.00727e-06	0.732523	0.739	0.404	0.0317389	4	CSF2	suprabasal conjunctival epithelium
622	4.15096e-20	0.728027	1	0.519	6.56349e-16	4	COL7A1	suprabasal conjunctival epithelium
623	1.36123e-11	0.720686	1	0.897	2.15238e-07	4	JAG1	suprabasal conjunctival epithelium
624	1.94935e-13	0.718045	0.935	0.505	3.08231e-09	4	TNS4	suprabasal conjunctival epithelium
625	1.9353e-11	0.717313	1	0.957	3.0601e-07	4	MYH9	suprabasal conjunctival epithelium
626	1.94866e-14	0.712669	1	0.902	3.08123e-10	4	P4HA2	suprabasal conjunctival epithelium
627	1.788e-16	0.706128	1	0.866	2.82719e-12	4	LIMS1	suprabasal conjunctival epithelium
628	5.53513e-09	0.697245	1	0.969	8.75215e-05	4	TPM1	suprabasal conjunctival epithelium
629	7.15677e-14	0.689879	1	0.945	1.13163e-09	4	TES	suprabasal conjunctival epithelium
630	6.42941e-14	0.68982	0.978	0.656	1.01662e-09	4	LTBP2	suprabasal conjunctival epithelium
631	4.52815e-14	0.682932	1	0.904	7.1599e-10	4	BMP1	suprabasal conjunctival epithelium
632	7.32994e-15	0.67972	1	0.859	1.15901e-10	4	FOXP1	suprabasal conjunctival epithelium
633	2.09196e-10	0.677155	1	0.935	3.3078e-06	4	TBL1XR1	suprabasal conjunctival epithelium
634	4.16569e-17	0.670125	0.87	0.409	6.58679e-13	4	EDIL3	suprabasal conjunctival epithelium
635	2.00027e-16	0.667745	0.957	0.519	3.16282e-12	4	SLC26A2	suprabasal conjunctival epithelium
636	2.45407e-12	0.667644	1	0.854	3.88038e-08	4	CES2	suprabasal conjunctival epithelium
637	1.01207e-10	0.663831	1	0.919	1.60028e-06	4	CNN3	suprabasal conjunctival epithelium
638	1.13603e-08	0.65651	1	0.907	0.000179629	4	TNFSF10	suprabasal conjunctival epithelium
639	2.871e-09	0.654177	1	0.797	4.53963e-05	4	IGFBP7	suprabasal conjunctival epithelium
640	2.47915e-14	0.65415	1	0.94	3.92004e-10	4	NAP1L1	suprabasal conjunctival epithelium
641	8.92424e-12	0.653206	0.935	0.722	1.4111e-07	4	NCF2	suprabasal conjunctival epithelium
642	5.68751e-10	0.649983	1	0.95	8.99308e-06	4	PSMD2	suprabasal conjunctival epithelium
643	2.13016e-12	0.649676	1	0.89	3.36821e-08	4	MFGE8	suprabasal conjunctival epithelium
644	4.68462e-13	0.647771	1	0.801	7.40732e-09	4	CD109	suprabasal conjunctival epithelium
645	2.78264e-13	0.635165	0.978	0.751	4.3999e-09	4	WEE1	suprabasal conjunctival epithelium
646	1.71614e-07	0.634287	0.935	0.754	0.00271357	4	VEGFA	suprabasal conjunctival epithelium
647	1.38435e-07	0.633286	1	0.955	0.00218893	4	HMGA1	suprabasal conjunctival epithelium
648	1.43819e-08	0.631156	0.935	0.651	0.000227406	4	PTMS	suprabasal conjunctival epithelium
649	4.8611e-06	0.631106	1	0.916	0.0768638	4	TNFAIP3	suprabasal conjunctival epithelium
650	1.77892e-10	0.629934	1	0.983	2.81282e-06	4	TPM4	suprabasal conjunctival epithelium
651	3.79011e-14	0.628737	1	0.923	5.99291e-10	4	CLSTN1	suprabasal conjunctival epithelium
652	2.98647e-14	0.623121	0.935	0.543	4.7222e-10	4	COL1A1	suprabasal conjunctival epithelium
653	1.53216e-10	0.62049	1	0.806	2.42266e-06	4	PXDN	suprabasal conjunctival epithelium
654	2.48506e-16	0.619229	1	0.833	3.92938e-12	4	MSANTD3	suprabasal conjunctival epithelium
655	2.80766e-06	0.616953	1	0.986	0.0443947	4	KRT17	suprabasal conjunctival epithelium
656	5.95363e-08	0.615199	1	0.959	0.000941388	4	DCBLD2	suprabasal conjunctival epithelium
657	7.8166e-12	0.614126	0.978	0.553	1.23596e-07	4	GLIPR1	suprabasal conjunctival epithelium
658	7.24754e-12	0.611913	1	0.909	1.14598e-07	4	ELK3	suprabasal conjunctival epithelium
659	1.39048e-10	0.611405	1	0.938	2.19863e-06	4	ALCAM	suprabasal conjunctival epithelium
660	1.34352e-10	0.609652	1	0.99	2.12438e-06	4	KRT7	suprabasal conjunctival epithelium
661	9.07116e-13	0.608901	1	0.988	1.43433e-08	4	CD59	suprabasal conjunctival epithelium
662	1.04812e-12	0.60606	1	0.88	1.65729e-08	4	TTYH3	suprabasal conjunctival epithelium
663	9.04179e-17	0.605552	0.87	0.488	1.42969e-12	4	MIR193BHG	suprabasal conjunctival epithelium
664	2.56395e-13	0.605059	1	0.962	4.05412e-09	4	SPTBN1	suprabasal conjunctival epithelium
665	4.00311e-18	0.603911	0.804	0.218	6.32971e-14	4	CDH2	suprabasal conjunctival epithelium
666	4.83766e-09	0.603616	0.652	0.266	7.64931e-05	4	AKAP12	suprabasal conjunctival epithelium
667	1.5646e-12	0.602478	1	0.976	2.47394e-08	4	TAGLN2	suprabasal conjunctival epithelium
668	3.07865e-15	0.600578	1	0.883	4.86796e-11	4	ARHGAP21	suprabasal conjunctival epithelium
669	1.96621e-16	0.599816	0.978	0.708	3.10897e-12	4	TUT4	suprabasal conjunctival epithelium
670	1.3953e-14	0.594235	1	0.871	2.20625e-10	4	IGF1R	suprabasal conjunctival epithelium
671	1.24327e-09	0.590387	0.935	0.675	1.96585e-05	4	FSCN1	suprabasal conjunctival epithelium
672	1.05643e-09	0.590328	0.565	0.218	1.67043e-05	4	LGALS7B	suprabasal conjunctival epithelium
673	9.97323e-17	0.590102	0.783	0.268	1.57697e-12	4	IL11	suprabasal conjunctival epithelium
674	2.59492e-08	0.587098	1	0.928	0.000410309	4	TUBA1C	suprabasal conjunctival epithelium
675	7.12253e-20	0.581971	0.957	0.562	1.12621e-15	4	SMAD7	suprabasal conjunctival epithelium
676	3.24508e-09	0.579611	0.913	0.644	5.13113e-05	4	EGR1	suprabasal conjunctival epithelium
677	1.87098e-10	0.578723	1	0.871	2.95839e-06	4	EFNB2	suprabasal conjunctival epithelium
678	2.13266e-11	0.578377	1	0.684	3.37216e-07	4	MYADM	suprabasal conjunctival epithelium
679	8.84017e-13	0.575124	0.87	0.488	1.39781e-08	4	FAP	suprabasal conjunctival epithelium
680	1.4401e-12	0.574434	1	0.83	2.27709e-08	4	KLF10	suprabasal conjunctival epithelium
681	9.24796e-09	0.570649	0.978	0.883	0.000146229	4	TP53I3	suprabasal conjunctival epithelium
682	4.38188e-07	0.569345	0.913	0.725	0.00692862	4	NT5E	suprabasal conjunctival epithelium
683	4.11415e-11	0.568039	1	0.895	6.50529e-07	4	BHLHE40	suprabasal conjunctival epithelium
684	1.1097e-07	0.566399	0.957	0.78	0.00175465	4	CTSH	suprabasal conjunctival epithelium
685	8.31876e-14	0.565852	1	0.756	1.31536e-09	4	GPRC5B	suprabasal conjunctival epithelium
686	5.25373e-14	0.564445	1	0.861	8.30719e-10	4	INAVA	suprabasal conjunctival epithelium
687	1.31263e-07	0.56329	0.935	0.722	0.00207553	4	TSPAN2	suprabasal conjunctival epithelium
688	3.43067e-09	0.562632	1	0.907	5.42458e-05	4	VMP1	suprabasal conjunctival epithelium
689	6.11098e-07	0.561118	1	0.907	0.00966269	4	PHLDA1	suprabasal conjunctival epithelium
690	1.42128e-10	0.559789	1	0.852	2.24733e-06	4	SMURF2	suprabasal conjunctival epithelium
691	3.93415e-08	0.559063	1	0.928	0.000622067	4	DST	suprabasal conjunctival epithelium
692	2.05359e-08	0.551576	0.978	0.859	0.000324714	4	HMGB3	suprabasal conjunctival epithelium
693	5.5476e-07	0.551004	0.935	0.823	0.00877187	4	ADAM28	suprabasal conjunctival epithelium
694	3.46572e-10	0.550917	1	0.897	5.47999e-06	4	SERPINB5	suprabasal conjunctival epithelium
695	2.10873e-14	0.548911	0.848	0.318	3.33432e-10	4	GJA1	suprabasal conjunctival epithelium
696	5.37777e-14	0.548841	1	0.933	8.50333e-10	4	MAP4K4	suprabasal conjunctival epithelium
697	6.07193e-10	0.548046	1	0.911	9.60093e-06	4	ATF4	suprabasal conjunctival epithelium
698	1.65806e-11	0.546498	1	0.866	2.62172e-07	4	ATP2B4	suprabasal conjunctival epithelium
699	7.81812e-13	0.546357	1	0.873	1.2362e-08	4	TRIO	suprabasal conjunctival epithelium
700	1.35351e-11	0.544759	1	0.888	2.14018e-07	4	BLOC1S2	suprabasal conjunctival epithelium
701	3.84569e-13	0.544627	0.978	0.782	6.0808e-09	4	PHLDB2	suprabasal conjunctival epithelium
702	1.16125e-10	0.543903	1	0.797	1.83616e-06	4	WNT7B	suprabasal conjunctival epithelium
703	4.81018e-10	0.543171	1	0.921	7.60586e-06	4	MMP14	suprabasal conjunctival epithelium
704	1.241e-11	0.542887	0.978	0.801	1.96227e-07	4	MALT1	suprabasal conjunctival epithelium
705	1.13116e-14	0.54061	1	0.947	1.78859e-10	4	IQGAP1	suprabasal conjunctival epithelium
706	7.6169e-09	0.539139	1	0.861	0.000120438	4	TUBA4A	suprabasal conjunctival epithelium
707	1.48171e-12	0.538921	1	0.911	2.34289e-08	4	BMPR2	suprabasal conjunctival epithelium
708	8.52977e-07	0.5333	1	0.895	0.0134873	4	CCDC80	suprabasal conjunctival epithelium
709	9.14322e-06	0.532965	1	0.978	0.144573	4	MT-CO3	suprabasal conjunctival epithelium
710	1.7138e-09	0.52637	1	0.945	2.70986e-05	4	RALA	suprabasal conjunctival epithelium
711	6.32024e-12	0.526335	1	0.864	9.99357e-08	4	YIPF5	suprabasal conjunctival epithelium
712	4.10435e-12	0.52616	0.978	0.892	6.4898e-08	4	UBE2E3	suprabasal conjunctival epithelium
713	3.64765e-17	0.526123	0.891	0.349	5.76766e-13	4	COL4A2	suprabasal conjunctival epithelium
714	3.00224e-15	0.52526	0.978	0.646	4.74714e-11	4	LPCAT2	suprabasal conjunctival epithelium
715	5.65585e-10	0.524036	1	0.986	8.94303e-06	4	ITGB1	suprabasal conjunctival epithelium
716	3.93127e-13	0.522696	0.957	0.754	6.21613e-09	4	STK38L	suprabasal conjunctival epithelium
717	5.85601e-10	0.522366	1	0.895	9.25952e-06	4	HOMER3	suprabasal conjunctival epithelium
718	2.49169e-08	0.521937	0.826	0.536	0.000393986	4	ZBED2	suprabasal conjunctival epithelium
719	2.38507e-08	0.520143	1	0.909	0.000377127	4	AHNAK2	suprabasal conjunctival epithelium
720	5.52291e-13	0.51953	0.957	0.811	8.73283e-09	4	DGKH	suprabasal conjunctival epithelium
721	2.85189e-10	0.518016	1	0.914	4.50941e-06	4	EGFR	suprabasal conjunctival epithelium
722	7.78972e-12	0.518011	1	0.854	1.23171e-07	4	RGS12	suprabasal conjunctival epithelium
723	4.08505e-07	0.517346	1	0.933	0.00645928	4	CDK6	suprabasal conjunctival epithelium
724	3.96777e-16	0.512784	0.957	0.476	6.27383e-12	4	EVA1A	suprabasal conjunctival epithelium
725	1.28443e-08	0.511895	1	0.89	0.000203095	4	NET1	suprabasal conjunctival epithelium
726	8.58491e-11	0.511367	0.804	0.414	1.35745e-06	4	MANCR	suprabasal conjunctival epithelium
727	1.01456e-07	0.510907	0.957	0.806	0.00160423	4	ATF3	suprabasal conjunctival epithelium
728	1.49538e-09	0.510374	0.957	0.718	2.3645e-05	4	GADD45B	suprabasal conjunctival epithelium
729	8.20225e-09	0.50971	1	0.962	0.000129694	4	CD44	suprabasal conjunctival epithelium
730	4.5295e-10	0.509582	1	0.744	7.16204e-06	4	FHL2	suprabasal conjunctival epithelium
731	1.55705e-12	0.5094	0.978	0.679	2.46201e-08	4	PIM1	suprabasal conjunctival epithelium
732	5.33172e-11	0.509389	0.652	0.261	8.43051e-07	4	LFNG	suprabasal conjunctival epithelium
733	3.15548e-14	0.507967	1	0.663	4.98945e-10	4	ANXA8	suprabasal conjunctival epithelium
734	2.48744e-10	0.507703	0.978	0.742	3.93313e-06	4	PORCN	suprabasal conjunctival epithelium
735	3.0654e-10	0.504836	1	0.907	4.84701e-06	4	RAI14	suprabasal conjunctival epithelium
736	2.38657e-12	0.503874	1	0.952	3.77364e-08	4	HMGB1	suprabasal conjunctival epithelium
737	1.42369e-11	0.502043	1	0.931	2.25113e-07	4	PTPRF	suprabasal conjunctival epithelium
738	3.61669e-09	0.500548	1	0.998	5.7187e-05	4	CDKN2A	suprabasal conjunctival epithelium
739	5.14368e-12	0.500326	1	0.928	8.13318e-08	4	MAP4	suprabasal conjunctival epithelium
740	3.79366e-19	2.67476	1	0.938	5.99853e-15	5	LAMA3	basal conjunctival epithelium
741	3.09449e-15	2.4037	1	0.956	4.89301e-11	5	S100A2	basal conjunctival epithelium
742	1.41695e-18	2.34332	1	0.767	2.24049e-14	5	COL17A1	basal conjunctival epithelium
743	7.26544e-22	2.26403	1	0.374	1.14881e-17	5	KRT14	basal conjunctival epithelium
744	1.50197e-14	2.21525	1	0.956	2.37492e-10	5	MT2A	basal conjunctival epithelium
745	1.14524e-18	2.16867	1	0.984	1.81086e-14	5	LAMC2	basal conjunctival epithelium
746	9.54118e-16	2.07424	0.968	0.543	1.50865e-11	5	PAPPA	basal conjunctival epithelium
747	1.6623e-16	2.07088	1	0.852	2.62843e-12	5	CAV1	basal conjunctival epithelium
748	7.50858e-22	1.99648	0.903	0.289	1.18726e-17	5	PTHLH	basal conjunctival epithelium
749	1.7466e-16	1.89319	1	0.584	2.76172e-12	5	THBS1	basal conjunctival epithelium
750	1.89872e-18	1.84432	1	0.972	3.00225e-14	5	LAMB3	basal conjunctival epithelium
751	2.72594e-14	1.73796	1	0.677	4.31025e-10	5	LGALS1	basal conjunctival epithelium
752	4.55427e-13	1.73761	0.935	0.64	7.20121e-09	5	TNC	basal conjunctival epithelium
753	1.01496e-09	1.66599	0.839	0.741	1.60485e-05	5	MT-ND6	basal conjunctival epithelium
754	2.98516e-17	1.654	1	0.961	4.72013e-13	5	DCBLD2	basal conjunctival epithelium
755	9.29818e-13	1.60785	0.968	0.808	1.47023e-08	5	TUBA1A	basal conjunctival epithelium
756	4.22866e-10	1.58189	0.839	0.861	6.68635e-06	5	GLS	basal conjunctival epithelium
757	6.4937e-13	1.57085	0.871	0.39	1.02678e-08	5	CAVIN1	basal conjunctival epithelium
758	5.45132e-14	1.56041	0.935	0.73	8.61962e-10	5	NT5E	basal conjunctival epithelium
759	3.09549e-15	1.54853	1	0.958	4.89459e-11	5	SFN	basal conjunctival epithelium
760	9.00219e-12	1.54791	1	0.866	1.42343e-07	5	SERPINE1	basal conjunctival epithelium
761	1.47594e-16	1.51274	1	0.972	2.33376e-12	5	SDC4	basal conjunctival epithelium
762	4.06446e-16	1.48643	1	0.956	6.42672e-12	5	TUBA1B	basal conjunctival epithelium
763	6.30549e-13	1.45983	0.968	0.91	9.97025e-09	5	SEMA3C	basal conjunctival epithelium
764	1.23522e-13	1.45047	1	0.898	1.95314e-09	5	ODAPH	basal conjunctival epithelium
765	3.00976e-15	1.44459	1	0.933	4.75903e-11	5	ITGB4	basal conjunctival epithelium
766	3.98546e-11	1.44046	0.903	0.681	6.30181e-07	5	CCND2	basal conjunctival epithelium
767	1.33509e-10	1.43005	0.935	0.896	2.11104e-06	5	ACTN1	basal conjunctival epithelium
768	3.0618e-05	1.42376	0.742	0.875	0.484131	5	ITGA6	basal conjunctival epithelium
769	8.55456e-07	1.40226	0.71	0.626	0.0135265	5	ANTXR2	basal conjunctival epithelium
770	8.66643e-11	1.37124	0.742	0.319	1.37034e-06	5	AMIGO2	basal conjunctival epithelium
771	6.34845e-05	1.36849	0.645	0.54	1	5	TNS4	basal conjunctival epithelium
772	1.0044e-10	1.35442	0.871	0.501	1.58816e-06	5	MT1E	basal conjunctival epithelium
773	4.67787e-05	1.34721	0.677	0.649	0.739665	5	CLIC3	basal conjunctival epithelium
774	1.45308e-08	1.34524	0.806	0.831	0.00022976	5	RAC2	basal conjunctival epithelium
775	7.33641e-11	1.33733	0.71	0.289	1.16003e-06	5	HMGA2	basal conjunctival epithelium
776	8.06941e-09	1.33111	0.871	0.806	0.000127594	5	FLNA	basal conjunctival epithelium
777	2.43479e-10	1.32855	0.935	0.875	3.84989e-06	5	CCL20	basal conjunctival epithelium
778	6.83799e-11	1.32693	0.742	0.344	1.08122e-06	5	GJA1	basal conjunctival epithelium
779	7.25569e-11	1.31864	0.903	0.908	1.14727e-06	5	SERPINB5	basal conjunctival epithelium
780	5.47153e-09	1.31724	0.839	0.707	8.65158e-05	5	MYADM	basal conjunctival epithelium
781	5.6645e-09	1.30651	1	0.975	8.95671e-05	5	MT-ATP6	basal conjunctival epithelium
782	1.15597e-10	1.30543	0.903	0.841	1.82782e-06	5	SLC38A1	basal conjunctival epithelium
783	6.49957e-05	1.30161	0.581	0.432	1	5	MLLT11	basal conjunctival epithelium
784	4.72354e-11	1.29701	0.935	0.965	7.46887e-07	5	TINAGL1	basal conjunctival epithelium
785	1.18317e-09	1.29338	0.903	0.822	1.87083e-05	5	PDLIM7	basal conjunctival epithelium
786	1.37578e-10	1.27707	0.968	0.898	2.17539e-06	5	MTRNR2L12	basal conjunctival epithelium
787	2.96207e-07	1.27522	0.806	0.878	0.00468363	5	GSTO1	basal conjunctival epithelium
788	1.83376e-05	1.23699	0.774	0.903	0.289954	5	GAS6	basal conjunctival epithelium
789	9.36929e-12	1.22685	1	0.931	1.48147e-07	5	TUBA1C	basal conjunctival epithelium
790	4.20842e-08	1.22389	0.839	0.912	0.000665436	5	JAG1	basal conjunctival epithelium
791	3.75788e-10	1.21502	0.613	0.217	5.94196e-06	5	FLRT2	basal conjunctival epithelium
792	1.36855e-10	1.20854	0.935	0.933	2.16395e-06	5	PRNP	basal conjunctival epithelium
793	1.29404e-07	1.207	0.548	0.238	0.00204613	5	TGFB1I1	basal conjunctival epithelium
794	7.41195e-17	1.20647	0.677	0.141	1.17198e-12	5	ADAMTS1	basal conjunctival epithelium
795	1.08339e-10	1.20134	0.935	0.917	1.71305e-06	5	SLC38A2	basal conjunctival epithelium
796	1.0706e-08	1.20038	0.903	0.811	0.000169283	5	IGFBP7	basal conjunctival epithelium
797	5.94411e-08	1.18276	0.839	0.591	0.000939882	5	PLAT	basal conjunctival epithelium
798	0.000193982	1.17554	0.645	0.603	1	5	ID3	basal conjunctival epithelium
799	7.49793e-13	1.17478	1	0.965	1.18557e-08	5	TUBB	basal conjunctival epithelium
800	6.19477e-06	1.17262	0.71	0.621	0.0979517	5	MGAM	basal conjunctival epithelium
801	6.05882e-13	1.15186	1	0.965	9.58021e-09	5	IL32	basal conjunctival epithelium
802	4.82318e-12	1.14306	1	0.972	7.62641e-08	5	CAV2	basal conjunctival epithelium
803	6.4419e-12	1.13891	0.968	0.547	1.01859e-07	5	TAGLN	basal conjunctival epithelium
804	2.99373e-08	1.13432	0.839	0.855	0.000473369	5	TUBB6	basal conjunctival epithelium
805	4.77596e-11	1.11249	1	0.921	7.55175e-07	5	CALD1	basal conjunctival epithelium
806	2.26217e-07	1.10964	0.548	0.236	0.00357694	5	TP63	basal conjunctival epithelium
807	0.000147861	1.10864	0.677	0.617	1	5	SNAI2	basal conjunctival epithelium
808	0.00152502	1.10825	0.677	0.873	1	5	CTSZ	basal conjunctival epithelium
809	7.00685e-07	1.10788	0.968	0.972	0.0110792	5	MT-ND4	basal conjunctival epithelium
810	4.54424e-06	1.10168	0.806	0.938	0.0718536	5	ZYX	basal conjunctival epithelium
811	2.24808e-05	1.10072	0.742	0.841	0.355467	5	IVNS1ABP	basal conjunctival epithelium
812	6.21743e-10	1.08825	0.903	0.924	9.831e-06	5	FAT1	basal conjunctival epithelium
813	5.6239e-14	1.08717	1	1	8.89252e-10	5	ACTB	basal conjunctival epithelium
814	2.07239e-06	1.08202	0.968	0.977	0.0327687	5	MALAT1	basal conjunctival epithelium
815	0.00894414	1.07865	0.419	0.309	1	5	KCTD12	basal conjunctival epithelium
816	2.83505e-10	1.07776	1	0.97	4.48278e-06	5	TPM1	basal conjunctival epithelium
817	3.39617e-08	1.07064	0.935	0.843	0.000537002	5	INHBA	basal conjunctival epithelium
818	1.3827e-07	1.0705	0.839	0.709	0.00218633	5	CTGF	basal conjunctival epithelium
819	4.29928e-08	1.05742	0.839	0.931	0.000679802	5	PXN	basal conjunctival epithelium
820	3.71201e-09	1.0464	0.903	0.935	5.86943e-05	5	ANXA5	basal conjunctival epithelium
821	7.63128e-14	1.04623	1	0.961	1.20666e-09	5	PLEC	basal conjunctival epithelium
822	8.36504e-07	1.04605	0.806	0.968	0.0132268	5	EIF5A	basal conjunctival epithelium
823	8.40799e-10	1.04516	0.903	0.972	1.32947e-05	5	CTNNB1	basal conjunctival epithelium
824	3.06549e-05	1.04168	0.71	0.857	0.484715	5	GMFB	basal conjunctival epithelium
825	0.000179816	1.04137	0.677	0.727	1	5	MTHFD2	basal conjunctival epithelium
826	7.91336e-15	1.04129	0.968	0.977	1.25126e-10	5	HSPA8	basal conjunctival epithelium
827	1.72929e-09	1.01906	0.968	0.956	2.73435e-05	5	PTPRK	basal conjunctival epithelium
828	0.000124013	1.01477	0.71	0.711	1	5	PDLIM4	basal conjunctival epithelium
829	9.12167e-11	1.00527	1	0.975	1.44232e-06	5	ITGB6	basal conjunctival epithelium
830	7.04624e-08	1.00319	0.871	0.952	0.00111415	5	MYO1B	basal conjunctival epithelium
831	5.8551e-05	1.00244	0.613	0.508	0.925809	5	VEGFC	basal conjunctival epithelium
832	8.67038e-05	0.998631	0.645	0.559	1	5	ZBED2	basal conjunctival epithelium
833	5.63323e-15	0.99759	1	0.986	8.90727e-11	5	ITGB1	basal conjunctival epithelium
834	1.53007e-06	0.994767	0.806	0.901	0.0241934	5	PGM2L1	basal conjunctival epithelium
835	2.319e-09	0.99446	0.935	0.949	3.6668e-05	5	CALU	basal conjunctival epithelium
836	1.46233e-09	0.993117	0.935	0.956	2.31224e-05	5	PSMD2	basal conjunctival epithelium
837	2.55254e-06	0.990984	0.774	0.887	0.0403607	5	GARS	basal conjunctival epithelium
838	7.43929e-07	0.975906	0.871	0.933	0.011763	5	MMP14	basal conjunctival epithelium
839	1.14641e-12	0.975861	1	0.998	1.8127e-08	5	ACTG1	basal conjunctival epithelium
840	8.33789e-06	0.971352	0.839	0.942	0.131839	5	DST	basal conjunctival epithelium
841	1.67677e-12	0.947489	1	0.977	2.65131e-08	5	PKM	basal conjunctival epithelium
842	0.000884939	0.946481	0.645	0.619	1	5	SLC7A5	basal conjunctival epithelium
843	0.00104184	0.938523	0.613	0.651	1	5	EHD2	basal conjunctival epithelium
844	1.20523e-12	0.929408	1	0.979	1.90571e-08	5	F3	basal conjunctival epithelium
845	1.86614e-05	0.924117	0.968	0.982	0.295074	5	MT-CO3	basal conjunctival epithelium
846	9.48942e-09	0.921547	0.935	0.94	0.000150047	5	CDK6	basal conjunctival epithelium
847	6.96058e-10	0.919191	0.968	0.956	1.10061e-05	5	ITGA2	basal conjunctival epithelium
848	1.85345e-05	0.918809	0.935	0.961	0.293068	5	MT-ND1	basal conjunctival epithelium
849	3.98386e-05	0.91707	0.774	0.921	0.629928	5	P4HA2	basal conjunctival epithelium
850	0.00019702	0.914818	0.71	0.831	1	5	TMEM40	basal conjunctival epithelium
851	3.03794e-07	0.906107	0.935	0.942	0.00480359	5	ITGAV	basal conjunctival epithelium
852	0.000308344	0.905813	0.419	0.219	1	5	ACKR3	basal conjunctival epithelium
853	6.07442e-05	0.903549	0.774	0.88	0.960487	5	COTL1	basal conjunctival epithelium
854	0.000107009	0.895176	0.774	0.938	1	5	G3BP1	basal conjunctival epithelium
855	2.93089e-05	0.882086	0.742	0.933	0.463432	5	ITPR3	basal conjunctival epithelium
856	3.55955e-09	0.876857	0.968	0.961	5.62837e-05	5	MYH9	basal conjunctival epithelium
857	3.93966e-05	0.875934	0.839	0.921	0.622939	5	TNFSF10	basal conjunctival epithelium
858	6.39614e-05	0.873007	0.774	0.933	1	5	FBLIM1	basal conjunctival epithelium
859	1.56843e-06	0.863877	0.871	0.94	0.0248	5	MELTF	basal conjunctival epithelium
860	1.18784e-11	0.863872	1	0.986	1.87821e-07	5	SQSTM1	basal conjunctival epithelium
861	1.75647e-07	0.861906	0.903	0.958	0.00277733	5	GNAI2	basal conjunctival epithelium
862	0.00372621	0.854299	0.677	0.924	1	5	MBOAT7	basal conjunctival epithelium
863	2.05414e-09	0.848907	0.968	0.975	3.24801e-05	5	FKBP1A	basal conjunctival epithelium
864	1.45146e-08	0.839697	0.968	0.926	0.000229504	5	FERMT1	basal conjunctival epithelium
865	0.00539654	0.837944	0.645	0.868	1	5	CRIM1	basal conjunctival epithelium
866	8.32313e-05	0.835083	0.774	0.91	1	5	MFGE8	basal conjunctival epithelium
867	0.000923126	0.8335	0.677	0.642	1	5	FILIP1L	basal conjunctival epithelium
868	7.30003e-06	0.831827	0.935	0.935	0.115428	5	MT-ND5	basal conjunctival epithelium
869	2.96225e-07	0.830595	0.935	0.924	0.00468391	5	MT-ND4L	basal conjunctival epithelium
870	3.42717e-05	0.829762	1	0.988	0.541904	5	MT-CO2	basal conjunctival epithelium
871	1.83162e-05	0.827572	0.839	0.938	0.289616	5	CLSTN1	basal conjunctival epithelium
872	2.48712e-08	0.823768	0.903	0.963	0.000393263	5	2007-09-01	basal conjunctival epithelium
873	1.76211e-06	0.817183	0.903	0.931	0.0278625	5	S100A14	basal conjunctival epithelium
874	1.49236e-06	0.812643	0.968	0.956	0.0235972	5	MT-ND2	basal conjunctival epithelium
875	2.04158e-05	0.809475	0.774	0.889	0.322815	5	MTRNR2L8	basal conjunctival epithelium
876	0.000911503	0.805419	0.71	0.947	1	5	CCT4	basal conjunctival epithelium
877	1.5489e-10	0.80378	0.968	0.968	2.44913e-06	5	ACTR3	basal conjunctival epithelium
878	0.00238786	0.80011	0.71	0.903	1	5	PKP3	basal conjunctival epithelium
879	7.77854e-06	0.799492	0.774	0.591	0.122994	5	MYL9	basal conjunctival epithelium
880	1.12059e-06	0.797663	0.839	0.896	0.0177187	5	ICAM1	basal conjunctival epithelium
881	0.00121851	0.791232	0.71	0.956	1	5	ARPC4	basal conjunctival epithelium
882	0.000821757	0.788031	0.71	0.852	1	5	PLP2	basal conjunctival epithelium
883	5.27854e-05	0.784814	0.742	0.931	0.834643	5	MAPK1	basal conjunctival epithelium
884	2.50358e-05	0.777445	0.968	0.979	0.395866	5	SBDS	basal conjunctival epithelium
885	2.78576e-10	0.775841	1	0.984	4.40484e-06	5	GAPDH	basal conjunctival epithelium
886	0.000369132	0.775292	0.774	0.945	1	5	MZT2B	basal conjunctival epithelium
887	1.53008e-07	0.77511	0.935	0.972	0.00241936	5	CLIC1	basal conjunctival epithelium
888	2.26526e-06	0.77291	0.968	0.982	0.0358182	5	EEF2	basal conjunctival epithelium
889	2.80394e-05	0.771639	0.968	0.977	0.443359	5	MT-CO1	basal conjunctival epithelium
890	0.00679337	0.77134	0.742	0.958	1	5	SSR3	basal conjunctival epithelium
891	4.2212e-14	0.771096	1	1	6.67456e-10	5	ANXA2	basal conjunctival epithelium
892	0.000738037	0.767274	0.742	0.915	1	5	ITGA3	basal conjunctival epithelium
893	1.78681e-06	0.764409	0.968	0.961	0.028253	5	OCIAD2	basal conjunctival epithelium
894	0.000508092	0.762465	0.774	0.954	1	5	EIF4H	basal conjunctival epithelium
895	0.00760227	0.754111	0.516	0.427	1	5	RNASE7	basal conjunctival epithelium
896	3.20876e-08	0.753814	0.935	0.979	0.000507369	5	ACTN4	basal conjunctival epithelium
897	1.668e-06	0.753557	0.903	0.97	0.0263745	5	YWHAG	basal conjunctival epithelium
898	1.93584e-07	0.749835	0.903	0.958	0.00306095	5	LRRFIP1	basal conjunctival epithelium
899	0.00189571	0.748718	0.71	0.781	1	5	PTGS2	basal conjunctival epithelium
900	3.58974e-06	0.746988	0.839	0.942	0.0567609	5	SLC25A5	basal conjunctival epithelium
901	1.56757e-06	0.743538	0.903	0.975	0.0247863	5	PRDX1	basal conjunctival epithelium
902	6.74471e-05	0.742488	0.903	0.963	1	5	CCND1	basal conjunctival epithelium
903	0.00051092	0.741532	0.806	0.958	1	5	PPP2R1A	basal conjunctival epithelium
904	1.34389e-09	0.739415	0.968	0.986	2.12496e-05	5	YWHAQ	basal conjunctival epithelium
905	1.30621e-08	0.738706	0.903	0.954	0.000206538	5	RAB10	basal conjunctival epithelium
906	0.000743215	0.730692	0.806	0.924	1	5	PHLDA1	basal conjunctival epithelium
907	0.00229473	0.730483	0.871	0.963	1	5	ARPC5	basal conjunctival epithelium
908	9.60797e-06	0.724508	0.548	0.254	0.151921	5	G0S2	basal conjunctival epithelium
909	0.000188893	0.721068	0.806	0.933	1	5	RBM3	basal conjunctival epithelium
910	0.00509076	0.718586	0.806	0.945	1	5	MET	basal conjunctival epithelium
911	0.00028129	0.718479	0.774	0.945	1	5	HSPH1	basal conjunctival epithelium
912	4.20046e-05	0.716645	0.839	0.928	0.664177	5	EGFR	basal conjunctival epithelium
913	8.25992e-08	0.716084	0.839	0.965	0.00130606	5	STUB1	basal conjunctival epithelium
914	0.00351324	0.71373	0.355	0.192	1	5	HAS2	basal conjunctival epithelium
915	4.96456e-07	0.712943	0.968	0.991	0.00784996	5	KRT5	basal conjunctival epithelium
916	0.0049685	0.712288	0.677	0.919	1	5	NCEH1	basal conjunctival epithelium
917	0.00136561	0.709654	0.774	0.958	1	5	NAP1L1	basal conjunctival epithelium
918	1.7493e-06	0.707855	0.871	0.931	0.0276599	5	LIMA1	basal conjunctival epithelium
919	0.00210161	0.700538	0.871	0.968	1	5	MTPN	basal conjunctival epithelium
920	0.00202004	0.698369	0.71	0.935	1	5	SRSF3	basal conjunctival epithelium
921	9.03142e-08	0.698149	1	0.984	0.00142805	5	POLR2L	basal conjunctival epithelium
922	2.14991e-05	0.697887	0.903	0.924	0.339944	5	ENC1	basal conjunctival epithelium
923	0.00218474	0.69748	0.742	0.926	1	5	SOX9	basal conjunctival epithelium
924	0.00534985	0.694244	0.677	0.928	1	5	PPFIBP1	basal conjunctival epithelium
925	0.000112916	0.692227	0.742	0.938	1	5	ERGIC1	basal conjunctival epithelium
926	0.00512767	0.691646	0.677	0.898	1	5	PRSS23	basal conjunctival epithelium
927	6.85473e-09	0.688269	1	0.991	0.000108387	5	CFL1	basal conjunctival epithelium
928	0.000242608	0.687235	0.839	0.947	1	5	ENO1	basal conjunctival epithelium
929	1.60718e-07	0.681116	1	0.979	0.00254128	5	FN1	basal conjunctival epithelium
930	4.63416e-07	0.679829	0.968	0.979	0.00732753	5	HSP90AB1	basal conjunctival epithelium
931	0.000512832	0.671013	0.742	0.942	1	5	CDC42SE1	basal conjunctival epithelium
932	0.0011141	0.669093	0.806	0.961	1	5	NCKAP1	basal conjunctival epithelium
933	0.00633007	0.667553	0.71	0.885	1	5	PTGFRN	basal conjunctival epithelium
934	6.98189e-05	0.666187	0.774	0.963	1	5	DRAP1	basal conjunctival epithelium
935	0.000337405	0.662019	0.774	0.947	1	5	MAP4	basal conjunctival epithelium
936	6.37816e-05	0.661018	0.871	0.958	1	5	ARPC1B	basal conjunctival epithelium
937	8.30586e-06	0.659571	0.774	0.924	0.131332	5	WNK1	basal conjunctival epithelium
938	0.00119727	0.652724	0.742	0.905	1	5	AP2B1	basal conjunctival epithelium
939	3.03499e-05	0.652652	0.871	0.979	0.479893	5	RAN	basal conjunctival epithelium
940	0.00037936	0.646617	0.774	0.928	1	5	SLC16A3	basal conjunctival epithelium
941	4.01661e-05	0.640009	0.903	0.956	0.635106	5	NUCKS1	basal conjunctival epithelium
942	0.00028567	0.637343	0.742	0.94	1	5	PRDX3	basal conjunctival epithelium
943	9.2457e-07	0.63302	1	0.986	0.0146193	5	ARPC2	basal conjunctival epithelium
944	0.000120886	0.63173	0.903	0.97	1	5	CD44	basal conjunctival epithelium
945	0.00349545	0.629821	0.71	0.908	1	5	GALNT2	basal conjunctival epithelium
946	0.000159152	0.626814	0.129	0.594	1	5	RILPL1	basal conjunctival epithelium
947	1.53596e-07	0.624313	0.968	0.972	0.00242867	5	APP	basal conjunctival epithelium
948	0.000373853	0.623938	0.742	0.7	1	5	SERPINB2	basal conjunctival epithelium
949	1.38253e-07	0.623499	1	0.986	0.00218605	5	KRT17	basal conjunctival epithelium
950	0.00257269	0.622702	0.774	0.924	1	5	MSMO1	basal conjunctival epithelium
951	1.73834e-05	0.621487	0.839	0.945	0.274867	5	PRKAR1A	basal conjunctival epithelium
952	5.83973e-05	0.614599	0.806	0.931	0.923378	5	HSP90B1	basal conjunctival epithelium
953	1.54109e-06	0.614359	1	0.984	0.0243677	5	KRT6A	basal conjunctival epithelium
954	0.000127466	0.614011	0.903	0.954	1	5	TES	basal conjunctival epithelium
955	9.74943e-08	0.612007	1	0.991	0.00154158	5	PFN1	basal conjunctival epithelium
956	1.14824e-05	0.609402	0.968	0.963	0.18156	5	AREG	basal conjunctival epithelium
957	0.00271657	0.609209	0.806	0.947	1	5	AGRN	basal conjunctival epithelium
958	1.30827e-05	0.608492	0.903	0.975	0.206863	5	TPM3	basal conjunctival epithelium
959	2.04772e-05	0.608386	0.935	0.965	0.323785	5	SERBP1	basal conjunctival epithelium
960	4.00703e-06	0.605774	0.968	0.988	0.0633592	5	SELENOW	basal conjunctival epithelium
961	0.00148522	0.602893	0.806	0.924	1	5	FLNB	basal conjunctival epithelium
962	0.00122408	0.602503	0.258	0.788	1	5	MARK4	basal conjunctival epithelium
963	0.00217474	0.600373	0.258	0.767	1	5	DIMT1	basal conjunctival epithelium
964	0.0036052	0.593921	0.742	0.949	1	5	EIF6	basal conjunctival epithelium
965	0.000838726	0.593003	0.774	0.931	1	5	RNF11	basal conjunctival epithelium
966	0.00194804	0.590059	0.774	0.945	1	5	PDIA3	basal conjunctival epithelium
967	0.00921539	0.58966	0.355	0.217	1	5	CPA4	basal conjunctival epithelium
968	0.00446093	0.586918	0.71	0.921	1	5	USP14	basal conjunctival epithelium
969	1.06392e-06	0.586212	0.903	0.968	0.0168227	5	HIGD1A	basal conjunctival epithelium
970	0.00611205	0.574591	0.774	0.915	1	5	CCDC80	basal conjunctival epithelium
971	1.66306e-06	0.573959	1	0.993	0.0262963	5	RPS2	basal conjunctival epithelium
972	0.000559571	0.573798	0.903	0.979	1	5	HNRNPK	basal conjunctival epithelium
973	8.55165e-06	0.567986	0.935	0.982	0.135219	5	CAP1	basal conjunctival epithelium
974	8.60984e-05	0.561387	0.968	0.982	1	5	TSPO	basal conjunctival epithelium
975	0.00378949	0.561315	0.968	0.972	1	5	MT-CYB	basal conjunctival epithelium
976	3.45822e-06	0.560098	0.968	0.979	0.0546814	5	RTN4	basal conjunctival epithelium
977	0.000584058	0.546361	0.806	0.958	1	5	CCT6A	basal conjunctival epithelium
978	7.66257e-05	0.542447	0.871	0.956	1	5	RALA	basal conjunctival epithelium
979	0.000106998	0.539966	0.903	0.968	1	5	P4HB	basal conjunctival epithelium
980	0.000511153	0.536143	0.774	0.933	1	5	ATP2A2	basal conjunctival epithelium
981	0.000909073	0.528491	0.742	0.942	1	5	EIF4G1	basal conjunctival epithelium
982	0.000312735	0.526769	0.806	0.931	1	5	SEC61A1	basal conjunctival epithelium
983	8.56975e-06	0.525464	0.871	0.928	0.135505	5	TGFA	basal conjunctival epithelium
984	0.00019875	0.52198	0.935	0.938	1	5	DUSP4	basal conjunctival epithelium
985	7.8043e-06	0.515786	0.871	0.961	0.123402	5	ARPP19	basal conjunctival epithelium
986	0.00611691	0.513678	0.806	0.956	1	5	KIF1C	basal conjunctival epithelium
987	0.00045051	0.512936	0.935	0.931	1	5	FSTL3	basal conjunctival epithelium
988	0.00145942	0.510912	0.903	0.935	1	5	PALLD	basal conjunctival epithelium
989	0.00113044	0.509485	0.871	0.954	1	5	B4GALT1	basal conjunctival epithelium
990	3.88852e-06	0.509319	1	0.991	0.0614853	5	CALM1	basal conjunctival epithelium
991	0.00184448	2.99109	0.292	0.857	1	6	CPSF6	suprabasal conjunctival epithelium
992	1.34394e-05	2.22394	0.208	0.916	0.212504	6	PPP1R12A	suprabasal conjunctival epithelium
993	8.91683e-05	1.66235	1	0.998	1	6	FTL	suprabasal conjunctival epithelium
994	0.00151003	1.54897	0.75	0.695	1	6	LGALS1	suprabasal conjunctival epithelium
995	2.35969e-09	1.37936	0.958	0.995	3.73114e-05	6	RPS2	suprabasal conjunctival epithelium
996	0.00327713	1.3303	0.333	0.914	1	6	CCT2	suprabasal conjunctival epithelium
997	3.46981e-07	1.22187	0.958	0.941	0.00548646	6	EEF1B2	suprabasal conjunctival epithelium
998	5.28204e-07	1.21612	0.917	0.977	0.00835196	6	FKBP1A	suprabasal conjunctival epithelium
999	9.85113e-09	1.21075	1	0.989	0.000155766	6	RPLP1	suprabasal conjunctival epithelium
1000	6.7976e-06	1.20841	0.875	0.973	0.107484	6	YBX1	suprabasal conjunctival epithelium
1001	0.00226514	1.18271	0.208	0.675	1	6	OGT	suprabasal conjunctival epithelium
1002	3.56436e-06	1.17147	0.917	0.957	0.0563597	6	ATOX1	suprabasal conjunctival epithelium
1003	0.0004181	1.12294	0.708	0.877	1	6	PCBD1	suprabasal conjunctival epithelium
1004	6.64296e-07	1.11081	0.875	0.952	0.0105038	6	PEBP1	suprabasal conjunctival epithelium
1005	2.47512e-09	1.0841	1	0.98	3.91366e-05	6	RPL12	suprabasal conjunctival epithelium
1006	1.74641e-05	1.08308	1	0.993	0.276142	6	UBA52	suprabasal conjunctival epithelium
1007	3.5216e-09	1.07569	1	0.998	5.56835e-05	6	RPLP0	suprabasal conjunctival epithelium
1008	2.07622e-07	1.06937	1	0.993	0.00328292	6	RPL32	suprabasal conjunctival epithelium
1009	3.12025e-06	1.0678	0.208	0.889	0.0493374	6	NFAT5	suprabasal conjunctival epithelium
1010	8.89658e-08	1.05565	0.958	0.989	0.00140673	6	RPSA	suprabasal conjunctival epithelium
1011	7.31908e-08	1.05093	0.958	0.973	0.00115729	6	HINT1	suprabasal conjunctival epithelium
1012	6.36562e-07	1.04669	1	0.986	0.0100653	6	FAU	suprabasal conjunctival epithelium
1013	1.17631e-09	1.04317	1	0.995	1.85998e-05	6	RPL8	suprabasal conjunctival epithelium
1014	1.71026e-07	1.02234	1	0.98	0.00270427	6	RPS4X	suprabasal conjunctival epithelium
1015	3.64039e-07	1.01457	0.958	0.993	0.00575618	6	RPS12	suprabasal conjunctival epithelium
1016	0.00188517	1.01292	0.333	0.893	1	6	SRSF7	suprabasal conjunctival epithelium
1017	2.96277e-06	0.993615	0.958	0.986	0.0468473	6	GUK1	suprabasal conjunctival epithelium
1018	1.06487e-08	0.986699	0.958	0.97	0.000168377	6	RPS5	suprabasal conjunctival epithelium
1019	3.85629e-07	0.985244	0.958	0.993	0.00609757	6	RPS15	suprabasal conjunctival epithelium
1020	0.000547288	0.975407	0.875	0.966	1	6	RPL31	suprabasal conjunctival epithelium
1021	8.03428e-05	0.975253	0.917	0.975	1	6	RPS20	suprabasal conjunctival epithelium
1022	2.99406e-05	0.967543	0.958	0.989	0.47342	6	SELENOW	suprabasal conjunctival epithelium
1023	3.12442e-07	0.944958	0.958	0.991	0.00494034	6	RPS27A	suprabasal conjunctival epithelium
1024	0.00133304	0.941361	0.792	0.877	1	6	COTL1	suprabasal conjunctival epithelium
1025	2.95444e-08	0.928632	1	0.991	0.000467155	6	RPS18	suprabasal conjunctival epithelium
1026	5.85625e-09	0.92785	1	0.998	9.25991e-05	6	RPL41	suprabasal conjunctival epithelium
1027	0.00142081	0.924136	0.292	0.861	1	6	PNN	suprabasal conjunctival epithelium
1028	8.28618e-06	0.922756	0.917	0.989	0.131021	6	TXN	suprabasal conjunctival epithelium
1029	4.59954e-07	0.911962	1	0.998	0.00727279	6	RPS24	suprabasal conjunctival epithelium
1030	0.000497358	0.909734	0.917	0.989	1	6	GAPDH	suprabasal conjunctival epithelium
1031	0.000117558	0.891549	0.917	0.97	1	6	COX8A	suprabasal conjunctival epithelium
1032	0.00376641	0.885926	0.125	0.5	1	6	ODC1	suprabasal conjunctival epithelium
1033	1.94926e-06	0.884545	0.875	0.98	0.0308217	6	COX4I1	suprabasal conjunctival epithelium
1034	0.00218869	0.874354	0.875	0.959	1	6	ZFAS1	suprabasal conjunctival epithelium
1035	8.62504e-07	0.872553	0.208	0.025	0.0136379	6	NEFL	suprabasal conjunctival epithelium
1036	1.65697e-05	0.871831	0.833	0.936	0.262	6	SNRPD2	suprabasal conjunctival epithelium
1037	4.29929e-05	0.866247	0.833	0.943	0.679804	6	COX7B	suprabasal conjunctival epithelium
1038	4.94454e-05	0.861733	0.958	0.993	0.78183	6	PFN1	suprabasal conjunctival epithelium
1039	4.98268e-06	0.858484	1	0.986	0.0787861	6	RPS23	suprabasal conjunctival epithelium
1040	8.4326e-07	0.855602	0.958	0.982	0.0133336	6	TSPO	suprabasal conjunctival epithelium
1041	0.000575066	0.844232	0.792	0.93	1	6	CYSTM1	suprabasal conjunctival epithelium
1042	1.91225e-06	0.844086	1	0.991	0.0302364	6	RPL35	suprabasal conjunctival epithelium
1043	0.00705389	0.838972	0.792	0.995	1	6	POLR2L	suprabasal conjunctival epithelium
1044	0.000195722	0.834494	1	0.995	1	6	GSTP1	suprabasal conjunctival epithelium
1045	1.21112e-05	0.830546	0.958	0.993	0.191503	6	RPS19	suprabasal conjunctival epithelium
1046	1.16427e-05	0.829803	0.958	0.995	0.184095	6	RPS28	suprabasal conjunctival epithelium
1047	1.04879e-05	0.823342	0.958	0.98	0.165835	6	RPL29	suprabasal conjunctival epithelium
1048	0.000206927	0.819987	1	0.995	1	6	RPLP2	suprabasal conjunctival epithelium
1049	0.00016488	0.815388	0.875	0.975	1	6	RPS9	suprabasal conjunctival epithelium
1050	0.000388423	0.812704	0.958	0.995	1	6	SH3BGRL3	suprabasal conjunctival epithelium
1051	7.52732e-05	0.808777	0.958	0.986	1	6	RPS13	suprabasal conjunctival epithelium
1052	0.0093516	0.806603	1	0.998	1	6	MYL6	suprabasal conjunctival epithelium
1053	0.000182799	0.805794	0.958	0.991	1	6	RPS6	suprabasal conjunctival epithelium
1054	0.00211079	0.803292	1	0.973	1	6	RPL3	suprabasal conjunctival epithelium
1055	0.000144981	0.799631	1	0.993	1	6	RPL36	suprabasal conjunctival epithelium
1056	7.74049e-05	0.791694	0.25	0.905	1	6	RBM25	suprabasal conjunctival epithelium
1057	0.00217261	0.790556	0.958	0.989	1	6	RPL5	suprabasal conjunctival epithelium
1058	2.16401e-06	0.789599	1	0.991	0.0342174	6	RPL18A	suprabasal conjunctival epithelium
1059	0.00660419	0.782177	1	1	1	6	S100A11	suprabasal conjunctival epithelium
1060	0.000312804	0.778336	0.833	0.948	1	6	MGST3	suprabasal conjunctival epithelium
1061	1.79701e-07	0.778258	0.875	0.959	0.00284143	6	UQCRH	suprabasal conjunctival epithelium
1062	3.40153e-05	0.763906	0.792	0.943	0.53785	6	PRDX2	suprabasal conjunctival epithelium
1063	0.000103112	0.762396	0.958	0.989	1	6	PPP1R14B	suprabasal conjunctival epithelium
1064	0.000845545	0.740689	0.75	0.898	1	6	MRPS33	suprabasal conjunctival epithelium
1065	0.00090138	0.735521	0.875	0.977	1	6	RPS26	suprabasal conjunctival epithelium
1066	0.00363898	0.731203	0.792	0.957	1	6	SNX3	suprabasal conjunctival epithelium
1067	5.52009e-05	0.727047	1	0.991	0.872836	6	CHCHD2	suprabasal conjunctival epithelium
1068	0.000338625	0.725908	0.917	0.98	1	6	RPS16	suprabasal conjunctival epithelium
1069	0.00474231	0.725753	1	1	1	6	S100A10	suprabasal conjunctival epithelium
1070	0.00179414	0.721147	0.708	0.943	1	6	MRPS21	suprabasal conjunctival epithelium
1071	0.00996322	0.709939	0.792	0.973	1	6	HIGD1A	suprabasal conjunctival epithelium
1072	1.11112e-05	0.698104	0.958	0.993	0.175691	6	RPS14	suprabasal conjunctival epithelium
1073	0.000172794	0.69648	0.917	0.973	1	6	RPL27	suprabasal conjunctival epithelium
1074	6.5296e-05	0.69621	0.167	0.739	1	6	ZCCHC7	suprabasal conjunctival epithelium
1075	0.00266617	0.695934	0.875	0.991	1	6	RACK1	suprabasal conjunctival epithelium
1076	0.0020399	0.691478	0.875	0.975	1	6	PRDX1	suprabasal conjunctival epithelium
1077	0.00225928	0.690861	0.958	0.982	1	6	RPL7	suprabasal conjunctival epithelium
1078	0.00254522	0.690329	0.833	0.98	1	6	RPL26	suprabasal conjunctival epithelium
1079	0.00767262	0.689504	1	0.991	1	6	MYL12B	suprabasal conjunctival epithelium
1080	0.00384005	0.685346	0.708	0.914	1	6	LSM4	suprabasal conjunctival epithelium
1081	0.000296819	0.681198	0.292	0.914	1	6	MTRNR2L8	suprabasal conjunctival epithelium
1082	1.80895e-05	0.673694	1	0.986	0.286031	6	RPL18	suprabasal conjunctival epithelium
1083	0.00649873	0.673337	0.792	0.93	1	6	IFI27L2	suprabasal conjunctival epithelium
1084	0.0027076	0.672983	1	1	1	6	RPL10	suprabasal conjunctival epithelium
1085	0.00071112	0.671861	0.792	0.93	1	6	NDUFAF8	suprabasal conjunctival epithelium
1086	0.00115708	0.671824	0.917	0.984	1	6	SKP1	suprabasal conjunctival epithelium
1087	0.000128136	0.668917	0.958	0.98	1	6	NDUFS5	suprabasal conjunctival epithelium
1088	6.82502e-06	0.668342	0.958	0.993	0.107917	6	RPL15	suprabasal conjunctival epithelium
1089	0.000530276	0.66675	1	0.986	1	6	RPL21	suprabasal conjunctival epithelium
1090	1.36273e-05	0.666686	1	0.991	0.215475	6	CFL1	suprabasal conjunctival epithelium
1091	2.44269e-05	0.665314	0.958	0.995	0.386239	6	RPL13	suprabasal conjunctival epithelium
1092	0.00232976	0.664029	0.917	0.955	1	6	COX5B	suprabasal conjunctival epithelium
1093	0.00179559	0.663666	0.792	0.952	1	6	UQCRB	suprabasal conjunctival epithelium
1094	1.34455e-05	0.66295	0.208	0.873	0.2126	6	QKI	suprabasal conjunctival epithelium
1095	0.000326984	0.658885	0.292	0.852	1	6	ZSWIM8	suprabasal conjunctival epithelium
1096	0.00369626	0.652676	0.958	0.989	1	6	RPS8	suprabasal conjunctival epithelium
1097	0.000231875	0.652543	0.958	0.989	1	6	TMA7	suprabasal conjunctival epithelium
1098	0.00155169	0.643656	0.958	0.982	1	6	RPL22	suprabasal conjunctival epithelium
1099	0.00561615	0.642161	0.917	0.966	1	6	NPM1	suprabasal conjunctival epithelium
1100	0.0091394	0.641097	0.833	0.973	1	6	ATP5IF1	suprabasal conjunctival epithelium
1101	4.47402e-07	0.640403	0.083	0.75	0.00707432	6	CCNT1	suprabasal conjunctival epithelium
1102	0.00046223	0.640097	0.958	0.975	1	6	RPL11	suprabasal conjunctival epithelium
1103	0.000805614	0.634277	1	0.986	1	6	RPL19	suprabasal conjunctival epithelium
1104	0.00469302	0.628142	0.792	0.955	1	6	EEF1D	suprabasal conjunctival epithelium
1105	4.96958e-06	0.624616	0.875	0.941	0.078579	6	NDUFB11	suprabasal conjunctival epithelium
1106	0.00715382	0.62328	1	0.986	1	6	RPL38	suprabasal conjunctival epithelium
1107	0.00447195	0.622452	0.917	0.991	1	6	RPS3	suprabasal conjunctival epithelium
1108	0.00489904	0.614959	0.792	0.936	1	6	SSR4	suprabasal conjunctival epithelium
1109	0.000474616	0.603669	0.958	0.982	1	6	ELOB	suprabasal conjunctival epithelium
1110	0.00137801	0.601232	1	1	1	6	FTH1	suprabasal conjunctival epithelium
1111	0.00108608	0.59306	0.958	0.989	1	6	RPL27A	suprabasal conjunctival epithelium
1112	0.0093091	0.589537	1	0.995	1	6	RPL34	suprabasal conjunctival epithelium
1113	0.00143085	0.587681	0.833	0.97	1	6	COX6B1	suprabasal conjunctival epithelium
1114	0.000318935	0.586855	1	1	1	6	TMSB10	suprabasal conjunctival epithelium
1115	0.00775904	0.584703	0.875	0.957	1	6	BRK1	suprabasal conjunctival epithelium
1116	0.00224386	0.581657	0.25	0.73	1	6	MRGBP	suprabasal conjunctival epithelium
1117	0.00883013	0.574651	0.292	0.757	1	6	ITGA5	suprabasal conjunctival epithelium
1118	4.27603e-05	0.574377	0.25	0.9	0.676126	6	MTRNR2L1	suprabasal conjunctival epithelium
1119	0.000719283	0.573165	1	0.991	1	6	RPS27	suprabasal conjunctival epithelium
1120	0.00115378	0.571297	0.75	0.93	1	6	APRT	suprabasal conjunctival epithelium
1121	0.00998246	0.570425	0.792	0.957	1	6	NDUFA11	suprabasal conjunctival epithelium
1122	0.00897046	0.570292	0.25	0.723	1	6	PYCARD	suprabasal conjunctival epithelium
1123	0.000143139	0.566392	0.917	0.975	1	6	ATP5MG	suprabasal conjunctival epithelium
1124	0.000292241	0.564591	0.958	0.993	1	6	RPL28	suprabasal conjunctival epithelium
1125	0.000130103	0.557491	0.958	0.955	1	6	GABARAPL2	suprabasal conjunctival epithelium
1126	0.00166368	0.555134	1	0.995	1	6	RPL37A	suprabasal conjunctival epithelium
1127	0.00393358	0.554162	1	0.995	1	6	RPL37	suprabasal conjunctival epithelium
1128	0.000727365	0.550199	0.875	0.973	1	6	ROMO1	suprabasal conjunctival epithelium
1129	0.00463924	0.550089	0.958	0.993	1	6	OAZ1	suprabasal conjunctival epithelium
1130	0.00141476	0.546819	0.833	0.955	1	6	ATP5PD	suprabasal conjunctival epithelium
1131	8.28628e-06	0.543694	1	0.986	0.131023	6	RPS11	suprabasal conjunctival epithelium
1132	0.000591948	0.543113	0.958	0.986	1	6	RPL24	suprabasal conjunctival epithelium
1133	0.00515045	0.541298	0.958	0.982	1	6	OST4	suprabasal conjunctival epithelium
1134	6.6748e-05	0.535547	0.917	0.939	1	6	PARK7	suprabasal conjunctival epithelium
1135	0.00211899	0.516229	0.167	0.627	1	6	LYRM7	suprabasal conjunctival epithelium
1136	0.00110351	0.505803	0.208	0.745	1	6	CTGF	suprabasal conjunctival epithelium
1137	0.000218735	0.501473	0.167	0.73	1	6	EPAS1	suprabasal conjunctival epithelium
1138	0.0013726	0.500738	0.792	0.948	1	6	SRP9	suprabasal conjunctival epithelium
1139	7.48202e-13	3.37524	1	0.711	1.18306e-08	7	S100P	superficial conjunctival epithelium
1140	4.45632e-14	3.09662	0.958	0.493	7.04633e-10	7	SPINK1	superficial conjunctival epithelium
1141	0.00021396	2.80535	0.5	0.227	1	7	ADIRF	superficial conjunctival epithelium
1142	9.84026e-12	2.60711	1	0.918	1.55594e-07	7	WFDC2	superficial conjunctival epithelium
1143	1.34206e-06	2.54101	0.958	0.789	0.0212207	7	KRT16	superficial conjunctival epithelium
1144	2.39966e-08	2.51591	0.583	0.175	0.000379434	7	KLK7	superficial conjunctival epithelium
1145	0.000275205	2.33849	0.958	0.927	1	7	FXYD3	superficial conjunctival epithelium
1146	7.10235e-05	2.28837	0.708	0.425	1	7	KLK5	superficial conjunctival epithelium
1147	8.32361e-12	2.15037	1	0.761	1.31613e-07	7	SPRR3	superficial conjunctival epithelium
1148	1.58823e-06	2.1056	1	0.77	0.0251131	7	KLK10	superficial conjunctival epithelium
1149	0.000143066	2.06728	0.333	0.102	1	7	CRCT1	superficial conjunctival epithelium
1150	3.05818e-11	2.03951	1	0.939	4.83559e-07	7	SLPI	superficial conjunctival epithelium
1151	6.28903e-13	1.97438	1	0.939	9.94422e-09	7	CLDN7	superficial conjunctival epithelium
1152	6.98899e-13	1.86924	1	0.845	1.1051e-08	7	RDH10	superficial conjunctival epithelium
1153	9.16148e-05	1.8321	0.792	0.53	1	7	KLK6	superficial conjunctival epithelium
1154	9.61923e-09	1.799	1	0.868	0.000152099	7	TMPRSS11E	superficial conjunctival epithelium
1155	9.69347e-08	1.79028	1	0.898	0.00153273	7	SPRR1B	superficial conjunctival epithelium
1156	3.54777e-09	1.74103	1	0.809	5.60974e-05	7	RHCG	superficial conjunctival epithelium
1157	2.83145e-09	1.71523	0.958	0.58	4.47709e-05	7	KLK8	superficial conjunctival epithelium
1158	4.20377e-12	1.69555	1	0.802	6.647e-08	7	TGFB1	superficial conjunctival epithelium
1159	1.77509e-12	1.6138	1	0.995	2.80677e-08	7	UBC	superficial conjunctival epithelium
1160	1.57015e-09	1.57693	1	0.736	2.48272e-05	7	KRT23	superficial conjunctival epithelium
1161	5.42935e-05	1.53551	0.75	0.509	0.858489	7	CEACAM7	superficial conjunctival epithelium
1162	1.37258e-09	1.51217	1	0.911	2.17033e-05	7	PRSS8	superficial conjunctival epithelium
1163	1.92975e-09	1.50737	1	0.72	3.05132e-05	7	CTSV	superficial conjunctival epithelium
1164	6.31324e-06	1.50517	1	0.959	0.0998249	7	CD9	superficial conjunctival epithelium
1165	6.70262e-06	1.50317	1	0.852	0.105982	7	PSCA	superficial conjunctival epithelium
1166	1.19906e-12	1.45209	1	0.875	1.89596e-08	7	INSR	superficial conjunctival epithelium
1167	8.31784e-11	1.42754	1	0.961	1.31522e-06	7	LGALS3	superficial conjunctival epithelium
1168	9.23727e-09	1.42625	1	0.864	0.00014606	7	ZG16B	superficial conjunctival epithelium
1169	3.52917e-05	1.41904	0.875	0.877	0.558033	7	LY6E	superficial conjunctival epithelium
1170	2.63654e-09	1.4157	1	0.82	4.1689e-05	7	IL1RN	superficial conjunctival epithelium
1171	3.20846e-09	1.41272	0.708	0.286	5.07321e-05	7	LINC00520	superficial conjunctival epithelium
1172	5.9385e-08	1.41191	1	0.977	0.000938996	7	S100A9	superficial conjunctival epithelium
1173	3.88641e-06	1.39761	0.833	0.634	0.0614519	7	DEPP1	superficial conjunctival epithelium
1174	2.35646e-08	1.3943	0.875	0.466	0.000372604	7	CEACAM5	superficial conjunctival epithelium
1175	1.46737e-10	1.39408	1	0.964	2.32021e-06	7	GSN	superficial conjunctival epithelium
1176	1.49973e-05	1.38387	1	0.891	0.237138	7	GLRX	superficial conjunctival epithelium
1177	8.92433e-12	1.38293	1	0.995	1.41111e-07	7	B2M	superficial conjunctival epithelium
1178	1.01976e-10	1.38216	1	0.889	1.61245e-06	7	SDCBP2	superficial conjunctival epithelium
1179	8.36745e-18	1.37754	1	0.359	1.32306e-13	7	RNF39	superficial conjunctival epithelium
1180	0.000193786	1.36769	1	0.916	1	7	SPRR2D	superficial conjunctival epithelium
1181	2.19195e-09	1.34931	1	0.925	3.46592e-05	7	PRSS22	superficial conjunctival epithelium
1182	2.78598e-05	1.33119	0.792	0.707	0.44052	7	ECM1	superficial conjunctival epithelium
1183	1.87621e-09	1.30488	1	0.743	2.96666e-05	7	KRT15	superficial conjunctival epithelium
1184	4.69581e-05	1.29704	0.875	0.805	0.742502	7	NCCRP1	superficial conjunctival epithelium
1185	0.000125529	1.29418	0.875	0.745	1	7	DHRS9	superficial conjunctival epithelium
1186	5.20325e-07	1.28677	0.917	0.757	0.00822738	7	SDR16C5	superficial conjunctival epithelium
1187	5.33565e-05	1.24579	1	0.955	0.843673	7	MT-ND2	superficial conjunctival epithelium
1188	4.54543e-12	1.24096	0.958	0.582	7.18724e-08	7	GCHFR	superficial conjunctival epithelium
1189	4.84154e-06	1.22003	1	0.868	0.0765544	7	EIF1B	superficial conjunctival epithelium
1190	8.81877e-05	1.19007	0.958	0.875	1	7	SLC3A2	superficial conjunctival epithelium
1191	2.75868e-07	1.18311	1	1	0.00436203	7	LCN2	superficial conjunctival epithelium
1192	1.31182e-11	1.17484	1	0.936	2.07425e-07	7	TMEM59	superficial conjunctival epithelium
1193	2.38944e-08	1.17	1	0.855	0.000377819	7	ELF3	superficial conjunctival epithelium
1194	6.61284e-08	1.16851	0.833	0.445	0.00104562	7	CCL22	superficial conjunctival epithelium
1195	8.10268e-07	1.15693	1	0.998	0.012812	7	CSTB	superficial conjunctival epithelium
1196	9.82804e-11	1.15469	1	0.986	1.55401e-06	7	SQSTM1	superficial conjunctival epithelium
1197	7.17316e-09	1.14378	1	0.945	0.000113422	7	WASL	superficial conjunctival epithelium
1198	0.00176328	1.1305	1	0.952	1	7	SOD2	superficial conjunctival epithelium
1199	1.42217e-08	1.12427	0.958	0.805	0.000224874	7	KLHL21	superficial conjunctival epithelium
1200	0.0036831	1.11519	0.75	0.873	1	7	MXD1	superficial conjunctival epithelium
1201	3.99982e-05	1.11455	0.958	0.827	0.632451	7	TSC22D3	superficial conjunctival epithelium
1202	5.57347e-11	1.10808	1	0.875	8.81277e-07	7	YPEL3	superficial conjunctival epithelium
1203	3.57689e-09	1.10782	0.958	0.675	5.65578e-05	7	KLK11	superficial conjunctival epithelium
1204	8.89323e-06	1.10723	0.833	0.577	0.14062	7	CXCL17	superficial conjunctival epithelium
1205	0.00115931	1.10418	0.833	0.795	1	7	SERPINA1	superficial conjunctival epithelium
1206	1.40183e-05	1.10336	1	0.97	0.221657	7	HLA-B	superficial conjunctival epithelium
1207	2.76217e-11	1.09867	1	0.991	4.36755e-07	7	EIF1	superficial conjunctival epithelium
1208	0.000148976	1.09646	0.792	0.643	1	7	ADM	superficial conjunctival epithelium
1209	6.72346e-11	1.08696	1	0.905	1.06311e-06	7	RAB9A	superficial conjunctival epithelium
1210	3.82188e-08	1.08316	1	0.889	0.000604316	7	TOB1	superficial conjunctival epithelium
1211	1.77787e-08	1.07104	1	0.902	0.000281116	7	RAB11FIP1	superficial conjunctival epithelium
1212	1.20398e-08	1.04377	0.917	0.702	0.000190373	7	SLCO4A1	superficial conjunctival epithelium
1213	4.70516e-06	1.03338	1	0.918	0.074398	7	CAMK2N1	superficial conjunctival epithelium
1214	6.84587e-13	1.03051	0.958	0.611	1.08247e-08	7	ABCG1	superficial conjunctival epithelium
1215	5.5194e-08	1.0274	0.958	0.759	0.000872728	7	OCLN	superficial conjunctival epithelium
1216	8.84994e-10	1.02506	1	0.807	1.39935e-05	7	CBX6	superficial conjunctival epithelium
1217	5.25369e-10	1.02033	1	0.898	8.30714e-06	7	H2AFJ	superficial conjunctival epithelium
1218	1.14767e-05	1.01962	1	0.998	0.18147	7	ANXA1	superficial conjunctival epithelium
1219	1.81652e-08	1.01922	1	0.966	0.000287228	7	MAP1LC3B	superficial conjunctival epithelium
1220	1.69145e-13	1.01553	0.833	0.289	2.67452e-09	7	EMP2	superficial conjunctival epithelium
1221	4.58187e-07	1.00497	1	0.898	0.00724485	7	TECR	superficial conjunctival epithelium
1222	9.77263e-06	0.980541	1	0.898	0.154525	7	MTRNR2L12	superficial conjunctival epithelium
1223	0.00936291	0.977426	0.917	0.848	1	7	GDF15	superficial conjunctival epithelium
1224	1.40797e-06	0.976996	1	0.941	0.0222628	7	HLA-A	superficial conjunctival epithelium
1225	0.00361165	0.965222	0.833	0.755	1	7	AZGP1	superficial conjunctival epithelium
1226	2.1364e-06	0.964021	1	0.873	0.0337808	7	CD55	superficial conjunctival epithelium
1227	1.67114e-11	0.957041	1	0.918	2.64241e-07	7	RIOK3	superficial conjunctival epithelium
1228	2.40311e-11	0.944452	1	0.668	3.7998e-07	7	GRB7	superficial conjunctival epithelium
1229	3.15211e-05	0.938111	1	0.998	0.498412	7	KRT19	superficial conjunctival epithelium
1230	9.73038e-08	0.93673	1	0.839	0.00153857	7	BLVRB	superficial conjunctival epithelium
1231	4.95798e-08	0.932558	0.875	0.614	0.000783955	7	NTHL1	superficial conjunctival epithelium
1232	1.25032e-08	0.92779	0.792	0.332	0.0001977	7	C11orf96	superficial conjunctival epithelium
1233	1.34362e-06	0.926227	0.833	0.586	0.0212453	7	GRPEL2	superficial conjunctival epithelium
1234	0.00168712	0.92359	0.625	0.37	1	7	IL19	superficial conjunctival epithelium
1235	3.83324e-06	0.906163	1	0.998	0.0606111	7	FTL	superficial conjunctival epithelium
1236	5.16075e-08	0.904715	1	0.911	0.000816018	7	HLA-E	superficial conjunctival epithelium
1237	1.78823e-07	0.903335	1	0.893	0.00282754	7	IER5	superficial conjunctival epithelium
1238	2.08813e-08	0.896699	0.958	0.875	0.000330175	7	PITX1	superficial conjunctival epithelium
1239	0.000210084	0.89652	0.167	0.027	1	7	ATP12A	superficial conjunctival epithelium
1240	0.00879962	0.89616	0.958	0.898	1	7	HES2	superficial conjunctival epithelium
1241	1.19666e-06	0.894568	1	0.886	0.0189216	7	FBXO32	superficial conjunctival epithelium
1242	0.000235126	0.891381	1	0.939	1	7	C4orf3	superficial conjunctival epithelium
1243	0.00184002	0.881512	1	0.957	1	7	MT-ND1	superficial conjunctival epithelium
1244	6.58171e-05	0.87836	0.833	0.682	1	7	PARD6B	superficial conjunctival epithelium
1245	3.25602e-14	0.87608	0.333	0.025	5.14841e-10	7	ALDH1A1	superficial conjunctival epithelium
1246	0.000285452	0.875195	0.875	0.873	1	7	IFRD1	superficial conjunctival epithelium
1247	0.000397534	0.873401	0.708	0.47	1	7	FAM3D	superficial conjunctival epithelium
1248	1.12376e-07	0.865104	1	0.902	0.00177688	7	ERBIN	superficial conjunctival epithelium
1249	9.67928e-06	0.864114	0.917	0.677	0.153049	7	DDIT4	superficial conjunctival epithelium
1250	0.000364044	0.857095	1	0.875	1	7	MTRNR2L8	superficial conjunctival epithelium
1251	0.000416732	0.855181	0.958	0.916	1	7	PMAIP1	superficial conjunctival epithelium
1252	0.0029074	0.848016	0.792	0.686	1	7	CEACAM6	superficial conjunctival epithelium
1253	7.41691e-07	0.833487	1	0.973	0.0117276	7	CST3	superficial conjunctival epithelium
1254	3.82398e-12	0.832209	1	0.809	6.04647e-08	7	PCDH1	superficial conjunctival epithelium
1255	7.86663e-05	0.830631	1	0.764	1	7	LURAP1L	superficial conjunctival epithelium
1256	4.04842e-09	0.82814	1	0.743	6.40136e-05	7	CD68	superficial conjunctival epithelium
1257	2.09144e-10	0.82643	0.958	0.611	3.30698e-06	7	SPNS2	superficial conjunctival epithelium
1258	0.00117238	0.82321	1	0.911	1	7	CD164	superficial conjunctival epithelium
1259	5.03218e-07	0.820607	0.917	0.805	0.00795688	7	DUSP5	superficial conjunctival epithelium
1260	0.000217628	0.816164	1	0.859	1	7	MTRNR2L1	superficial conjunctival epithelium
1261	1.59908e-06	0.814605	1	0.995	0.0252847	7	C15orf48	superficial conjunctival epithelium
1262	2.61274e-05	0.811506	0.917	0.811	0.413126	7	TSC22D1	superficial conjunctival epithelium
1263	0.00169875	0.81039	1	0.952	1	7	H2AFZ	superficial conjunctival epithelium
1264	0.000156685	0.806941	1	0.914	1	7	ATP1A1	superficial conjunctival epithelium
1265	5.24407e-06	0.805216	1	0.952	0.0829193	7	PHLDA3	superficial conjunctival epithelium
1266	3.35228e-07	0.802499	0.667	0.289	0.00530063	7	EFNA3	superficial conjunctival epithelium
1267	4.32839e-06	0.802477	0.958	0.845	0.0684405	7	UBALD2	superficial conjunctival epithelium
1268	3.37513e-05	0.793066	1	1	0.533676	7	FTH1	superficial conjunctival epithelium
1269	4.80003e-09	0.792208	1	0.889	7.58981e-05	7	EHF	superficial conjunctival epithelium
1270	0.000540933	0.790161	0.708	0.55	1	7	ATG9B	superficial conjunctival epithelium
1271	4.62766e-08	0.78552	1	0.934	0.000731726	7	TTC9	superficial conjunctival epithelium
1272	0.002425	0.775358	1	0.923	1	7	SPRR2A	superficial conjunctival epithelium
1273	5.20776e-07	0.771109	0.875	0.641	0.00823452	7	CDKN1B	superficial conjunctival epithelium
1274	5.826e-05	0.768116	0.792	0.532	0.921208	7	ARRDC2	superficial conjunctival epithelium
1275	3.02555e-07	0.767672	0.875	0.693	0.00478399	7	SMPDL3A	superficial conjunctival epithelium
1276	8.02677e-05	0.766069	0.75	0.502	1	7	HOPX	superficial conjunctival epithelium
1277	8.44244e-09	0.765421	0.875	0.75	0.000133492	7	RMND5A	superficial conjunctival epithelium
1278	0.000100515	0.761174	1	0.889	1	7	ISG15	superficial conjunctival epithelium
1279	1.42068e-07	0.757501	1	0.752	0.00224638	7	IRS2	superficial conjunctival epithelium
1280	0.000438102	0.755592	0.958	0.7	1	7	CX3CL1	superficial conjunctival epithelium
1281	6.16056e-06	0.75357	0.833	0.677	0.0974107	7	TMC5	superficial conjunctival epithelium
1282	9.23274e-05	0.751828	0.875	0.705	1	7	PER1	superficial conjunctival epithelium
1283	0.00208896	0.750393	1	0.998	1	7	PERP	superficial conjunctival epithelium
1284	7.07539e-06	0.750159	0.917	0.861	0.111876	7	PRRG4	superficial conjunctival epithelium
1285	0.000229044	0.746824	1	0.92	1	7	MT-ND4L	superficial conjunctival epithelium
1286	4.73816e-06	0.745392	0.875	0.907	0.0749198	7	SQOR	superficial conjunctival epithelium
1287	3.35282e-06	0.743181	0.917	0.861	0.0530149	7	ABHD5	superficial conjunctival epithelium
1288	4.35894e-05	0.742369	0.792	0.675	0.689235	7	TACC1	superficial conjunctival epithelium
1289	0.00052218	0.740216	0.917	0.864	1	7	CKB	superficial conjunctival epithelium
1290	0.000722152	0.738672	0.833	0.766	1	7	H1F0	superficial conjunctival epithelium
1291	2.01822e-06	0.738653	1	0.97	0.0319121	7	ATP6V0E1	superficial conjunctival epithelium
1292	1.34606e-06	0.734062	1	1	0.021284	7	SAT1	superficial conjunctival epithelium
1293	9.22052e-09	0.730773	1	0.952	0.000145795	7	GABARAPL2	superficial conjunctival epithelium
1294	0.00407161	0.730313	0.875	0.745	1	7	NRP2	superficial conjunctival epithelium
1295	0.00795811	0.724119	0.875	0.911	1	7	CPEB4	superficial conjunctival epithelium
1296	0.000680242	0.709042	0.833	0.825	1	7	GULP1	superficial conjunctival epithelium
1297	9.47525e-06	0.708097	1	0.923	0.149823	7	TMEM106B	superficial conjunctival epithelium
1298	0.000265469	0.708032	1	0.93	1	7	CEBPB	superficial conjunctival epithelium
1299	7.07048e-06	0.707587	1	0.889	0.111798	7	PNPLA2	superficial conjunctival epithelium
1300	1.13438e-05	0.706775	0.917	0.848	0.179369	7	ZNF292	superficial conjunctival epithelium
1301	6.11483e-06	0.705307	0.958	0.877	0.0966877	7	MAFF	superficial conjunctival epithelium
1302	1.11448e-05	0.704575	1	0.959	0.176221	7	GPX4	superficial conjunctival epithelium
1303	1.41609e-08	0.700993	1	0.902	0.000223913	7	CTSA	superficial conjunctival epithelium
1304	7.28777e-07	0.694373	0.958	0.845	0.0115234	7	PTPRJ	superficial conjunctival epithelium
1305	0.00186862	0.694282	1	0.943	1	7	PDLIM5	superficial conjunctival epithelium
1306	9.58203e-06	0.692784	1	0.98	0.151511	7	ELOB	superficial conjunctival epithelium
1307	6.02543e-05	0.692105	1	0.882	0.952741	7	TMPRSS2	superficial conjunctival epithelium
1308	9.30328e-06	0.691373	0.958	0.841	0.147103	7	ERBB3	superficial conjunctival epithelium
1309	3.3066e-05	0.683557	1	0.984	0.522839	7	HLA-C	superficial conjunctival epithelium
1310	1.24017e-06	0.681929	0.875	0.707	0.0196096	7	GPRC5C	superficial conjunctival epithelium
1311	1.49339e-10	0.678894	0.958	0.705	2.36134e-06	7	JMY	superficial conjunctival epithelium
1312	3.36332e-07	0.676967	0.958	0.739	0.00531808	7	KLF9	superficial conjunctival epithelium
1313	4.40229e-05	0.676034	0.958	0.834	0.69609	7	ARRDC4	superficial conjunctival epithelium
1314	1.21578e-05	0.675797	1	0.907	0.19224	7	BACE2	superficial conjunctival epithelium
1315	1.34157e-05	0.6715	1	0.877	0.21213	7	MUC16	superficial conjunctival epithelium
1316	1.31398e-07	0.671239	1	0.764	0.00207767	7	CREG1	superficial conjunctival epithelium
1317	2.46412e-05	0.671182	1	0.914	0.389627	7	BTG1	superficial conjunctival epithelium
1318	7.71835e-10	0.670111	0.833	0.477	1.22042e-05	7	TMEM38B	superficial conjunctival epithelium
1319	2.75775e-06	0.669073	0.875	0.868	0.0436056	7	NPC1	superficial conjunctival epithelium
1320	0.000106508	0.667602	1	0.889	1	7	C1orf116	superficial conjunctival epithelium
1321	1.77278e-07	0.667422	0.958	0.87	0.00280311	7	FAM102A	superficial conjunctival epithelium
1322	0.000293713	0.666936	0.75	0.675	1	7	HLA-F	superficial conjunctival epithelium
1323	9.03324e-07	0.666825	0.875	0.686	0.0142834	7	ITPRIP	superficial conjunctival epithelium
1324	6.33733e-06	0.663272	1	0.923	0.100206	7	ZFAND5	superficial conjunctival epithelium
1325	0.000821269	0.66234	0.875	0.875	1	7	AFF1	superficial conjunctival epithelium
1326	0.000327961	0.662052	1	0.889	1	7	HSPA1B	superficial conjunctival epithelium
1327	6.21193e-05	0.661627	1	0.943	0.98223	7	HES4	superficial conjunctival epithelium
1328	8.63898e-06	0.660528	0.958	0.889	0.1366	7	RBM47	superficial conjunctival epithelium
1329	1.22495e-06	0.651841	0.875	0.718	0.0193689	7	TRAPPC2B	superficial conjunctival epithelium
1330	1.52859e-05	0.650369	0.875	0.836	0.2417	7	HSBP1L1	superficial conjunctival epithelium
1331	0.00232402	0.648749	0.958	0.893	1	7	CDC42EP1	superficial conjunctival epithelium
1332	1.55258e-06	0.643349	0.958	0.843	0.0245494	7	ITPKC	superficial conjunctival epithelium
1333	1.83553e-05	0.638153	1	0.882	0.290234	7	POR	superficial conjunctival epithelium
1334	0.00489117	0.636209	0.833	0.841	1	7	SLC6A8	superficial conjunctival epithelium
1335	0.000444119	0.634632	0.958	0.891	1	7	PPP1R15A	superficial conjunctival epithelium
1336	1.17867e-05	0.633899	0.833	0.641	0.186371	7	BCL2L11	superficial conjunctival epithelium
1337	3.06537e-07	0.629845	1	0.882	0.00484697	7	SVIP	superficial conjunctival epithelium
1338	0.000351704	0.627893	0.958	0.914	1	7	SERPINB1	superficial conjunctival epithelium
1339	3.65076e-08	0.626304	0.875	0.664	0.000577259	7	YPEL2	superficial conjunctival epithelium
1340	0.0018184	0.625763	0.917	0.934	1	7	NCOA4	superficial conjunctival epithelium
1341	8.04157e-06	0.625096	0.625	0.291	0.127153	7	ARHGAP5-AS1	superficial conjunctival epithelium
1342	0.000524518	0.6236	0.792	0.611	1	7	DDIT3	superficial conjunctival epithelium
1343	0.000123206	0.615575	0.958	0.8	1	7	VSIG2	superficial conjunctival epithelium
1344	0.000521176	0.613696	0.833	0.848	1	7	KLHL24	superficial conjunctival epithelium
1345	1.78757e-07	0.613499	1	0.832	0.0028265	7	PIM3	superficial conjunctival epithelium
1346	0.000164572	0.613099	0.958	0.909	1	7	CARHSP1	superficial conjunctival epithelium
1347	2.49354e-05	0.612567	0.583	0.3	0.394279	7	ZNF365	superficial conjunctival epithelium
1348	1.45871e-05	0.611098	1	0.873	0.230652	7	PPM1A	superficial conjunctival epithelium
1349	2.40469e-06	0.61087	1	0.939	0.038023	7	GRN	superficial conjunctival epithelium
1350	0.000385491	0.608738	1	0.934	1	7	NAMPT	superficial conjunctival epithelium
1351	0.000154166	0.608582	0.958	0.873	1	7	OGFRL1	superficial conjunctival epithelium
1352	7.46865e-06	0.607679	0.792	0.707	0.118094	7	RASGEF1B	superficial conjunctival epithelium
1353	1.2913e-05	0.606495	0.917	0.895	0.20418	7	HBP1	superficial conjunctival epithelium
1354	0.000225121	0.604234	1	0.932	1	7	TMEM159	superficial conjunctival epithelium
1355	1.36436e-05	0.597813	0.875	0.657	0.215733	7	ISG20	superficial conjunctival epithelium
1356	4.94766e-05	0.596143	0.917	0.875	0.782323	7	UBE2D1	superficial conjunctival epithelium
1357	4.5132e-07	0.595542	0.875	0.541	0.00713628	7	HK2	superficial conjunctival epithelium
1358	3.36968e-06	0.595388	1	0.964	0.0532813	7	UBE2D3	superficial conjunctival epithelium
1359	7.88391e-05	0.595039	0.833	0.714	1	7	PRDM1	superficial conjunctival epithelium
1360	0.000129616	0.594207	0.792	0.745	1	7	TACC2	superficial conjunctival epithelium
1361	5.07546e-05	0.593608	0.875	0.866	0.802532	7	EPS8L1	superficial conjunctival epithelium
1362	0.00214959	0.592081	1	0.914	1	7	SRD5A3	superficial conjunctival epithelium
1363	0.00595456	0.591578	0.792	0.707	1	7	STEAP4	superficial conjunctival epithelium
1364	6.8586e-05	0.591396	0.75	0.607	1	7	MUC20	superficial conjunctival epithelium
1365	0.000158612	0.58924	1	0.911	1	7	GOLM1	superficial conjunctival epithelium
1366	0.000109958	0.581678	0.917	0.732	1	7	BMP2	superficial conjunctival epithelium
1367	8.50766e-06	0.578854	1	0.932	0.134523	7	TMBIM1	superficial conjunctival epithelium
1368	0.00117564	0.57649	1	0.95	1	7	S100A8	superficial conjunctival epithelium
1369	0.00576224	0.570715	0.792	0.777	1	7	HIST1H2BD	superficial conjunctival epithelium
1370	0.000182218	0.570174	1	0.92	1	7	NDFIP1	superficial conjunctival epithelium
1371	5.57808e-07	0.56952	0.958	0.875	0.00882007	7	ARHGAP27	superficial conjunctival epithelium
1372	2.27841e-05	0.569287	1	0.782	0.360262	7	LAYN	superficial conjunctival epithelium
1373	0.0003021	0.569223	1	0.982	1	7	TACSTD2	superficial conjunctival epithelium
1374	6.41786e-08	0.568701	0.75	0.345	0.00101479	7	SLC39A2	superficial conjunctival epithelium
1375	6.04385e-06	0.568531	0.75	0.482	0.0955653	7	PNLIPRP3	superficial conjunctival epithelium
1376	0.00105655	0.565645	0.875	0.773	1	7	ZNF503	superficial conjunctival epithelium
1377	8.44814e-05	0.565121	0.917	0.834	1	7	KLF4	superficial conjunctival epithelium
1378	5.63981e-06	0.564328	0.958	0.87	0.0891767	7	EMC3	superficial conjunctival epithelium
1379	0.00199727	0.563658	1	0.914	1	7	NBL1	superficial conjunctival epithelium
1380	5.27854e-05	0.563322	1	0.884	0.834643	7	KLF5	superficial conjunctival epithelium
1381	0.000110607	0.563073	0.542	0.257	1	7	AQP3	superficial conjunctival epithelium
1382	0.000319443	0.562064	0.667	0.457	1	7	TINCR	superficial conjunctival epithelium
1383	0.000139662	0.560698	0.917	0.882	1	7	SESTD1	superficial conjunctival epithelium
1384	0.00277704	0.558699	0.917	0.895	1	7	SPTSSA	superficial conjunctival epithelium
1385	1.34462e-05	0.558456	0.917	0.809	0.212611	7	MTUS1	superficial conjunctival epithelium
1386	9.36943e-07	0.556004	0.708	0.33	0.0148149	7	TMEM45B	superficial conjunctival epithelium
1387	0.00210071	0.550264	0.958	0.739	1	7	MT-ATP8	superficial conjunctival epithelium
1388	4.3387e-05	0.548119	0.958	0.818	0.686035	7	EFNA1	superficial conjunctival epithelium
1389	1.65151e-09	0.547931	0.792	0.359	2.61137e-05	7	MYLIP	superficial conjunctival epithelium
1390	2.70061e-05	0.542111	0.958	0.8	0.42702	7	DCXR	superficial conjunctival epithelium
1391	1.28353e-12	0.540988	0.833	0.28	2.02952e-08	7	APOBEC3B	superficial conjunctival epithelium
1392	5.73283e-05	0.539464	0.958	0.839	0.906475	7	GRAMD2B	superficial conjunctival epithelium
1393	0.00191121	0.536506	0.875	0.739	1	7	SELENOM	superficial conjunctival epithelium
1394	0.00057545	0.536143	0.792	0.789	1	7	KCNK1	superficial conjunctival epithelium
1395	0.00733566	0.535682	1	0.905	1	7	EMC7	superficial conjunctival epithelium
1396	0.002792	0.53558	1	0.977	1	7	TMBIM6	superficial conjunctival epithelium
1397	2.16339e-05	0.530956	0.917	0.827	0.342075	7	ARL3	superficial conjunctival epithelium
1398	0.00442568	0.529736	0.875	0.857	1	7	NECTIN4	superficial conjunctival epithelium
1399	0.000122578	0.529728	1	0.923	1	7	CXCL16	superficial conjunctival epithelium
1400	6.42356e-05	0.525931	0.958	0.877	1	7	ANKRD12	superficial conjunctival epithelium
1401	0.000628309	0.524196	1	0.911	1	7	CDC42EP5	superficial conjunctival epithelium
1402	1.00921e-06	0.522852	1	0.93	0.0159576	7	SAP18	superficial conjunctival epithelium
1403	5.95786e-05	0.521635	0.917	0.873	0.942057	7	CDYL	superficial conjunctival epithelium
1404	2.69558e-08	0.520415	0.625	0.223	0.000426225	7	DGAT2	superficial conjunctival epithelium
1405	0.000126709	0.519186	0.958	0.816	1	7	FUT3	superficial conjunctival epithelium
1406	0.000804164	0.517439	0.875	0.707	1	7	RHOV	superficial conjunctival epithelium
1407	2.3407e-05	0.514761	0.833	0.589	0.370111	7	ARRB2	superficial conjunctival epithelium
1408	0.000598855	0.512326	0.792	0.757	1	7	METTL23	superficial conjunctival epithelium
1409	0.00317055	0.511327	1	0.968	1	7	RHEB	superficial conjunctival epithelium
1410	6.90065e-06	0.510104	1	0.989	0.109113	7	CD63	superficial conjunctival epithelium
1411	0.0041336	0.509994	0.625	0.536	1	7	B3GNT8	superficial conjunctival epithelium
1412	0.000203991	0.508503	0.833	0.816	1	7	CRB3	superficial conjunctival epithelium
1413	6.44824e-05	0.507491	1	0.92	1	7	TRMT112	superficial conjunctival epithelium
1414	3.3771e-05	0.506848	1	0.907	0.533987	7	ZBTB7A	superficial conjunctival epithelium
1415	0.000218454	0.506624	1	0.941	1	7	SERP1	superficial conjunctival epithelium
1416	5.65397e-07	0.506481	0.75	0.402	0.00894006	7	RNF223	superficial conjunctival epithelium
1417	2.01353e-06	0.505913	1	0.936	0.031838	7	VAPA	superficial conjunctival epithelium
1418	0.00504775	0.505154	0.958	0.907	1	7	UBE2R2	superficial conjunctival epithelium
1419	0.000172746	0.504571	0.958	0.832	1	7	CDKN1C	superficial conjunctival epithelium
1420	0.00132833	0.5026	1	0.905	1	7	MPRIP	superficial conjunctival epithelium
1421	4.99138e-07	0.502339	1	0.87	0.00789236	7	MYO5B	superficial conjunctival epithelium
1422	0.00149465	0.501537	0.875	0.77	1	7	KIAA1551	superficial conjunctival epithelium
