# Supplementary material for: Conjunctival epithelial cells resist productive SARS-CoV-2 infection
Source: Stem Cell Reports. 2022 Jun 23;17(7):1699–713. doi: 10.1016/j.stemcr.2022.05.017 (PMC9222349; doi:10.1016/j.stemcr.2022.05.017)
Supplement: Table S2. A full list of highly and differentially expressed genes between the clusters identified in the SARS-CoV-2-infected and mock ALI conjunctival organotypic culture at day 30 of differentiation [file mmc3.csv]

p_val	avg_log2FC	pct.1	pct.2	p_val_adj	cluster	gene	cell_annotation
7.45E-53	0.963397339	0.68	0.674	1.46E-48	0	C1orf56	superficial conjunctival epithelium
1.69E-15	0.872365529	0.406	0.382	3.31E-11	0	PHKG1	superficial conjunctival epithelium
4.15E-112	0.867371865	0.258	0.069	8.15E-108	0	FABP4	superficial conjunctival epithelium
2.34E-130	0.863926437	0.966	0.728	4.59E-126	0	PIGR	superficial conjunctival epithelium
1.13E-17	0.819974174	0.613	0.599	2.21E-13	0	CXCL5	superficial conjunctival epithelium
1.48E-27	0.808877447	0.48	0.386	2.90E-23	0	PPBP	superficial conjunctival epithelium
4.70E-53	0.80407191	0.669	0.548	9.22E-49	0	CXCL3	superficial conjunctival epithelium
2.93E-72	0.781590627	0.757	0.522	5.75E-68	0	OLFM4	superficial conjunctival epithelium
1.59E-15	0.72919922	0.599	0.599	3.12E-11	0	CXCL6	superficial conjunctival epithelium
8.84E-24	0.712029925	0.241	0.146	1.74E-19	0	SCGB1A1	superficial conjunctival epithelium
1.00E-05	-0.724189695	0.102	0.153	0.197216003	0	SPRR2E	superficial conjunctival epithelium
5.56E-34	-0.727791716	0.055	0.204	1.09E-29	0	SPARC	superficial conjunctival epithelium
7.53E-53	-0.757121055	0.061	0.27	1.48E-48	0	CAVIN1	superficial conjunctival epithelium
6.15E-19	-0.759889492	0.302	0.437	1.21E-14	0	IGFBP7	superficial conjunctival epithelium
4.61E-37	-0.772058629	0.053	0.211	9.05E-33	0	TNC	superficial conjunctival epithelium
1.12E-45	-0.774688022	0.124	0.329	2.20E-41	0	IL1A	superficial conjunctival epithelium
4.54E-16	-0.782366804	0.102	0.203	8.90E-12	0	SERPINB4	superficial conjunctival epithelium
1.50E-37	-0.830865705	0.258	0.13	2.94E-33	0	MUCL1	superficial conjunctival epithelium
3.66E-22	-0.87220234	0.45	0.638	7.19E-18	0	MMP7	superficial conjunctival epithelium
5.05E-28	-0.920917435	0.223	0.391	9.91E-24	0	APOE	superficial conjunctival epithelium
1.30E-39	-0.962747789	0.09	0.265	2.54E-35	0	COL17A1	superficial conjunctival epithelium
1.20E-51	-0.963370974	0.171	0.41	2.36E-47	0	LAMA3	superficial conjunctival epithelium
2.86E-16	-0.970319127	0.328	0.445	5.62E-12	0	IL1B	superficial conjunctival epithelium
6.19E-15	-0.973592332	0.781	0.904	1.22E-10	0	TPM1	superficial conjunctival epithelium
5.36E-45	-1.071193571	0.169	0.373	1.05E-40	0	INHBA	superficial conjunctival epithelium
2.76E-18	-1.100534979	0.393	0.574	5.42E-14	0	SPRR2D	superficial conjunctival epithelium
4.94E-36	-1.110299339	0.139	0.321	9.70E-32	0	TAGLN	superficial conjunctival epithelium
6.55E-58	-1.230092453	0.441	0.71	1.29E-53	0	CALD1	superficial conjunctival epithelium
4.92E-36	-1.237109452	0.202	0.385	9.65E-32	0	THBS1	superficial conjunctival epithelium
5.53E-114	-1.284772222	0.299	0.687	1.08E-109	0	FBXO32	superficial conjunctival epithelium
9.38E-77	-1.334721297	0.032	0.295	1.84E-72	0	VIM	superficial conjunctival epithelium
1.28E-13	-1.550978998	0.243	0.391	2.50E-09	0	SPINK5	superficial conjunctival epithelium
1.07E-82	-1.605820765	0.323	0.637	2.11E-78	0	CAV1	superficial conjunctival epithelium
3.02E-62	-2.30874768	0.221	0.453	5.92E-58	0	LGALS1	superficial conjunctival epithelium
1.34E-175	1.423207389	0.806	0.363	2.63E-171	1	PPBP	superficial conjunctival epithelium
1.69E-241	1.347493334	0.992	0.755	3.32E-237	1	RARRES1	superficial conjunctival epithelium
1.64E-243	1.183542358	0.983	0.634	3.23E-239	1	AGR2	superficial conjunctival epithelium
2.60E-150	1.166778832	0.814	0.443	5.11E-146	1	CLU	superficial conjunctival epithelium
4.11E-232	1.132001895	0.987	0.617	8.06E-228	1	CXCL17	superficial conjunctival epithelium
1.54E-147	1.051819726	0.938	0.599	3.03E-143	1	LYPD2	superficial conjunctival epithelium
2.92E-208	1.043045779	0.988	0.742	5.74E-204	1	SLC6A14	superficial conjunctival epithelium
2.63E-238	1.026836825	0.995	0.85	5.16E-234	1	C3	superficial conjunctival epithelium
3.77E-163	0.998876992	0.914	0.531	7.41E-159	1	CXCL3	superficial conjunctival epithelium
2.05E-199	0.992729153	0.986	0.639	4.02E-195	1	TGM2	superficial conjunctival epithelium
1.01E-109	0.977407208	0.893	0.578	1.98E-105	1	CXCL5	superficial conjunctival epithelium
2.97E-191	0.952187943	0.986	0.725	5.84E-187	1	IGFBP3	superficial conjunctival epithelium
3.01E-74	0.930420067	0.427	0.185	5.90E-70	1	PLA2G2A	superficial conjunctival epithelium
6.57E-194	0.923518444	0.999	0.93	1.29E-189	1	SLPI	superficial conjunctival epithelium
1.13E-228	0.908176561	0.994	0.607	2.23E-224	1	DHRS9	superficial conjunctival epithelium
1.80E-165	0.907086897	0.992	0.727	3.53E-161	1	PIGR	superficial conjunctival epithelium
1.26E-258	0.883336923	0.965	0.437	2.47E-254	1	CP	superficial conjunctival epithelium
2.96E-88	0.88247952	0.79	0.52	5.80E-84	1	OLFM4	superficial conjunctival epithelium
4.02E-159	0.865523476	0.979	0.658	7.89E-155	1	CEACAM6	superficial conjunctival epithelium
1.60E-134	0.855209193	0.889	0.563	3.13E-130	1	CXCL2	superficial conjunctival epithelium
8.47E-214	0.844507174	0.984	0.737	1.66E-209	1	SLC12A2	superficial conjunctival epithelium
2.52E-198	0.833739175	0.999	0.938	4.94E-194	1	LCN2	superficial conjunctival epithelium
4.73E-160	0.808747684	0.4	0.114	9.28E-156	1	KRT4	superficial conjunctival epithelium
4.33E-82	0.782358323	0.72	0.432	8.51E-78	1	KRT13	superficial conjunctival epithelium
1.12E-100	0.781734264	0.999	0.937	2.20E-96	1	S100A4	superficial conjunctival epithelium
1.34E-52	0.767310499	0.925	0.771	2.62E-48	1	CXCL1	superficial conjunctival epithelium
3.57E-242	0.75739678	0.973	0.585	7.00E-238	1	IL1R1	superficial conjunctival epithelium
6.88E-146	0.742692051	0.983	0.702	1.35E-141	1	ZG16B	superficial conjunctival epithelium
4.95E-165	0.729237702	0.928	0.515	9.71E-161	1	TFPI2	superficial conjunctival epithelium
1.29E-172	0.723461397	0.993	0.887	2.53E-168	1	CYBA	superficial conjunctival epithelium
2.76E-138	0.702128567	0.974	0.662	5.41E-134	1	NMB	superficial conjunctival epithelium
1.75E-189	0.701315524	0.878	0.443	3.44E-185	1	TCN1	superficial conjunctival epithelium
1.02E-04	-0.710148334	0.823	0.646	1	1	STK17A	superficial conjunctival epithelium
0.005091554	-0.713719368	0.834	0.673	1	1	GPNMB	superficial conjunctival epithelium
6.43E-50	-0.731195461	0.016	0.201	1.26E-45	1	TIMP3	superficial conjunctival epithelium
6.05E-50	-0.734114006	0.043	0.233	1.19E-45	1	C12orf75	superficial conjunctival epithelium
5.19E-49	-0.751477941	0.095	0.287	1.02E-44	1	AC022075.1	superficial conjunctival epithelium
1.19E-20	-0.755124203	0.908	0.734	2.33E-16	1	CNN3	superficial conjunctival epithelium
1.80E-53	-0.763180333	0.034	0.232	3.53E-49	1	DKK3	superficial conjunctival epithelium
2.42E-37	-0.76327387	0.369	0.476	4.74E-33	1	PDLIM4	superficial conjunctival epithelium
1.91E-14	-0.768527481	0.964	0.81	3.74E-10	1	S100A14	superficial conjunctival epithelium
2.03E-35	-0.770315731	0.948	0.785	3.99E-31	1	BTG1	superficial conjunctival epithelium
1.62E-29	-0.774229474	0.059	0.189	3.18E-25	1	HEPHL1	superficial conjunctival epithelium
1.07E-15	-0.774277367	0.461	0.484	2.10E-11	1	CSTA	superficial conjunctival epithelium
9.80E-06	-0.775014752	0.779	0.621	0.19226813	1	FBXO2	superficial conjunctival epithelium
3.35E-11	-0.781733886	0.842	0.691	6.57E-07	1	TUBA4A	superficial conjunctival epithelium
3.06E-37	-0.784656885	0.986	0.838	6.00E-33	1	OCIAD2	superficial conjunctival epithelium
1.94E-28	-0.787022645	0.967	0.804	3.81E-24	1	TINAGL1	superficial conjunctival epithelium
5.06E-63	-0.794717358	0.992	0.949	9.93E-59	1	SH3BGRL3	superficial conjunctival epithelium
1.34E-17	-0.794730541	0.987	0.9	2.63E-13	1	TXNDC17	superficial conjunctival epithelium
9.38E-08	-0.808979055	0.439	0.419	0.001841216	1	FLNA	superficial conjunctival epithelium
2.07E-56	-0.817904498	0.024	0.228	4.05E-52	1	PAPPA	superficial conjunctival epithelium
8.56E-27	-0.835887781	0.718	0.656	1.68E-22	1	BASP1	superficial conjunctival epithelium
5.19E-04	-0.855726373	0.848	0.663	1	1	GSTO1	superficial conjunctival epithelium
7.50E-47	-0.874522943	0.033	0.212	1.47E-42	1	TNC	superficial conjunctival epithelium
8.40E-09	-0.877835748	0.863	0.674	1.65E-04	1	PALLD	superficial conjunctival epithelium
1.73E-51	-0.880474002	0.018	0.206	3.40E-47	1	SPARC	superficial conjunctival epithelium
1.97E-55	-0.891110784	0.988	0.919	3.86E-51	1	S100A16	superficial conjunctival epithelium
2.95E-58	-0.894865275	0.055	0.27	5.79E-54	1	CAVIN1	superficial conjunctival epithelium
1.87E-43	-0.901543433	0.746	0.694	3.68E-39	1	GADD45A	superficial conjunctival epithelium
8.91E-70	-0.902227965	0.009	0.248	1.75E-65	1	LGALS7	superficial conjunctival epithelium
2.09E-33	-0.904523345	0.319	0.429	4.10E-29	1	MELTF	superficial conjunctival epithelium
2.09E-27	-0.910016643	0.203	0.323	4.11E-23	1	IL1A	superficial conjunctival epithelium
3.29E-05	-0.914696633	0.947	0.737	0.646330506	1	ITGB4	superficial conjunctival epithelium
1.15E-18	-0.926957768	0.863	0.769	2.26E-14	1	AREG	superficial conjunctival epithelium
2.04E-47	-0.937700514	0.187	0.384	4.01E-43	1	KLK5	superficial conjunctival epithelium
6.88E-07	-0.949502981	0.881	0.73	0.013509821	1	SPRR1B	superficial conjunctival epithelium
4.83E-56	-0.951484114	0.302	0.496	9.48E-52	1	CDA	superficial conjunctival epithelium
6.54E-09	-0.958034961	0.409	0.305	1.28E-04	1	PLCG2	superficial conjunctival epithelium
7.01E-71	-1.027339521	0.022	0.267	1.38E-66	1	LGALS7B	superficial conjunctival epithelium
2.43E-63	-1.032267925	0.048	0.276	4.76E-59	1	GJA1	superficial conjunctival epithelium
3.76E-17	-1.032652581	0.338	0.392	7.39E-13	1	MYL9	superficial conjunctival epithelium
3.51E-35	-1.033376356	0.954	0.797	6.89E-31	1	CD44	superficial conjunctival epithelium
6.33E-06	-1.039451486	0.764	0.601	0.124318417	1	ACTN1	superficial conjunctival epithelium
3.24E-39	-1.04303815	0.591	0.618	6.35E-35	1	PHLDA1	superficial conjunctival epithelium
8.83E-40	-1.054375582	0.858	0.783	1.73E-35	1	PLAU	superficial conjunctival epithelium
2.94E-138	-1.056129934	0.997	0.99	5.77E-134	1	HSPB1	superficial conjunctival epithelium
1.13E-19	-1.060140734	0.748	0.663	2.21E-15	1	KRT23	superficial conjunctival epithelium
2.26E-12	-1.073896682	0.484	0.503	4.45E-08	1	ADIRF	superficial conjunctival epithelium
9.70E-23	-1.07566417	0.045	0.149	1.90E-18	1	FDCSP	superficial conjunctival epithelium
1.48E-05	-1.10592732	0.57	0.497	0.290798324	1	CCND2	superficial conjunctival epithelium
3.07E-122	-1.149608612	0.987	0.925	6.03E-118	1	CLTB	superficial conjunctival epithelium
1.50E-92	-1.180053687	0.087	0.382	2.94E-88	1	DSG3	superficial conjunctival epithelium
3.32E-16	-1.189988245	0.166	0.259	6.51E-12	1	KLK7	superficial conjunctival epithelium
4.32E-63	-1.243351524	0.042	0.268	8.47E-59	1	COL17A1	superficial conjunctival epithelium
8.12E-12	-1.263993035	0.796	0.661	1.59E-07	1	LAMC2	superficial conjunctival epithelium
4.28E-78	-1.290685214	0.153	0.41	8.39E-74	1	TUBA1A	superficial conjunctival epithelium
1.06E-05	-1.310283657	0.726	0.617	0.208853612	1	MMP7	superficial conjunctival epithelium
2.83E-21	-1.314828447	0.68	0.636	5.56E-17	1	IL32	superficial conjunctival epithelium
3.37E-21	-1.319453249	0.055	0.157	6.61E-17	1	SPRR2E	superficial conjunctival epithelium
1.10E-36	-1.341603204	0.053	0.207	2.15E-32	1	SERPINB4	superficial conjunctival epithelium
9.57E-04	-1.345766063	0.917	0.728	1	1	SPRR2A	superficial conjunctival epithelium
1.76E-27	-1.381485892	0.304	0.399	3.46E-23	1	LAMA3	superficial conjunctival epithelium
1.26E-101	-1.427534933	0.125	0.435	2.48E-97	1	NUPR1	superficial conjunctival epithelium
7.62E-68	-1.431824214	0.982	0.958	1.50E-63	1	KRT17	superficial conjunctival epithelium
1.21E-08	-1.440493077	0.63	0.57	2.38E-04	1	LY6D	superficial conjunctival epithelium
1.89E-83	-1.452086446	0.02	0.296	3.71E-79	1	VIM	superficial conjunctival epithelium
1.67E-76	-1.48138538	0.049	0.311	3.29E-72	1	SERPINE1	superficial conjunctival epithelium
1.41E-26	-1.511122367	0.353	0.443	2.78E-22	1	IL1B	superficial conjunctival epithelium
2.51E-75	-1.520136079	0.124	0.376	4.92E-71	1	INHBA	superficial conjunctival epithelium
4.45E-17	-1.611986758	0.712	0.645	8.74E-13	1	FABP5	superficial conjunctival epithelium
2.28E-96	-1.74198237	0.527	0.67	4.48E-92	1	FBXO32	superficial conjunctival epithelium
3.95E-95	-1.817205186	0.025	0.329	7.76E-91	1	TAGLN	superficial conjunctival epithelium
1.89E-122	-1.853285517	0.11	0.467	3.71E-118	1	CRYAB	superficial conjunctival epithelium
4.41E-37	-1.859550866	0.79	0.684	8.65E-33	1	CALD1	superficial conjunctival epithelium
1.54E-78	-1.860236318	0.129	0.39	3.02E-74	1	THBS1	superficial conjunctival epithelium
4.51E-108	-1.898894903	0.07	0.402	8.84E-104	1	APOE	superficial conjunctival epithelium
1.56E-10	-1.924441012	0.729	0.607	3.07E-06	1	CAV1	superficial conjunctival epithelium
2.24E-93	-1.95335021	0.954	0.892	4.39E-89	1	TPM1	superficial conjunctival epithelium
9.33E-78	-2.002783053	0.939	0.847	1.83E-73	1	SFN	superficial conjunctival epithelium
1.39E-25	-2.040383205	0.547	0.562	2.72E-21	1	SPRR2D	superficial conjunctival epithelium
6.99E-120	-2.149483139	0.1	0.451	1.37E-115	1	IGFBP7	superficial conjunctival epithelium
9.84E-126	-2.16781022	0.899	0.896	1.93E-121	1	KRT6A	superficial conjunctival epithelium
5.58E-79	-2.719333347	0.392	0.57	1.10E-74	1	KRT6B	superficial conjunctival epithelium
4.79E-88	-2.84096697	0.363	0.582	9.41E-84	1	KRT16	superficial conjunctival epithelium
4.28E-48	-3.000356088	0.832	0.808	8.40E-44	1	MT2A	superficial conjunctival epithelium
6.15E-31	-3.199367196	0.021	0.147	1.21E-26	1	MUCL1	superficial conjunctival epithelium
1.08E-161	-3.275725349	0.06	0.496	2.11E-157	1	KRT14	superficial conjunctival epithelium
2.38E-137	-3.298214087	0.073	0.463	4.67E-133	1	LGALS1	superficial conjunctival epithelium
5.44E-131	-3.351138504	0.647	0.795	1.07E-126	1	S100A7	superficial conjunctival epithelium
8.93E-99	-3.714270002	0.756	0.771	1.75E-94	1	FN1	superficial conjunctival epithelium
1.16E-178	-5.663578139	0.399	0.707	2.28E-174	1	S100A2	superficial conjunctival epithelium
0	2.002670128	0.996	0.664	0	2	S100A2	basal conjunctival epithelium
0	1.916706655	0.969	0.399	0	2	LGALS1	basal conjunctival epithelium
7.58E-273	1.722251896	0.799	0.411	1.49E-268	2	IL1B	basal conjunctival epithelium
0	1.716841918	0.991	0.796	0	2	MT2A	basal conjunctival epithelium
4.89E-198	1.665335852	0.808	0.65	9.59E-194	2	FBXO32	basal conjunctival epithelium
3.13E-237	1.657959047	0.745	0.354	6.15E-233	2	APOE	basal conjunctival epithelium
3.45E-257	1.628330455	0.81	0.4	6.77E-253	2	IGFBP7	basal conjunctival epithelium
3.84E-229	1.621640753	0.833	0.625	7.54E-225	2	IL32	basal conjunctival epithelium
3.01E-232	1.603888981	0.682	0.281	5.90E-228	2	TAGLN	basal conjunctival epithelium
3.09E-103	1.546501036	0.678	0.675	6.06E-99	2	GSTO1	basal conjunctival epithelium
9.95E-250	1.530828649	0.899	0.906	1.95E-245	2	TXNDC17	basal conjunctival epithelium
8.20E-221	1.524366441	0.843	0.609	1.61E-216	2	MMP7	basal conjunctival epithelium
2.29E-291	1.415812362	0.968	0.891	4.49E-287	2	TPM1	basal conjunctival epithelium
2.09E-247	1.39430441	0.93	0.847	4.10E-243	2	SFN	basal conjunctival epithelium
4.23E-102	1.355404357	0.714	0.676	8.30E-98	2	CRABP2	basal conjunctival epithelium
1.57E-115	1.354091744	0.611	0.4	3.07E-111	2	NUPR1	basal conjunctival epithelium
2.68E-248	1.344857758	0.924	0.923	5.25E-244	2	S100A16	basal conjunctival epithelium
1.91E-100	1.288795278	0.347	0.127	3.74E-96	2	FDCSP	basal conjunctival epithelium
4.64E-60	1.235643424	0.459	0.305	9.10E-56	2	IL1A	basal conjunctival epithelium
1.16E-137	1.215123187	0.56	0.257	2.28E-133	2	VIM	basal conjunctival epithelium
1.21E-118	1.195842976	0.654	0.428	2.37E-114	2	CRYAB	basal conjunctival epithelium
2.03E-53	1.191863715	0.649	0.807	3.98E-49	2	MGST3	basal conjunctival epithelium
4.28E-94	1.191112711	0.464	0.235	8.40E-90	2	LGALS7B	basal conjunctival epithelium
9.29E-54	1.171215893	0.409	0.264	1.82E-49	2	AC022075.1	basal conjunctival epithelium
3.08E-14	1.170640639	0.502	0.641	6.04E-10	2	FBXO2	basal conjunctival epithelium
1.27E-283	1.162772126	0.984	0.755	2.49E-279	2	FN1	basal conjunctival epithelium
5.26E-62	1.133755797	0.528	0.383	1.03E-57	2	TUBA1A	basal conjunctival epithelium
1.15E-11	1.098788881	0.421	0.472	2.25E-07	2	PDLIM4	basal conjunctival epithelium
1.83E-302	1.069324223	1	0.99	3.59E-298	2	S100A10	basal conjunctival epithelium
2.03E-61	1.06915797	0.394	0.22	3.97E-57	2	LGALS7	basal conjunctival epithelium
4.93E-229	1.068354072	0.951	0.773	9.67E-225	2	S100A7	basal conjunctival epithelium
4.50E-131	1.060534673	0.784	0.603	8.84E-127	2	CAV1	basal conjunctival epithelium
4.67E-260	1.060524431	0.977	0.976	9.17E-256	2	TXN	basal conjunctival epithelium
8.93E-218	1.0602701	0.935	0.954	1.75E-213	2	SH3BGRL3	basal conjunctival epithelium
1.30E-65	1.044384714	0.308	0.136	2.54E-61	2	G0S2	basal conjunctival epithelium
3.30E-112	1.043426034	0.429	0.18	6.48E-108	2	SERPINB4	basal conjunctival epithelium
9.32E-17	1.043225103	0.459	0.485	1.83E-12	2	CDA	basal conjunctival epithelium
2.56E-15	1.016599069	0.385	0.361	5.03E-11	2	RBP1	basal conjunctival epithelium
6.56E-26	1.01546677	0.44	0.385	1.29E-21	2	MYL9	basal conjunctival epithelium
6.52E-175	1.014467253	0.884	0.946	1.28E-170	2	POLR2L	basal conjunctival epithelium
1.05E-159	1.005895319	0.918	0.895	2.06E-155	2	KRT7	basal conjunctival epithelium
1.16E-68	0.998207932	0.737	0.778	2.28E-64	2	AREG	basal conjunctival epithelium
5.28E-42	0.997270367	0.646	0.838	1.04E-37	2	S100A13	basal conjunctival epithelium
1.46E-161	0.995263967	0.894	0.931	2.87E-157	2	CLTB	basal conjunctival epithelium
2.11E-18	0.989081735	0.56	0.741	4.14E-14	2	ANXA5	basal conjunctival epithelium
1.61E-174	0.987853841	0.941	0.912	3.16E-170	2	KRT5	basal conjunctival epithelium
4.12E-37	0.986360304	0.277	0.156	8.10E-33	2	FEZ1	basal conjunctival epithelium
2.70E-48	0.972287229	0.273	0.133	5.30E-44	2	TREM2	basal conjunctival epithelium
4.19E-24	0.96414622	0.271	0.179	8.23E-20	2	IL36G	basal conjunctival epithelium
2.95E-186	0.947704685	0.922	0.955	5.78E-182	2	CHCHD2	basal conjunctival epithelium
2.02E-91	0.942086525	0.749	0.687	3.96E-87	2	CALD1	basal conjunctival epithelium
2.41E-115	0.941456276	0.637	0.353	4.72E-111	2	THBS1	basal conjunctival epithelium
2.30E-08	0.939101167	0.429	0.49	4.51E-04	2	MT1E	basal conjunctival epithelium
6.62E-07	0.938355149	0.521	0.77	0.012998934	2	PDCD5	basal conjunctival epithelium
2.09E-13	0.934547368	0.517	0.623	4.11E-09	2	PHLDA1	basal conjunctival epithelium
2.72E-06	0.933743574	0.533	0.78	0.05333883	2	IFI27L2	basal conjunctival epithelium
7.91E-33	0.928070621	0.274	0.161	1.55E-28	2	NNMT	basal conjunctival epithelium
5.49E-51	0.921534014	0.547	0.425	1.08E-46	2	CCL20	basal conjunctival epithelium
1.34E-208	0.91833729	0.972	0.972	2.62E-204	2	MYL12B	basal conjunctival epithelium
1.95E-155	0.905085107	0.886	0.932	3.83E-151	2	TSPO	basal conjunctival epithelium
2.32E-40	0.898706976	0.669	0.861	4.55E-36	2	OCIAD2	basal conjunctival epithelium
1.08E-92	0.896077135	0.788	0.92	2.11E-88	2	ATP5IF1	basal conjunctival epithelium
8.65E-156	0.894126717	0.908	0.95	1.70E-151	2	MYL12A	basal conjunctival epithelium
8.39E-208	0.890485063	0.998	0.957	1.65E-203	2	KRT17	basal conjunctival epithelium
8.01E-47	0.882588298	0.661	0.805	1.57E-42	2	ARPC1B	basal conjunctival epithelium
2.20E-180	0.877205082	0.945	0.961	4.32E-176	2	PFN1	basal conjunctival epithelium
3.47E-33	0.874648475	0.622	0.708	6.81E-29	2	IGFBP2	basal conjunctival epithelium
5.74E-69	0.87350641	0.766	0.892	1.13E-64	2	PHLDA2	basal conjunctival epithelium
1.64E-40	0.869611454	0.506	0.385	3.23E-36	2	LAMA3	basal conjunctival epithelium
8.11E-07	0.867504915	0.525	0.762	0.015911398	2	CNN3	basal conjunctival epithelium
0	0.866344174	1	0.999	0	2	S100A11	basal conjunctival epithelium
2.46E-123	0.865326665	0.843	0.939	4.83E-119	2	NDUFS5	basal conjunctival epithelium
3.02E-179	0.853689793	0.942	0.961	5.94E-175	2	HINT1	basal conjunctival epithelium
3.74E-44	0.853427881	0.68	0.874	7.34E-40	2	ATOX1	basal conjunctival epithelium
5.02E-29	0.847849242	0.239	0.134	9.85E-25	2	TPM2	basal conjunctival epithelium
1.23E-53	0.841665883	0.724	0.867	2.42E-49	2	TNFRSF12A	basal conjunctival epithelium
5.11E-23	0.839341941	0.308	0.214	1.00E-18	2	C12orf75	basal conjunctival epithelium
6.02E-39	0.838045691	0.662	0.868	1.18E-34	2	RAN	basal conjunctival epithelium
4.89E-83	0.814501767	0.774	0.912	9.60E-79	2	POMP	basal conjunctival epithelium
4.18E-64	0.814301541	0.731	0.852	8.20E-60	2	PDLIM1	basal conjunctival epithelium
8.52E-25	0.81340368	0.268	0.168	1.67E-20	2	SERPINE2	basal conjunctival epithelium
4.51E-53	0.804722584	0.701	0.888	8.85E-49	2	ATP5MC3	basal conjunctival epithelium
3.78E-96	0.800318874	0.682	0.553	7.42E-92	2	SPRR2D	basal conjunctival epithelium
3.38E-06	0.798480571	0.296	0.492	0.066323197	2	RAC2	basal conjunctival epithelium
0.008158988	0.798271906	0.516	0.823	1	2	PFDN2	basal conjunctival epithelium
7.59E-14	0.795271903	0.587	0.838	1.49E-09	2	JPT1	basal conjunctival epithelium
8.01E-21	0.785109927	0.588	0.676	1.57E-16	2	LAMC2	basal conjunctival epithelium
7.65E-05	0.782894069	0.379	0.425	1	2	MELTF	basal conjunctival epithelium
0.002323803	0.782238502	0.496	0.712	1	2	GADD45A	basal conjunctival epithelium
5.09E-11	0.762739519	0.218	0.164	9.99E-07	2	SNCA	basal conjunctival epithelium
6.57E-30	0.762450812	0.657	0.879	1.29E-25	2	SSBP1	basal conjunctival epithelium
1.97E-192	0.759496927	0.989	0.983	3.86E-188	2	ACTG1	basal conjunctival epithelium
3.26E-104	0.75439833	0.848	0.942	6.40E-100	2	SEC61G	basal conjunctival epithelium
4.42E-223	0.752626853	0.991	0.993	8.67E-219	2	MYL6	basal conjunctival epithelium
1.44E-70	0.752451972	0.49	0.279	2.83E-66	2	SERPINE1	basal conjunctival epithelium
5.05E-32	0.751329335	0.664	0.832	9.90E-28	2	S100A14	basal conjunctival epithelium
3.76E-212	0.74922942	0.996	0.99	7.38E-208	2	ANXA2	basal conjunctival epithelium
2.46E-80	0.747320936	0.792	0.922	4.83E-76	2	ATP6V1F	basal conjunctival epithelium
9.28E-130	0.746799582	0.917	0.963	1.82E-125	2	CFL1	basal conjunctival epithelium
1.61E-144	0.744547438	0.955	0.967	3.16E-140	2	GAPDH	basal conjunctival epithelium
2.44E-06	0.743046442	0.374	0.68	0.047860852	2	PYCARD	basal conjunctival epithelium
1.43E-17	0.733787065	0.604	0.856	2.81E-13	2	APRT	basal conjunctival epithelium
1.14E-187	0.729985642	0.995	0.99	2.24E-183	2	HSPB1	basal conjunctival epithelium
7.24E-18	0.721451819	0.508	0.502	1.42E-13	2	CCND2	basal conjunctival epithelium
4.65E-05	0.720477497	0.201	0.175	0.912064563	2	LINC00973	basal conjunctival epithelium
4.47E-19	0.71698343	0.296	0.213	8.78E-15	2	DKK3	basal conjunctival epithelium
2.80E-81	0.716231807	0.804	0.932	5.50E-77	2	ATP5MF	basal conjunctival epithelium
3.87E-05	0.712513688	0.197	0.171	0.759384657	2	MLLT11	basal conjunctival epithelium
1.45E-04	0.710694062	0.36	0.61	1	2	TUBB2A	basal conjunctival epithelium
1.35E-27	0.706792871	0.674	0.825	2.64E-23	2	TINAGL1	basal conjunctival epithelium
1.48E-74	0.706161938	0.821	0.924	2.91E-70	2	PKM	basal conjunctival epithelium
5.93E-96	0.704664816	0.859	0.945	1.16E-91	2	UBL5	basal conjunctival epithelium
3.25E-110	0.702286448	0.911	0.956	6.39E-106	2	NACA	basal conjunctival epithelium
5.26E-23	0.700409238	0.624	0.86	1.03E-18	2	MZT2B	basal conjunctival epithelium
1.30E-233	-0.703367813	0.075	0.675	2.54E-229	2	PHACTR2	basal conjunctival epithelium
2.30E-226	-0.705991207	0.052	0.64	4.52E-222	2	EPCAM	basal conjunctival epithelium
1.73E-181	-0.706171182	0.18	0.778	3.40E-177	2	PRRC2C	basal conjunctival epithelium
3.94E-105	-0.707684391	0.335	0.816	7.73E-101	2	TXNIP	basal conjunctival epithelium
2.95E-217	-0.708483658	0.033	0.601	5.79E-213	2	SCNN1A	basal conjunctival epithelium
4.16E-205	-0.71051008	0.165	0.787	8.16E-201	2	TMEM30A	basal conjunctival epithelium
8.70E-222	-0.712485259	0.086	0.671	1.71E-217	2	CORO2A	basal conjunctival epithelium
4.64E-234	-0.719123252	0.125	0.754	9.11E-230	2	CPD	basal conjunctival epithelium
1.39E-147	-0.721253687	0.234	0.781	2.73E-143	2	TXNRD1	basal conjunctival epithelium
2.22E-212	-0.722041403	0.03	0.583	4.36E-208	2	ST6GALNAC1	basal conjunctival epithelium
8.31E-180	-0.722689437	0.069	0.597	1.63E-175	2	BIRC3	basal conjunctival epithelium
4.48E-175	-0.723194566	0.207	0.802	8.79E-171	2	HSPA5	basal conjunctival epithelium
4.22E-195	-0.72811357	0.117	0.689	8.29E-191	2	ARHGDIB	basal conjunctival epithelium
3.73E-169	-0.729852826	0.077	0.593	7.32E-165	2	KRT15	basal conjunctival epithelium
5.96E-81	-0.733177792	0.036	0.332	1.17E-76	2	FCGBP	basal conjunctival epithelium
1.68E-191	-0.739572908	0.178	0.793	3.30E-187	2	TIMP2	basal conjunctival epithelium
1.36E-185	-0.740004906	0.169	0.746	2.66E-181	2	LYN	basal conjunctival epithelium
1.65E-181	-0.741041627	0.205	0.799	3.25E-177	2	CD46	basal conjunctival epithelium
1.60E-139	-0.745672336	0.275	0.826	3.14E-135	2	GTF2I	basal conjunctival epithelium
2.96E-201	-0.746703885	0.107	0.679	5.81E-197	2	NCOA7	basal conjunctival epithelium
1.69E-200	-0.749600215	0.07	0.639	3.32E-196	2	CX3CL1	basal conjunctival epithelium
1.23E-154	-0.750009787	0.253	0.82	2.42E-150	2	PLK2	basal conjunctival epithelium
3.20E-248	-0.752948195	0.093	0.725	6.28E-244	2	CCPG1	basal conjunctival epithelium
3.55E-195	-0.762026907	0.166	0.787	6.97E-191	2	SON	basal conjunctival epithelium
4.54E-193	-0.769580755	0.048	0.584	8.92E-189	2	GCNT3	basal conjunctival epithelium
9.73E-130	-0.772260428	0.299	0.814	1.91E-125	2	KLF6	basal conjunctival epithelium
1.84E-212	-0.774627589	0.038	0.582	3.60E-208	2	B3GALT5	basal conjunctival epithelium
1.83E-132	-0.775106386	0.701	0.93	3.59E-128	2	TACSTD2	basal conjunctival epithelium
5.43E-212	-0.776807656	0.025	0.569	1.06E-207	2	AL512274.1	basal conjunctival epithelium
7.66E-166	-0.776925753	0.032	0.499	1.50E-161	2	AL356234.2	basal conjunctival epithelium
1.47E-21	-0.785342681	0.915	0.943	2.89E-17	2	S100A4	basal conjunctival epithelium
5.70E-235	-0.797821667	0.031	0.62	1.12E-230	2	NEBL	basal conjunctival epithelium
1.33E-219	-0.80037805	0.14	0.761	2.60E-215	2	STOM	basal conjunctival epithelium
1.97E-200	-0.801743396	0.066	0.613	3.86E-196	2	DUSP5	basal conjunctival epithelium
4.59E-207	-0.80175881	0.041	0.599	9.01E-203	2	CTSS	basal conjunctival epithelium
3.71E-229	-0.80420352	0.086	0.688	7.28E-225	2	APOL6	basal conjunctival epithelium
4.45E-196	-0.80450141	0.033	0.553	8.74E-192	2	POLR2J3	basal conjunctival epithelium
2.11E-257	-0.806001315	0.069	0.694	4.14E-253	2	TRIM56	basal conjunctival epithelium
1.87E-110	-0.809589278	0.366	0.842	3.67E-106	2	HLA-A	basal conjunctival epithelium
3.52E-217	-0.809986087	0.138	0.749	6.91E-213	2	C6orf132	basal conjunctival epithelium
2.44E-150	-0.810943085	0.073	0.549	4.79E-146	2	FAM3D	basal conjunctival epithelium
1.08E-215	-0.811190445	0.103	0.693	2.12E-211	2	LMO7	basal conjunctival epithelium
1.67E-222	-0.811605173	0.041	0.615	3.27E-218	2	APOL1	basal conjunctival epithelium
9.96E-156	-0.816510188	0.053	0.52	1.96E-151	2	SLC40A1	basal conjunctival epithelium
2.23E-184	-0.818249473	0.039	0.554	4.37E-180	2	VSIG2	basal conjunctival epithelium
2.94E-150	-0.818492843	0.296	0.841	5.77E-146	2	ASAH1	basal conjunctival epithelium
1.24E-220	-0.819891375	0.136	0.762	2.43E-216	2	GOLGB1	basal conjunctival epithelium
2.57E-146	-0.821951925	0.297	0.821	5.04E-142	2	IER2	basal conjunctival epithelium
2.86E-144	-0.824684192	0.379	0.872	5.62E-140	2	TMEM59	basal conjunctival epithelium
4.10E-230	-0.824982793	0.086	0.684	8.04E-226	2	GALNT5	basal conjunctival epithelium
1.49E-257	-0.825672337	0.078	0.715	2.92E-253	2	RBM47	basal conjunctival epithelium
4.09E-145	-0.828513473	0.319	0.841	8.03E-141	2	APLP2	basal conjunctival epithelium
1.19E-185	-0.829185455	0.121	0.67	2.34E-181	2	EGR1	basal conjunctival epithelium
4.32E-207	-0.833977354	0.178	0.797	8.49E-203	2	PLXNB2	basal conjunctival epithelium
1.52E-53	-0.84144004	0.053	0.277	2.98E-49	2	AZGP1	basal conjunctival epithelium
1.42E-212	-0.850072025	0.142	0.77	2.78E-208	2	RRBP1	basal conjunctival epithelium
4.34E-211	-0.857341179	0.081	0.662	8.52E-207	2	SCEL	basal conjunctival epithelium
2.84E-112	-0.861227917	0.739	0.945	5.58E-108	2	CD24	basal conjunctival epithelium
1.36E-153	-0.864763133	0.198	0.718	2.67E-149	2	NMB	basal conjunctival epithelium
1.03E-13	-0.869734752	0.069	0.158	2.02E-09	2	SCGB1A1	basal conjunctival epithelium
2.43E-133	-0.878427131	0.294	0.789	4.77E-129	2	FOS	basal conjunctival epithelium
5.54E-230	-0.883921778	0.126	0.743	1.09E-225	2	SLC9A3R1	basal conjunctival epithelium
4.73E-223	-0.888806018	0.114	0.717	9.29E-219	2	CD55	basal conjunctival epithelium
7.68E-190	-0.89202293	0.129	0.702	1.51E-185	2	SMIM22	basal conjunctival epithelium
1.07E-165	-0.893071003	0.163	0.717	2.09E-161	2	NCCRP1	basal conjunctival epithelium
1.17E-215	-0.908926662	0.146	0.774	2.30E-211	2	AKAP9	basal conjunctival epithelium
3.27E-116	-0.915783302	0.359	0.829	6.41E-112	2	IVL	basal conjunctival epithelium
8.32E-204	-0.918203312	0.118	0.708	1.63E-199	2	EMP1	basal conjunctival epithelium
5.26E-200	-0.918897662	0.194	0.799	1.03E-195	2	TMEM106B	basal conjunctival epithelium
7.20E-135	-0.923493495	0.619	0.917	1.41E-130	2	HLA-C	basal conjunctival epithelium
5.32E-131	-0.93423575	0.379	0.856	1.04E-126	2	SOX4	basal conjunctival epithelium
1.47E-150	-0.940506538	0.245	0.788	2.89E-146	2	ITGB8	basal conjunctival epithelium
6.44E-242	-0.941172909	0.076	0.697	1.26E-237	2	LIPH	basal conjunctival epithelium
7.83E-172	-0.944148196	0.3	0.854	1.54E-167	2	TMBIM6	basal conjunctival epithelium
1.97E-129	-0.95062316	0.034	0.438	3.87E-125	2	CEACAM5	basal conjunctival epithelium
1.22E-53	-0.955845787	0.046	0.267	2.39E-49	2	KLK7	basal conjunctival epithelium
2.05E-149	-0.966417019	0.302	0.826	4.03E-145	2	MDK	basal conjunctival epithelium
5.84E-97	-0.967471092	0.962	0.984	1.15E-92	2	B2M	basal conjunctival epithelium
8.90E-229	-0.970535277	0.07	0.659	1.75E-224	2	VTCN1	basal conjunctival epithelium
1.46E-223	-0.972650951	0.139	0.754	2.86E-219	2	FOXC1	basal conjunctival epithelium
1.06E-71	-0.975442545	0.076	0.365	2.08E-67	2	SLC26A4	basal conjunctival epithelium
3.01E-251	-0.979803987	0.107	0.742	5.90E-247	2	KLF5	basal conjunctival epithelium
4.17E-157	-0.985762355	0.289	0.806	8.18E-153	2	TSPAN1	basal conjunctival epithelium
8.66E-243	-0.98605486	0.11	0.732	1.70E-238	2	MBOAT2	basal conjunctival epithelium
3.99E-204	-0.99679958	0.036	0.581	7.82E-200	2	SLC44A4	basal conjunctival epithelium
1.64E-229	-1.001113273	0.121	0.739	3.22E-225	2	NFKBIZ	basal conjunctival epithelium
1.00E-211	-1.014236423	0.034	0.586	1.97E-207	2	STEAP4	basal conjunctival epithelium
4.46E-215	-1.016015158	0.121	0.717	8.76E-211	2	MAL2	basal conjunctival epithelium
4.35E-25	-1.02167648	0.074	0.211	8.54E-21	2	PLA2G2A	basal conjunctival epithelium
4.28E-165	-1.024369706	0.217	0.74	8.41E-161	2	XDH	basal conjunctival epithelium
9.20E-85	-1.037820755	0.463	0.845	1.81E-80	2	ID1	basal conjunctival epithelium
5.19E-241	-1.041922249	0.102	0.717	1.02E-236	2	GOLM1	basal conjunctival epithelium
1.33E-209	-1.042721684	0.046	0.601	2.62E-205	2	CFB	basal conjunctival epithelium
5.28E-146	-1.045363632	0.053	0.503	1.04E-141	2	CP	basal conjunctival epithelium
6.44E-239	-1.052498779	0.103	0.725	1.26E-234	2	TTC9	basal conjunctival epithelium
1.92E-228	-1.073714816	0.175	0.811	3.76E-224	2	MT-ND4L	basal conjunctival epithelium
6.47E-114	-1.079931288	0.056	0.439	1.27E-109	2	KLK6	basal conjunctival epithelium
1.26E-218	-1.083451419	0.039	0.606	2.47E-214	2	KRT80	basal conjunctival epithelium
2.44E-152	-1.086069114	0.465	0.882	4.80E-148	2	F3	basal conjunctival epithelium
2.35E-202	-1.090242486	0.062	0.601	4.61E-198	2	UPK1B	basal conjunctival epithelium
2.91E-102	-1.100624638	0.301	0.71	5.71E-98	2	SPRR3	basal conjunctival epithelium
1.37E-218	-1.112800454	0.156	0.751	2.68E-214	2	DUSP4	basal conjunctival epithelium
1.58E-150	-1.131010911	0.274	0.799	3.10E-146	2	CST6	basal conjunctival epithelium
2.04E-179	-1.136542516	0.294	0.838	4.00E-175	2	PRSS22	basal conjunctival epithelium
2.44E-258	-1.154808447	0.107	0.744	4.79E-254	2	RNF213	basal conjunctival epithelium
3.45E-115	-1.162311348	0.067	0.449	6.77E-111	2	SLC34A2	basal conjunctival epithelium
1.04E-248	-1.171504557	0.135	0.77	2.03E-244	2	PTGES	basal conjunctival epithelium
2.98E-206	-1.171639776	0.172	0.752	5.85E-202	2	RDH10	basal conjunctival epithelium
3.75E-220	-1.180013649	0.194	0.794	7.36E-216	2	SLC12A2	basal conjunctival epithelium
8.63E-198	-1.181119412	0.28	0.836	1.69E-193	2	GLUL	basal conjunctival epithelium
1.06E-83	-1.233015174	0.085	0.415	2.07E-79	2	PPBP	basal conjunctival epithelium
2.58E-235	-1.234790384	0.304	0.875	5.07E-231	2	MT-ND5	basal conjunctival epithelium
1.36E-111	-1.2702415	0.178	0.584	2.67E-107	2	CXCL3	basal conjunctival epithelium
3.21E-190	-1.275056004	0.199	0.755	6.30E-186	2	NDRG2	basal conjunctival epithelium
1.55E-147	-1.280301242	0.124	0.609	3.03E-143	2	IFI6	basal conjunctival epithelium
8.87E-223	-1.282391084	0.073	0.656	1.74E-218	2	BCAS1	basal conjunctival epithelium
1.91E-210	-1.304699993	0.298	0.853	3.74E-206	2	CLDN4	basal conjunctival epithelium
1.16E-248	-1.305955484	0.077	0.699	2.27E-244	2	TMPRSS4	basal conjunctival epithelium
1.37E-198	-1.340615846	0.523	0.912	2.68E-194	2	GSN	basal conjunctival epithelium
2.12E-145	-1.343168684	0.452	0.873	4.16E-141	2	HLA-B	basal conjunctival epithelium
4.89E-266	-1.357839085	0.101	0.74	9.60E-262	2	INSR	basal conjunctival epithelium
9.84E-191	-1.35945122	0.083	0.61	1.93E-186	2	MUC4	basal conjunctival epithelium
9.54E-213	-1.366129323	0.079	0.655	1.87E-208	2	MUC16	basal conjunctival epithelium
4.15E-261	-1.381242536	0.128	0.756	8.15E-257	2	MYH14	basal conjunctival epithelium
5.67E-242	-1.394997207	0.177	0.784	1.11E-237	2	FAM83A	basal conjunctival epithelium
1.20E-209	-1.404291319	0.254	0.815	2.36E-205	2	SRD5A3	basal conjunctival epithelium
1.26E-237	-1.434508327	0.154	0.764	2.47E-233	2	MACC1	basal conjunctival epithelium
3.85E-214	-1.456419035	0.108	0.681	7.55E-210	2	ADGRF1	basal conjunctival epithelium
4.98E-226	-1.460400257	0.553	0.927	9.78E-222	2	MT-ND4	basal conjunctival epithelium
3.83E-155	-1.465545481	0.092	0.56	7.52E-151	2	CEACAM7	basal conjunctival epithelium
1.09E-243	-1.473389185	0.364	0.888	2.14E-239	2	MT-ND1	basal conjunctival epithelium
1.50E-215	-1.477802904	0.616	0.928	2.95E-211	2	MT-CO3	basal conjunctival epithelium
1.93E-216	-1.477971174	0.572	0.923	3.79E-212	2	MT-ATP6	basal conjunctival epithelium
9.28E-233	-1.486310926	0.215	0.789	1.82E-228	2	ELF3	basal conjunctival epithelium
2.22E-222	-1.497612289	0.715	0.941	4.35E-218	2	MT-CO1	basal conjunctival epithelium
2.67E-218	-1.499795353	0.188	0.759	5.25E-214	2	ZG16B	basal conjunctival epithelium
2.95E-208	-1.502879168	0.14	0.699	5.79E-204	2	TGM2	basal conjunctival epithelium
3.53E-246	-1.507621967	0.232	0.81	6.92E-242	2	CLDN7	basal conjunctival epithelium
6.21E-263	-1.522948679	0.351	0.892	1.22E-258	2	MT-ND2	basal conjunctival epithelium
1.45E-43	-1.546281652	0.143	0.398	2.85E-39	2	SPINK5	basal conjunctival epithelium
7.82E-229	-1.55376989	0.425	0.893	1.53E-224	2	ATP1B1	basal conjunctival epithelium
5.90E-292	-1.597200786	0.141	0.798	1.16E-287	2	B4GALT5	basal conjunctival epithelium
1.05E-96	-1.651459181	0.27	0.631	2.07E-92	2	PIP	basal conjunctival epithelium
2.60E-50	-1.660127809	0.367	0.616	5.09E-46	2	CXCL5	basal conjunctival epithelium
8.72E-209	-1.717732517	0.504	0.886	1.71E-204	2	C3	basal conjunctival epithelium
1.68E-255	-1.722820124	0.766	0.953	3.29E-251	2	MT-CO2	basal conjunctival epithelium
1.08E-290	-1.726348852	0.149	0.81	2.12E-286	2	GPRC5A	basal conjunctival epithelium
1.38E-203	-1.744975548	0.137	0.678	2.72E-199	2	CXCL17	basal conjunctival epithelium
1.18E-229	-1.808683862	0.106	0.671	2.33E-225	2	DHRS9	basal conjunctival epithelium
6.37E-226	-1.819454427	0.159	0.715	1.25E-221	2	MUC1	basal conjunctival epithelium
4.72E-239	-1.857276845	0.12	0.718	9.26E-235	2	GDF15	basal conjunctival epithelium
1.15E-167	-1.868194764	0.032	0.499	2.25E-163	2	CLU	basal conjunctival epithelium
2.38E-271	-1.868796882	0.495	0.919	4.68E-267	2	MT-CYB	basal conjunctival epithelium
9.89E-266	-1.884047095	0.562	0.927	1.94E-261	2	MT-ND3	basal conjunctival epithelium
2.51E-154	-1.927241753	0.42	0.816	4.92E-150	2	RARRES3	basal conjunctival epithelium
1.38E-202	-2.011125078	0.818	0.943	2.71E-198	2	SLPI	basal conjunctival epithelium
3.97E-298	-2.022091376	0.145	0.799	7.80E-294	2	RAB11FIP1	basal conjunctival epithelium
5.68E-165	-2.072111661	0.492	0.869	1.12E-160	2	WFDC2	basal conjunctival epithelium
3.63E-253	-2.085749922	0.21	0.798	7.12E-249	2	SLC6A14	basal conjunctival epithelium
4.62E-217	-2.127367942	0.438	0.827	9.06E-213	2	PSCA	basal conjunctival epithelium
8.27E-270	-2.153341829	0.177	0.812	1.62E-265	2	NEAT1	basal conjunctival epithelium
1.10E-203	-2.183990772	0.176	0.693	2.16E-199	2	AGR2	basal conjunctival epithelium
2.62E-166	-2.236486528	0.463	0.876	5.15E-162	2	MALAT1	basal conjunctival epithelium
4.48E-243	-2.35905656	0.247	0.78	8.80E-239	2	PIGR	basal conjunctival epithelium
1.12E-282	-2.365132041	0.091	0.722	2.20E-278	2	CEACAM6	basal conjunctival epithelium
4.66E-99	-2.408616152	0.23	0.56	9.15E-95	2	OLFM4	basal conjunctival epithelium
1.33E-206	-2.42567597	0.269	0.784	2.61E-202	2	S100P	basal conjunctival epithelium
1.34E-289	-2.529680101	0.162	0.784	2.63E-285	2	IGFBP3	basal conjunctival epithelium
3.72E-262	-2.559426597	0.783	0.954	7.31E-258	2	LCN2	basal conjunctival epithelium
1.06E-281	-2.58602766	0.209	0.812	2.08E-277	2	RARRES1	basal conjunctival epithelium
1.04E-166	-2.708752408	0.183	0.653	2.05E-162	2	LYPD2	basal conjunctival epithelium
6.18E-26	-3.080209544	0.032	0.146	1.21E-21	2	MUCL1	basal conjunctival epithelium
7.35E-139	-3.083093173	0.069	0.479	1.44E-134	2	KRT13	basal conjunctival epithelium
1.10E-09	1.840879431	0.195	0.32	2.16E-05	3	PLCG2	superficial conjunctival epithelium
8.21E-37	1.071567591	0.728	0.73	1.61E-32	3	MTRNR2L12	superficial conjunctival epithelium
9.61E-18	1.00784532	0.516	0.447	1.89E-13	3	KRT13	superficial conjunctival epithelium
2.30E-63	0.927693264	0.776	0.595	4.51E-59	3	PIP	superficial conjunctival epithelium
6.51E-21	0.908309283	0.782	0.768	1.28E-16	3	MT-ND4L	superficial conjunctival epithelium
3.83E-55	0.810640277	0.914	0.832	7.52E-51	3	MT-ND5	superficial conjunctival epithelium
1.88E-33	0.808559988	0.877	0.846	3.69E-29	3	MALAT1	superficial conjunctival epithelium
7.01E-53	0.769520765	0.927	0.851	1.38E-48	3	MT-ND2	superficial conjunctival epithelium
1.26E-78	0.753773258	0.951	0.896	2.47E-74	3	MT-ATP6	superficial conjunctival epithelium
1.43E-49	-0.703773545	0.249	0.519	2.82E-45	3	CCND2	superficial conjunctival epithelium
6.18E-20	-0.713574446	0.296	0.483	1.21E-15	3	CTSV	superficial conjunctival epithelium
1.24E-12	-0.715637391	0.4	0.572	2.43E-08	3	SPRR2D	superficial conjunctival epithelium
3.86E-56	-0.728307644	0.083	0.33	7.57E-52	3	IL1A	superficial conjunctival epithelium
1.21E-40	-0.734448601	0.029	0.204	2.38E-36	3	SPARC	superficial conjunctival epithelium
8.26E-39	-0.736627567	0.195	0.401	1.62E-34	3	MYL9	superficial conjunctival epithelium
2.35E-60	-0.767507376	0.111	0.379	4.61E-56	3	DSG3	superficial conjunctival epithelium
3.12E-22	-0.769672925	0.073	0.204	6.12E-18	3	SERPINB4	superficial conjunctival epithelium
3.72E-52	-0.789003808	0.369	0.657	7.31E-48	3	IL32	superficial conjunctival epithelium
3.75E-55	-0.789068102	0.393	0.689	7.35E-51	3	LAMC2	superficial conjunctival epithelium
3.38E-40	-0.83012028	0.186	0.407	6.63E-36	3	LAMA3	superficial conjunctival epithelium
5.64E-94	-0.839519111	0.268	0.635	1.11E-89	3	ACTN1	superficial conjunctival epithelium
1.20E-49	-0.855781761	0.413	0.677	2.36E-45	3	FBXO32	superficial conjunctival epithelium
1.25E-35	-0.866168955	0.115	0.305	2.45E-31	3	SERPINE1	superficial conjunctival epithelium
4.76E-13	-0.877717697	0.069	0.155	9.34E-09	3	SPRR2E	superficial conjunctival epithelium
2.08E-36	-0.917281826	0.176	0.371	4.07E-32	3	INHBA	superficial conjunctival epithelium
1.35E-44	-0.956263843	0.208	0.452	2.64E-40	3	IL1B	superficial conjunctival epithelium
3.96E-65	-0.956354596	0.133	0.41	7.78E-61	3	TUBA1A	superficial conjunctival epithelium
1.42E-39	-0.979587168	0.72	0.907	2.79E-35	3	TPM1	superficial conjunctival epithelium
1.19E-47	-1.026652121	0.058	0.266	2.34E-43	3	COL17A1	superficial conjunctival epithelium
1.46E-32	-1.029301029	0.442	0.663	2.86E-28	3	FABP5	superficial conjunctival epithelium
8.56E-46	-1.107755239	0.153	0.387	1.68E-41	3	THBS1	superficial conjunctival epithelium
6.30E-47	-1.118162391	0.726	0.908	1.24E-42	3	KRT6A	superficial conjunctival epithelium
1.23E-55	-1.139366461	0.19	0.46	2.41E-51	3	CRYAB	superficial conjunctival epithelium
1.98E-72	-1.168271062	0.585	0.871	3.88E-68	3	SFN	superficial conjunctival epithelium
1.52E-54	-1.197812073	0.145	0.395	2.98E-50	3	APOE	superficial conjunctival epithelium
9.93E-62	-1.215062735	0.044	0.293	1.95E-57	3	VIM	superficial conjunctival epithelium
3.55E-55	-1.220237589	0.462	0.706	6.97E-51	3	CALD1	superficial conjunctival epithelium
7.42E-13	-1.2792151	0.699	0.817	1.46E-08	3	MT2A	superficial conjunctival epithelium
1.14E-13	-1.313234907	0.622	0.69	2.24E-09	3	S100A2	superficial conjunctival epithelium
2.30E-62	-1.33922125	0.065	0.324	4.50E-58	3	TAGLN	superficial conjunctival epithelium
7.39E-59	-1.365182362	0.184	0.444	1.45E-54	3	IGFBP7	superficial conjunctival epithelium
5.74E-63	-1.368296194	0.363	0.632	1.13E-58	3	CAV1	superficial conjunctival epithelium
1.60E-16	-1.439264499	0.419	0.577	3.15E-12	3	KRT16	superficial conjunctival epithelium
2.32E-12	-1.520463285	0.681	0.776	4.56E-08	3	FN1	superficial conjunctival epithelium
2.52E-63	-1.667069036	0.174	0.454	4.95E-59	3	LGALS1	superficial conjunctival epithelium
7.79E-49	-1.699412916	0.337	0.573	1.53E-44	3	KRT6B	superficial conjunctival epithelium
1.39E-32	-1.790129936	0.184	0.394	2.72E-28	3	SPINK5	superficial conjunctival epithelium
1.16E-61	-1.952464706	0.214	0.484	2.28E-57	3	KRT14	superficial conjunctival epithelium
3.77E-04	-2.66376316	0.102	0.141	1	3	MUCL1	superficial conjunctival epithelium
3.51E-218	2.068134729	0.976	0.602	6.88E-214	4	LYPD2	superficial conjunctival epithelium
3.10E-262	1.990950201	0.842	0.318	6.07E-258	4	SLC26A4	superficial conjunctival epithelium
0	1.771643664	0.846	0.282	0	4	FCGBP	superficial conjunctival epithelium
0	1.730979391	0.772	0.185	0	4	DUOXA2	superficial conjunctival epithelium
0	1.662899503	1	0.502	0	4	CEACAM7	superficial conjunctival epithelium
2.59E-250	1.610053569	0.877	0.398	5.09E-246	4	SLC34A2	superficial conjunctival epithelium
0	1.566075005	0.898	0.308	0	4	DUOX2	superficial conjunctival epithelium
2.69E-247	1.515298791	0.995	0.585	5.28E-243	4	PIP	superficial conjunctival epithelium
0	1.40698329	1	0.79	0	4	PSCA	superficial conjunctival epithelium
8.53E-257	1.406224279	0.344	0.049	1.67E-252	4	AQP5	superficial conjunctival epithelium
0	1.372814514	0.998	0.622	0	4	ADGRF1	superficial conjunctival epithelium
0	1.345613401	1	0.49	0	4	FAM3D	superficial conjunctival epithelium
4.93E-230	1.299465359	0.996	0.622	9.68E-226	4	CXCL17	superficial conjunctival epithelium
1.54E-246	1.205792746	0.998	0.689	3.02E-242	4	XDH	superficial conjunctival epithelium
0	1.201299738	0.901	0.311	0	4	IL19	superficial conjunctival epithelium
3.53E-259	1.194544294	0.999	0.758	6.92E-255	4	TSPAN1	superficial conjunctival epithelium
2.11E-278	1.168272403	0.963	0.418	4.15E-274	4	TMC5	superficial conjunctival epithelium
1.18E-159	1.167139345	0.998	0.639	2.31E-155	4	AGR2	superficial conjunctival epithelium
1.22E-225	1.139550068	1	0.659	2.40E-221	4	MUC1	superficial conjunctival epithelium
4.31E-182	1.118481587	1	0.966	8.45E-178	4	S100A8	superficial conjunctival epithelium
3.72E-32	1.106019694	0.589	0.443	7.30E-28	4	KRT13	superficial conjunctival epithelium
2.86E-218	1.08690828	1	0.983	5.61E-214	4	S100A9	superficial conjunctival epithelium
4.74E-182	1.075431834	0.995	0.643	9.31E-178	4	TGM2	superficial conjunctival epithelium
9.71E-51	1.028669562	0.46	0.251	1.91E-46	4	AZGP1	superficial conjunctival epithelium
3.31E-229	1.002025694	1	0.939	6.50E-225	4	LCN2	superficial conjunctival epithelium
2.73E-185	0.973270621	0.92	0.464	5.35E-181	4	SLC40A1	superficial conjunctival epithelium
4.62E-219	0.95958838	0.999	0.787	9.07E-215	4	GLUL	superficial conjunctival epithelium
0	0.950106261	0.992	0.433	0	4	ATP10B	superficial conjunctival epithelium
1.29E-109	0.945665652	0.998	0.765	2.54E-105	4	SRD5A3	superficial conjunctival epithelium
1.59E-236	0.942007803	0.983	0.444	3.11E-232	4	CP	superficial conjunctival epithelium
3.62E-159	0.940014084	0.999	0.73	7.11E-155	4	PIGR	superficial conjunctival epithelium
3.60E-138	0.890387659	0.999	0.854	7.06E-134	4	ATP1B1	superficial conjunctival epithelium
6.81E-235	0.883945225	0.913	0.383	1.34E-230	4	CEACAM5	superficial conjunctival epithelium
3.62E-261	0.879639858	0.762	0.244	7.11E-257	4	CAPN13	superficial conjunctival epithelium
1.53E-188	0.876234244	0.998	0.695	3.01E-184	4	DUSP4	superficial conjunctival epithelium
5.33E-209	0.873191771	0.962	0.522	1.05E-204	4	CD74	superficial conjunctival epithelium
3.62E-231	0.867450311	1	0.638	7.10E-227	4	TMPRSS4	superficial conjunctival epithelium
3.08E-208	0.860511624	0.999	0.596	6.04E-204	4	BCAS1	superficial conjunctival epithelium
5.99E-167	0.859308482	1	0.613	1.18E-162	4	DHRS9	superficial conjunctival epithelium
7.27E-169	0.852077917	0.983	0.552	1.43E-164	4	MUC4	superficial conjunctival epithelium
5.31E-148	0.843456885	1	0.838	1.04E-143	4	PDZK1IP1	superficial conjunctival epithelium
1.25E-189	0.84034174	0.996	0.658	2.45E-185	4	CD55	superficial conjunctival epithelium
1.28E-226	0.838304518	0.993	0.52	2.51E-222	4	SLC44A4	superficial conjunctival epithelium
1.14E-169	0.834221777	0.999	0.74	2.23E-165	4	B4GALT5	superficial conjunctival epithelium
1.09E-263	0.82614473	0.996	0.493	2.14E-259	4	VSIG2	superficial conjunctival epithelium
1.47E-186	0.823919845	1	0.664	2.89E-182	4	SPRR3	superficial conjunctival epithelium
1.18E-182	0.782554922	0.999	0.737	2.32E-178	4	ELF3	superficial conjunctival epithelium
2.59E-94	0.779742881	0.994	0.756	5.09E-90	4	NEAT1	superficial conjunctival epithelium
2.75E-157	0.772616658	0.999	0.708	5.39E-153	4	MACC1	superficial conjunctival epithelium
1.56E-80	0.76058543	0.999	0.934	3.06E-76	4	C15orf48	superficial conjunctival epithelium
3.19E-180	0.750220017	0.962	0.521	6.27E-176	4	NQO1	superficial conjunctival epithelium
4.13E-206	0.728987304	0.995	0.714	8.10E-202	4	CREB3L2	superficial conjunctival epithelium
1.80E-170	0.728103368	1	0.595	3.53E-166	4	MUC16	superficial conjunctival epithelium
6.40E-138	0.72562339	0.999	0.888	1.26E-133	4	CYBA	superficial conjunctival epithelium
1.51E-190	0.712385275	0.992	0.658	2.97E-186	4	SLFN5	superficial conjunctival epithelium
3.31E-222	0.712329296	0.99	0.561	6.49E-218	4	SH2D4A	superficial conjunctival epithelium
2.90E-120	0.711456871	0.984	0.666	5.69E-116	4	NMB	superficial conjunctival epithelium
2.01E-219	0.705235188	0.993	0.611	3.95E-215	4	CORO2A	superficial conjunctival epithelium
1.15E-140	0.701146248	0.999	0.729	2.26E-136	4	FAM83A	superficial conjunctival epithelium
2.03E-19	-0.700300055	0.59	0.56	3.98E-15	4	RAB32	superficial conjunctival epithelium
3.42E-48	-0.700877722	0.99	0.846	6.71E-44	4	RAN	superficial conjunctival epithelium
4.74E-17	-0.703505657	0.928	0.743	9.31E-13	4	PDCD5	superficial conjunctival epithelium
1.96E-04	-0.707500694	0.995	0.9	1	4	TXNDC17	superficial conjunctival epithelium
6.45E-35	-0.71107519	0.977	0.811	1.27E-30	4	SDC4	superficial conjunctival epithelium
7.98E-10	-0.713687649	0.764	0.673	1.57E-05	4	MT1X	superficial conjunctival epithelium
1.62E-26	-0.715445815	0.807	0.704	3.19E-22	4	SOX9	superficial conjunctival epithelium
1.20E-08	-0.723204679	0.665	0.558	2.35E-04	4	ENAH	superficial conjunctival epithelium
1.32E-29	-0.723814109	0.471	0.562	2.59E-25	4	PTMS	superficial conjunctival epithelium
6.93E-16	-0.724874027	0.813	0.671	1.36E-11	4	PRNP	superficial conjunctival epithelium
2.60E-15	-0.725514323	0.863	0.704	5.10E-11	4	CAMK2N1	superficial conjunctival epithelium
2.73E-35	-0.728340279	0.945	0.755	5.36E-31	4	CDKN2B	superficial conjunctival epithelium
2.49E-92	-0.732393958	0.998	0.971	4.89E-88	4	RPL26	superficial conjunctival epithelium
5.85E-33	-0.732812006	0.889	0.736	1.15E-28	4	MIR4435-2HG	superficial conjunctival epithelium
2.39E-52	-0.734762585	0.007	0.232	4.68E-48	4	C12orf75	superficial conjunctival epithelium
4.62E-82	-0.739881845	0.999	0.967	9.06E-78	4	RPS4X	superficial conjunctival epithelium
5.49E-93	-0.744017897	0.999	0.973	1.08E-88	4	RPL35A	superficial conjunctival epithelium
7.27E-29	-0.74612043	0.319	0.436	1.43E-24	4	COTL1	superficial conjunctival epithelium
5.21E-62	-0.746563931	0.999	0.896	1.02E-57	4	EEF1B2	superficial conjunctival epithelium
1.54E-42	-0.754105756	0.008	0.198	3.01E-38	4	TIMP3	superficial conjunctival epithelium
1.60E-05	-0.754920103	0.665	0.568	0.313787448	4	IL1RN	superficial conjunctival epithelium
9.04E-47	-0.757318416	0.038	0.252	1.77E-42	4	COL1A1	superficial conjunctival epithelium
4.85E-55	-0.758108656	0.999	0.931	9.53E-51	4	ALDH1A3	superficial conjunctival epithelium
3.95E-79	-0.758640154	1	0.99	7.76E-75	4	RPL39	superficial conjunctival epithelium
3.08E-113	-0.759171631	1	0.979	6.04E-109	4	RPL35	superficial conjunctival epithelium
5.78E-23	-0.760410681	0.656	0.378	1.13E-18	4	PPBP	superficial conjunctival epithelium
1.04E-58	-0.760778303	0.998	0.972	2.05E-54	4	RPS2	superficial conjunctival epithelium
1.03E-52	-0.762727179	0.005	0.231	2.03E-48	4	DKK3	superficial conjunctival epithelium
1.13E-28	-0.765920579	0.919	0.755	2.22E-24	4	IFI27L2	superficial conjunctival epithelium
2.49E-59	-0.770761054	0.034	0.287	4.88E-55	4	AC022075.1	superficial conjunctival epithelium
6.01E-17	-0.77170851	0.987	0.816	1.18E-12	4	ITGB6	superficial conjunctival epithelium
1.72E-29	-0.780191692	0.04	0.189	3.37E-25	4	HEPHL1	superficial conjunctival epithelium
1.61E-120	-0.781356769	0.999	0.99	3.17E-116	4	ANXA2	superficial conjunctival epithelium
2.35E-22	-0.782948389	0.56	0.565	4.61E-18	4	GLS	superficial conjunctival epithelium
3.00E-44	-0.783031922	0.995	0.817	5.89E-40	4	APP	superficial conjunctival epithelium
5.83E-52	-0.790804241	0.507	0.606	1.14E-47	4	AHNAK2	superficial conjunctival epithelium
1.58E-104	-0.792927802	1	0.995	3.10E-100	4	RPLP1	superficial conjunctival epithelium
1.01E-112	-0.795926681	0.998	0.87	1.98E-108	4	CD59	superficial conjunctival epithelium
1.66E-81	-0.808017623	0.999	0.898	3.25E-77	4	ZFAS1	superficial conjunctival epithelium
1.27E-72	-0.809366255	0.123	0.408	2.50E-68	4	MSN	superficial conjunctival epithelium
2.64E-51	-0.814585354	0.005	0.226	5.18E-47	4	PAPPA	superficial conjunctival epithelium
1.42E-11	-0.817626133	0.828	0.694	2.79E-07	4	TUBA4A	superficial conjunctival epithelium
3.62E-36	-0.818967605	0.698	0.668	7.11E-32	4	IL18	superficial conjunctival epithelium
2.68E-17	-0.825360874	0.806	0.691	5.26E-13	4	GADD45A	superficial conjunctival epithelium
1.38E-34	-0.826672859	0.969	0.787	2.71E-30	4	BTG1	superficial conjunctival epithelium
1.37E-92	-0.833316232	0.268	0.547	2.70E-88	4	HES2	superficial conjunctival epithelium
1.61E-53	-0.838806321	0.141	0.375	3.16E-49	4	RBP1	superficial conjunctival epithelium
3.80E-44	-0.845600669	0.734	0.669	7.45E-40	4	CLIC4	superficial conjunctival epithelium
1.63E-53	-0.846908508	0.976	0.851	3.20E-49	4	TNFRSF12A	superficial conjunctival epithelium
1.28E-34	-0.85580422	0.941	0.789	2.52E-30	4	MGST3	superficial conjunctival epithelium
6.10E-79	-0.856223612	0.992	0.836	1.20E-74	4	RTN4	superficial conjunctival epithelium
2.34E-24	-0.858133596	0.759	0.652	4.58E-20	4	STK17A	superficial conjunctival epithelium
4.20E-66	-0.863733338	0.24	0.482	8.25E-62	4	PDLIM4	superficial conjunctival epithelium
3.90E-78	-0.864542653	0.988	0.854	7.64E-74	4	TAGLN2	superficial conjunctival epithelium
1.33E-13	-0.877390643	0.554	0.54	2.61E-09	4	DEFB1	superficial conjunctival epithelium
5.92E-46	-0.878585879	0.535	0.629	1.16E-41	4	DMKN	superficial conjunctival epithelium
7.45E-46	-0.879871072	0.004	0.204	1.46E-41	4	SPARC	superficial conjunctival epithelium
9.72E-48	-0.881348472	0.004	0.211	1.91E-43	4	TNC	superficial conjunctival epithelium
2.75E-97	-0.883920763	0.998	0.972	5.40E-93	4	RPL12	superficial conjunctival epithelium
4.05E-13	-0.885869439	0.971	0.798	7.95E-09	4	CD44	superficial conjunctival epithelium
2.19E-130	-0.893851115	1	0.987	4.30E-126	4	RPL32	superficial conjunctival epithelium
1.84E-57	-0.908071323	0.023	0.268	3.62E-53	4	CAVIN1	superficial conjunctival epithelium
1.73E-58	-0.908185835	0	0.245	3.40E-54	4	LGALS7	superficial conjunctival epithelium
5.40E-33	-0.909715382	0.614	0.632	1.06E-28	4	FBXO2	superficial conjunctival epithelium
1.02E-59	-0.912860989	0.436	0.596	2.00E-55	4	SERPINB5	superficial conjunctival epithelium
1.17E-24	-0.921268109	0.491	0.302	2.30E-20	4	PLCG2	superficial conjunctival epithelium
1.39E-34	-0.942519911	0.806	0.692	2.72E-30	4	SLC38A2	superficial conjunctival epithelium
1.52E-18	-0.947054854	0.707	0.674	2.98E-14	4	GSTO1	superficial conjunctival epithelium
2.95E-66	-0.949879941	0.91	0.782	5.80E-62	4	CYTOR	superficial conjunctival epithelium
1.95E-37	-0.950203765	0.937	0.745	3.84E-33	4	ITGAV	superficial conjunctival epithelium
7.22E-33	-0.951421003	0.206	0.38	1.42E-28	4	KLK5	superficial conjunctival epithelium
3.74E-59	-0.960825882	0.799	0.743	7.33E-55	4	CNN3	superficial conjunctival epithelium
2.08E-15	-0.961593624	0.841	0.678	4.09E-11	4	PALLD	superficial conjunctival epithelium
6.85E-62	-0.966833758	0.986	0.84	1.34E-57	4	OCIAD2	superficial conjunctival epithelium
3.48E-52	-0.976029998	0.091	0.328	6.83E-48	4	IL1A	superficial conjunctival epithelium
2.25E-17	-0.995613711	0.35	0.438	4.41E-13	4	CCL20	superficial conjunctival epithelium
3.97E-44	-1.000904653	0.886	0.761	7.78E-40	4	CLDN1	superficial conjunctival epithelium
3.09E-104	-1.009854962	0.998	0.95	6.07E-100	4	SH3BGRL3	superficial conjunctival epithelium
1.99E-76	-1.019044943	0.146	0.437	3.91E-72	4	MELTF	superficial conjunctival epithelium
1.15E-24	-1.024906602	0.63	0.615	2.26E-20	4	PHLDA1	superficial conjunctival epithelium
1.70E-21	-1.031813028	0.774	0.698	3.33E-17	4	IGFBP2	superficial conjunctival epithelium
3.33E-46	-1.033241109	0.951	0.813	6.53E-42	4	S100A14	superficial conjunctival epithelium
1.29E-57	-1.042900095	0.018	0.264	2.53E-53	4	LGALS7B	superficial conjunctival epithelium
4.06E-70	-1.051255855	0.165	0.434	7.96E-66	4	FLNA	superficial conjunctival epithelium
3.05E-65	-1.052433613	0.006	0.275	5.99E-61	4	GJA1	superficial conjunctival epithelium
5.45E-31	-1.068377035	0.962	0.78	1.07E-26	4	LAMB3	superficial conjunctival epithelium
6.20E-33	-1.087581877	0.001	0.15	1.22E-28	4	FDCSP	superficial conjunctival epithelium
1.10E-30	-1.112787599	0.89	0.782	2.16E-26	4	PLAU	superficial conjunctival epithelium
1.15E-39	-1.122922385	0.781	0.689	2.26E-35	4	JAG1	superficial conjunctival epithelium
2.16E-32	-1.126776595	0.526	0.609	4.25E-28	4	ID3	superficial conjunctival epithelium
5.29E-86	-1.154372959	0.992	0.825	1.04E-81	4	DSP	superficial conjunctival epithelium
5.20E-05	-1.161127302	0.219	0.254	1	4	KLK7	superficial conjunctival epithelium
4.14E-60	-1.168446939	0.152	0.402	8.13E-56	4	MYL9	superficial conjunctival epithelium
4.30E-115	-1.171462153	0.994	0.966	8.45E-111	4	ANXA1	superficial conjunctival epithelium
2.61E-90	-1.175984474	0.19	0.5	5.13E-86	4	CDA	superficial conjunctival epithelium
2.00E-97	-1.222461094	0.018	0.382	3.93E-93	4	DSG3	superficial conjunctival epithelium
1.37E-56	-1.225817002	0.866	0.794	2.68E-52	4	IVL	superficial conjunctival epithelium
4.61E-127	-1.237956505	0.998	0.919	9.05E-123	4	S100A16	superficial conjunctival epithelium
1.10E-55	-1.253246103	0.025	0.265	2.16E-51	4	COL17A1	superficial conjunctival epithelium
3.16E-46	-1.25530631	0.584	0.614	6.20E-42	4	ACTN1	superficial conjunctival epithelium
1.67E-73	-1.27504775	0.904	0.784	3.28E-69	4	DCBLD2	superficial conjunctival epithelium
7.45E-91	-1.319426233	0.686	0.705	1.46E-86	4	DSC2	superficial conjunctival epithelium
2.05E-34	-1.327835203	0.002	0.158	4.03E-30	4	SPRR2E	superficial conjunctival epithelium
3.77E-91	-1.335103921	0.298	0.558	7.41E-87	4	FYB1	superficial conjunctival epithelium
5.97E-19	-1.351289665	0.424	0.506	1.17E-14	4	ADIRF	superficial conjunctival epithelium
8.57E-45	-1.358593341	0.008	0.207	1.68E-40	4	SERPINB4	superficial conjunctival epithelium
1.90E-163	-1.364199783	0.995	0.925	3.73E-159	4	CLTB	superficial conjunctival epithelium
1.10E-51	-1.372983265	0.641	0.67	2.16E-47	4	KRT23	superficial conjunctival epithelium
1.10E-108	-1.373846474	0.02	0.413	2.17E-104	4	TUBA1A	superficial conjunctival epithelium
5.61E-45	-1.38956906	0.86	0.771	1.10E-40	4	AREG	superficial conjunctival epithelium
6.23E-04	-1.398926683	0.176	0.203	1	4	PLA2G2A	superficial conjunctival epithelium
1.12E-102	-1.419163686	0.406	0.628	2.20E-98	4	TM4SF1	superficial conjunctival epithelium
3.24E-40	-1.428267235	0.68	0.678	6.36E-36	4	CRABP2	superficial conjunctival epithelium
3.05E-216	-1.434338392	1	0.99	5.98E-212	4	HSPB1	superficial conjunctival epithelium
1.82E-142	-1.435910002	0.752	0.818	3.56E-138	4	TINAGL1	superficial conjunctival epithelium
1.08E-44	-1.443108129	0.211	0.403	2.12E-40	4	LAMA3	superficial conjunctival epithelium
9.46E-71	-1.453002616	0.006	0.292	1.86E-66	4	VIM	superficial conjunctival epithelium
1.00E-189	-1.462731056	0.998	0.99	1.97E-185	4	S100A10	superficial conjunctival epithelium
4.43E-38	-1.471020402	0.717	0.668	8.70E-34	4	LAMC2	superficial conjunctival epithelium
4.15E-103	-1.475202551	0.061	0.434	8.14E-99	4	NUPR1	superficial conjunctival epithelium
1.57E-125	-1.503512598	0.998	0.917	3.09E-121	4	CTSC	superficial conjunctival epithelium
5.11E-70	-1.508068362	0.023	0.309	1.00E-65	4	SERPINE1	superficial conjunctival epithelium
3.60E-91	-1.550870316	0.031	0.377	7.06E-87	4	INHBA	superficial conjunctival epithelium
1.89E-98	-1.562270213	0.196	0.52	3.72E-94	4	CCND2	superficial conjunctival epithelium
6.01E-60	-1.681817542	0.559	0.666	1.18E-55	4	FBXO32	superficial conjunctival epithelium
9.54E-52	-1.727625905	0.454	0.66	1.87E-47	4	FABP5	superficial conjunctival epithelium
4.27E-49	-1.751848016	0.419	0.583	8.39E-45	4	LY6D	superficial conjunctival epithelium
7.52E-51	-1.757175896	0.657	0.792	1.48E-46	4	S100A7	superficial conjunctival epithelium
6.17E-81	-1.808501492	0.007	0.325	1.21E-76	4	TAGLN	superficial conjunctival epithelium
5.99E-93	-1.84737868	0.113	0.461	1.18E-88	4	CRYAB	superficial conjunctival epithelium
2.62E-92	-1.893849118	0.043	0.391	5.14E-88	4	THBS1	superficial conjunctival epithelium
6.83E-101	-1.935256438	0.028	0.4	1.34E-96	4	APOE	superficial conjunctival epithelium
6.97E-121	-1.95240462	0.388	0.654	1.37E-116	4	IL32	superficial conjunctival epithelium
6.37E-80	-2.00845737	0.153	0.453	1.25E-75	4	IL1B	superficial conjunctival epithelium
2.36E-221	-2.088008783	0.79	0.921	4.64E-217	4	KRT5	superficial conjunctival epithelium
3.85E-30	-2.092238309	0.498	0.565	7.55E-26	4	SPRR2D	superficial conjunctival epithelium
1.77E-22	-2.132501519	0.677	0.637	3.48E-18	4	PI3	superficial conjunctival epithelium
2.35E-72	-2.133476771	0.392	0.628	4.60E-68	4	CAV1	superficial conjunctival epithelium
4.91E-116	-2.243889802	0.042	0.449	9.63E-112	4	IGFBP7	superficial conjunctival epithelium
1.77E-101	-2.260212512	0.402	0.637	3.48E-97	4	MMP7	superficial conjunctival epithelium
1.23E-175	-2.284407498	0.286	0.714	2.42E-171	4	CALD1	superficial conjunctival epithelium
4.62E-40	-2.349207254	0.21	0.39	9.07E-36	4	SPINK5	superficial conjunctival epithelium
2.51E-154	-2.390001898	0.751	0.859	4.94E-150	4	SFN	superficial conjunctival epithelium
7.82E-230	-2.700332642	0.79	0.902	1.54E-225	4	TPM1	superficial conjunctival epithelium
9.64E-199	-2.96193339	0.79	0.902	1.89E-194	4	KRT6A	superficial conjunctival epithelium
1.07E-92	-3.014441847	0.281	0.583	2.11E-88	4	KRT16	superficial conjunctival epithelium
3.76E-177	-3.096435895	0.057	0.587	7.38E-173	4	KRT6B	superficial conjunctival epithelium
1.06E-29	-3.28417756	0.007	0.146	2.08E-25	4	MUCL1	superficial conjunctival epithelium
3.87E-134	-3.410408126	0.044	0.491	7.59E-130	4	KRT14	superficial conjunctival epithelium
3.38E-125	-3.473206093	0.029	0.46	6.64E-121	4	LGALS1	superficial conjunctival epithelium
0	-3.631125912	0.867	0.965	0	4	KRT17	superficial conjunctival epithelium
5.08E-152	-3.707529164	0.553	0.824	9.97E-148	4	MT2A	superficial conjunctival epithelium
6.30E-249	-4.43617446	0.308	0.796	1.24E-244	4	FN1	superficial conjunctival epithelium
1.62E-167	-6.436401102	0.311	0.707	3.18E-163	4	S100A2	superficial conjunctival epithelium
1.54E-174	1.92618152	0.932	0.606	3.03E-170	5	LYPD2	superficial conjunctival epithelium
5.78E-105	1.76540791	0.731	0.437	1.14E-100	5	KRT13	superficial conjunctival epithelium
2.96E-218	1.73749646	0.98	0.588	5.81E-214	5	PIP	superficial conjunctival epithelium
3.37E-184	1.433050885	0.816	0.404	6.62E-180	5	SLC34A2	superficial conjunctival epithelium
3.09E-168	1.354017972	0.973	0.642	6.07E-164	5	AGR2	superficial conjunctival epithelium
1.24E-197	1.129489818	0.999	0.791	2.43E-193	5	PSCA	superficial conjunctival epithelium
1.11E-161	1.095701171	0.988	0.624	2.18E-157	5	CXCL17	superficial conjunctival epithelium
2.39E-223	1.072963681	0.342	0.051	4.68E-219	5	AQP5	superficial conjunctival epithelium
7.94E-83	1.069645837	0.617	0.297	1.56E-78	5	FCGBP	superficial conjunctival epithelium
1.34E-182	0.97465214	0.973	0.698	2.63E-178	5	DUSP4	superficial conjunctival epithelium
4.87E-189	0.960224806	0.993	0.625	9.55E-185	5	ADGRF1	superficial conjunctival epithelium
1.75E-201	0.959058344	0.95	0.524	3.44E-197	5	NQO1	superficial conjunctival epithelium
1.33E-226	0.953501461	0.973	0.495	2.61E-222	5	FAM3D	superficial conjunctival epithelium
1.29E-171	0.949591393	0.992	0.615	2.53E-167	5	DHRS9	superficial conjunctival epithelium
4.58E-80	0.923975831	0.76	0.453	8.99E-76	5	CLU	superficial conjunctival epithelium
1.04E-133	0.904082412	0.995	0.931	2.04E-129	5	SLPI	superficial conjunctival epithelium
4.35E-105	0.897066186	0.979	0.759	8.55E-101	5	NEAT1	superficial conjunctival epithelium
2.00E-119	0.879752297	0.942	0.508	3.93E-115	5	CEACAM7	superficial conjunctival epithelium
1.87E-153	0.86014397	0.999	0.939	3.66E-149	5	LCN2	superficial conjunctival epithelium
1.70E-112	0.859749673	0.969	0.647	3.34E-108	5	TGM2	superficial conjunctival epithelium
2.89E-144	0.854829741	1	0.983	5.66E-140	5	S100A9	superficial conjunctival epithelium
5.68E-58	0.83307049	0.634	0.331	1.12E-53	5	SLC26A4	superficial conjunctival epithelium
5.46E-153	0.789503774	0.976	0.599	1.07E-148	5	BCAS1	superficial conjunctival epithelium
2.01E-133	0.787858208	0.988	0.76	3.95E-129	5	TSPAN1	superficial conjunctival epithelium
1.97E-148	0.780758513	0.991	0.739	3.87E-144	5	ELF3	superficial conjunctival epithelium
1.00E-90	0.774799896	0.996	0.966	1.97E-86	5	S100A8	superficial conjunctival epithelium
3.62E-71	0.763718584	0.972	0.811	7.11E-67	5	ID1	superficial conjunctival epithelium
1.97E-170	0.759672093	0.468	0.117	3.87E-166	5	KRT4	superficial conjunctival epithelium
4.79E-190	0.73540485	0.964	0.565	9.40E-186	5	SH2D4A	superficial conjunctival epithelium
9.22E-157	0.734082818	0.973	0.686	1.81E-152	5	KLF5	superficial conjunctival epithelium
1.52E-184	0.717813563	0.962	0.498	2.99E-180	5	VSIG2	superficial conjunctival epithelium
5.85E-139	0.714263516	0.987	0.641	1.15E-134	5	TMPRSS4	superficial conjunctival epithelium
1.07E-121	0.708516807	0.991	0.789	2.09E-117	5	GLUL	superficial conjunctival epithelium
4.84E-08	-0.702136754	0.682	0.621	9.49E-04	5	DMKN	superficial conjunctival epithelium
1.37E-12	-0.702233114	0.551	0.566	2.69E-08	5	GLS	superficial conjunctival epithelium
1.37E-14	-0.704745957	0.275	0.367	2.68E-10	5	RBP1	superficial conjunctival epithelium
1.03E-40	-0.705262314	0.979	0.838	2.02E-36	5	RTN4	superficial conjunctival epithelium
1.32E-68	-0.713153172	0.999	0.987	2.60E-64	5	RPL32	superficial conjunctival epithelium
2.75E-07	-0.722233988	0.556	0.54	0.005394327	5	DEFB1	superficial conjunctival epithelium
3.55E-22	-0.723062678	0.942	0.759	6.97E-18	5	MYH9	superficial conjunctival epithelium
1.01E-86	-0.72467281	0.991	0.871	1.99E-82	5	CD59	superficial conjunctival epithelium
4.33E-21	-0.730868429	0.386	0.473	8.51E-17	5	PDLIM4	superficial conjunctival epithelium
3.43E-11	-0.731701337	0.922	0.791	6.73E-07	5	IVL	superficial conjunctival epithelium
9.84E-48	-0.731744304	0.004	0.231	1.93E-43	5	C12orf75	superficial conjunctival epithelium
3.84E-08	-0.733434364	0.752	0.653	7.54E-04	5	STK17A	superficial conjunctival epithelium
3.81E-38	-0.733877386	0.945	0.814	7.48E-34	5	SDC4	superficial conjunctival epithelium
6.18E-15	-0.734783123	0.588	0.588	1.21E-10	5	SERPINB5	superficial conjunctival epithelium
4.39E-09	-0.741968805	0.587	0.573	8.61E-05	5	IL1RN	superficial conjunctival epithelium
2.38E-09	-0.742327671	0.987	0.901	4.68E-05	5	TXNDC17	superficial conjunctival epithelium
0.009656418	-0.746101583	0.819	0.696	1	5	IGFBP2	superficial conjunctival epithelium
4.59E-38	-0.746152751	0.048	0.251	9.01E-34	5	COL1A1	superficial conjunctival epithelium
1.32E-36	-0.746631799	0.012	0.197	2.59E-32	5	TIMP3	superficial conjunctival epithelium
3.35E-74	-0.747058457	0.999	0.995	6.57E-70	5	RPLP1	superficial conjunctival epithelium
0.003955266	-0.748149121	0.513	0.387	1	5	PPBP	superficial conjunctival epithelium
4.49E-44	-0.756766212	0.013	0.229	8.82E-40	5	DKK3	superficial conjunctival epithelium
2.62E-77	-0.760445235	1	0.99	5.15E-73	5	RPL39	superficial conjunctival epithelium
9.21E-53	-0.761021702	0.032	0.286	1.81E-48	5	AC022075.1	superficial conjunctival epithelium
1.01E-21	-0.762086347	0.657	0.66	1.99E-17	5	BASP1	superficial conjunctival epithelium
2.89E-48	-0.768098373	0.17	0.404	5.67E-44	5	MSN	superficial conjunctival epithelium
1.66E-28	-0.769181256	0.031	0.188	3.26E-24	5	HEPHL1	superficial conjunctival epithelium
3.18E-05	-0.773174153	0.82	0.736	0.623950518	5	SPRR1B	superficial conjunctival epithelium
6.11E-19	-0.777444063	0.552	0.582	1.20E-14	5	ICAM1	superficial conjunctival epithelium
1.35E-72	-0.784271279	0.268	0.545	2.65E-68	5	HES2	superficial conjunctival epithelium
3.03E-64	-0.787078349	0.999	0.972	5.94E-60	5	RPL12	superficial conjunctival epithelium
2.11E-20	-0.787598326	0.954	0.819	4.13E-16	5	ITGB6	superficial conjunctival epithelium
9.21E-45	-0.788555275	0.007	0.224	1.81E-40	5	PAPPA	superficial conjunctival epithelium
6.22E-34	-0.81341201	0.93	0.79	1.22E-29	5	BTG1	superficial conjunctival epithelium
2.17E-08	-0.81348547	0.95	0.781	4.25E-04	5	LAMB3	superficial conjunctival epithelium
4.21E-20	-0.819508201	0.241	0.377	8.26E-16	5	KLK5	superficial conjunctival epithelium
1.74E-43	-0.821316495	0.646	0.673	3.41E-39	5	CLIC4	superficial conjunctival epithelium
3.08E-40	-0.835130836	0.771	0.745	6.05E-36	5	CNN3	superficial conjunctival epithelium
4.70E-44	-0.838625807	0.894	0.784	9.23E-40	5	CYTOR	superficial conjunctival epithelium
6.44E-23	-0.848957121	0.769	0.694	1.26E-18	5	SLC38A2	superficial conjunctival epithelium
2.24E-41	-0.868977738	0.007	0.21	4.39E-37	5	TNC	superficial conjunctival epithelium
8.17E-40	-0.874004141	0.007	0.203	1.60E-35	5	SPARC	superficial conjunctival epithelium
7.38E-50	-0.878134787	0.005	0.243	1.45E-45	5	LGALS7	superficial conjunctival epithelium
1.77E-06	-0.878797426	0.732	0.671	0.034770721	5	CXCL8	superficial conjunctival epithelium
6.58E-16	-0.885882888	0.934	0.801	1.29E-11	5	CD44	superficial conjunctival epithelium
5.00E-12	-0.893620431	0.418	0.306	9.80E-08	5	PLCG2	superficial conjunctival epithelium
3.02E-33	-0.897858882	0.685	0.698	5.92E-29	5	GADD45A	superficial conjunctival epithelium
1.38E-31	-0.903810752	0.882	0.749	2.71E-27	5	ITGAV	superficial conjunctival epithelium
4.56E-54	-0.904237129	0.013	0.267	8.95E-50	5	CAVIN1	superficial conjunctival epithelium
2.46E-54	-0.915381285	0.984	0.967	4.82E-50	5	ANXA1	superficial conjunctival epithelium
2.01E-14	-0.91742737	0.811	0.688	3.95E-10	5	JAG1	superficial conjunctival epithelium
1.13E-47	-0.917430437	0.961	0.842	2.21E-43	5	OCIAD2	superficial conjunctival epithelium
1.43E-04	-0.918726327	0.59	0.465	1	5	CTSV	superficial conjunctival epithelium
9.57E-32	-0.942311401	0.905	0.817	1.88E-27	5	S100A14	superficial conjunctival epithelium
6.58E-48	-0.945827077	0.082	0.327	1.29E-43	5	IL1A	superficial conjunctival epithelium
6.94E-20	-0.956023749	0.759	0.683	1.36E-15	5	PALLD	superficial conjunctival epithelium
7.01E-81	-0.97141924	0.999	0.99	1.38E-76	5	HSPB1	superficial conjunctival epithelium
9.17E-44	-0.987533414	0.221	0.43	1.80E-39	5	FLNA	superficial conjunctival epithelium
4.18E-65	-0.997690489	0.146	0.435	8.20E-61	5	MELTF	superficial conjunctival epithelium
2.16E-53	-1.006195194	0.971	0.827	4.23E-49	5	DSP	superficial conjunctival epithelium
9.16E-103	-1.0353755	0.989	0.95	1.80E-98	5	SH3BGRL3	superficial conjunctival epithelium
3.23E-52	-1.035899227	0.015	0.262	6.34E-48	5	LGALS7B	superficial conjunctival epithelium
3.12E-56	-1.036089136	0.011	0.273	6.12E-52	5	GJA1	superficial conjunctival epithelium
2.17E-27	-1.058978756	0.007	0.149	4.26E-23	5	FDCSP	superficial conjunctival epithelium
9.94E-54	-1.065607426	0.979	0.918	1.95E-49	5	CTSC	superficial conjunctival epithelium
4.77E-05	-1.073113627	0.21	0.255	0.935484097	5	KLK7	superficial conjunctival epithelium
1.87E-36	-1.086658039	0.909	0.784	3.66E-32	5	DCBLD2	superficial conjunctival epithelium
4.70E-51	-1.092419497	0.449	0.625	9.23E-47	5	PHLDA1	superficial conjunctival epithelium
4.23E-33	-1.119494372	0.225	0.397	8.30E-29	5	MYL9	superficial conjunctival epithelium
1.98E-16	-1.119672414	0.672	0.679	3.89E-12	5	CRABP2	superficial conjunctival epithelium
4.41E-85	-1.133498045	0.153	0.5	8.66E-81	5	CDA	superficial conjunctival epithelium
1.35E-67	-1.153432004	0.771	0.768	2.65E-63	5	CLDN1	superficial conjunctival epithelium
4.80E-61	-1.188753478	0.704	0.704	9.42E-57	5	DSC2	superficial conjunctival epithelium
3.91E-70	-1.203375391	0.3	0.556	7.68E-66	5	FYB1	superficial conjunctival epithelium
1.53E-82	-1.209482998	0.029	0.379	3.00E-78	5	DSG3	superficial conjunctival epithelium
5.04E-39	-1.219426644	0.548	0.616	9.88E-35	5	ACTN1	superficial conjunctival epithelium
1.20E-121	-1.237023899	1	0.99	2.36E-117	5	S100A10	superficial conjunctival epithelium
2.98E-49	-1.237515106	0.025	0.264	5.86E-45	5	COL17A1	superficial conjunctival epithelium
8.90E-90	-1.23941823	0.83	0.814	1.75E-85	5	TINAGL1	superficial conjunctival epithelium
4.65E-118	-1.245372642	0.981	0.92	9.13E-114	5	S100A16	superficial conjunctival epithelium
4.06E-126	-1.280941045	0.98	0.926	7.97E-122	5	CLTB	superficial conjunctival epithelium
2.38E-53	-1.305887414	0.182	0.446	4.67E-49	5	CCL20	superficial conjunctival epithelium
3.15E-28	-1.310887353	0.009	0.157	6.19E-24	5	SPRR2E	superficial conjunctival epithelium
5.70E-36	-1.324033009	0.019	0.205	1.12E-31	5	SERPINB4	superficial conjunctival epithelium
1.30E-90	-1.338944878	0.354	0.629	2.54E-86	5	TM4SF1	superficial conjunctival epithelium
7.42E-86	-1.346728715	0.05	0.41	1.46E-81	5	TUBA1A	superficial conjunctival epithelium
8.89E-47	-1.35234883	0.777	0.775	1.75E-42	5	AREG	superficial conjunctival epithelium
2.32E-11	-1.366813353	0.548	0.575	4.56E-07	5	LY6D	superficial conjunctival epithelium
1.31E-27	-1.368655511	0.249	0.4	2.57E-23	5	LAMA3	superficial conjunctival epithelium
3.56E-12	-1.39150442	0.819	0.737	7.00E-08	5	SPRR2A	superficial conjunctival epithelium
1.07E-49	-1.403184527	0.605	0.672	2.11E-45	5	KRT23	superficial conjunctival epithelium
2.82E-08	-1.409844142	0.658	0.649	5.54E-04	5	FABP5	superficial conjunctival epithelium
3.38E-14	-1.426981811	0.103	0.207	6.63E-10	5	PLA2G2A	superficial conjunctival epithelium
2.30E-63	-1.428134216	0.004	0.291	4.52E-59	5	VIM	superficial conjunctival epithelium
3.80E-85	-1.428887446	0.074	0.431	7.45E-81	5	NUPR1	superficial conjunctival epithelium
9.72E-38	-1.430236969	0.634	0.672	1.91E-33	5	LAMC2	superficial conjunctival epithelium
1.99E-93	-1.432357239	0.92	0.914	3.91E-89	5	KRT5	superficial conjunctival epithelium
2.82E-69	-1.453465691	0.768	0.789	5.53E-65	5	PLAU	superficial conjunctival epithelium
1.93E-73	-1.479927381	0.224	0.516	3.79E-69	5	CCND2	superficial conjunctival epithelium
5.92E-71	-1.493442626	0.058	0.374	1.16E-66	5	INHBA	superficial conjunctival epithelium
2.93E-64	-1.500297527	0.016	0.307	5.76E-60	5	SERPINE1	superficial conjunctival epithelium
1.93E-33	-1.529395784	0.603	0.663	3.79E-29	5	FBXO32	superficial conjunctival epithelium
3.35E-71	-1.799286938	0.009	0.323	6.57E-67	5	TAGLN	superficial conjunctival epithelium
5.81E-84	-1.804094027	0.103	0.46	1.14E-79	5	CRYAB	superficial conjunctival epithelium
2.48E-102	-1.847482221	0.351	0.654	4.88E-98	5	IL32	superficial conjunctival epithelium
1.08E-81	-1.875100908	0.04	0.389	2.11E-77	5	THBS1	superficial conjunctival epithelium
1.62E-87	-1.910535719	0.032	0.397	3.19E-83	5	APOE	superficial conjunctival epithelium
2.11E-24	-1.927100181	0.55	0.618	4.15E-20	5	CAV1	superficial conjunctival epithelium
1.58E-71	-1.927383668	0.139	0.451	3.10E-67	5	IL1B	superficial conjunctival epithelium
7.44E-38	-1.99504098	0.536	0.645	1.46E-33	5	PI3	superficial conjunctival epithelium
1.33E-67	-2.110005627	0.442	0.634	2.62E-63	5	MMP7	superficial conjunctival epithelium
6.20E-49	-2.114494335	0.367	0.571	1.22E-44	5	SPRR2D	superficial conjunctival epithelium
5.24E-100	-2.121747113	0.466	0.702	1.03E-95	5	CALD1	superficial conjunctival epithelium
7.39E-89	-2.148230955	0.079	0.445	1.45E-84	5	IGFBP7	superficial conjunctival epithelium
3.56E-96	-2.180485595	0.828	0.854	6.98E-92	5	SFN	superficial conjunctival epithelium
1.56E-56	-2.264424695	0.67	0.791	3.07E-52	5	S100A7	superficial conjunctival epithelium
3.67E-30	-2.279662601	0.206	0.39	7.20E-26	5	SPINK5	superficial conjunctival epithelium
7.08E-164	-2.503741936	0.862	0.897	1.39E-159	5	TPM1	superficial conjunctival epithelium
5.73E-147	-2.766715355	0.836	0.899	1.12E-142	5	KRT6A	superficial conjunctival epithelium
6.47E-73	-2.813975397	0.276	0.581	1.27E-68	5	KRT16	superficial conjunctival epithelium
1.53E-209	-2.989201876	0.91	0.962	3.01E-205	5	KRT17	superficial conjunctival epithelium
2.62E-136	-3.004151199	0.114	0.581	5.15E-132	5	KRT6B	superficial conjunctival epithelium
1.93E-51	-3.038089283	0.759	0.812	3.80E-47	5	MT2A	superficial conjunctival epithelium
2.70E-108	-3.264315481	0.032	0.457	5.30E-104	5	LGALS1	superficial conjunctival epithelium
1.22E-26	-3.270097285	0.007	0.145	2.40E-22	5	MUCL1	superficial conjunctival epithelium
8.51E-121	-3.382866153	0.036	0.488	1.67E-116	5	KRT14	superficial conjunctival epithelium
4.15E-156	-4.007375006	0.452	0.786	8.15E-152	5	FN1	superficial conjunctival epithelium
4.81E-145	-5.117296126	0.298	0.705	9.43E-141	5	S100A2	superficial conjunctival epithelium
5.98E-160	1.620403898	0.966	0.583	1.17E-155	6	CXCL5	superficial conjunctival epithelium
2.00E-191	1.423517653	0.978	0.538	3.92E-187	6	CXCL3	superficial conjunctival epithelium
2.66E-262	1.359941885	0.924	0.32	5.22E-258	6	SLC26A4	superficial conjunctival epithelium
7.31E-196	1.343113506	0.99	0.748	1.43E-191	6	SLC6A14	superficial conjunctival epithelium
4.79E-100	1.25918149	0.975	0.772	9.41E-96	6	CXCL1	superficial conjunctival epithelium
1.07E-205	1.252892767	0.987	0.508	2.11E-201	6	CEACAM7	superficial conjunctival epithelium
1.25E-102	1.186290899	0.966	0.606	2.45E-98	6	LYPD2	superficial conjunctival epithelium
1.05E-142	1.170438969	0.887	0.37	2.07E-138	6	PPBP	superficial conjunctival epithelium
1.18E-123	1.157047341	0.999	0.761	2.31E-119	6	RARRES1	superficial conjunctival epithelium
3.06E-158	1.154522973	0.994	0.626	6.01E-154	6	CXCL17	superficial conjunctival epithelium
6.43E-168	1.122214817	0.997	0.733	1.26E-163	6	PIGR	superficial conjunctival epithelium
4.92E-167	1.109872751	0.963	0.48	9.66E-163	6	DEFB4A	superficial conjunctival epithelium
2.98E-114	1.108799522	0.963	0.582	5.84E-110	6	CXCL6	superficial conjunctival epithelium
3.31E-104	1.089172699	0.878	0.523	6.50E-100	6	OLFM4	superficial conjunctival epithelium
3.82E-134	1.080644581	0.996	0.647	7.50E-130	6	TGM2	superficial conjunctival epithelium
5.18E-125	1.039264644	0.988	0.643	1.02E-120	6	AGR2	superficial conjunctival epithelium
2.60E-167	1.0257246	0.999	0.663	5.09E-163	6	MUC1	superficial conjunctival epithelium
5.21E-188	1.017517525	0.954	0.467	1.02E-183	6	SLC40A1	superficial conjunctival epithelium
3.64E-138	1.012312289	0.993	0.665	7.14E-134	6	CEACAM6	superficial conjunctival epithelium
4.85E-208	1.006422955	0.984	0.45	9.53E-204	6	CP	superficial conjunctival epithelium
2.54E-171	0.994697756	0.994	0.692	4.99E-167	6	XDH	superficial conjunctival epithelium
6.28E-156	0.98825325	0.996	0.856	1.23E-151	6	ATP1B1	superficial conjunctival epithelium
6.24E-130	0.946013509	0.994	0.731	1.22E-125	6	IGFBP3	superficial conjunctival epithelium
4.08E-124	0.926571099	0.966	0.568	8.01E-120	6	CXCL2	superficial conjunctival epithelium
5.03E-149	0.891994082	0.999	0.743	9.87E-145	6	B4GALT5	superficial conjunctival epithelium
4.98E-72	0.886067865	0.557	0.249	9.78E-68	6	AZGP1	superficial conjunctival epithelium
8.01E-196	0.875201936	0.99	0.662	1.57E-191	6	GOLM1	superficial conjunctival epithelium
4.26E-156	0.871749582	0.987	0.556	8.36E-152	6	MUC4	superficial conjunctival epithelium
4.40E-106	0.866201632	0.997	0.768	8.63E-102	6	SRD5A3	superficial conjunctival epithelium
9.03E-170	0.863271911	0.938	0.493	1.77E-165	6	LDLR	superficial conjunctival epithelium
1.33E-87	0.858734709	0.954	0.661	2.61E-83	6	CXCL8	superficial conjunctival epithelium
5.11E-138	0.857986948	0.997	0.84	1.00E-133	6	PDZK1IP1	superficial conjunctival epithelium
1.25E-115	0.852965838	0.997	0.792	2.44E-111	6	PSCA	superficial conjunctival epithelium
5.15E-126	0.846866814	0.999	0.854	1.01E-121	6	C3	superficial conjunctival epithelium
3.59E-179	0.832198687	0.942	0.425	7.04E-175	6	TMC5	superficial conjunctival epithelium
1.81E-169	0.805811479	0.999	0.694	3.55E-165	6	LYN	superficial conjunctival epithelium
3.60E-135	0.805238978	0.991	0.743	7.06E-131	6	SLC12A2	superficial conjunctival epithelium
1.50E-172	0.798252456	0.997	0.594	2.94E-168	6	IL1R1	superficial conjunctival epithelium
2.71E-120	0.797984768	0.987	0.669	5.32E-116	6	NMB	superficial conjunctival epithelium
4.55E-104	0.7877913	0.988	0.701	8.92E-100	6	RDH10	superficial conjunctival epithelium
1.81E-221	0.779865288	0.868	0.287	3.56E-217	6	FCGBP	superficial conjunctival epithelium
6.04E-196	0.775577487	0.984	0.513	1.19E-191	6	AL512274.1	superficial conjunctival epithelium
0	0.775474222	0.945	0.28	0	6	SLC26A4-AS1	superficial conjunctival epithelium
1.00E-124	0.774113212	0.99	0.688	1.97E-120	6	TNFAIP2	superficial conjunctival epithelium
1.62E-127	0.773422126	0.884	0.403	3.18E-123	6	SLC34A2	superficial conjunctival epithelium
1.85E-131	0.739811498	1	0.732	3.63E-127	6	FAM83A	superficial conjunctival epithelium
1.77E-117	0.736538493	0.999	0.761	3.47E-113	6	TSPAN1	superficial conjunctival epithelium
3.56E-178	0.731641113	0.993	0.542	6.98E-174	6	BIRC3	superficial conjunctival epithelium
4.16E-169	0.726902486	0.985	0.525	8.16E-165	6	SLC44A4	superficial conjunctival epithelium
1.18E-101	0.72543867	0.994	0.743	2.31E-97	6	CDC42EP5	superficial conjunctival epithelium
1.10E-170	0.724382977	0.991	0.558	2.16E-166	6	DUSP5	superficial conjunctival epithelium
3.09E-94	0.718201169	0.997	0.94	6.06E-90	6	LCN2	superficial conjunctival epithelium
1.86E-137	0.713263819	0.991	0.685	3.66E-133	6	NFKBIZ	superficial conjunctival epithelium
3.78E-165	0.702170495	0.976	0.55	7.42E-161	6	HS3ST1	superficial conjunctival epithelium
1.49E-77	0.701299827	0.999	0.931	2.93E-73	6	SLPI	superficial conjunctival epithelium
0.009133756	-0.701042798	0.733	0.557	1	6	GLS	superficial conjunctival epithelium
6.06E-22	-0.705158317	1	0.99	1.19E-17	6	S100A10	superficial conjunctival epithelium
5.14E-04	-0.723527968	0.499	0.349	1	6	CNFN	superficial conjunctival epithelium
7.82E-28	-0.731722676	0.056	0.226	1.53E-23	6	DKK3	superficial conjunctival epithelium
1.63E-30	-0.739868232	0.021	0.196	3.19E-26	6	TIMP3	superficial conjunctival epithelium
4.33E-09	-0.74035063	0.695	0.583	8.50E-05	6	SERPINB5	superficial conjunctival epithelium
2.19E-08	-0.741451302	0.999	0.901	4.30E-04	6	TXNDC17	superficial conjunctival epithelium
5.65E-24	-0.741591026	0.095	0.248	1.11E-19	6	COL1A1	superficial conjunctival epithelium
2.40E-05	-0.74261943	0.759	0.621	0.471762091	6	TGFBI	superficial conjunctival epithelium
8.17E-21	-0.752772239	0.051	0.186	1.60E-16	6	HEPHL1	superficial conjunctival epithelium
1.48E-40	-0.757410248	0.059	0.284	2.91E-36	6	AC022075.1	superficial conjunctival epithelium
3.12E-17	-0.76353017	0.993	0.826	6.12E-13	6	DSP	superficial conjunctival epithelium
3.89E-04	-0.774625848	0.978	0.782	1	6	DCBLD2	superficial conjunctival epithelium
2.90E-13	-0.779853385	0.844	0.691	5.70E-09	6	GADD45A	superficial conjunctival epithelium
8.27E-09	-0.784785463	0.825	0.65	1.62E-04	6	STK17A	superficial conjunctival epithelium
1.40E-62	-0.785333187	1	0.961	2.75E-58	6	FXYD3	superficial conjunctival epithelium
2.22E-41	-0.795458129	1	0.931	4.37E-37	6	ALDH1A3	superficial conjunctival epithelium
4.05E-27	-0.79908048	0.212	0.369	7.95E-23	6	RBP1	superficial conjunctival epithelium
1.72E-25	-0.801333518	0.997	0.92	3.37E-21	6	S100A16	superficial conjunctival epithelium
2.29E-37	-0.804288035	0.018	0.223	4.50E-33	6	PAPPA	superficial conjunctival epithelium
8.20E-06	-0.806882497	0.637	0.54	0.160948977	6	FYB1	superficial conjunctival epithelium
1.36E-22	-0.807493354	0.949	0.79	2.68E-18	6	MGST3	superficial conjunctival epithelium
2.81E-09	-0.836572529	0.712	0.612	5.52E-05	6	TM4SF1	superficial conjunctival epithelium
5.19E-05	-0.844814059	0.868	0.676	1	6	GPNMB	superficial conjunctival epithelium
4.63E-46	-0.849361804	0.287	0.477	9.09E-42	6	PDLIM4	superficial conjunctival epithelium
1.14E-11	-0.854461083	0.909	0.783	2.23E-07	6	PLAU	superficial conjunctival epithelium
3.82E-11	-0.855295172	0.395	0.421	7.50E-07	6	FLNA	superficial conjunctival epithelium
7.41E-27	-0.861398293	0.045	0.207	1.45E-22	6	TNC	superficial conjunctival epithelium
1.50E-34	-0.862648707	0.988	0.842	2.94E-30	6	OCIAD2	superficial conjunctival epithelium
1.42E-34	-0.86712148	0.064	0.264	2.78E-30	6	CAVIN1	superficial conjunctival epithelium
4.37E-33	-0.867384811	0.016	0.201	8.58E-29	6	SPARC	superficial conjunctival epithelium
5.35E-16	-0.868665202	0.725	0.627	1.05E-11	6	FBXO2	superficial conjunctival epithelium
4.94E-07	-0.880939842	0.88	0.678	0.009699605	6	PALLD	superficial conjunctival epithelium
7.79E-10	-0.888741705	0.981	0.8	1.53E-05	6	CD44	superficial conjunctival epithelium
8.87E-34	-0.88886808	0.875	0.74	1.74E-29	6	CNN3	superficial conjunctival epithelium
3.33E-13	-0.895291813	0.236	0.319	6.53E-09	6	IL1A	superficial conjunctival epithelium
1.51E-46	-0.900650862	0.001	0.242	2.96E-42	6	LGALS7	superficial conjunctival epithelium
4.75E-20	-0.916674171	0.343	0.425	9.33E-16	6	MELTF	superficial conjunctival epithelium
7.17E-19	-0.945094865	0.426	0.486	1.41E-14	6	CDA	superficial conjunctival epithelium
2.98E-11	-0.949887153	0.478	0.304	5.85E-07	6	PLCG2	superficial conjunctival epithelium
4.60E-07	-0.966314715	0.817	0.662	0.009018996	6	KRT23	superficial conjunctival epithelium
1.36E-36	-0.992999616	0.743	0.7	2.67E-32	6	TUBA4A	superficial conjunctival epithelium
2.80E-48	-1.003503727	0.01	0.261	5.49E-44	6	LGALS7B	superficial conjunctival epithelium
2.24E-68	-1.004529783	0.985	0.967	4.39E-64	6	ANXA1	superficial conjunctival epithelium
4.41E-45	-1.016275507	0.134	0.381	8.66E-41	6	KLK5	superficial conjunctival epithelium
2.06E-44	-1.016509619	0.951	0.809	4.04E-40	6	TINAGL1	superficial conjunctival epithelium
1.15E-36	-1.028281434	0.062	0.269	2.26E-32	6	GJA1	superficial conjunctival epithelium
9.08E-04	-1.029844673	0.808	0.604	1	6	ACTN1	superficial conjunctival epithelium
1.46E-28	-1.031509126	0.681	0.675	2.86E-24	6	GSTO1	superficial conjunctival epithelium
7.57E-16	-1.035724421	0.697	0.613	1.49E-11	6	PHLDA1	superficial conjunctival epithelium
1.59E-19	-1.071554725	0.287	0.393	3.13E-15	6	MYL9	superficial conjunctival epithelium
6.80E-21	-1.072552941	0.021	0.148	1.33E-16	6	FDCSP	superficial conjunctival epithelium
3.46E-09	-1.080429177	0.383	0.415	6.79E-05	6	KLK6	superficial conjunctival epithelium
8.88E-06	-1.109915087	0.507	0.47	0.17436524	6	CTSV	superficial conjunctival epithelium
1.28E-09	-1.124345692	0.689	0.601	2.51E-05	6	ID3	superficial conjunctival epithelium
1.26E-80	-1.131224027	0.996	0.926	2.47E-76	6	CLTB	superficial conjunctival epithelium
5.62E-45	-1.133864547	0.966	0.912	1.10E-40	6	KRT5	superficial conjunctival epithelium
5.25E-13	-1.140599079	0.935	0.768	1.03E-08	6	AREG	superficial conjunctival epithelium
2.45E-62	-1.185718779	0.073	0.375	4.80E-58	6	DSG3	superficial conjunctival epithelium
3.39E-06	-1.188386582	0.577	0.499	0.066493859	6	CCND2	superficial conjunctival epithelium
2.41E-38	-1.215885935	0.048	0.262	4.73E-34	6	COL17A1	superficial conjunctival epithelium
3.04E-20	-1.2232327	0.114	0.259	5.97E-16	6	KLK7	superficial conjunctival epithelium
5.64E-16	-1.30843275	0.046	0.154	1.11E-11	6	SPRR2E	superficial conjunctival epithelium
1.08E-65	-1.316297142	0.094	0.406	2.13E-61	6	TUBA1A	superficial conjunctival epithelium
3.85E-151	-1.316680002	1	0.99	7.56E-147	6	HSPB1	superficial conjunctival epithelium
1.04E-07	-1.320414682	0.783	0.633	0.002048028	6	IL32	superficial conjunctival epithelium
1.97E-24	-1.324100124	0.049	0.203	3.87E-20	6	SERPINB4	superficial conjunctival epithelium
1.65E-25	-1.379957714	0.269	0.399	3.24E-21	6	LAMA3	superficial conjunctival epithelium
2.43E-52	-1.385994003	0.019	0.289	4.76E-48	6	VIM	superficial conjunctival epithelium
2.73E-50	-1.390427538	0.04	0.305	5.35E-46	6	SERPINE1	superficial conjunctival epithelium
5.76E-26	-1.422777741	0.38	0.507	1.13E-21	6	ADIRF	superficial conjunctival epithelium
2.06E-76	-1.459066706	0.085	0.429	4.04E-72	6	NUPR1	superficial conjunctival epithelium
7.27E-54	-1.471326018	0.1	0.37	1.43E-49	6	INHBA	superficial conjunctival epithelium
1.60E-57	-1.559953375	0.03	0.32	3.15E-53	6	TAGLN	superficial conjunctival epithelium
5.11E-14	-1.667524136	0.614	0.572	1.00E-09	6	LY6D	superficial conjunctival epithelium
5.59E-07	-1.695939888	0.783	0.617	0.010962206	6	MMP7	superficial conjunctival epithelium
2.99E-56	-1.77871302	0.1	0.384	5.86E-52	6	THBS1	superficial conjunctival epithelium
1.12E-74	-1.789887569	0.498	0.668	2.19E-70	6	FBXO32	superficial conjunctival epithelium
1.78E-87	-1.819756382	0.073	0.459	3.50E-83	6	CRYAB	superficial conjunctival epithelium
5.36E-58	-1.876899517	0.967	0.893	1.05E-53	6	TPM1	superficial conjunctival epithelium
7.94E-79	-1.918130141	0.034	0.395	1.56E-74	6	APOE	superficial conjunctival epithelium
4.43E-58	-1.958640351	0.938	0.849	8.70E-54	6	SFN	superficial conjunctival epithelium
2.34E-15	-1.986285837	0.701	0.611	4.60E-11	6	CAV1	superficial conjunctival epithelium
2.10E-44	-2.017738687	0.556	0.654	4.13E-40	6	FABP5	superficial conjunctival epithelium
4.57E-66	-2.022435841	0.632	0.694	8.97E-62	6	CALD1	superficial conjunctival epithelium
1.21E-101	-2.036905973	0.967	0.959	2.37E-97	6	KRT17	superficial conjunctival epithelium
8.65E-80	-2.162044436	0.088	0.443	1.70E-75	6	IGFBP7	superficial conjunctival epithelium
6.49E-75	-2.177024936	0.923	0.895	1.27E-70	6	KRT6A	superficial conjunctival epithelium
2.89E-37	-2.642067456	0.47	0.562	5.68E-33	6	KRT6B	superficial conjunctival epithelium
5.32E-50	-2.804697052	0.795	0.81	1.04E-45	6	MT2A	superficial conjunctival epithelium
4.63E-65	-2.882670106	0.691	0.789	9.09E-61	6	S100A7	superficial conjunctival epithelium
4.28E-70	-2.973147662	0.33	0.577	8.41E-66	6	KRT16	superficial conjunctival epithelium
4.63E-106	-3.210213276	0.042	0.486	9.08E-102	6	KRT14	superficial conjunctival epithelium
9.25E-18	-3.266096274	0.03	0.144	1.81E-13	6	MUCL1	superficial conjunctival epithelium
1.06E-89	-3.288375339	0.061	0.454	2.08E-85	6	LGALS1	superficial conjunctival epithelium
9.99E-99	-3.985433194	0.709	0.773	1.96E-94	6	FN1	superficial conjunctival epithelium
1.41E-136	-5.903437487	0.311	0.703	2.77E-132	6	S100A2	superficial conjunctival epithelium
2.39E-235	5.640142435	0.534	0.122	4.69E-231	7	MUCL1	suprabasal conjunctival epithelium
8.91E-234	4.901294876	0.797	0.363	1.75E-229	7	SPINK5	suprabasal conjunctival epithelium
0	4.046905028	0.462	0.038	0	7	KRTDAP	suprabasal conjunctival epithelium
4.52E-301	3.767583515	0.971	0.55	8.88E-297	7	KRT16	suprabasal conjunctival epithelium
0	3.644304829	0.74	0.125	0	7	SPRR2E	suprabasal conjunctival epithelium
7.54E-260	3.609375516	0.88	0.454	1.48E-255	7	CTSV	suprabasal conjunctival epithelium
7.21E-182	3.382183029	0.757	0.339	1.41E-177	7	CNFN	suprabasal conjunctival epithelium
3.56E-134	2.922759355	0.8	0.548	6.99E-130	7	KRT6B	suprabasal conjunctival epithelium
4.40E-181	2.85076811	0.922	0.546	8.64E-177	7	SPRR2D	suprabasal conjunctival epithelium
3.65E-208	2.805547359	0.387	0.064	7.17E-204	7	CRCT1	suprabasal conjunctival epithelium
1.30E-177	2.671398738	0.981	0.777	2.55E-173	7	S100A7	suprabasal conjunctival epithelium
1.64E-83	2.617918304	0.764	0.454	3.23E-79	7	KRT14	suprabasal conjunctival epithelium
0	2.609287326	0.615	0.044	0	7	SBSN	suprabasal conjunctival epithelium
9.79E-151	2.481978427	0.2	0.022	1.92E-146	7	SPRR2G	suprabasal conjunctival epithelium
7.49E-240	2.45140245	0.976	0.73	1.47E-235	7	SPRR1B	suprabasal conjunctival epithelium
1.55E-86	2.445880108	0.482	0.184	3.04E-82	7	SERPINB4	suprabasal conjunctival epithelium
1.80E-269	2.403698256	0.767	0.258	3.52E-265	7	SERPINB7	suprabasal conjunctival epithelium
6.65E-249	2.387479554	0.607	0.138	1.31E-244	7	SERPINB3	suprabasal conjunctival epithelium
0	2.311202242	0.446	0.013	0	7	C6orf15	suprabasal conjunctival epithelium
3.18E-56	2.306161238	0.768	0.634	6.23E-52	7	PI3	suprabasal conjunctival epithelium
1.78E-164	2.286097738	0.7	0.31	3.50E-160	7	TMEM45A	suprabasal conjunctival epithelium
1.54E-139	2.260086191	0.141	0.011	3.01E-135	7	LCE3D	suprabasal conjunctival epithelium
1.09E-47	2.259678984	0.823	0.737	2.14E-43	7	SPRR2A	suprabasal conjunctival epithelium
3.59E-255	2.106940277	0.302	0.03	7.05E-251	7	LEFTY1	suprabasal conjunctival epithelium
1.95E-300	2.071379812	0.72	0.181	3.84E-296	7	CALML5	suprabasal conjunctival epithelium
1.11E-38	2.063397324	0.222	0.076	2.18E-34	7	FABP4	suprabasal conjunctival epithelium
2.12E-144	2.037089547	0.966	0.74	4.15E-140	7	S100P	suprabasal conjunctival epithelium
8.41E-118	1.915934188	0.113	0.008	1.65E-113	7	SPRR4	suprabasal conjunctival epithelium
2.91E-11	1.87648957	0.272	0.195	5.72E-07	7	SPRR2F	suprabasal conjunctival epithelium
0	1.835315786	0.34	0.018	0	7	SPRR2B	suprabasal conjunctival epithelium
2.77E-158	1.783967993	0.395	0.087	5.44E-154	7	CD36	suprabasal conjunctival epithelium
1.92E-284	1.782772457	0.915	0.348	3.77E-280	7	KLK5	suprabasal conjunctival epithelium
1.15E-136	1.761323145	0.78	0.398	2.25E-132	7	KLK6	suprabasal conjunctival epithelium
1.85E-93	1.761144677	0.474	0.176	3.63E-89	7	TIMP3	suprabasal conjunctival epithelium
2.39E-279	1.735451296	0.241	0.016	4.70E-275	7	OLAH	suprabasal conjunctival epithelium
4.50E-158	1.730938595	0.43	0.1	8.82E-154	7	S100A7A	suprabasal conjunctival epithelium
2.09E-46	1.689930663	0.371	0.173	4.11E-42	7	HEPHL1	suprabasal conjunctival epithelium
2.30E-133	1.673885905	0.788	0.47	4.51E-129	7	CSTA	suprabasal conjunctival epithelium
1.75E-162	1.650908213	0.831	0.535	3.43E-158	7	LYPD3	suprabasal conjunctival epithelium
4.25E-117	1.644568466	0.979	0.893	8.34E-113	7	KRT6A	suprabasal conjunctival epithelium
1.25E-126	1.638186585	0.548	0.196	2.45E-122	7	SPINK1	suprabasal conjunctival epithelium
5.88E-80	1.631335992	0.949	0.756	1.15E-75	7	CST6	suprabasal conjunctival epithelium
8.53E-106	1.59753809	0.57	0.287	1.67E-101	7	POF1B	suprabasal conjunctival epithelium
4.36E-128	1.583578043	0.872	0.691	8.55E-124	7	SAMD9	suprabasal conjunctival epithelium
1.55E-120	1.550694454	0.882	0.605	3.04E-116	7	TM4SF1	suprabasal conjunctival epithelium
4.70E-132	1.548632193	0.92	0.658	9.22E-128	7	KRT23	suprabasal conjunctival epithelium
1.43E-213	1.516051361	0.744	0.232	2.80E-209	7	KLK7	suprabasal conjunctival epithelium
0	1.499648457	0.364	0.015	0	7	CDSN	suprabasal conjunctival epithelium
2.18E-225	1.498332999	0.839	0.408	4.28E-221	7	KLK11	suprabasal conjunctival epithelium
6.62E-133	1.487217199	0.351	0.075	1.30E-128	7	SPINK6	suprabasal conjunctival epithelium
1.13E-130	1.484481651	0.952	0.829	2.22E-126	7	DSP	suprabasal conjunctival epithelium
1.17E-154	1.44714981	0.823	0.468	2.30E-150	7	ARRDC4	suprabasal conjunctival epithelium
1.11E-186	1.44104452	0.875	0.512	2.18E-182	7	KLK10	suprabasal conjunctival epithelium
2.27E-104	1.393083064	0.851	0.487	4.45E-100	7	ADIRF	suprabasal conjunctival epithelium
1.03E-32	1.376114413	0.682	0.553	2.03E-28	7	KRT15	suprabasal conjunctival epithelium
1.87E-69	1.353011912	0.685	0.466	3.66E-65	7	RHCG	suprabasal conjunctival epithelium
3.81E-49	1.330474243	0.765	0.566	7.48E-45	7	LY6D	suprabasal conjunctival epithelium
1.26E-84	1.318371617	0.719	0.499	2.46E-80	7	LGALSL	suprabasal conjunctival epithelium
1.93E-59	1.31415663	0.78	0.617	3.80E-55	7	DMKN	suprabasal conjunctival epithelium
2.68E-104	1.301949331	0.955	0.791	5.26E-100	7	IVL	suprabasal conjunctival epithelium
2.16E-73	1.301611976	0.989	0.934	4.24E-69	7	LGALS3	suprabasal conjunctival epithelium
3.33E-78	1.28947709	0.506	0.251	6.54E-74	7	PRSS3	suprabasal conjunctival epithelium
1.63E-66	1.266771684	0.858	0.706	3.19E-62	7	CAMK2N1	suprabasal conjunctival epithelium
3.11E-13	1.262532072	0.607	0.512	6.10E-09	7	S100A12	suprabasal conjunctival epithelium
3.34E-96	1.25860024	0.53	0.23	6.56E-92	7	ALDH1A1	suprabasal conjunctival epithelium
1.65E-126	1.243395531	0.998	0.983	3.25E-122	7	CSTB	suprabasal conjunctival epithelium
1.56E-96	1.221591047	0.875	0.697	3.07E-92	7	DSC2	suprabasal conjunctival epithelium
8.31E-255	1.218949773	0.446	0.07	1.63E-250	7	SPRR5	suprabasal conjunctival epithelium
1.09E-138	1.193031808	0.978	0.927	2.13E-134	7	CLTB	suprabasal conjunctival epithelium
1.40E-65	1.189025532	0.867	0.686	2.75E-61	7	GLRX	suprabasal conjunctival epithelium
3.73E-100	1.158625657	0.843	0.556	7.33E-96	7	KRT80	suprabasal conjunctival epithelium
3.14E-21	1.158510246	0.911	0.834	6.15E-17	7	PPA1	suprabasal conjunctival epithelium
1.01E-25	1.143442874	0.556	0.405	1.99E-21	7	CEACAM5	suprabasal conjunctival epithelium
7.45E-86	1.132069524	0.866	0.68	1.46E-81	7	CLIC3	suprabasal conjunctival epithelium
3.07E-193	1.126392898	0.72	0.262	6.03E-189	7	RNF39	suprabasal conjunctival epithelium
7.97E-08	1.125502937	0.704	0.647	0.00156381	7	FABP5	suprabasal conjunctival epithelium
9.12E-192	1.12539829	0.746	0.296	1.79E-187	7	TMPRSS11E	suprabasal conjunctival epithelium
1.87E-74	1.123773196	0.752	0.516	3.68E-70	7	SDR16C5	suprabasal conjunctival epithelium
9.45E-186	1.113310359	0.604	0.17	1.85E-181	7	SERPINB13	suprabasal conjunctival epithelium
3.17E-23	1.093812684	0.752	0.675	6.21E-19	7	CRABP2	suprabasal conjunctival epithelium
1.23E-113	1.090436027	0.998	0.99	2.42E-109	7	HSPB1	suprabasal conjunctival epithelium
1.77E-133	1.067206447	0.856	0.467	3.47E-129	7	CDA	suprabasal conjunctival epithelium
1.39E-281	1.066669979	0.556	0.105	2.73E-277	7	B4GALNT2	suprabasal conjunctival epithelium
1.98E-84	1.063893173	0.891	0.659	3.89E-80	7	EMP1	suprabasal conjunctival epithelium
1.68E-67	1.055207304	0.641	0.367	3.30E-63	7	SPNS2	suprabasal conjunctival epithelium
5.70E-79	1.050349653	0.819	0.635	1.12E-74	7	SC5D	suprabasal conjunctival epithelium
4.03E-136	1.026999896	0.861	0.658	7.92E-132	7	TRIM2	suprabasal conjunctival epithelium
0	1.025633036	0.308	0.024	0	7	ATP12A	suprabasal conjunctival epithelium
3.69E-97	1.02220203	0.473	0.17	7.24E-93	7	CHI3L2	suprabasal conjunctival epithelium
5.36E-134	1.017301598	0.573	0.199	1.05E-129	7	PDK4	suprabasal conjunctival epithelium
6.48E-278	1.015771295	0.636	0.145	1.27E-273	7	A2ML1	suprabasal conjunctival epithelium
2.20E-134	1.009221881	0.992	0.964	4.33E-130	7	PERP	suprabasal conjunctival epithelium
1.63E-271	1.00905396	0.73	0.201	3.20E-267	7	PNLIPRP3	suprabasal conjunctival epithelium
3.03E-109	1.003343014	0.832	0.528	5.94E-105	7	CKB	suprabasal conjunctival epithelium
5.36E-121	0.997422104	0.821	0.537	1.05E-116	7	FAM84A	suprabasal conjunctival epithelium
8.77E-91	0.991873561	0.859	0.691	1.72E-86	7	CLIP1	suprabasal conjunctival epithelium
7.43E-37	0.988910867	0.331	0.167	1.46E-32	7	PCCA	suprabasal conjunctival epithelium
6.10E-121	0.974825284	0.669	0.295	1.20E-116	7	HSPB8	suprabasal conjunctival epithelium
4.43E-68	0.972455542	0.788	0.53	8.69E-64	7	DEFB1	suprabasal conjunctival epithelium
6.83E-197	0.969532741	0.81	0.296	1.34E-192	7	PKP1	suprabasal conjunctival epithelium
4.28E-165	0.968132012	0.759	0.391	8.40E-161	7	ANK3	suprabasal conjunctival epithelium
5.28E-26	0.962100377	0.409	0.267	1.04E-21	7	RGCC	suprabasal conjunctival epithelium
7.26E-131	0.952220251	0.219	0.031	1.42E-126	7	RPTN	suprabasal conjunctival epithelium
2.16E-190	0.922228906	0.674	0.197	4.24E-186	7	CPA4	suprabasal conjunctival epithelium
2.65E-87	0.918348834	0.907	0.792	5.19E-83	7	BTG1	suprabasal conjunctival epithelium
3.00E-107	0.9145515	0.815	0.604	5.88E-103	7	PRRG4	suprabasal conjunctival epithelium
4.71E-113	0.914155025	0.754	0.424	9.25E-109	7	ABL2	suprabasal conjunctival epithelium
1.18E-44	0.912557446	0.78	0.665	2.31E-40	7	IL18	suprabasal conjunctival epithelium
6.06E-90	0.900785487	0.965	0.903	1.19E-85	7	CAST	suprabasal conjunctival epithelium
4.48E-78	0.900606668	0.759	0.5	8.78E-74	7	RMND5A	suprabasal conjunctival epithelium
1.12E-74	0.894502028	0.671	0.346	2.20E-70	7	SERPINB2	suprabasal conjunctival epithelium
1.65E-79	0.892490931	0.818	0.427	3.24E-75	7	CRYAB	suprabasal conjunctival epithelium
2.00E-73	0.891106266	0.843	0.68	3.93E-69	7	OSBPL1A	suprabasal conjunctival epithelium
1.20E-66	0.890177946	0.861	0.703	2.36E-62	7	SOX9	suprabasal conjunctival epithelium
3.70E-109	0.882578563	0.717	0.392	7.25E-105	7	MUC15	suprabasal conjunctival epithelium
1.06E-123	0.869739175	0.8	0.344	2.08E-119	7	DSG3	suprabasal conjunctival epithelium
9.10E-62	0.861789546	0.794	0.596	1.79E-57	7	IFRD1	suprabasal conjunctival epithelium
1.72E-14	0.85250968	0.244	0.138	3.38E-10	7	FDCSP	suprabasal conjunctival epithelium
1.81E-80	0.851861083	0.853	0.598	3.55E-76	7	SDCBP2	suprabasal conjunctival epithelium
1.15E-61	0.848100591	0.992	0.928	2.26E-57	7	CD24	suprabasal conjunctival epithelium
2.48E-289	0.847236449	0.447	0.059	4.86E-285	7	IL36RN	suprabasal conjunctival epithelium
4.92E-60	0.846759943	0.866	0.67	9.65E-56	7	MAL2	suprabasal conjunctival epithelium
1.03E-81	0.83862922	0.879	0.73	2.02E-77	7	PDCD4	suprabasal conjunctival epithelium
1.18E-184	0.834925835	0.522	0.13	2.32E-180	7	ATG9B	suprabasal conjunctival epithelium
7.68E-213	0.830318468	0.489	0.105	1.51E-208	7	RAET1L	suprabasal conjunctival epithelium
8.87E-278	0.827288294	0.641	0.144	1.74E-273	7	HR	suprabasal conjunctival epithelium
1.57E-164	0.813720011	0.425	0.093	3.09E-160	7	LINC00520	suprabasal conjunctival epithelium
1.93E-72	0.812223865	0.843	0.673	3.78E-68	7	TOB1	suprabasal conjunctival epithelium
5.44E-107	0.811478557	0.861	0.676	1.07E-102	7	IDS	suprabasal conjunctival epithelium
1.92E-141	0.806450572	0.534	0.178	3.77E-137	7	BAMBI	suprabasal conjunctival epithelium
1.01E-09	0.800915818	0.545	0.471	1.99E-05	7	CCDC80	suprabasal conjunctival epithelium
2.26E-88	0.799214185	0.845	0.647	4.43E-84	7	SSFA2	suprabasal conjunctival epithelium
9.73E-244	0.786051588	0.736	0.252	1.91E-239	7	EPB41L4B	suprabasal conjunctival epithelium
1.28E-115	0.778147326	0.816	0.546	2.50E-111	7	PYGB	suprabasal conjunctival epithelium
6.48E-121	0.77274237	0.853	0.593	1.27E-116	7	NECTIN4	suprabasal conjunctival epithelium
1.37E-171	0.770472604	0.398	0.081	2.68E-167	7	HSPA2	suprabasal conjunctival epithelium
6.17E-54	0.768946054	0.324	0.126	1.21E-49	7	UNC5B-AS1	suprabasal conjunctival epithelium
6.65E-89	0.767357154	0.419	0.139	1.30E-84	7	RNASE7	suprabasal conjunctival epithelium
3.93E-61	0.764984705	0.832	0.615	7.71E-57	7	SCEL	suprabasal conjunctival epithelium
2.56E-122	0.763561383	0.848	0.519	5.02E-118	7	HES2	suprabasal conjunctival epithelium
6.37E-90	0.762421544	0.824	0.609	1.25E-85	7	KLF4	suprabasal conjunctival epithelium
2.56E-98	0.754509367	0.855	0.569	5.03E-94	7	NEBL	suprabasal conjunctival epithelium
6.12E-21	0.747752547	0.716	0.589	1.20E-16	7	PPIF	suprabasal conjunctival epithelium
9.01E-75	0.74563553	0.853	0.673	1.77E-70	7	GLTP	suprabasal conjunctival epithelium
3.15E-136	0.742297292	0.799	0.372	6.18E-132	7	KLK8	suprabasal conjunctival epithelium
1.64E-115	0.738100445	0.931	0.809	3.21E-111	7	JUP	suprabasal conjunctival epithelium
6.78E-133	0.737272312	0.81	0.452	1.33E-128	7	TINCR	suprabasal conjunctival epithelium
1.44E-60	0.728641735	0.85	0.686	2.82E-56	7	CTSA	suprabasal conjunctival epithelium
3.25E-49	0.727495431	0.882	0.746	6.39E-45	7	ITGB8	suprabasal conjunctival epithelium
1.56E-127	0.725211159	0.791	0.47	3.06E-123	7	GRHL1	suprabasal conjunctival epithelium
2.77E-35	0.723041671	0.599	0.409	5.44E-31	7	AQP3	suprabasal conjunctival epithelium
7.65E-235	0.720141495	0.185	0.011	1.50E-230	7	DSG1	suprabasal conjunctival epithelium
1.51E-67	0.717920007	0.859	0.701	2.97E-63	7	MYO6	suprabasal conjunctival epithelium
3.40E-108	0.707264638	0.816	0.552	6.67E-104	7	LAD1	suprabasal conjunctival epithelium
2.81E-70	0.70618926	0.93	0.823	5.51E-66	7	H2AFJ	suprabasal conjunctival epithelium
6.19E-228	0.702171439	0.462	0.087	1.22E-223	7	HOXC13	suprabasal conjunctival epithelium
1.39E-31	0.70056088	0.688	0.531	2.72E-27	7	GCHFR	suprabasal conjunctival epithelium
4.21E-67	-0.70051569	0.957	0.985	8.26E-63	7	ACTG1	suprabasal conjunctival epithelium
3.07E-25	-0.701090408	0.688	0.792	6.03E-21	7	PLAU	suprabasal conjunctival epithelium
5.11E-32	-0.711745489	0.099	0.321	1.00E-27	7	FCGBP	suprabasal conjunctival epithelium
2.44E-60	-0.715641009	0.89	0.839	4.78E-56	7	CALR	suprabasal conjunctival epithelium
6.51E-14	-0.716323834	0.326	0.424	1.28E-09	7	FLNA	suprabasal conjunctival epithelium
2.24E-72	-0.721519536	0.96	0.945	4.39E-68	7	PRDX5	suprabasal conjunctival epithelium
7.41E-33	-0.724462957	0.593	0.71	1.45E-28	7	XDH	suprabasal conjunctival epithelium
4.10E-38	-0.725554776	0.709	0.8	8.05E-34	7	MGST3	suprabasal conjunctival epithelium
1.63E-38	-0.727055787	0.744	0.793	3.19E-34	7	MDK	suprabasal conjunctival epithelium
1.79E-116	-0.730242681	0.981	0.978	3.52E-112	7	SERF2	suprabasal conjunctival epithelium
1.36E-58	-0.731588205	0.588	0.724	2.66E-54	7	HSPG2	suprabasal conjunctival epithelium
1.60E-58	-0.732692353	0.775	0.812	3.14E-54	7	RRAS	suprabasal conjunctival epithelium
8.94E-51	-0.733844836	0.752	0.781	1.76E-46	7	PSME2	suprabasal conjunctival epithelium
6.23E-10	-0.734280514	0.174	0.259	1.22E-05	7	CAVIN1	suprabasal conjunctival epithelium
5.89E-14	-0.746142334	0.091	0.205	1.16E-09	7	TNC	suprabasal conjunctival epithelium
1.74E-14	-0.746208535	0.083	0.198	3.42E-10	7	SPARC	suprabasal conjunctival epithelium
8.16E-44	-0.748613354	0.66	0.731	1.60E-39	7	PTGES	suprabasal conjunctival epithelium
1.71E-30	-0.76325384	0.519	0.647	3.37E-26	7	ADGRF1	suprabasal conjunctival epithelium
2.73E-50	-0.763978073	0.946	0.984	5.35E-46	7	SAA1	suprabasal conjunctival epithelium
8.27E-40	-0.766507046	0.712	0.774	1.62E-35	7	TSPAN1	suprabasal conjunctival epithelium
2.24E-50	-0.766714561	0.733	0.775	4.40E-46	7	TUBA1B	suprabasal conjunctival epithelium
1.13E-56	-0.769227839	0.42	0.65	2.22E-52	7	NCOA7	suprabasal conjunctival epithelium
1.94E-45	-0.774980527	0.738	0.778	3.80E-41	7	LIMA1	suprabasal conjunctival epithelium
1.99E-22	-0.778193	0.853	0.799	3.90E-18	7	PSCA	suprabasal conjunctival epithelium
5.86E-42	-0.779914728	0.181	0.448	1.15E-37	7	TIMP1	suprabasal conjunctival epithelium
3.34E-40	-0.782509005	0.427	0.618	6.55E-36	7	CTGF	suprabasal conjunctival epithelium
9.19E-78	-0.782962764	0.981	0.992	1.80E-73	7	ACTB	suprabasal conjunctival epithelium
3.96E-64	-0.784587118	0.599	0.732	7.77E-60	7	PLEC	suprabasal conjunctival epithelium
6.19E-49	-0.792747171	0.901	0.891	1.21E-44	7	UBB	suprabasal conjunctival epithelium
1.36E-43	-0.797451282	0.39	0.686	2.68E-39	7	CXCL8	suprabasal conjunctival epithelium
3.67E-38	-0.797982552	0.673	0.813	7.21E-34	7	CD44	suprabasal conjunctival epithelium
2.91E-25	-0.804064932	0.257	0.441	5.71E-21	7	PLAT	suprabasal conjunctival epithelium
2.03E-55	-0.805956105	0.324	0.574	3.98E-51	7	CFB	suprabasal conjunctival epithelium
3.46E-83	-0.809512935	0.851	0.871	6.79E-79	7	CLIC1	suprabasal conjunctival epithelium
1.52E-86	-0.81362356	0.944	0.947	2.98E-82	7	MYL12A	suprabasal conjunctival epithelium
2.22E-66	-0.814677835	0.152	0.5	4.35E-62	7	MT1E	suprabasal conjunctival epithelium
4.91E-75	-0.819395766	0.728	0.813	9.63E-71	7	SOD1	suprabasal conjunctival epithelium
3.45E-28	-0.822370293	0.553	0.68	6.76E-24	7	GSTO1	suprabasal conjunctival epithelium
2.97E-57	-0.822974676	0.765	0.834	5.82E-53	7	TUBB	suprabasal conjunctival epithelium
7.41E-52	-0.830895354	0.677	0.758	1.46E-47	7	DST	suprabasal conjunctival epithelium
1.49E-15	-0.832697959	0.631	0.776	2.92E-11	7	FN1	suprabasal conjunctival epithelium
2.72E-57	-0.841993675	0.522	0.738	5.34E-53	7	ANXA5	suprabasal conjunctival epithelium
1.30E-76	-0.848163355	0.867	0.935	2.55E-72	7	CDKN2A	suprabasal conjunctival epithelium
3.89E-102	-0.850067042	0.957	0.972	7.64E-98	7	MYL12B	suprabasal conjunctival epithelium
2.34E-88	-0.851482509	0.39	0.704	4.59E-84	7	MET	suprabasal conjunctival epithelium
3.65E-46	-0.85329359	0.899	0.967	7.15E-42	7	SAA2	suprabasal conjunctival epithelium
4.59E-26	-0.856702777	0.658	0.684	9.01E-22	7	NMB	suprabasal conjunctival epithelium
2.72E-27	-0.865863623	0.661	0.755	5.35E-23	7	ITGB4	suprabasal conjunctival epithelium
1.22E-92	-0.869061056	0.952	0.977	2.40E-88	7	TXN	suprabasal conjunctival epithelium
2.94E-05	-0.87146819	0.211	0.254	0.576640493	7	COL17A1	suprabasal conjunctival epithelium
1.11E-75	-0.873717356	0.92	0.896	2.17E-71	7	HLA-C	suprabasal conjunctival epithelium
4.03E-83	-0.874617527	0.949	0.96	7.91E-79	7	PFN1	suprabasal conjunctival epithelium
7.56E-65	-0.8771283	0.933	0.929	1.48E-60	7	PRDX1	suprabasal conjunctival epithelium
2.54E-74	-0.885792888	0.77	0.848	4.99E-70	7	CAV2	suprabasal conjunctival epithelium
2.16E-85	-0.911886927	0.776	0.86	4.24E-81	7	MGST1	suprabasal conjunctival epithelium
1.51E-57	-0.914303899	0.872	0.907	2.97E-53	7	TXNDC17	suprabasal conjunctival epithelium
6.76E-12	-0.92274196	0.093	0.206	1.33E-07	7	PLA2G2A	suprabasal conjunctival epithelium
9.97E-69	-0.926968982	0.714	0.905	1.96E-64	7	KRT7	suprabasal conjunctival epithelium
3.36E-58	-0.928882497	0.366	0.637	6.59E-54	7	TGFBI	suprabasal conjunctival epithelium
3.29E-33	-0.940080206	0.326	0.537	6.45E-29	7	CEACAM7	suprabasal conjunctival epithelium
2.41E-61	-0.94073356	0.145	0.487	4.73E-57	7	CP	suprabasal conjunctival epithelium
5.73E-45	-0.954679131	0.351	0.584	1.12E-40	7	MUC4	suprabasal conjunctival epithelium
1.42E-16	-0.960667917	0.257	0.399	2.79E-12	7	LAMA3	suprabasal conjunctival epithelium
1.38E-74	-0.970345689	0.181	0.558	2.70E-70	7	TFPI2	suprabasal conjunctival epithelium
7.19E-47	-1.000124319	0.334	0.596	1.41E-42	7	CXCL2	suprabasal conjunctival epithelium
4.33E-66	-1.005164737	0.704	0.815	8.50E-62	7	HLA-A	suprabasal conjunctival epithelium
3.36E-85	-1.005497643	0.773	0.838	6.60E-81	7	KRT18	suprabasal conjunctival epithelium
4.98E-47	-1.015394163	0.446	0.641	9.77E-43	7	DHRS9	suprabasal conjunctival epithelium
5.61E-86	-1.026837905	0.757	0.928	1.10E-81	7	CTSC	suprabasal conjunctival epithelium
1.40E-111	-1.027173213	0.949	1	2.74E-107	7	FTH1	suprabasal conjunctival epithelium
2.34E-38	-1.038787816	0.474	0.678	4.59E-34	7	LAMC2	suprabasal conjunctival epithelium
2.75E-32	-1.043723417	0.128	0.355	5.40E-28	7	SLC26A4	suprabasal conjunctival epithelium
1.09E-98	-1.065306294	0.578	0.804	2.14E-94	7	ARPC1B	suprabasal conjunctival epithelium
3.87E-118	-1.069046734	0.883	0.918	7.60E-114	7	PKM	suprabasal conjunctival epithelium
1.05E-69	-1.070585386	0.831	0.855	2.05E-65	7	F3	suprabasal conjunctival epithelium
7.19E-68	-1.086439528	0.698	0.83	1.41E-63	7	ITGB6	suprabasal conjunctival epithelium
7.37E-145	-1.103642075	0.958	0.998	1.45E-140	7	TMSB10	suprabasal conjunctival epithelium
1.21E-89	-1.138200988	0.45	0.743	2.37E-85	7	IFITM3	suprabasal conjunctival epithelium
1.16E-68	-1.146244975	0.644	0.758	2.29E-64	7	SLC12A2	suprabasal conjunctival epithelium
1.88E-37	-1.154923554	0.216	0.432	3.70E-33	7	SLC34A2	suprabasal conjunctival epithelium
1.51E-34	-1.155237512	0.304	0.511	2.97E-30	7	CCND2	suprabasal conjunctival epithelium
1.59E-51	-1.171591557	0.575	0.79	3.12E-47	7	CXCL1	suprabasal conjunctival epithelium
2.20E-105	-1.18037779	0.893	0.894	4.31E-101	7	CYBA	suprabasal conjunctival epithelium
9.78E-14	-1.182205225	0.176	0.281	1.92E-09	7	VIM	suprabasal conjunctival epithelium
3.23E-11	-1.185363386	0.219	0.312	6.34E-07	7	TAGLN	suprabasal conjunctival epithelium
4.45E-42	-1.19954975	0.321	0.566	8.72E-38	7	CXCL3	suprabasal conjunctival epithelium
2.38E-60	-1.223027278	0.435	0.688	4.68E-56	7	MUC1	suprabasal conjunctival epithelium
9.71E-150	-1.245234705	0.55	0.842	1.91E-145	7	RHOC	suprabasal conjunctival epithelium
5.69E-49	-1.261443801	0.332	0.61	1.12E-44	7	CXCL6	suprabasal conjunctival epithelium
6.45E-52	-1.276245602	0.387	0.65	1.27E-47	7	IL32	suprabasal conjunctival epithelium
9.11E-16	-1.286572488	0.181	0.298	1.79E-11	7	SERPINE1	suprabasal conjunctival epithelium
5.10E-34	-1.293418883	0.161	0.402	1.00E-29	7	PPBP	suprabasal conjunctival epithelium
2.06E-137	-1.32628509	0.535	0.811	4.03E-133	7	KRT8	suprabasal conjunctival epithelium
1.08E-165	-1.338962291	0.922	0.968	2.12E-161	7	GAPDH	suprabasal conjunctival epithelium
1.71E-07	-1.371446399	0.334	0.374	0.003355712	7	THBS1	suprabasal conjunctival epithelium
3.59E-86	-1.374664542	0.39	0.715	7.05E-82	7	IGFBP2	suprabasal conjunctival epithelium
1.01E-10	-1.379144723	0.375	0.43	1.97E-06	7	IGFBP7	suprabasal conjunctival epithelium
3.88E-99	-1.427245936	0.553	0.799	7.61E-95	7	LAMB3	suprabasal conjunctival epithelium
7.51E-57	-1.433010739	0.446	0.65	1.47E-52	7	CXCL17	suprabasal conjunctival epithelium
3.96E-155	-1.441210693	0.554	0.856	7.77E-151	7	PDLIM1	suprabasal conjunctival epithelium
8.23E-79	-1.46685865	0.396	0.673	1.62E-74	7	TGM2	suprabasal conjunctival epithelium
3.55E-47	-1.503235661	0.304	0.612	6.97E-43	7	CXCL5	suprabasal conjunctival epithelium
4.89E-46	-1.507899209	0.712	0.774	9.60E-42	7	RARRES1	suprabasal conjunctival epithelium
2.37E-34	-1.511132671	0.339	0.547	4.65E-30	7	OLFM4	suprabasal conjunctival epithelium
1.49E-98	-1.554979523	0.749	0.865	2.93E-94	7	C3	suprabasal conjunctival epithelium
1.40E-34	-1.605666106	0.28	0.476	2.74E-30	7	CLU	suprabasal conjunctival epithelium
1.06E-61	-1.649422169	0.612	0.748	2.07E-57	7	IGFBP3	suprabasal conjunctival epithelium
4.00E-11	-1.69000544	0.38	0.439	7.85E-07	7	LGALS1	suprabasal conjunctival epithelium
1.00E-40	-1.722716796	0.419	0.623	1.97E-36	7	CAV1	suprabasal conjunctival epithelium
3.49E-78	-1.855471919	0.561	0.752	6.85E-74	7	PIGR	suprabasal conjunctival epithelium
8.55E-65	-1.893403904	0.454	0.666	1.68E-60	7	AGR2	suprabasal conjunctival epithelium
9.79E-54	-1.901479013	0.383	0.616	1.92E-49	7	PIP	suprabasal conjunctival epithelium
2.34E-25	-1.907773935	0.545	0.625	4.60E-21	7	LYPD2	suprabasal conjunctival epithelium
1.49E-17	-1.932439869	0.658	0.687	2.92E-13	7	S100A2	suprabasal conjunctival epithelium
4.39E-17	-2.144701348	0.363	0.455	8.62E-13	7	KRT13	suprabasal conjunctival epithelium
2.01E-84	-2.313065892	0.529	0.821	3.94E-80	7	MT2A	suprabasal conjunctival epithelium
2.01E-162	1.61189242	0.977	0.782	3.94E-158	8	RARRES3	superficial conjunctival epithelium
4.60E-176	1.409936774	0.997	0.935	9.03E-172	8	C15orf48	superficial conjunctival epithelium
2.41E-134	1.352287194	0.927	0.745	4.72E-130	8	ITGB8	superficial conjunctival epithelium
6.77E-141	1.33251858	0.964	0.671	1.33E-136	8	SPRR3	superficial conjunctival epithelium
3.94E-172	1.303108834	0.971	0.708	7.74E-168	8	NDRG2	superficial conjunctival epithelium
5.98E-206	1.281595606	0.829	0.36	1.17E-201	8	SPNS2	superficial conjunctival epithelium
7.24E-101	1.259256536	0.905	0.669	1.42E-96	8	GDF15	superficial conjunctival epithelium
5.65E-104	1.211829488	0.918	0.738	1.11E-99	8	TXNRD1	superficial conjunctival epithelium
1.66E-145	1.184714987	0.921	0.631	3.26E-141	8	ADGRF1	superficial conjunctival epithelium
9.29E-95	1.183394255	0.945	0.84	1.82E-90	8	HLA-B	superficial conjunctival epithelium
1.35E-172	1.182420407	0.953	0.669	2.66E-168	8	NCCRP1	superficial conjunctival epithelium
4.14E-78	1.128100497	0.948	0.84	8.12E-74	8	WFDC2	superficial conjunctival epithelium
7.88E-82	1.039860635	0.966	0.74	1.55E-77	8	S100P	superficial conjunctival epithelium
5.08E-120	1.037037283	0.994	0.982	9.97E-116	8	B2M	superficial conjunctival epithelium
9.53E-150	1.034754941	0.964	0.742	1.87E-145	8	ELF3	superficial conjunctival epithelium
5.47E-119	1.031362913	0.9	0.605	1.07E-114	8	MUC16	superficial conjunctival epithelium
2.38E-14	1.012653036	0.58	0.446	4.67E-10	8	KRT13	superficial conjunctival epithelium
3.09E-41	1.006404041	0.903	0.806	6.07E-37	8	HLA-A	superficial conjunctival epithelium
5.51E-38	0.983107952	0.41	0.209	1.08E-33	8	DUOXA2	superficial conjunctival epithelium
1.91E-94	0.979714461	0.764	0.396	3.76E-90	8	CEACAM5	superficial conjunctival epithelium
9.49E-122	0.976146891	0.942	0.714	1.86E-117	8	MACC1	superficial conjunctival epithelium
1.28E-86	0.975556407	0.914	0.76	2.52E-82	8	GPRC5A	superficial conjunctival epithelium
3.15E-108	0.974843938	0.858	0.645	6.18E-104	8	LMO7	superficial conjunctival epithelium
2.13E-101	0.962438197	0.961	0.792	4.18E-97	8	GLUL	superficial conjunctival epithelium
3.19E-112	0.9582521	0.885	0.606	6.26E-108	8	BCAS1	superficial conjunctival epithelium
1.26E-88	0.954430993	0.964	0.871	2.47E-84	8	CDKN1A	superficial conjunctival epithelium
7.01E-92	0.952262593	0.885	0.71	1.38E-87	8	FAM129B	superficial conjunctival epithelium
1.01E-137	0.947165768	0.842	0.475	1.98E-133	8	TMPRSS2	superficial conjunctival epithelium
1.00E-53	0.917592107	0.732	0.538	1.96E-49	8	CD74	superficial conjunctival epithelium
2.48E-94	0.913294212	0.94	0.778	4.87E-90	8	TXNIP	superficial conjunctival epithelium
5.53E-55	0.885446036	0.892	0.734	1.09E-50	8	SPRR1B	superficial conjunctival epithelium
2.37E-95	0.885097462	0.885	0.596	4.64E-91	8	SDCBP2	superficial conjunctival epithelium
1.36E-97	0.876522371	0.876	0.694	2.67E-93	8	RNF213	superficial conjunctival epithelium
2.45E-81	0.874714352	0.945	0.747	4.81E-77	8	RAB11FIP1	superficial conjunctival epithelium
4.27E-91	0.867387078	0.822	0.587	8.38E-87	8	MXD1	superficial conjunctival epithelium
7.36E-103	0.859891442	0.992	0.793	1.44E-98	8	PSCA	superficial conjunctival epithelium
2.60E-56	0.852682642	0.779	0.549	5.11E-52	8	KRT15	superficial conjunctival epithelium
7.07E-70	0.846455257	0.927	0.771	1.39E-65	8	SRD5A3	superficial conjunctival epithelium
3.60E-92	0.837142506	0.866	0.555	7.07E-88	8	KRT80	superficial conjunctival epithelium
3.61E-59	0.82795875	0.905	0.697	7.08E-55	8	XDH	superficial conjunctival epithelium
1.28E-74	0.822066562	0.457	0.178	2.51E-70	8	APOBEC3A	superficial conjunctival epithelium
1.90E-47	0.818896989	0.578	0.329	3.72E-43	8	DUOX2	superficial conjunctival epithelium
3.85E-127	0.81807338	0.706	0.311	7.56E-123	8	HOPX	superficial conjunctival epithelium
9.88E-62	0.81171596	0.821	0.517	1.94E-57	8	CEACAM7	superficial conjunctival epithelium
1.60E-109	0.809741539	0.897	0.664	3.14E-105	8	RBM47	superficial conjunctival epithelium
2.43E-101	0.807609685	0.835	0.596	4.76E-97	8	ANKRD13A	superficial conjunctival epithelium
3.41E-110	0.806252297	0.893	0.704	6.70E-106	8	YPEL3	superficial conjunctival epithelium
7.14E-43	0.799464488	0.892	0.735	1.40E-38	8	SPRR2A	superficial conjunctival epithelium
2.43E-90	0.797291103	0.819	0.528	4.78E-86	8	SMIM5	superficial conjunctival epithelium
7.80E-107	0.796021333	0.916	0.752	1.53E-102	8	TMEM106B	superficial conjunctival epithelium
5.01E-87	0.788619409	0.943	0.764	9.83E-83	8	CLDN7	superficial conjunctival epithelium
4.82E-46	0.777005845	0.53	0.301	9.47E-42	8	HSPB8	superficial conjunctival epithelium
3.78E-83	0.7727989	0.942	0.736	7.41E-79	8	FAM83A	superficial conjunctival epithelium
3.64E-77	0.768560006	0.813	0.564	7.15E-73	8	FAM107B	superficial conjunctival epithelium
6.89E-146	0.76760978	0.759	0.351	1.35E-141	8	PRSS27	superficial conjunctival epithelium
3.81E-96	0.764723077	0.905	0.648	7.47E-92	8	TMPRSS4	superficial conjunctival epithelium
2.72E-93	0.760907076	0.861	0.618	5.33E-89	8	IRF1	superficial conjunctival epithelium
2.75E-95	0.759738858	0.992	0.934	5.39E-91	8	LGALS3	superficial conjunctival epithelium
1.00E-87	0.75598186	0.88	0.613	1.97E-83	8	SCEL	superficial conjunctival epithelium
1.96E-84	0.755612432	0.813	0.526	3.85E-80	8	TSC22D3	superficial conjunctival epithelium
1.58E-79	0.750160743	0.843	0.595	3.11E-75	8	MAFF	superficial conjunctival epithelium
1.58E-86	0.749670117	0.868	0.683	3.10E-82	8	CPEB4	superficial conjunctival epithelium
5.08E-59	0.743175844	0.929	0.896	9.97E-55	8	HLA-C	superficial conjunctival epithelium
2.20E-68	0.739825521	0.877	0.669	4.33E-64	8	MAL2	superficial conjunctival epithelium
1.50E-118	0.737756964	0.775	0.463	2.95E-114	8	PARD6B	superficial conjunctival epithelium
5.86E-95	0.735221765	0.998	0.987	1.15E-90	8	SAT1	superficial conjunctival epithelium
2.45E-62	0.728752694	0.771	0.555	4.80E-58	8	TP53INP2	superficial conjunctival epithelium
4.63E-37	0.723658269	0.858	0.596	9.09E-33	8	PIP	superficial conjunctival epithelium
1.67E-60	0.720384447	0.945	0.795	3.27E-56	8	PRSS22	superficial conjunctival epithelium
7.79E-59	0.719875937	0.853	0.658	1.53E-54	8	ASS1	superficial conjunctival epithelium
4.29E-78	0.717017129	0.845	0.537	8.42E-74	8	STEAP4	superficial conjunctival epithelium
2.42E-63	0.716996529	0.918	0.622	4.74E-59	8	DHRS9	superficial conjunctival epithelium
1.18E-63	0.711143104	0.735	0.47	2.32E-59	8	AL355312.4	superficial conjunctival epithelium
5.57E-57	0.708123868	1	0.983	1.09E-52	8	S100A9	superficial conjunctival epithelium
1.12E-87	0.707438405	0.717	0.412	2.20E-83	8	ARRB2	superficial conjunctival epithelium
7.42E-71	0.706931659	0.838	0.636	1.46E-66	8	GALNT5	superficial conjunctival epithelium
1.08E-110	0.704963014	0.966	0.912	2.12E-106	8	TACSTD2	superficial conjunctival epithelium
1.06E-28	-0.700215999	0.43	0.582	2.09E-24	8	CDH3	superficial conjunctival epithelium
1.30E-84	-0.701171936	0.969	0.992	2.54E-80	8	RPS27A	superficial conjunctival epithelium
1.22E-77	-0.701512195	0.95	0.975	2.40E-73	8	RPS6	superficial conjunctival epithelium
1.22E-91	-0.704434035	0.96	0.986	2.40E-87	8	RPL18A	superficial conjunctival epithelium
2.98E-11	-0.705449076	0.089	0.184	5.85E-07	8	HEPHL1	superficial conjunctival epithelium
4.01E-31	-0.706599811	0.711	0.755	7.86E-27	8	PDCD5	superficial conjunctival epithelium
3.63E-70	-0.707794527	0.937	0.961	7.12E-66	8	HINT1	superficial conjunctival epithelium
5.88E-48	-0.711868853	0.874	0.864	1.15E-43	8	NPM1	superficial conjunctival epithelium
8.24E-10	-0.71689905	0.814	0.807	1.62E-05	8	CD44	superficial conjunctival epithelium
1.56E-57	-0.719616942	0.847	0.837	3.07E-53	8	ENO1	superficial conjunctival epithelium
1.53E-23	-0.722669089	0.64	0.7	3.01E-19	8	SLC38A2	superficial conjunctival epithelium
4.47E-36	-0.722730075	0.016	0.229	8.77E-32	8	C12orf75	superficial conjunctival epithelium
8.14E-69	-0.722736598	0.948	0.973	1.60E-64	8	RPL26	superficial conjunctival epithelium
5.84E-54	-0.732577063	0.837	0.855	1.15E-49	8	RAN	superficial conjunctival epithelium
1.95E-26	-0.733221426	0.483	0.633	3.84E-22	8	TGFBI	superficial conjunctival epithelium
1.70E-36	-0.734481738	0.013	0.227	3.33E-32	8	DKK3	superficial conjunctival epithelium
2.15E-24	-0.735986528	0.564	0.662	4.22E-20	8	STK17A	superficial conjunctival epithelium
1.08E-63	-0.736892426	0.937	0.927	2.12E-59	8	RPL7	superficial conjunctival epithelium
9.74E-72	-0.743263156	0.935	0.975	1.91E-67	8	RPL35A	superficial conjunctival epithelium
2.25E-102	-0.746940608	0.968	0.993	4.42E-98	8	RPL13	superficial conjunctival epithelium
1.56E-45	-0.750466693	0.142	0.403	3.06E-41	8	MSN	superficial conjunctival epithelium
4.89E-73	-0.75466655	0.969	0.992	9.60E-69	8	RPL39	superficial conjunctival epithelium
1.06E-44	-0.761043888	0.029	0.284	2.07E-40	8	AC022075.1	superficial conjunctival epithelium
9.30E-60	-0.77003396	0.267	0.569	1.83E-55	8	PTMS	superficial conjunctival epithelium
1.73E-100	-0.771243724	0.953	0.973	3.39E-96	8	RPL7A	superficial conjunctival epithelium
1.36E-56	-0.772403295	0.221	0.521	2.67E-52	8	ITGA6	superficial conjunctival epithelium
4.58E-82	-0.774930302	0.914	0.929	8.99E-78	8	TSPO	superficial conjunctival epithelium
4.28E-51	-0.775453251	0.834	0.863	8.40E-47	8	TAGLN2	superficial conjunctival epithelium
9.13E-42	-0.775488625	0.426	0.632	1.79E-37	8	DMKN	superficial conjunctival epithelium
1.10E-86	-0.775701779	0.934	0.952	2.17E-82	8	RPSA	superficial conjunctival epithelium
9.69E-40	-0.777607289	0.737	0.79	1.90E-35	8	TUBA1C	superficial conjunctival epithelium
1.04E-25	-0.77882165	0.882	0.906	2.04E-21	8	TXNDC17	superficial conjunctival epithelium
8.06E-105	-0.779738571	0.971	0.994	1.58E-100	8	RPS12	superficial conjunctival epithelium
1.88E-10	-0.786498909	0.485	0.56	3.68E-06	8	CXCL3	superficial conjunctival epithelium
1.91E-88	-0.78674551	0.948	0.975	3.75E-84	8	RPS3A	superficial conjunctival epithelium
8.14E-88	-0.787395825	0.947	0.98	1.60E-83	8	RPS23	superficial conjunctival epithelium
1.20E-94	-0.788690549	0.977	0.994	2.35E-90	8	RPS18	superficial conjunctival epithelium
3.01E-33	-0.790347517	0.021	0.222	5.90E-29	8	PAPPA	superficial conjunctival epithelium
8.66E-48	-0.793098104	0.847	0.845	1.70E-43	8	RTN4	superficial conjunctival epithelium
8.30E-70	-0.793949747	0.908	0.917	1.63E-65	8	PKM	superficial conjunctival epithelium
3.84E-44	-0.794255535	0.727	0.8	7.54E-40	8	MGST3	superficial conjunctival epithelium
2.65E-100	-0.796085055	0.979	0.991	5.20E-96	8	ANXA2	superficial conjunctival epithelium
6.09E-51	-0.796648135	0.082	0.374	1.20E-46	8	RBP1	superficial conjunctival epithelium
4.19E-54	-0.803544099	0.326	0.598	8.22E-50	8	SERPINB5	superficial conjunctival epithelium
2.92E-90	-0.815248265	0.919	0.932	5.74E-86	8	RPL5	superficial conjunctival epithelium
8.25E-36	-0.829051161	0.465	0.638	1.62E-31	8	FBXO2	superficial conjunctival epithelium
4.32E-56	-0.831116165	0.801	0.833	8.47E-52	8	TUBB	superficial conjunctival epithelium
1.28E-58	-0.833150061	0.465	0.678	2.52E-54	8	IL18	superficial conjunctival epithelium
1.12E-113	-0.837715849	0.953	0.99	2.19E-109	8	RPS24	superficial conjunctival epithelium
8.59E-11	-0.838369692	0.771	0.75	1.69E-06	8	ITGB4	superficial conjunctival epithelium
6.14E-95	-0.839076959	0.971	0.996	1.21E-90	8	RPLP1	superficial conjunctival epithelium
4.01E-107	-0.841884854	0.94	0.968	7.86E-103	8	RPS3	superficial conjunctival epithelium
5.26E-63	-0.842099273	0.834	0.845	1.03E-58	8	CAV2	superficial conjunctival epithelium
1.38E-94	-0.849672843	0.911	0.929	2.71E-90	8	RPL10A	superficial conjunctival epithelium
4.26E-112	-0.85030049	0.932	0.969	8.35E-108	8	RPS7	superficial conjunctival epithelium
2.05E-71	-0.850821207	0.901	0.93	4.02E-67	8	PRDX1	superficial conjunctival epithelium
4.20E-37	-0.853120065	0.04	0.264	8.24E-33	8	CAVIN1	superficial conjunctival epithelium
1.11E-31	-0.853993115	0.016	0.208	2.17E-27	8	TNC	superficial conjunctival epithelium
2.15E-39	-0.857886381	0.011	0.241	4.21E-35	8	LGALS7	superficial conjunctival epithelium
7.70E-93	-0.858101773	0.908	0.915	1.51E-88	8	RACK1	superficial conjunctival epithelium
1.58E-29	-0.85867339	0.247	0.429	3.11E-25	8	MELTF	superficial conjunctival epithelium
1.19E-23	-0.861011831	0.352	0.488	2.33E-19	8	CDA	superficial conjunctival epithelium
6.51E-104	-0.862001396	0.937	0.963	1.28E-99	8	RPL6	superficial conjunctival epithelium
1.14E-08	-0.862979107	0.543	0.602	2.23E-04	8	CXCL5	superficial conjunctival epithelium
2.27E-42	-0.863343839	0.246	0.496	4.45E-38	8	MT1E	superficial conjunctival epithelium
8.14E-26	-0.863490469	0.556	0.68	1.60E-21	8	GSTO1	superficial conjunctival epithelium
2.28E-31	-0.865453369	0.013	0.201	4.47E-27	8	SPARC	superficial conjunctival epithelium
8.75E-85	-0.873524181	0.885	0.902	1.72E-80	8	EEF1B2	superficial conjunctival epithelium
3.83E-39	-0.875021744	0.436	0.623	7.51E-35	8	TM4SF1	superficial conjunctival epithelium
8.08E-38	-0.877560577	0.784	0.827	1.59E-33	8	ITGB6	superficial conjunctival epithelium
7.27E-39	-0.882986475	0.619	0.707	1.43E-34	8	DSC2	superficial conjunctival epithelium
1.12E-58	-0.887502636	0.805	0.844	2.21E-54	8	IER3	superficial conjunctival epithelium
3.12E-22	-0.889941725	0.632	0.689	6.13E-18	8	PALLD	superficial conjunctival epithelium
1.77E-35	-0.890516826	0.097	0.324	3.47E-31	8	IL1A	superficial conjunctival epithelium
1.99E-47	-0.891506149	0.829	0.849	3.91E-43	8	OCIAD2	superficial conjunctival epithelium
1.13E-46	-0.892091694	0.738	0.746	2.22E-42	8	CDK6	superficial conjunctival epithelium
1.03E-51	-0.892823569	0.901	0.924	2.02E-47	8	S100A16	superficial conjunctival epithelium
7.89E-26	-0.904649117	0.33	0.508	1.55E-21	8	DEFB4A	superficial conjunctival epithelium
4.27E-37	-0.905213226	0.04	0.27	8.38E-33	8	GJA1	superficial conjunctival epithelium
1.37E-38	-0.908444959	0.882	0.832	2.69E-34	8	DSP	superficial conjunctival epithelium
4.16E-44	-0.908916486	0.785	0.822	8.17E-40	8	S100A14	superficial conjunctival epithelium
2.50E-21	-0.911953838	0.481	0.59	4.92E-17	8	CXCL2	superficial conjunctival epithelium
2.46E-110	-0.916805244	0.919	0.957	4.83E-106	8	RPL3	superficial conjunctival epithelium
1.64E-41	-0.930410678	0.732	0.757	3.22E-37	8	ITGAV	superficial conjunctival epithelium
8.01E-120	-0.96064874	0.958	0.989	1.57E-115	8	RPL32	superficial conjunctival epithelium
6.24E-16	-0.971870399	0.032	0.147	1.22E-11	8	FDCSP	superficial conjunctival epithelium
2.84E-75	-0.972052942	0.704	0.799	5.57E-71	8	ARPC1B	superficial conjunctival epithelium
1.53E-35	-0.977354672	0.042	0.259	3.01E-31	8	LGALS7B	superficial conjunctival epithelium
9.98E-69	-0.97764666	0.569	0.736	1.96E-64	8	ANXA5	superficial conjunctival epithelium
1.15E-41	-0.987571012	0.336	0.553	2.26E-37	8	FYB1	superficial conjunctival epithelium
1.53E-45	-0.994366532	0.124	0.399	3.01E-41	8	MYL9	superficial conjunctival epithelium
1.32E-09	-0.999699207	0.887	0.766	2.59E-05	8	RARRES1	superficial conjunctival epithelium
4.24E-56	-1.016122438	0.136	0.432	8.32E-52	8	FLNA	superficial conjunctival epithelium
1.45E-124	-1.029121797	0.926	0.971	2.85E-120	8	RPS4X	superficial conjunctival epithelium
2.45E-05	-1.029823457	0.436	0.469	0.480566468	8	CLU	superficial conjunctival epithelium
6.64E-41	-1.062388383	0.586	0.789	1.30E-36	8	CXCL1	superficial conjunctival epithelium
8.05E-122	-1.064596705	0.939	0.967	1.58E-117	8	GAPDH	superficial conjunctival epithelium
4.92E-32	-1.079689478	0.234	0.442	9.65E-28	8	CCL20	superficial conjunctival epithelium
4.54E-49	-1.094392967	0.097	0.373	8.92E-45	8	DSG3	superficial conjunctival epithelium
4.40E-55	-1.097452854	0.544	0.7	8.63E-51	8	JAG1	superficial conjunctival epithelium
1.45E-125	-1.0989447	0.929	0.975	2.84E-121	8	RPL12	superficial conjunctival epithelium
2.66E-57	-1.108580873	0.433	0.688	5.23E-53	8	MT1X	superficial conjunctival epithelium
2.82E-124	-1.119334341	0.927	0.961	5.53E-120	8	PFN1	superficial conjunctival epithelium
5.73E-94	-1.119759337	0.764	0.847	1.12E-89	8	PDLIM1	superficial conjunctival epithelium
1.27E-129	-1.146018892	0.939	0.975	2.50E-125	8	RPS2	superficial conjunctival epithelium
2.85E-47	-1.170309498	0.152	0.425	5.60E-43	8	NUPR1	superficial conjunctival epithelium
4.54E-18	-1.181073498	0.066	0.207	8.92E-14	8	PLA2G2A	superficial conjunctival epithelium
1.50E-63	-1.198748317	0.352	0.623	2.94E-59	8	ACTN1	superficial conjunctival epithelium
2.02E-10	-1.213013975	0.065	0.153	3.97E-06	8	SPRR2E	superficial conjunctival epithelium
1.25E-66	-1.213719556	0.721	0.793	2.45E-62	8	DCBLD2	superficial conjunctival epithelium
1.09E-74	-1.217471493	0.905	0.922	2.14E-70	8	CTSC	superficial conjunctival epithelium
9.27E-109	-1.227064652	0.94	0.994	1.82E-104	8	S100A6	superficial conjunctival epithelium
3.14E-38	-1.228947076	0.036	0.262	6.17E-34	8	COL17A1	superficial conjunctival epithelium
5.32E-22	-1.229368555	0.048	0.202	1.04E-17	8	SERPINB4	superficial conjunctival epithelium
2.10E-59	-1.229442349	0.703	0.793	4.11E-55	8	LAMB3	superficial conjunctival epithelium
2.29E-57	-1.24923692	0.095	0.405	4.49E-53	8	TUBA1A	superficial conjunctival epithelium
1.08E-33	-1.287172713	0.549	0.675	2.12E-29	8	LAMC2	superficial conjunctival epithelium
2.50E-20	-1.336001476	0.304	0.448	4.90E-16	8	CRYAB	superficial conjunctival epithelium
3.72E-123	-1.341671209	0.956	0.992	7.29E-119	8	S100A10	superficial conjunctival epithelium
1.58E-55	-1.341869241	0.457	0.688	3.10E-51	8	CRABP2	superficial conjunctival epithelium
7.64E-28	-1.353744028	0.401	0.581	1.50E-23	8	LY6D	superficial conjunctival epithelium
5.44E-48	-1.359152227	0.126	0.404	1.07E-43	8	LAMA3	superficial conjunctival epithelium
1.47E-40	-1.38166428	0.06	0.303	2.88E-36	8	SERPINE1	superficial conjunctival epithelium
1.25E-20	-1.397117901	0.237	0.399	2.46E-16	8	PPBP	superficial conjunctival epithelium
4.61E-04	-1.414263717	0.701	0.561	1	8	KRT16	superficial conjunctival epithelium
7.81E-40	-1.43201059	0.132	0.368	1.53E-35	8	INHBA	superficial conjunctival epithelium
2.48E-49	-1.435403269	0.016	0.288	4.87E-45	8	VIM	superficial conjunctival epithelium
4.11E-97	-1.463644924	0.383	0.715	8.06E-93	8	IGFBP2	superficial conjunctival epithelium
7.92E-77	-1.508268934	0.16	0.517	1.55E-72	8	CCND2	superficial conjunctival epithelium
4.61E-26	-1.539673096	0.512	0.645	9.04E-22	8	PI3	superficial conjunctival epithelium
4.18E-69	-1.559704214	0.378	0.65	8.21E-65	8	IL32	superficial conjunctival epithelium
4.59E-62	-1.680506575	0.704	0.859	9.02E-58	8	SFN	superficial conjunctival epithelium
9.19E-51	-1.70992898	0.036	0.319	1.80E-46	8	TAGLN	superficial conjunctival epithelium
1.20E-52	-1.751099939	0.1	0.391	2.35E-48	8	APOE	superficial conjunctival epithelium
1.68E-64	-1.760251462	0.352	0.662	3.30E-60	8	FABP5	superficial conjunctival epithelium
1.41E-133	-1.764495498	0.759	0.92	2.77E-129	8	KRT5	superficial conjunctival epithelium
1.70E-07	-1.768423882	0.286	0.385	0.003340922	8	SPINK5	superficial conjunctival epithelium
3.50E-50	-1.778848772	0.166	0.448	6.87E-46	8	IL1B	superficial conjunctival epithelium
7.12E-91	-1.794389373	0.906	0.962	1.40E-86	8	KRT17	superficial conjunctival epithelium
6.03E-57	-1.828281873	0.079	0.384	1.18E-52	8	THBS1	superficial conjunctival epithelium
2.85E-75	-1.960613664	0.435	0.702	5.60E-71	8	CALD1	superficial conjunctival epithelium
4.89E-82	-1.971215144	0.292	0.638	9.59E-78	8	MMP7	superficial conjunctival epithelium
2.20E-80	-1.979614174	0.788	0.901	4.32E-76	8	KRT6A	superficial conjunctival epithelium
6.83E-68	-2.042556664	0.097	0.441	1.34E-63	8	IGFBP7	superficial conjunctival epithelium
1.38E-103	-2.200521358	0.774	0.901	2.71E-99	8	TPM1	superficial conjunctival epithelium
1.27E-104	-2.242154253	0.212	0.632	2.49E-100	8	CAV1	superficial conjunctival epithelium
1.12E-67	-2.579548316	0.255	0.571	2.20E-63	8	KRT6B	superficial conjunctival epithelium
2.24E-09	-3.093186969	0.06	0.142	4.40E-05	8	MUCL1	superficial conjunctival epithelium
4.22E-69	-3.12407163	0.145	0.48	8.29E-65	8	KRT14	superficial conjunctival epithelium
7.27E-79	-3.289424112	0.556	0.779	1.43E-74	8	FN1	superficial conjunctival epithelium
2.43E-78	-3.293336531	0.076	0.452	4.78E-74	8	LGALS1	superficial conjunctival epithelium
4.09E-114	-3.468677266	0.517	0.822	8.03E-110	8	MT2A	superficial conjunctival epithelium
2.10E-68	-4.503350935	0.457	0.695	4.12E-64	8	S100A2	superficial conjunctival epithelium
3.88E-239	1.992461036	0.995	0.674	7.61E-235	9	S100A2	basal conjunctival epithelium
4.77E-195	1.97760795	0.993	0.802	9.37E-191	9	MT2A	basal conjunctival epithelium
1.74E-277	1.964301194	0.99	0.415	3.42E-273	9	LGALS1	basal conjunctival epithelium
1.30E-203	1.827715328	0.936	0.628	2.56E-199	9	IL32	basal conjunctival epithelium
2.38E-155	1.751728024	0.827	0.421	4.67E-151	9	IL1B	basal conjunctival epithelium
1.08E-146	1.680217486	0.897	0.651	2.12E-142	9	FBXO32	basal conjunctival epithelium
2.46E-202	1.678758061	0.809	0.288	4.82E-198	9	TAGLN	basal conjunctival epithelium
3.07E-201	1.636508641	0.981	0.848	6.02E-197	9	SFN	basal conjunctival epithelium
1.97E-194	1.596322489	0.986	0.892	3.87E-190	9	TPM1	basal conjunctival epithelium
4.52E-223	1.591091707	0.81	0.256	8.88E-219	9	VIM	basal conjunctival epithelium
3.86E-194	1.580957995	0.902	0.409	7.58E-190	9	IGFBP7	basal conjunctival epithelium
1.07E-136	1.559032838	0.846	0.669	2.11E-132	9	GSTO1	basal conjunctival epithelium
3.69E-139	1.482078549	0.915	0.682	7.23E-135	9	CALD1	basal conjunctival epithelium
1.46E-166	1.481826398	0.931	0.603	2.86E-162	9	CAV1	basal conjunctival epithelium
6.06E-133	1.403845089	0.69	0.3	1.19E-128	9	IL1A	basal conjunctival epithelium
1.68E-91	1.381672493	0.755	0.627	3.29E-87	9	FBXO2	basal conjunctival epithelium
4.58E-106	1.367778401	0.804	0.609	8.98E-102	9	PHLDA1	basal conjunctival epithelium
2.69E-112	1.348897948	0.729	0.379	5.28E-108	9	TUBA1A	basal conjunctival epithelium
1.04E-176	1.324150293	0.99	0.761	2.05E-172	9	FN1	basal conjunctival epithelium
7.13E-144	1.315081367	0.802	0.363	1.40E-139	9	APOE	basal conjunctival epithelium
6.42E-134	1.29943195	0.782	0.4	1.26E-129	9	NUPR1	basal conjunctival epithelium
4.80E-91	1.284556814	0.668	0.377	9.41E-87	9	MYL9	basal conjunctival epithelium
6.42E-103	1.283155982	0.782	0.491	1.26E-98	9	CCND2	basal conjunctival epithelium
1.02E-131	1.268803991	0.956	0.903	2.00E-127	9	TXNDC17	basal conjunctival epithelium
4.19E-123	1.257148084	0.619	0.241	8.23E-119	9	CAVIN1	basal conjunctival epithelium
4.12E-121	1.21453972	0.76	0.379	8.09E-117	9	LAMA3	basal conjunctival epithelium
4.13E-75	1.169207486	0.765	0.728	8.10E-71	9	ANXA5	basal conjunctival epithelium
1.31E-90	1.163631776	0.841	0.616	2.57E-86	9	MMP7	basal conjunctival epithelium
2.22E-76	1.162358008	0.648	0.421	4.35E-72	9	COTL1	basal conjunctival epithelium
5.39E-85	1.14747904	0.809	0.796	1.06E-80	9	MGST3	basal conjunctival epithelium
3.02E-142	1.146363775	0.816	0.355	5.92E-138	9	THBS1	basal conjunctival epithelium
3.82E-113	1.108692542	0.794	0.429	7.49E-109	9	CRYAB	basal conjunctival epithelium
3.22E-127	1.101279676	0.949	0.922	6.33E-123	9	S100A16	basal conjunctival epithelium
2.03E-39	1.097202902	0.359	0.178	3.99E-35	9	IL36G	basal conjunctival epithelium
5.12E-85	1.085813152	0.565	0.262	1.01E-80	9	AC022075.1	basal conjunctival epithelium
9.23E-89	1.082415478	0.404	0.13	1.81E-84	9	TPM2	basal conjunctival epithelium
1.16E-65	1.080796588	0.844	0.773	2.29E-61	9	AREG	basal conjunctival epithelium
4.86E-99	1.078624132	0.462	0.157	9.54E-95	9	NNMT	basal conjunctival epithelium
9.09E-178	1.077427922	0.998	0.99	1.78E-173	9	S100A10	basal conjunctival epithelium
3.48E-101	1.067647396	0.65	0.279	6.82E-97	9	SERPINE1	basal conjunctival epithelium
3.45E-97	1.066053174	0.431	0.137	6.76E-93	9	G0S2	basal conjunctival epithelium
6.41E-130	1.058896161	0.975	0.912	1.26E-125	9	KRT5	basal conjunctival epithelium
2.58E-68	1.057661921	0.768	0.666	5.07E-64	9	LAMC2	basal conjunctival epithelium
3.19E-53	1.055224777	0.623	0.463	6.26E-49	9	PDLIM4	basal conjunctival epithelium
1.07E-59	1.052143232	0.591	0.354	2.10E-55	9	RBP1	basal conjunctival epithelium
5.57E-39	1.027740517	0.536	0.404	1.09E-34	9	SPHK1	basal conjunctival epithelium
1.59E-57	1.020713505	0.66	0.476	3.12E-53	9	CDA	basal conjunctival epithelium
4.35E-148	1.006932933	0.975	0.959	8.55E-144	9	PFN1	basal conjunctival epithelium
5.09E-56	1.000534326	0.778	0.699	9.99E-52	9	IGFBP2	basal conjunctival epithelium
1.88E-52	0.997890888	0.707	0.609	3.69E-48	9	ACTN1	basal conjunctival epithelium
3.10E-78	0.994545858	0.448	0.174	6.08E-74	9	MYLK	basal conjunctival epithelium
7.55E-34	0.992451091	0.443	0.282	1.48E-29	9	ODAPH	basal conjunctival epithelium
3.87E-24	0.990745412	0.672	0.679	7.59E-20	9	CRABP2	basal conjunctival epithelium
6.16E-102	0.982556541	0.601	0.237	1.21E-97	9	LGALS7B	basal conjunctival epithelium
7.85E-80	0.979978155	0.814	0.826	1.54E-75	9	S100A13	basal conjunctival epithelium
5.28E-115	0.979723243	0.484	0.151	1.04E-110	9	FEZ1	basal conjunctival epithelium
1.01E-126	0.976424218	1	0.958	1.98E-122	9	KRT17	basal conjunctival epithelium
1.10E-135	0.969528569	0.958	0.952	2.15E-131	9	SH3BGRL3	basal conjunctival epithelium
2.82E-120	0.963844686	0.956	0.928	5.53E-116	9	CLTB	basal conjunctival epithelium
3.26E-85	0.962207739	0.54	0.22	6.40E-81	9	LGALS7	basal conjunctival epithelium
7.18E-125	0.961110428	0.983	0.976	1.41E-120	9	TXN	basal conjunctival epithelium
3.16E-78	0.960318972	0.831	0.789	6.21E-74	9	DCBLD2	basal conjunctival epithelium
2.13E-49	0.960281819	0.724	0.747	4.17E-45	9	CNN3	basal conjunctival epithelium
1.85E-94	0.940887532	0.472	0.163	3.63E-90	9	SERPINE2	basal conjunctival epithelium
2.02E-76	0.94046544	0.819	0.849	3.96E-72	9	OCIAD2	basal conjunctival epithelium
1.45E-95	0.934599461	0.878	0.805	2.85E-91	9	CD44	basal conjunctival epithelium
3.67E-95	0.928844665	0.453	0.156	7.20E-91	9	SNCA	basal conjunctival epithelium
6.67E-117	0.927717026	0.951	0.941	1.31E-112	9	POLR2L	basal conjunctival epithelium
2.06E-57	0.92377333	0.804	0.788	4.05E-53	9	TUBA1C	basal conjunctival epithelium
2.29E-25	0.923503519	0.621	0.658	4.49E-21	9	TMEM40	basal conjunctival epithelium
2.95E-19	0.923361989	0.525	0.477	5.79E-15	9	RAC2	basal conjunctival epithelium
7.77E-181	0.922725004	1	0.99	1.53E-176	9	ANXA2	basal conjunctival epithelium
8.77E-54	0.921459053	0.616	0.414	1.72E-49	9	MELTF	basal conjunctival epithelium
2.48E-34	0.912866402	0.47	0.305	4.87E-30	9	FILIP1L	basal conjunctival epithelium
4.40E-61	0.912753176	0.887	0.897	8.64E-57	9	KRT7	basal conjunctival epithelium
8.53E-109	0.908477613	0.954	0.916	1.67E-104	9	PKM	basal conjunctival epithelium
2.23E-110	0.90845532	0.64	0.237	4.38E-106	9	COL17A1	basal conjunctival epithelium
2.40E-11	0.898301653	0.474	0.447	4.71E-07	9	AKR1C3	basal conjunctival epithelium
3.98E-69	0.889867086	0.484	0.21	7.82E-65	9	C12orf75	basal conjunctival epithelium
2.18E-53	0.885328983	0.758	0.806	4.27E-49	9	METRN	basal conjunctival epithelium
5.62E-115	0.88320058	0.939	0.928	1.10E-110	9	TSPO	basal conjunctival epithelium
1.28E-24	0.882451964	0.503	0.428	2.50E-20	9	PDLIM7	basal conjunctival epithelium
1.94E-18	0.881701221	0.552	0.562	3.80E-14	9	RAB32	basal conjunctival epithelium
7.33E-26	0.871110498	0.675	0.703	1.44E-21	9	TUBA4A	basal conjunctival epithelium
1.55E-05	0.867354653	0.504	0.568	0.304080908	9	UPP1	basal conjunctival epithelium
1.60E-148	0.866730197	1	0.983	3.13E-144	9	ACTG1	basal conjunctival epithelium
2.00E-50	0.866024269	0.77	0.824	3.92E-46	9	JPT1	basal conjunctival epithelium
3.95E-76	0.865507907	0.67	0.347	7.75E-72	9	INHBA	basal conjunctival epithelium
3.15E-149	0.864427047	1	0.992	6.18E-145	9	ACTB	basal conjunctival epithelium
8.31E-109	0.864018309	0.978	0.893	1.63E-104	9	KRT6A	basal conjunctival epithelium
5.19E-84	0.859528022	0.408	0.132	1.02E-79	9	TREM2	basal conjunctival epithelium
1.92E-31	0.857562389	0.682	0.756	3.77E-27	9	PDCD5	basal conjunctival epithelium
8.29E-132	0.852327786	0.975	0.959	1.63E-127	9	CFL1	basal conjunctival epithelium
4.25E-85	0.851294866	0.497	0.181	8.35E-81	9	SPARC	basal conjunctival epithelium
2.72E-53	0.851051364	0.416	0.192	5.33E-49	9	SUGCT	basal conjunctival epithelium
4.44E-48	0.849231162	0.875	0.883	8.72E-44	9	PHLDA2	basal conjunctival epithelium
1.91E-44	0.846215067	0.628	0.426	3.76E-40	9	CCL20	basal conjunctival epithelium
4.21E-78	0.845508457	0.86	0.876	8.25E-74	9	ATP5MC3	basal conjunctival epithelium
2.11E-29	0.845226538	0.677	0.698	4.13E-25	9	GADD45A	basal conjunctival epithelium
6.15E-67	0.845171455	0.822	0.855	1.21E-62	9	RAN	basal conjunctival epithelium
4.16E-64	0.835661098	0.404	0.163	8.16E-60	9	MLLT11	basal conjunctival epithelium
4.42E-68	0.83402993	0.816	0.832	8.68E-64	9	YWHAG	basal conjunctival epithelium
6.13E-72	0.82935065	0.428	0.167	1.20E-67	9	LINC00973	basal conjunctival epithelium
1.13E-68	0.824755628	0.853	0.844	2.21E-64	9	CAV2	basal conjunctival epithelium
8.37E-114	0.824708599	0.971	0.966	1.64E-109	9	GAPDH	basal conjunctival epithelium
2.85E-110	0.824459866	0.961	0.953	5.59E-106	9	CHCHD2	basal conjunctival epithelium
9.03E-53	0.823540809	0.848	0.786	1.77E-48	9	PLAU	basal conjunctival epithelium
2.39E-33	0.821732585	0.711	0.765	4.68E-29	9	IFI27L2	basal conjunctival epithelium
1.51E-13	0.820337817	0.574	0.661	2.96E-09	9	STK17A	basal conjunctival epithelium
5.60E-26	0.819708466	0.658	0.719	1.10E-21	9	OAT	basal conjunctival epithelium
2.23E-63	0.814833396	0.863	0.843	4.38E-59	9	PDLIM1	basal conjunctival epithelium
4.29E-29	0.812027874	0.597	0.482	8.42E-25	9	MT1E	basal conjunctival epithelium
1.71E-61	0.810471337	0.475	0.208	3.35E-57	9	DKK3	basal conjunctival epithelium
4.71E-26	0.810260707	0.633	0.623	9.24E-22	9	DMKN	basal conjunctival epithelium
4.22E-71	0.810034228	0.948	0.928	8.28E-67	9	CTSB	basal conjunctival epithelium
5.03E-18	0.808632163	0.592	0.628	9.88E-14	9	TGFBI	basal conjunctival epithelium
7.96E-40	0.808349755	0.704	0.658	1.56E-35	9	BASP1	basal conjunctival epithelium
2.68E-49	0.804595752	0.305	0.113	5.26E-45	9	MMP10	basal conjunctival epithelium
2.69E-93	0.802864048	0.951	0.947	5.28E-89	9	MYL12A	basal conjunctival epithelium
2.73E-15	0.80248652	0.437	0.372	5.36E-11	9	CFTR	basal conjunctival epithelium
1.17E-16	0.801403356	0.46	0.399	2.29E-12	9	TUBB6	basal conjunctival epithelium
3.19E-20	0.800551675	0.614	0.674	6.27E-16	9	CLIC4	basal conjunctival epithelium
5.45E-10	0.797016719	0.538	0.595	1.07E-05	9	TUBB2A	basal conjunctival epithelium
2.15E-47	0.796023663	0.433	0.205	4.23E-43	9	PAPPA	basal conjunctival epithelium
5.48E-155	0.792527938	0.936	0.448	1.07E-150	9	KRT14	basal conjunctival epithelium
3.67E-17	0.790808193	0.496	0.457	7.20E-13	9	FHL2	basal conjunctival epithelium
1.23E-24	0.787602056	0.657	0.688	2.42E-20	9	PALLD	basal conjunctival epithelium
1.52E-46	0.786506195	0.782	0.822	2.99E-42	9	S100A14	basal conjunctival epithelium
2.93E-43	0.785466246	0.733	0.816	5.75E-39	9	PGAM1	basal conjunctival epithelium
2.20E-122	0.78293384	1	0.999	4.31E-118	9	S100A11	basal conjunctival epithelium
1.13E-34	0.782294514	0.45	0.281	2.22E-30	9	EMP3	basal conjunctival epithelium
1.59E-12	0.781440585	0.53	0.566	3.12E-08	9	GLS	basal conjunctival epithelium
2.45E-26	0.781410899	0.44	0.303	4.82E-22	9	FSCN1	basal conjunctival epithelium
3.36E-51	0.78039718	0.792	0.839	6.60E-47	9	ENO1	basal conjunctival epithelium
9.66E-47	0.774087007	0.792	0.796	1.90E-42	9	ARPC1B	basal conjunctival epithelium
2.84E-71	0.772398747	0.843	0.869	5.57E-67	9	FKBP1A	basal conjunctival epithelium
5.78E-34	0.766069263	0.724	0.8	1.14E-29	9	AP1S1	basal conjunctival epithelium
1.13E-18	0.764131024	0.587	0.588	2.22E-14	9	SERPINB5	basal conjunctival epithelium
7.81E-84	0.762281265	0.897	0.903	1.53E-79	9	POMP	basal conjunctival epithelium
1.92E-34	0.762192482	0.369	0.19	3.78E-30	9	HMGA2	basal conjunctival epithelium
6.62E-57	0.761342836	0.863	0.857	1.30E-52	9	TNFRSF12A	basal conjunctival epithelium
3.17E-90	0.759280205	0.926	0.933	6.22E-86	9	NDUFS5	basal conjunctival epithelium
4.49E-106	0.758822685	0.971	0.967	8.81E-102	9	PPIA	basal conjunctival epithelium
2.69E-92	0.754080429	0.983	0.971	5.28E-88	9	MYL12B	basal conjunctival epithelium
8.06E-28	0.754055789	0.508	0.388	1.58E-23	9	MSN	basal conjunctival epithelium
2.04E-14	0.753693686	0.448	0.386	4.01E-10	9	ACOT7	basal conjunctival epithelium
5.95E-25	0.749874837	0.67	0.753	1.17E-20	9	HOMER3	basal conjunctival epithelium
1.07E-66	0.749065462	0.856	0.862	2.10E-62	9	TAGLN2	basal conjunctival epithelium
3.22E-119	0.744049922	0.997	0.993	6.32E-115	9	MYL6	basal conjunctival epithelium
2.24E-08	0.741444722	0.475	0.535	4.41E-04	9	CYB561A3	basal conjunctival epithelium
4.44E-43	0.737815071	0.352	0.159	8.71E-39	9	CYGB	basal conjunctival epithelium
5.37E-18	0.734512844	0.431	0.356	1.05E-13	9	EVA1A	basal conjunctival epithelium
7.84E-28	0.729527829	0.704	0.807	1.54E-23	9	PFDN2	basal conjunctival epithelium
7.47E-27	0.729018945	0.371	0.221	1.47E-22	9	AMIGO2	basal conjunctival epithelium
1.16E-95	0.727973658	0.953	0.96	2.28E-91	9	HINT1	basal conjunctival epithelium
1.36E-50	0.724183713	0.827	0.866	2.67E-46	9	NPM1	basal conjunctival epithelium
4.38E-53	0.724010167	0.261	0.084	8.60E-49	9	KRTAP2-3	basal conjunctival epithelium
3.02E-47	0.722340754	0.452	0.229	5.92E-43	9	GLIPR1	basal conjunctival epithelium
2.83E-111	0.721638679	0.998	0.99	5.56E-107	9	HSPB1	basal conjunctival epithelium
2.59E-60	0.721506045	0.882	0.915	5.09E-56	9	ATP6V1F	basal conjunctival epithelium
7.46E-103	0.719363541	0.878	0.546	1.46E-98	9	KRT6B	basal conjunctival epithelium
9.62E-11	0.715262449	0.557	0.561	1.89E-06	9	SPRR2D	basal conjunctival epithelium
5.43E-57	0.71132504	0.883	0.912	1.06E-52	9	ATP5IF1	basal conjunctival epithelium
7.41E-64	0.711267879	0.878	0.909	1.45E-59	9	NDUFB2	basal conjunctival epithelium
1.85E-78	0.710312494	0.91	0.937	3.64E-74	9	SEC61G	basal conjunctival epithelium
1.44E-40	0.709980075	0.8	0.832	2.83E-36	9	TUBB	basal conjunctival epithelium
2.44E-19	0.708284512	0.504	0.417	4.79E-15	9	FLNA	basal conjunctival epithelium
1.31E-45	0.708198962	0.391	0.177	2.57E-41	9	PTHLH	basal conjunctival epithelium
1.71E-51	0.700084841	0.816	0.788	3.36E-47	9	LAMB3	basal conjunctival epithelium
1.34E-110	-0.700118034	0.1	0.612	2.63E-106	9	PPL	basal conjunctival epithelium
3.68E-78	-0.703020322	0.147	0.56	7.23E-74	9	NQO1	basal conjunctival epithelium
6.94E-117	-0.710239975	0.132	0.632	1.36E-112	9	ERBB3	basal conjunctival epithelium
2.52E-30	-0.71172523	0.025	0.224	4.94E-26	9	DUOXA2	basal conjunctival epithelium
1.93E-86	-0.713475768	0.23	0.656	3.80E-82	9	SCCPDH	basal conjunctival epithelium
2.39E-108	-0.714368533	0.129	0.62	4.68E-104	9	EPCAM	basal conjunctival epithelium
6.36E-85	-0.714664069	0.291	0.729	1.25E-80	9	PLSCR1	basal conjunctival epithelium
5.40E-100	-0.714908269	0.25	0.713	1.06E-95	9	XBP1	basal conjunctival epithelium
2.66E-39	-0.715623819	0.64	0.855	5.21E-35	9	PDZK1IP1	basal conjunctival epithelium
4.26E-107	-0.717339375	0.184	0.656	8.37E-103	9	GPCPD1	basal conjunctival epithelium
2.14E-104	-0.720889221	0.203	0.673	4.19E-100	9	PIM3	basal conjunctival epithelium
3.50E-47	-0.720930637	0.063	0.35	6.88E-43	9	DUOX2	basal conjunctival epithelium
2.25E-99	-0.73027657	0.159	0.624	4.41E-95	9	ATF3	basal conjunctival epithelium
2.24E-63	-0.732245653	0.305	0.714	4.39E-59	9	SAMD9	basal conjunctival epithelium
3.90E-55	-0.735424909	0.041	0.355	7.66E-51	9	IL19	basal conjunctival epithelium
8.45E-109	-0.737134259	0.085	0.581	1.66E-104	9	SCNN1A	basal conjunctival epithelium
1.30E-97	-0.738636022	0.239	0.7	2.56E-93	9	CXXC5	basal conjunctival epithelium
5.25E-98	-0.739612028	0.137	0.591	1.03E-93	9	FAM107B	basal conjunctival epithelium
1.84E-09	-0.741715401	0.986	0.963	3.61E-05	9	SAA2	basal conjunctival epithelium
5.94E-42	-0.744616784	0.753	0.9	1.17E-37	9	CYBA	basal conjunctival epithelium
4.11E-99	-0.74630754	0.2	0.649	8.07E-95	9	CORO2A	basal conjunctival epithelium
5.42E-87	-0.74670007	0.2	0.628	1.06E-82	9	IL1R1	basal conjunctival epithelium
2.65E-102	-0.753010168	0.223	0.69	5.20E-98	9	RBM47	basal conjunctival epithelium
7.57E-79	-0.75480724	0.352	0.764	1.49E-74	9	TSPAN13	basal conjunctival epithelium
1.53E-106	-0.756024326	0.085	0.564	3.00E-102	9	ST6GALNAC1	basal conjunctival epithelium
6.92E-33	-0.756937236	0.064	0.29	1.36E-28	9	IDO1	basal conjunctival epithelium
1.51E-106	-0.759851827	0.071	0.558	2.96E-102	9	SMIM5	basal conjunctival epithelium
8.03E-89	-0.76087979	0.12	0.579	1.58E-84	9	BIRC3	basal conjunctival epithelium
9.71E-75	-0.763271756	0.088	0.49	1.91E-70	9	MYEOV	basal conjunctival epithelium
7.39E-41	-0.768513538	0.563	0.82	1.45E-36	9	HLA-A	basal conjunctival epithelium
3.07E-87	-0.769722965	0.23	0.661	6.03E-83	9	GALNT5	basal conjunctival epithelium
5.77E-99	-0.770629032	0.169	0.645	1.13E-94	9	IRF1	basal conjunctival epithelium
1.22E-57	-0.770822491	0.442	0.797	2.40E-53	9	TXNIP	basal conjunctival epithelium
1.31E-104	-0.772086983	0.076	0.551	2.57E-100	9	AL512274.1	basal conjunctival epithelium
1.34E-105	-0.772989086	0.098	0.563	2.62E-101	9	B3GALT5	basal conjunctival epithelium
1.93E-94	-0.776033668	0.139	0.619	3.78E-90	9	CX3CL1	basal conjunctival epithelium
1.12E-88	-0.778073113	0.222	0.657	2.20E-84	9	NCOA7	basal conjunctival epithelium
1.26E-98	-0.780851234	0.294	0.74	2.47E-94	9	NR2F6	basal conjunctival epithelium
2.65E-83	-0.785577987	0.359	0.775	5.19E-79	9	CD46	basal conjunctival epithelium
8.72E-93	-0.786126602	0.124	0.574	1.71E-88	9	PLA2G16	basal conjunctival epithelium
2.03E-115	-0.78946383	0.08	0.601	3.98E-111	9	NEBL	basal conjunctival epithelium
3.55E-98	-0.79306802	0.186	0.688	6.96E-94	9	EMP1	basal conjunctival epithelium
3.88E-69	-0.793124066	0.452	0.806	7.62E-65	9	JUNB	basal conjunctival epithelium
1.70E-97	-0.793532053	0.279	0.737	3.34E-93	9	STOM	basal conjunctival epithelium
5.80E-108	-0.794848884	0.135	0.602	1.14E-103	9	SH2D4A	basal conjunctival epithelium
9.24E-90	-0.795863507	0.277	0.749	1.81E-85	9	AKAP9	basal conjunctival epithelium
6.33E-70	-0.809710404	0.377	0.759	1.24E-65	9	TXNRD1	basal conjunctival epithelium
3.56E-86	-0.811473138	0.064	0.484	6.99E-82	9	AL356234.2	basal conjunctival epithelium
7.77E-53	-0.815610581	0.404	0.766	1.52E-48	9	ITGB8	basal conjunctival epithelium
3.92E-92	-0.819404949	0.274	0.748	7.70E-88	9	MTRNR2L12	basal conjunctival epithelium
1.35E-81	-0.819695165	0.042	0.463	2.66E-77	9	TMC5	basal conjunctival epithelium
2.44E-109	-0.820669565	0.1	0.596	4.79E-105	9	APOL1	basal conjunctival epithelium
2.13E-105	-0.824888503	0.059	0.537	4.18E-101	9	POLR2J3	basal conjunctival epithelium
1.11E-97	-0.833332955	0.144	0.593	2.19E-93	9	DUSP5	basal conjunctival epithelium
1.09E-61	-0.839393673	0.188	0.555	2.14E-57	9	DEFB1	basal conjunctival epithelium
4.07E-99	-0.840886651	0.157	0.626	7.99E-95	9	SDCBP2	basal conjunctival epithelium
5.55E-115	-0.849741745	0.169	0.666	1.09E-110	9	APOL6	basal conjunctival epithelium
1.15E-107	-0.860740952	0.078	0.581	2.26E-103	9	CTSS	basal conjunctival epithelium
2.60E-48	-0.862989237	0.037	0.323	5.11E-44	9	FCGBP	basal conjunctival epithelium
1.04E-87	-0.864100124	0.365	0.783	2.03E-83	9	BAG1	basal conjunctival epithelium
3.14E-38	-0.868343366	0.311	0.596	6.16E-34	9	CXCL2	basal conjunctival epithelium
1.45E-87	-0.869620158	0.416	0.819	2.85E-83	9	ASAH1	basal conjunctival epithelium
9.83E-78	-0.873177224	0.107	0.503	1.93E-73	9	SLC40A1	basal conjunctival epithelium
7.55E-92	-0.88526085	0.215	0.65	1.48E-87	9	EGR1	basal conjunctival epithelium
3.82E-10	-0.885426645	0.643	0.564	7.50E-06	9	KRT16	basal conjunctival epithelium
1.76E-103	-0.887171261	0.313	0.773	3.45E-99	9	PLXNB2	basal conjunctival epithelium
6.78E-59	-0.887899508	0.638	0.862	1.33E-54	9	F3	basal conjunctival epithelium
9.86E-113	-0.892321854	0.066	0.567	1.94E-108	9	GCNT3	basal conjunctival epithelium
1.27E-98	-0.901821494	0.279	0.724	2.50E-94	9	LYN	basal conjunctival epithelium
6.41E-103	-0.902589459	0.782	0.92	1.26E-98	9	TACSTD2	basal conjunctival epithelium
1.65E-105	-0.92270286	0.255	0.708	3.24E-101	9	MBOAT2	basal conjunctival epithelium
1.04E-95	-0.928488728	0.228	0.695	2.05E-91	9	MAL2	basal conjunctival epithelium
1.56E-67	-0.93312644	0.431	0.785	3.06E-63	9	TSPAN1	basal conjunctival epithelium
2.54E-111	-0.934094972	0.036	0.539	4.98E-107	9	VSIG2	basal conjunctival epithelium
4.03E-101	-0.948727656	0.267	0.73	7.91E-97	9	FOXC1	basal conjunctival epithelium
1.43E-110	-0.955916132	0.261	0.726	2.81E-106	9	C6orf132	basal conjunctival epithelium
3.13E-98	-0.965493738	0.506	0.852	6.14E-94	9	TMEM59	basal conjunctival epithelium
1.41E-24	-0.965539235	0.381	0.607	2.77E-20	9	CXCL6	basal conjunctival epithelium
6.80E-116	-0.971084583	0.235	0.718	1.34E-111	9	KLF5	basal conjunctival epithelium
1.18E-33	-0.979519635	0.046	0.271	2.32E-29	9	AZGP1	basal conjunctival epithelium
4.45E-104	-0.984905864	0.247	0.719	8.74E-100	9	RNF213	basal conjunctival epithelium
4.97E-118	-0.987909345	0.186	0.672	9.75E-114	9	LMO7	basal conjunctival epithelium
7.89E-99	-0.98924505	0.11	0.586	1.55E-94	9	KRT80	basal conjunctival epithelium
2.24E-89	-1.000207702	0.805	0.936	4.39E-85	9	CD24	basal conjunctival epithelium
4.16E-55	-1.000712148	0.487	0.81	8.17E-51	9	IVL	basal conjunctival epithelium
2.82E-120	-1.003937566	0.12	0.643	5.53E-116	9	SCEL	basal conjunctival epithelium
2.22E-104	-1.014534503	0.328	0.776	4.35E-100	9	TMEM106B	basal conjunctival epithelium
3.49E-75	-1.015512462	0.034	0.426	6.84E-71	9	CEACAM5	basal conjunctival epithelium
1.01E-23	-1.021418247	0.129	0.319	1.98E-19	9	PLCG2	basal conjunctival epithelium
4.66E-110	-1.025215654	0.068	0.568	9.15E-106	9	STEAP4	basal conjunctival epithelium
3.72E-124	-1.038588554	0.23	0.72	7.31E-120	9	SLC9A3R1	basal conjunctival epithelium
1.23E-49	-1.046011736	0.11	0.425	2.42E-45	9	KLK6	basal conjunctival epithelium
2.08E-77	-1.047024585	0.299	0.698	4.09E-73	9	NMB	basal conjunctival epithelium
1.36E-28	-1.05049822	0.86	0.941	2.67E-24	9	C15orf48	basal conjunctival epithelium
6.82E-80	-1.057567765	0.701	0.91	1.34E-75	9	MT-ND4	basal conjunctival epithelium
3.14E-115	-1.073539303	0.054	0.564	6.16E-111	9	SLC44A4	basal conjunctival epithelium
5.41E-107	-1.074336307	0.291	0.787	1.06E-102	9	MT-ND4L	basal conjunctival epithelium
4.24E-107	-1.075297854	0.041	0.536	8.33E-103	9	FAM3D	basal conjunctival epithelium
2.82E-127	-1.077330055	0.11	0.64	5.54E-123	9	VTCN1	basal conjunctival epithelium
4.16E-100	-1.079597243	0.726	0.904	8.16E-96	9	HLA-C	basal conjunctival epithelium
2.49E-72	-1.080994379	0.367	0.719	4.88E-68	9	XDH	basal conjunctival epithelium
1.51E-82	-1.085254014	0.066	0.489	2.96E-78	9	CP	basal conjunctival epithelium
7.88E-137	-1.08671912	0.125	0.676	1.55E-132	9	LIPH	basal conjunctival epithelium
2.75E-106	-1.089866901	0.283	0.745	5.40E-102	9	PTGES	basal conjunctival epithelium
2.13E-121	-1.093403423	0.217	0.717	4.18E-117	9	NFKBIZ	basal conjunctival epithelium
2.18E-97	-1.102126433	0.457	0.852	4.28E-93	9	MT-ND5	basal conjunctival epithelium
3.71E-117	-1.114054443	0.068	0.583	7.27E-113	9	CFB	basal conjunctival epithelium
1.09E-14	-1.117900313	0.041	0.157	2.13E-10	9	SCGB1A1	basal conjunctival epithelium
5.82E-46	-1.134585145	0.425	0.753	1.14E-41	9	SPRR1B	basal conjunctival epithelium
7.13E-103	-1.137558631	0.118	0.583	1.40E-98	9	UPK1B	basal conjunctival epithelium
5.58E-106	-1.140317689	0.954	0.989	1.09E-101	9	SAT1	basal conjunctival epithelium
8.12E-129	-1.154007725	0.196	0.695	1.59E-124	9	GOLM1	basal conjunctival epithelium
1.07E-123	-1.156132552	0.21	0.702	2.10E-119	9	TTC9	basal conjunctival epithelium
1.83E-98	-1.161497369	0.343	0.77	3.58E-94	9	SLC12A2	basal conjunctival epithelium
1.56E-94	-1.180576396	0.799	0.942	3.06E-90	9	LGALS3	basal conjunctival epithelium
1.01E-138	-1.189857536	0.169	0.696	1.98E-134	9	CD55	basal conjunctival epithelium
4.29E-91	-1.198437707	0.981	0.983	8.43E-87	9	B2M	basal conjunctival epithelium
5.90E-96	-1.206532666	0.399	0.807	1.16E-91	9	MDK	basal conjunctival epithelium
1.11E-53	-1.21442849	0.567	0.829	2.18E-49	9	ID1	basal conjunctival epithelium
5.53E-113	-1.232069875	0.272	0.728	1.09E-108	9	DUSP4	basal conjunctival epithelium
2.09E-72	-1.234244882	0.607	0.854	4.10E-68	9	HLA-B	basal conjunctival epithelium
9.27E-136	-1.239395919	0.14	0.685	1.82E-131	9	SMIM22	basal conjunctival epithelium
2.68E-122	-1.243143646	0.171	0.7	5.27E-118	9	NCCRP1	basal conjunctival epithelium
2.81E-22	-1.250810131	0.042	0.208	5.51E-18	9	PLA2G2A	basal conjunctival epithelium
3.19E-96	-1.255693472	0.773	0.932	6.26E-92	9	MT-CO1	basal conjunctival epithelium
3.41E-99	-1.259755199	0.81	0.946	6.69E-95	9	MT-CO2	basal conjunctival epithelium
1.01E-53	-1.28428463	0.044	0.358	1.98E-49	9	SLC26A4	basal conjunctival epithelium
4.90E-117	-1.290151562	0.372	0.803	9.61E-113	9	IER2	basal conjunctival epithelium
1.35E-99	-1.314376147	0.702	0.915	2.65E-95	9	MT-CO3	basal conjunctival epithelium
6.57E-77	-1.322609953	0.181	0.592	1.29E-72	9	IFI6	basal conjunctival epithelium
2.15E-102	-1.324110105	0.352	0.772	4.22E-98	9	FOS	basal conjunctival epithelium
7.81E-115	-1.332968467	0.492	0.87	1.53E-110	9	MT-ND2	basal conjunctival epithelium
2.51E-118	-1.358302105	0.426	0.831	4.93E-114	9	CLDN4	basal conjunctival epithelium
1.29E-120	-1.377603877	0.245	0.732	2.52E-116	9	RDH10	basal conjunctival epithelium
2.94E-77	-1.384224757	0.046	0.439	5.77E-73	9	SLC34A2	basal conjunctival epithelium
1.32E-96	-1.386841409	0.357	0.78	2.59E-92	9	CST6	basal conjunctival epithelium
3.93E-103	-1.390552741	0.701	0.908	7.72E-99	9	MT-ATP6	basal conjunctival epithelium
2.52E-119	-1.407193381	0.494	0.867	4.94E-115	9	MT-ND1	basal conjunctival epithelium
1.71E-142	-1.416674848	0.11	0.679	3.35E-138	9	TMPRSS4	basal conjunctival epithelium
1.38E-56	-1.486509517	0.068	0.405	2.71E-52	9	PPBP	basal conjunctival epithelium
1.44E-112	-1.491866411	0.645	0.9	2.83E-108	9	MT-CYB	basal conjunctival epithelium
2.06E-128	-1.492111023	0.374	0.818	4.05E-124	9	PRSS22	basal conjunctival epithelium
5.66E-142	-1.500228993	0.201	0.717	1.11E-137	9	INSR	basal conjunctival epithelium
4.12E-133	-1.502501227	0.254	0.786	8.09E-129	9	GPRC5A	basal conjunctival epithelium
2.64E-138	-1.503783371	0.086	0.638	5.18E-134	9	BCAS1	basal conjunctival epithelium
1.88E-83	-1.524108301	0.071	0.483	3.70E-79	9	CLU	basal conjunctival epithelium
1.87E-105	-1.538114224	0.223	0.679	3.68E-101	9	TGM2	basal conjunctival epithelium
2.36E-152	-1.54441893	0.2	0.734	4.62E-148	9	MYH14	basal conjunctival epithelium
7.12E-138	-1.569462783	0.345	0.816	1.40E-133	9	GLUL	basal conjunctival epithelium
4.07E-141	-1.570593111	0.623	0.897	7.99E-137	9	GSN	basal conjunctival epithelium
1.81E-118	-1.582807334	0.692	0.911	3.55E-114	9	MT-ND3	basal conjunctival epithelium
7.07E-128	-1.604942719	0.1	0.637	1.39E-123	9	MUC16	basal conjunctival epithelium
1.94E-79	-1.619697537	0.162	0.572	3.82E-75	9	CXCL3	basal conjunctival epithelium
2.28E-151	-1.623477803	0.212	0.765	4.48E-147	9	FAM83A	basal conjunctival epithelium
2.07E-121	-1.630885331	0.08	0.594	4.07E-117	9	MUC4	basal conjunctival epithelium
1.31E-77	-1.653260721	0.817	0.946	2.57E-73	9	S100A4	basal conjunctival epithelium
2.87E-144	-1.683666905	0.193	0.739	5.64E-140	9	NDRG2	basal conjunctival epithelium
2.59E-155	-1.691120351	0.249	0.774	5.09E-151	9	B4GALT5	basal conjunctival epithelium
3.02E-133	-1.69462985	0.118	0.663	5.93E-129	9	ADGRF1	basal conjunctival epithelium
4.23E-150	-1.700894049	0.181	0.745	8.31E-146	9	MACC1	basal conjunctival epithelium
1.63E-13	-1.766870227	0.215	0.387	3.19E-09	9	SPINK5	basal conjunctival epithelium
8.02E-158	-1.770697289	0.259	0.791	1.57E-153	9	CLDN7	basal conjunctival epithelium
9.86E-128	-1.788460682	0.267	0.789	1.93E-123	9	NEAT1	basal conjunctival epithelium
2.11E-103	-1.801121266	0.071	0.547	4.14E-99	9	CEACAM7	basal conjunctival epithelium
8.11E-153	-1.80112587	0.499	0.876	1.59E-148	9	ATP1B1	basal conjunctival epithelium
3.52E-123	-1.894788957	0.191	0.697	6.91E-119	9	GDF15	basal conjunctival epithelium
2.28E-164	-1.947875748	0.215	0.772	4.47E-160	9	ELF3	basal conjunctival epithelium
2.58E-162	-2.005923238	0.169	0.742	5.06E-158	9	ZG16B	basal conjunctival epithelium
5.87E-150	-2.054570329	0.266	0.774	1.15E-145	9	RAB11FIP1	basal conjunctival epithelium
7.18E-136	-2.057117927	0.166	0.698	1.41E-131	9	MUC1	basal conjunctival epithelium
4.87E-140	-2.063693222	0.547	0.872	9.55E-136	9	C3	basal conjunctival epithelium
2.33E-170	-2.080330471	0.252	0.798	4.58E-166	9	SRD5A3	basal conjunctival epithelium
8.44E-139	-2.089631383	0.115	0.654	1.66E-134	9	DHRS9	basal conjunctival epithelium
5.94E-138	-2.118900555	0.108	0.663	1.17E-133	9	CXCL17	basal conjunctival epithelium
2.82E-107	-2.165012135	0.565	0.855	5.54E-103	9	WFDC2	basal conjunctival epithelium
5.23E-147	-2.199625719	0.134	0.704	1.03E-142	9	SPRR3	basal conjunctival epithelium
3.63E-47	-2.307285246	0.333	0.61	7.12E-43	9	CXCL5	basal conjunctival epithelium
1.94E-109	-2.339927703	0.445	0.864	3.81E-105	9	MALAT1	basal conjunctival epithelium
1.62E-156	-2.484000121	0.124	0.701	3.18E-152	9	CEACAM6	basal conjunctival epithelium
1.26E-150	-2.531295887	0.298	0.809	2.46E-146	9	RARRES3	basal conjunctival epithelium
2.79E-110	-2.562002329	0.14	0.625	5.48E-106	9	PIP	basal conjunctival epithelium
2.83E-135	-2.650503974	0.152	0.678	5.56E-131	9	AGR2	basal conjunctival epithelium
1.16E-168	-2.674222785	0.212	0.78	2.28E-164	9	SLC6A14	basal conjunctival epithelium
1.29E-180	-2.766292653	0.704	0.943	2.54E-176	9	SLPI	basal conjunctival epithelium
5.06E-166	-2.794409075	0.203	0.764	9.93E-162	9	IGFBP3	basal conjunctival epithelium
2.01E-157	-2.840274471	0.191	0.771	3.95E-153	9	S100P	basal conjunctival epithelium
8.10E-173	-3.02756646	0.24	0.792	1.59E-168	9	RARRES1	basal conjunctival epithelium
8.09E-169	-3.065518321	0.19	0.766	1.59E-164	9	PIGR	basal conjunctival epithelium
4.76E-86	-3.103447609	0.139	0.554	9.34E-82	9	OLFM4	basal conjunctival epithelium
3.41E-11	-3.218383938	0.051	0.142	6.69E-07	9	MUCL1	basal conjunctival epithelium
5.87E-73	-3.261740129	0.1	0.465	1.15E-68	9	KRT13	basal conjunctival epithelium
1.03E-190	-3.349989711	0.266	0.822	2.02E-186	9	PSCA	basal conjunctival epithelium
1.66E-207	-3.450783079	0.663	0.953	3.26E-203	9	LCN2	basal conjunctival epithelium
8.02E-129	-3.480579825	0.13	0.641	1.57E-124	9	LYPD2	basal conjunctival epithelium
1.33E-43	1.492185108	0.41	0.193	2.61E-39	10	PLA2G2A	superficial conjunctival epithelium
1.97E-75	1.432192496	0.81	0.528	3.87E-71	10	OLFM4	superficial conjunctival epithelium
1.04E-114	1.178661964	0.979	0.733	2.04E-110	10	IGFBP3	superficial conjunctival epithelium
7.66E-134	1.076077644	0.995	0.855	1.50E-129	10	C3	superficial conjunctival epithelium
1.99E-72	1.012344048	0.75	0.379	3.90E-68	10	PPBP	superficial conjunctival epithelium
8.24E-87	0.983150852	0.991	0.763	1.62E-82	10	RARRES1	superficial conjunctival epithelium
5.78E-73	0.874063975	0.885	0.574	1.13E-68	10	CXCL2	superficial conjunctival epithelium
8.75E-38	0.851958595	0.72	0.458	1.72E-33	10	CLU	superficial conjunctival epithelium
2.55E-75	0.813891318	0.961	0.747	5.00E-71	10	RAB11FIP1	superficial conjunctival epithelium
1.28E-90	0.811264984	0.985	0.79	2.51E-86	10	IVL	superficial conjunctival epithelium
2.86E-36	0.79447818	0.824	0.591	5.62E-32	10	CXCL5	superficial conjunctival epithelium
3.43E-102	0.791867852	0.968	0.745	6.73E-98	10	SLC12A2	superficial conjunctival epithelium
6.14E-85	0.790431062	0.81	0.46	1.20E-80	10	TCN1	superficial conjunctival epithelium
5.74E-102	0.784078646	0.988	0.882	1.13E-97	10	GSN	superficial conjunctival epithelium
1.99E-108	0.728788057	0.884	0.557	3.91E-104	10	TGFB2	superficial conjunctival epithelium
4.12E-93	0.724210111	0.771	0.438	8.08E-89	10	CCL28	superficial conjunctival epithelium
1.59E-106	0.721880882	0.973	0.779	3.12E-102	10	IFNGR1	superficial conjunctival epithelium
1.52E-64	0.71367364	0.909	0.669	2.98E-60	10	MT1X	superficial conjunctival epithelium
2.00E-53	0.708754714	0.979	0.75	3.93E-49	10	SLC6A14	superficial conjunctival epithelium
2.59E-15	-0.702426031	0.646	0.66	5.09E-11	10	BASP1	superficial conjunctival epithelium
3.60E-06	-0.71853834	0.73	0.682	0.070676767	10	GPNMB	superficial conjunctival epithelium
2.31E-07	-0.745905551	0.926	0.803	0.004536809	10	CD44	superficial conjunctival epithelium
3.86E-11	-0.746455149	0.956	0.904	7.57E-07	10	TXNDC17	superficial conjunctival epithelium
3.01E-05	-0.74664616	0.67	0.614	0.590412295	10	PHLDA1	superficial conjunctival epithelium
5.60E-08	-0.7625144	0.19	0.258	0.001098416	10	CAVIN1	superficial conjunctival epithelium
9.36E-14	-0.765335664	0.084	0.198	1.84E-09	10	SPARC	superficial conjunctival epithelium
0.002743342	-0.769492487	0.744	0.673	1	10	GSTO1	superficial conjunctival epithelium
2.27E-09	-0.78403009	0.178	0.264	4.45E-05	10	GJA1	superficial conjunctival epithelium
8.55E-12	-0.78426892	0.217	0.319	1.68E-07	10	IL1A	superficial conjunctival epithelium
2.31E-07	-0.805334041	0.921	0.895	0.004532694	10	KRT6A	superficial conjunctival epithelium
1.71E-54	-0.80627018	0.976	0.927	3.36E-50	10	CTSB	superficial conjunctival epithelium
1.65E-06	-0.820603945	0.34	0.363	0.032387744	10	DSG3	superficial conjunctival epithelium
5.35E-32	-0.872124795	0.034	0.239	1.05E-27	10	LGALS7	superficial conjunctival epithelium
1.08E-06	-0.925712832	0.781	0.739	0.021253888	10	SPRR1B	superficial conjunctival epithelium
0.008840123	-0.936024353	0.8	0.615	1	10	LYPD2	superficial conjunctival epithelium
1.63E-32	-0.979571619	0.046	0.258	3.20E-28	10	LGALS7B	superficial conjunctival epithelium
2.33E-05	-1.009566877	0.138	0.198	0.457651408	10	SERPINB4	superficial conjunctival epithelium
2.47E-12	-1.026058885	0.152	0.256	4.84E-08	10	COL17A1	superficial conjunctival epithelium
7.62E-05	-1.036997274	0.462	0.472	1	10	CTSV	superficial conjunctival epithelium
0.003657266	-1.047452031	0.373	0.358	1	10	INHBA	superficial conjunctival epithelium
3.53E-05	-1.109903303	0.097	0.152	0.693682822	10	SPRR2E	superficial conjunctival epithelium
8.29E-10	-1.116385395	0.21	0.296	1.63E-05	10	SERPINE1	superficial conjunctival epithelium
1.09E-06	-1.147826754	0.798	0.739	0.021380541	10	SPRR2A	superficial conjunctival epithelium
1.30E-04	-1.158234016	0.388	0.393	1	10	LAMA3	superficial conjunctival epithelium
3.19E-17	-1.162764467	0.315	0.418	6.26E-13	10	NUPR1	superficial conjunctival epithelium
3.15E-15	-1.18237869	0.159	0.282	6.19E-11	10	VIM	superficial conjunctival epithelium
1.36E-53	-1.198874786	0.991	0.967	2.67E-49	10	S100A8	superficial conjunctival epithelium
1.22E-13	-1.294333391	0.202	0.312	2.39E-09	10	TAGLN	superficial conjunctival epithelium
1.74E-32	-1.471939707	0.571	0.664	3.41E-28	10	FBXO32	superficial conjunctival epithelium
1.34E-19	-1.473738503	0.892	0.851	2.64E-15	10	SFN	superficial conjunctival epithelium
2.89E-25	-1.475137729	0.299	0.448	5.66E-21	10	CRYAB	superficial conjunctival epithelium
3.80E-07	-1.525840003	0.72	0.647	0.007464078	10	FABP5	superficial conjunctival epithelium
1.35E-04	-1.557214454	0.585	0.56	1	10	SPRR2D	superficial conjunctival epithelium
5.24E-19	-1.589657029	0.262	0.384	1.03E-14	10	APOE	superficial conjunctival epithelium
1.01E-10	-1.749783527	0.405	0.428	1.98E-06	10	IGFBP7	superficial conjunctival epithelium
8.97E-05	-2.012869415	0.516	0.376	1	10	SPINK5	superficial conjunctival epithelium
1.93E-06	-2.234343734	0.899	0.806	0.037874175	10	MT2A	superficial conjunctival epithelium
1.31E-10	-2.434198707	0.569	0.567	2.57E-06	10	KRT16	superficial conjunctival epithelium
9.42E-40	-2.575267091	0.732	0.787	1.85E-35	10	S100A7	superficial conjunctival epithelium
2.88E-37	-2.696569861	0.238	0.445	5.65E-33	10	LGALS1	superficial conjunctival epithelium
1.97E-27	-2.735187458	0.337	0.472	3.86E-23	10	KRT14	superficial conjunctival epithelium
1.45E-29	-3.16126293	0.658	0.687	2.85E-25	10	S100A2	superficial conjunctival epithelium
2.00E-258	2.020974829	0.998	0.6	3.92E-254	11	CAV1	basal conjunctival epithelium
3.48E-198	1.960183054	0.986	0.762	6.83E-194	11	FN1	basal conjunctival epithelium
1.03E-269	1.829604162	0.959	0.349	2.02E-265	11	THBS1	basal conjunctival epithelium
2.14E-292	1.827902058	0.95	0.268	4.20E-288	11	SERPINE1	basal conjunctival epithelium
1.25E-222	1.779649538	0.998	0.679	2.45E-218	11	CALD1	basal conjunctival epithelium
6.87E-301	1.776845426	0.99	0.37	1.35E-296	11	LAMA3	basal conjunctival epithelium
5.42E-294	1.748447301	0.981	0.335	1.06E-289	11	INHBA	basal conjunctival epithelium
0	1.738018078	0.979	0.224	0	11	COL17A1	basal conjunctival epithelium
8.54E-272	1.676374643	0.991	0.483	1.68E-267	11	CCND2	basal conjunctival epithelium
1.88E-240	1.659753768	0.993	0.658	3.70E-236	11	LAMC2	basal conjunctival epithelium
6.35E-255	1.655173305	0.943	0.283	1.25E-250	11	TAGLN	basal conjunctival epithelium
3.72E-254	1.59213236	0.99	0.598	7.31E-250	11	ACTN1	basal conjunctival epithelium
2.10E-236	1.591257455	0.988	0.742	4.13E-232	11	ITGB4	basal conjunctival epithelium
0	1.585780834	0.957	0.251	0	11	VIM	basal conjunctival epithelium
1.05E-180	1.584627536	1	0.674	2.07E-176	11	S100A2	basal conjunctival epithelium
1.87E-229	1.56798115	0.998	0.781	3.67E-225	11	LAMB3	basal conjunctival epithelium
0	1.532915058	0.933	0.172	0	11	TNC	basal conjunctival epithelium
0	1.518999146	0.985	0.227	0	11	CAVIN1	basal conjunctival epithelium
7.33E-197	1.51852937	0.998	0.892	1.44E-192	11	TPM1	basal conjunctival epithelium
1.32E-228	1.506346947	0.99	0.406	2.60E-224	11	IGFBP7	basal conjunctival epithelium
2.09E-210	1.501773953	0.943	0.358	4.10E-206	11	APOE	basal conjunctival epithelium
0	1.473764181	0.938	0.186	0	11	PAPPA	basal conjunctival epithelium
3.59E-233	1.399745795	0.993	0.8	7.04E-229	11	CD44	basal conjunctival epithelium
6.18E-281	1.389660947	0.983	0.398	1.21E-276	11	FLNA	basal conjunctival epithelium
2.68E-227	1.362106385	0.997	0.782	5.26E-223	11	DCBLD2	basal conjunctival epithelium
0	1.337465153	0.94	0.172	0	11	SUGCT	basal conjunctival epithelium
5.56E-125	1.327323564	0.962	0.692	1.09E-120	11	IGFBP2	basal conjunctival epithelium
0	1.324552805	0.945	0.199	0	11	AMIGO2	basal conjunctival epithelium
0	1.324064668	0.878	0.167	0	11	SPARC	basal conjunctival epithelium
9.23E-222	1.323901202	0.988	0.675	1.81E-217	11	PALLD	basal conjunctival epithelium
0	1.32106046	0.974	0.209	0	11	GLIPR1	basal conjunctival epithelium
1.11E-196	1.309960864	0.983	0.683	2.18E-192	11	JAG1	basal conjunctival epithelium
8.17E-193	1.285683139	0.988	0.415	1.60E-188	11	LGALS1	basal conjunctival epithelium
1.08E-205	1.238164309	0.943	0.367	2.12E-201	11	MYL9	basal conjunctival epithelium
0	1.228228429	0.969	0.19	0	11	DKK3	basal conjunctival epithelium
1.13E-114	1.228071338	0.95	0.674	2.23E-110	11	GPNMB	basal conjunctival epithelium
0	1.216746068	0.973	0.233	0	11	GJA1	basal conjunctival epithelium
3.64E-124	1.191819189	0.991	0.802	7.15E-120	11	MT2A	basal conjunctival epithelium
0	1.19082653	0.935	0.193	0	11	C12orf75	basal conjunctival epithelium
7.68E-236	1.187099993	0.997	0.839	1.51E-231	11	RTN4	basal conjunctival epithelium
1.25E-247	1.183147728	0.974	0.491	2.45E-243	11	ITGA6	basal conjunctival epithelium
1.51E-162	1.181400582	0.998	0.847	2.96E-158	11	SFN	basal conjunctival epithelium
0	1.178494596	0.94	0.287	0	11	FILIP1L	basal conjunctival epithelium
5.92E-192	1.175658567	0.411	0.067	1.16E-187	11	CXCL14	basal conjunctival epithelium
8.21E-248	1.17227523	0.991	0.56	1.61E-243	11	CDH3	basal conjunctival epithelium
0	1.171955029	0.875	0.157	0	11	MYLK	basal conjunctival epithelium
6.74E-216	1.160688501	0.957	0.527	1.32E-211	11	ARL4C	basal conjunctival epithelium
2.21E-247	1.159572284	0.974	0.338	4.33E-243	11	DSG3	basal conjunctival epithelium
0	1.153628741	0.936	0.156	0	11	PTHLH	basal conjunctival epithelium
1.28E-133	1.14382429	1	0.926	2.52E-129	11	CTSB	basal conjunctival epithelium
2.90E-164	1.137817525	0.981	0.613	5.69E-160	11	TGFBI	basal conjunctival epithelium
5.89E-188	1.126871899	0.981	0.737	1.16E-183	11	CDK6	basal conjunctival epithelium
1.17E-176	1.118998036	0.988	0.821	2.30E-172	11	APP	basal conjunctival epithelium
[truncated: 4,972 more rows]
