# Supplementary material for: Conjunctival epithelial cells resist productive SARS-CoV-2 infection
Source: Stem Cell Reports. 2022 Jun 23;17(7):1699–713. doi: 10.1016/j.stemcr.2022.05.017 (PMC9222349; doi:10.1016/j.stemcr.2022.05.017)
Supplement: Table S3. A list of differentially expressed genes (adjusted p < 0.05) between infected and mock condition in all cell types [file mmc4.xlsx]

## Sheet: basal conjunctival epith
Gene	p_val	avg_log2FC	pct.1	pct.2	p_val_adj
ORF10	1.29656e-254	1.52218	0.526	0	2.54464e-250
N	4.40393e-242	0.972433	0.5	0	8.64316e-238
PIP	5.41079e-43	2.45686	0.615	0.121	1.06192e-38
PLA2G2A	4.44106e-41	1.92646	0.359	0.037	8.71602e-37
CP	4.1058e-38	1.51598	0.487	0.081	8.05804e-34
PPBP	7.27203e-36	1.92475	0.487	0.084	1.42721e-31
OLFM4	2.50274e-28	2.10478	0.769	0.257	4.91188e-24
RARRES1	1.50567e-27	2.43734	0.795	0.32	2.95503e-23
PIGR	3.09764e-27	2.59359	0.769	0.302	6.07943e-23
SLC26A4	2.20537e-26	1.24593	0.41	0.077	4.32826e-22
MALAT1	1.00882e-25	1.6562	1	0.533	1.97992e-21
AGR2	1.24476e-24	2.26361	0.551	0.167	2.44296e-20
NEAT1	2.36243e-23	1.54071	0.91	0.45	4.6365e-19
CXCL17	8.25203e-22	1.71737	0.487	0.142	1.61954e-17
MUC1	2.47044e-21	1.15605	0.718	0.257	4.84849e-17
MT-CYB	4.45281e-21	1.46594	0.962	0.712	8.73908e-17
SLC6A14	4.69592e-21	2.21335	0.692	0.293	9.21621e-17
C3	5.16837e-21	1.6659	0.949	0.62	1.01434e-16
CXCL5	3.34473e-20	2.04222	0.872	0.435	6.56437e-16
SLC34A2	4.63893e-20	0.777984	0.321	0.062	9.10437e-16
LYPD2	8.00629e-20	1.42434	0.487	0.15	1.57131e-15
ZG16B	2.48104e-19	1.37228	0.641	0.264	4.86929e-15
PSCA	5.36596e-19	2.22161	0.667	0.299	1.05312e-14
SPRR3	6.98636e-19	1.31082	0.487	0.151	1.37114e-14
CFI	1.12985e-18	0.283384	0.372	0.084	2.21745e-14
IGFBP3	2.34008e-18	1.29659	0.718	0.31	4.59263e-14
DHRS9	2.36257e-18	1.27305	0.513	0.169	4.63678e-14
MT-CO3	6.40164e-18	1.30638	0.949	0.781	1.25639e-13
LCN2	8.74031e-18	2.3398	0.987	0.741	1.71537e-13
ELF3	1.57224e-17	1.12693	0.718	0.32	3.08568e-13
CXCL6	1.87193e-17	1.25479	0.846	0.407	3.67385e-13
ATP1B1	2.98482e-17	1.37504	0.923	0.583	5.858e-13
MT-ND5	1.0889e-16	1.14884	0.936	0.576	2.13707e-12
MT-ATP6	1.2331e-16	1.25068	0.936	0.759	2.42008e-12
XIST	1.31636e-16	0.626081	0.513	0.172	2.58348e-12
F3	1.40357e-16	0.99449	0.949	0.638	2.75466e-12
KRT13	2.47196e-16	0.760698	0.372	0.103	4.85146e-12
MT-ND1	3.2438e-16	1.06746	0.936	0.615	6.36629e-12
IFIT1	3.28901e-16	0.813234	0.308	0.066	6.45501e-12
MT-CO1	3.33118e-16	1.16261	0.962	0.837	6.53778e-12
CXCL3	3.54898e-16	1.31658	0.641	0.28	6.96523e-12
MT-ND3	6.76922e-16	1.12544	0.936	0.755	1.32853e-11
TMPRSS4	9.67955e-16	0.856178	0.538	0.191	1.89971e-11
CFH	1.50569e-15	0.808189	0.59	0.248	2.95506e-11
CD55	1.50762e-15	1.29401	0.667	0.304	2.95885e-11
FTL	2.63213e-15	-1.02505	1	0.998	5.16583e-11
CEACAM7	4.43673e-15	1.1537	0.41	0.124	8.70753e-11
AKR1C1	7.98948e-15	0.51846	0.59	0.242	1.56802e-10
HSPA5	8.04784e-15	0.838705	0.897	0.514	1.57947e-10
MT-CO2	9.17395e-15	1.06396	0.987	0.866	1.80048e-10
GLUL	1.72401e-14	0.927458	0.821	0.473	3.38354e-10
MT-ND6	4.29116e-14	0.842356	0.603	0.259	8.42184e-10
MT-ND2	4.40084e-14	0.844616	0.91	0.612	8.63709e-10
ADGRF1	5.20285e-14	1.17221	0.538	0.226	1.02111e-09
SRD5A3	1.99644e-13	1.03832	0.769	0.422	3.91821e-09
MT-ND4	3.15945e-13	0.906073	0.949	0.745	6.20074e-09
FAM3D	3.24844e-13	0.632802	0.256	0.058	6.37538e-09
AZGP1	3.32793e-13	1.03672	0.295	0.074	6.53139e-09
SOCS3	4.04898e-13	0.423921	0.513	0.207	7.94652e-09
FOS	6.88787e-13	0.910326	0.782	0.482	1.35181e-08
IER2	9.30739e-13	0.826081	0.821	0.487	1.82667e-08
HSP90B1	1.07166e-12	0.715745	0.91	0.545	2.10324e-08
RARRES3	1.13587e-12	0.622119	0.731	0.351	2.22926e-08
CFB	1.24142e-12	0.945249	0.385	0.132	2.43641e-08
TFPI2	2.33035e-12	0.739845	0.756	0.397	4.57355e-08
PPP1R9A	2.42136e-12	0.467575	0.205	0.041	4.75216e-08
STOM	2.63976e-12	0.696243	0.731	0.44	5.1808e-08
RPS26	3.01407e-12	-0.878613	0.872	0.915	5.91541e-08
INSR	3.87114e-12	0.965262	0.654	0.338	7.5975e-08
SLPI	4.79511e-12	1.48978	1	0.764	9.41089e-08
TXNIP	6.05479e-12	0.671453	0.833	0.55	1.18831e-07
MT-ND4L	6.72297e-12	0.521742	0.859	0.472	1.31945e-07
S100A10	7.97319e-12	-0.620754	1	1	1.56482e-07
NFKBIZ	1.1785e-11	0.895067	0.667	0.362	2.31293e-07
KRT6A	1.47203e-11	-0.888048	0.987	0.972	2.88901e-07
FCGBP	1.79135e-11	0.637096	0.282	0.076	3.5157e-07
RPS21	2.65637e-11	-0.653012	0.962	0.946	5.21339e-07
EHF	4.05633e-11	0.415828	0.577	0.255	7.96096e-07
CXCL2	5.40098e-11	0.977125	0.718	0.407	1.06e-06
IL1R1	5.49321e-11	0.586028	0.628	0.31	1.0781e-06
CD46	6.33795e-11	0.758326	0.795	0.511	1.24389e-06
PRSS22	6.5344e-11	1.03006	0.782	0.466	1.28244e-06
ZFP36	6.6499e-11	0.591813	0.705	0.404	1.30511e-06
RDH10	7.68437e-11	0.923347	0.705	0.406	1.50814e-06
PBX1	8.72858e-11	0.255357	0.423	0.164	1.71307e-06
SLC12A2	9.62546e-11	0.797745	0.808	0.501	1.88909e-06
MUC4	1.01249e-10	1.01644	0.436	0.177	1.98712e-06
SAMD9L	1.06886e-10	0.620462	0.526	0.246	2.09774e-06
S100P	1.1731e-10	0.714845	0.513	0.227	2.30232e-06
CEACAM6	1.56775e-10	1.31453	0.423	0.182	3.07687e-06
RPL36	1.73211e-10	-0.573389	0.974	0.985	3.39943e-06
TMEM59	1.74663e-10	0.681076	0.885	0.589	3.42793e-06
MACC1	2.41219e-10	0.698112	0.641	0.333	4.73416e-06
CLTB	3.11815e-10	-0.795828	0.897	0.946	6.11969e-06
CXCL10	4.29413e-10	1.16348	0.295	0.086	8.42766e-06
TMEM106B	4.64385e-10	0.597105	0.756	0.491	9.11402e-06
IRAK3	4.7762e-10	0.54551	0.346	0.123	9.37376e-06
ITM2B	5.13474e-10	0.539593	0.987	0.791	1.00774e-05
RPL39	6.34566e-10	-0.629583	1	0.993	1.2454e-05
PLSCR1	8.11085e-10	0.588401	0.692	0.413	1.59183e-05
TSPAN3	9.0652e-10	0.611061	0.718	0.45	1.77914e-05
PTGS2	9.63441e-10	0.464049	0.462	0.203	1.89085e-05
PDPN	1.00287e-09	0.479359	0.615	0.363	1.96824e-05
DDX5	1.03322e-09	0.64386	0.949	0.623	2.02779e-05
COL5A2	1.16378e-09	0.574453	0.628	0.36	2.28404e-05
IFNGR1	1.17666e-09	0.67396	0.833	0.556	2.30931e-05
SEMA3E	1.29114e-09	0.330948	0.462	0.207	2.534e-05
SH3BGRL3	1.55246e-09	-0.735941	0.936	0.962	3.04686e-05
PRKAR2B	1.58353e-09	0.294361	0.192	0.045	3.10784e-05
SLC40A1	1.87684e-09	0.74427	0.372	0.148	3.68348e-05
LGALS1	2.01323e-09	-0.754105	0.936	0.974	3.95117e-05
S100A16	2.34927e-09	-0.78195	0.91	0.954	4.61068e-05
NFKBIA	2.36703e-09	0.622874	0.756	0.489	4.64554e-05
TMEM30A	2.68928e-09	0.61297	0.756	0.485	5.27799e-05
GOLM1	2.85734e-09	0.689409	0.615	0.348	5.60782e-05
TGFB2	3.32865e-09	0.606463	0.667	0.406	6.53281e-05
FAM83A	3.50237e-09	0.485272	0.692	0.368	6.87376e-05
DST	3.50509e-09	0.663444	0.846	0.584	6.87909e-05
EGR1	3.76911e-09	0.619064	0.615	0.354	7.39725e-05
GSTP1	4.00514e-09	-0.574004	1	0.993	7.86049e-05
CTSS	4.36452e-09	0.572235	0.41	0.172	8.5658e-05
PDIA4	4.69613e-09	0.572246	0.705	0.474	9.21663e-05
TMSB10	4.91588e-09	-0.429918	1	0.998	9.64792e-05
CYR61	5.43343e-09	0.679753	0.692	0.443	0.000106637
DUSP1	5.76534e-09	0.586754	0.859	0.578	0.000113151
ADD3	5.90359e-09	0.390841	0.692	0.425	0.000115864
CALR	6.71815e-09	0.582845	0.91	0.623	0.00013185
TMEM165	7.27701e-09	0.482708	0.795	0.497	0.000142819
QPRT	7.8263e-09	0.476139	0.256	0.081	0.000153599
S100A2	7.84613e-09	-0.578538	1	0.996	0.000153988
ERO1A	7.90101e-09	0.573095	0.846	0.558	0.000155065
ATP5F1E	8.42663e-09	-0.613484	0.949	0.966	0.000165381
SLC44A4	9.11152e-09	0.566695	0.282	0.096	0.000178823
ATP5MD	1.00453e-08	-0.784896	0.859	0.895	0.00019715
GCNT3	1.06807e-08	0.51949	0.321	0.117	0.00020962
PON3	1.16699e-08	0.269604	0.115	0.019	0.000229033
B4GALT5	1.18823e-08	0.800262	0.705	0.447	0.000233201
FKBP1A	1.22764e-08	-0.78602	0.782	0.836	0.000240937
UBL5	1.31152e-08	-0.692692	0.923	0.923	0.0002574
SAMD9	1.33668e-08	0.701959	0.705	0.458	0.000262337
CD47	1.79878e-08	0.52599	0.756	0.502	0.000353028
FST	2.15124e-08	0.49474	0.526	0.274	0.000422201
SLFN5	2.2193e-08	0.45494	0.718	0.466	0.000435559
CPD	2.23316e-08	0.574036	0.692	0.46	0.000438279
DUOXA2	2.25294e-08	0.619386	0.205	0.056	0.000442162
GALNT5	2.73464e-08	0.479426	0.667	0.403	0.000536701
CXCL1	2.84936e-08	0.705988	1	0.797	0.000559215
JUN	2.94917e-08	0.556278	0.782	0.508	0.000578805
SPINT2	2.99067e-08	0.468081	0.949	0.743	0.000586949
B3GALT4	3.20338e-08	0.331278	0.295	0.105	0.000628695
FAM129A	3.34066e-08	0.264466	0.436	0.196	0.000655637
SGK1	3.54845e-08	0.449851	0.744	0.472	0.000696419
TTC3	3.75213e-08	0.614793	0.795	0.517	0.000736394
ERAP2	3.79057e-08	0.432079	0.667	0.426	0.000743936
KLF5	3.9917e-08	0.51909	0.641	0.397	0.00078341
AC025580.2	4.018e-08	0.258121	0.128	0.025	0.000788573
DSTN	4.35951e-08	-0.593956	0.974	0.941	0.000855597
CD14	4.67094e-08	0.303029	0.192	0.052	0.000916718
MTRNR2L12	4.7897e-08	0.894791	0.692	0.417	0.000940026
MMP10	4.91348e-08	0.778393	0.577	0.288	0.000964319
AQP3	5.22266e-08	0.306648	0.397	0.178	0.001025
H3F3B	5.26863e-08	0.386147	0.987	0.859	0.00103402
RPL35	5.50959e-08	-0.528441	0.974	0.981	0.00108131
HIPK2	5.55249e-08	0.46605	0.731	0.472	0.00108973
POLR2L	6.32866e-08	-0.744723	0.936	0.949	0.00124206
PON2	6.58594e-08	0.4438	0.808	0.585	0.00129256
CDH13	7.05242e-08	0.391806	0.436	0.22	0.00138411
JUNB	7.08066e-08	0.442948	0.782	0.541	0.00138965
LIPH	7.85517e-08	0.572349	0.487	0.251	0.00154166
CCDC80	8.62085e-08	0.651756	0.679	0.441	0.00169193
PLAT	9.40434e-08	0.659104	0.756	0.464	0.0018457
CEBPD	1.05366e-07	0.603481	0.705	0.502	0.00206791
GJB2	1.06598e-07	0.594973	0.679	0.41	0.0020921
RPL38	1.06746e-07	-0.640111	0.987	0.952	0.00209499
IDO1	1.09133e-07	0.546972	0.269	0.096	0.00214185
LGALS3BP	1.10928e-07	0.338013	0.769	0.482	0.00217708
SLC11A2	1.16918e-07	0.477787	0.641	0.423	0.00229463
AKR1A1	1.18082e-07	0.262054	0.705	0.472	0.00231748
SAT1	1.22194e-07	0.654806	1	0.965	0.00239819
KLF6	1.28307e-07	0.620281	0.833	0.567	0.00251815
DNAJC3	1.29022e-07	0.527323	0.667	0.437	0.00253218
ADM	1.38493e-07	0.31092	0.487	0.238	0.00271806
CLDN7	1.39811e-07	0.734192	0.654	0.402	0.00274393
APOL6	1.49504e-07	0.400045	0.615	0.35	0.00293417
CD164	1.65363e-07	0.400032	0.821	0.537	0.00324541
RPS27A	1.97378e-07	-0.425414	0.987	0.996	0.00387374
SOX4	2.07037e-07	0.522594	0.949	0.609	0.00406331
STEAP4	2.20817e-07	0.493834	0.256	0.093	0.00433376
TSPAN12	2.32678e-07	0.263536	0.308	0.12	0.00456653
BTG2	2.39729e-07	0.467842	0.577	0.385	0.00470491
ATP10B	2.89013e-07	0.369198	0.231	0.076	0.00567217
TNS3	2.96434e-07	0.45371	0.628	0.414	0.00581781
CST6	3.01515e-07	0.38424	0.692	0.414	0.00591754
ACSL3	3.16097e-07	0.48613	0.795	0.512	0.00620372
CCNL1	3.21617e-07	0.514034	0.603	0.356	0.00631205
RPLP1	3.22699e-07	-0.407389	1	0.999	0.00633329
PDIA3	3.31013e-07	0.47329	0.756	0.53	0.00649646
GSN	3.37871e-07	0.738915	0.885	0.67	0.00663106
THSD4	3.49303e-07	0.332304	0.538	0.333	0.00685543
GPRC5A	3.522e-07	0.326198	0.769	0.451	0.00691227
SLC7A5	3.60576e-07	0.476248	0.705	0.468	0.00707667
CDC42EP3	3.67644e-07	0.536725	0.782	0.567	0.00721538
HES1	3.71772e-07	0.468514	0.744	0.493	0.0072964
VMP1	3.95649e-07	0.473176	0.705	0.464	0.00776501
NR2F2	4.12358e-07	0.41992	0.679	0.463	0.00809293
SELENOW	4.15111e-07	-0.584909	0.923	0.922	0.00814696
MET	4.29308e-07	0.463582	0.744	0.5	0.0084256
TRIM22	4.43091e-07	0.422872	0.679	0.457	0.0086961
EDN1	4.57998e-07	0.418847	0.551	0.314	0.00898866
SYT8	4.70404e-07	0.32492	0.436	0.221	0.00923214
IFIT3	4.96712e-07	0.593081	0.41	0.193	0.00974848
HINT1	5.0562e-07	-0.520273	0.974	0.964	0.0099233
NIPBL	5.31836e-07	0.414548	0.654	0.402	0.0104378
HSPG2	5.63601e-07	0.434712	0.821	0.54	0.0110612
MYL6	5.74335e-07	-0.509794	1	0.994	0.0112719
PCYOX1	5.9851e-07	0.420716	0.679	0.448	0.0117464
TACSTD2	6.21596e-07	0.477702	1	0.771	0.0121995
BIRC3	6.43401e-07	0.371586	0.423	0.196	0.0126274
KMO	6.5065e-07	0.394401	0.513	0.29	0.0127697
HSPB1	7.33197e-07	-0.536919	1	0.995	0.0143897
CHCHD2	7.37381e-07	-0.622248	0.949	0.955	0.0144718
NCOA7	7.67513e-07	0.496597	0.59	0.364	0.0150632
NFE2L2	7.71753e-07	0.317374	0.833	0.595	0.0151464
NDUFB2	7.87616e-07	-0.699042	0.885	0.868	0.0154577
MSLN	8.5173e-07	0.497896	0.628	0.436	0.0167161
TXN	8.69094e-07	-0.711245	1	0.987	0.0170568
RPL35A	8.74181e-07	-0.469439	0.987	0.981	0.0171567
TNFSF10	8.93105e-07	0.670629	0.833	0.618	0.0175281
S100A11	9.19729e-07	-0.664563	1	1	0.0180506
ITGA6	9.22998e-07	0.512865	0.769	0.541	0.0181148
RPLP2	9.31393e-07	-0.427789	0.962	0.984	0.0182795
GOLGB1	9.57312e-07	0.4651	0.718	0.46	0.0187882
RPL32	1.06159e-06	-0.4269	0.987	0.989	0.0208347
EFEMP1	1.07632e-06	0.349821	0.551	0.341	0.0211239
ATOX1	1.07816e-06	-0.7113	0.795	0.839	0.02116
TSPAN1	1.14467e-06	0.5626	0.795	0.539	0.0224652
OCIAD2	1.14881e-06	-0.620134	0.808	0.823	0.0225466
NCOA4	1.15357e-06	0.404893	0.795	0.517	0.02264
PTGES	1.41589e-06	0.378379	0.731	0.436	0.0277884
PGRMC1	1.57173e-06	0.348936	0.654	0.437	0.0308467
MTRNR2L1	1.57577e-06	0.342033	0.641	0.399	0.0309261
XBP1	1.61475e-06	0.352084	0.679	0.435	0.0316911
THBS1	1.65954e-06	0.522808	0.936	0.751	0.0325701
PRRC2B	1.72991e-06	0.310761	0.679	0.465	0.0339511
SEMA3C	1.79758e-06	0.406088	0.782	0.531	0.0352792
ST6GALNAC1	1.83787e-06	0.478657	0.321	0.144	0.03607
TGM2	1.89651e-06	0.490875	0.615	0.377	0.0372209
MPZL1	1.97247e-06	0.439332	0.718	0.512	0.0387118
MCL1	2.10575e-06	0.327245	0.756	0.501	0.0413274
RNF13	2.16118e-06	0.48832	0.679	0.46	0.0424153
HLA-C	2.1951e-06	0.492449	0.91	0.74	0.043081
POLR2J3	2.3013e-06	0.433797	0.256	0.102	0.0451653
RPS15	2.33783e-06	-0.411214	0.987	0.972	0.0458822
XDH	2.34532e-06	0.547979	0.756	0.509	0.0460292
TAOK3	2.37822e-06	0.410844	0.654	0.443	0.0466749
WNT5A	2.42763e-06	0.475036	0.526	0.313	0.0476447

## Sheet: suprabasal conjunctival epith
Gene	p_val	avg_log2FC	pct.1	pct.2	p_val_adj
N	5.2117e-152	1.3328	0.549	0	1.02285e-147
ORF10	9.73024e-125	2.56734	0.451	0	1.90966e-120
PIP	1.11402e-07	1.03076	0.588	0.262	0.00218638
FTL	1.59431e-07	-0.630141	1	1	0.00312898
GJB2	2.54015e-07	0.92063	0.784	0.483	0.0049853
SLC6A14	5.29904e-07	0.920769	0.922	0.798	0.0103999
AGR2	1.13885e-06	1.20849	0.667	0.356	0.0223512
TNIP3	2.05022e-06	0.266684	0.451	0.185	0.0402376

## Sheet: superficial conjunctival epith
Gene	p_val	avg_log2FC	pct.1	pct.2	p_val_adj
N	0	4.80015	0.455	0	0
ORF10	0	6.16478	0.577	0	0
PLA2G2A	2.4579e-60	2.44674	0.573	0.163	4.82387e-56
CXCL1	1.8366e-51	1.68098	0.911	0.71	3.6045e-47
CXCL6	6.45636e-49	1.45845	0.897	0.68	1.26712e-44
IL6	1.60051e-43	0.606295	0.54	0.176	3.14117e-39
CXCL5	4.47261e-36	1.19587	0.887	0.653	8.77794e-32
ADIRF	8.16058e-36	-1.3	0.099	0.578	1.6016e-31
CXCL3	3.57966e-35	1.19296	0.878	0.623	7.02544e-31
WFDC2	5.86748e-35	-1.64514	0.944	0.969	1.15155e-30
TNIP3	7.45323e-34	0.70389	0.657	0.291	1.46277e-29
PPBP	3.50583e-33	2.17341	0.765	0.461	6.88054e-29
RAB11FIP1	6.28943e-33	-1.0125	0.887	0.941	1.23436e-28
PPDPF	9.91919e-33	-0.503566	0.981	0.987	1.94674e-28
CXCL8	2.38396e-32	0.971356	0.892	0.672	4.67876e-28
RPS27	7.53379e-32	-0.618894	0.981	0.995	1.47858e-27
MT-CO3	1.64637e-31	0.739815	0.977	0.969	3.23116e-27
DSTN	2.22278e-31	-0.532875	0.953	0.984	4.36243e-27
SLC26A4	2.65053e-29	1.12174	0.756	0.439	5.20192e-25
FBXO32	4.06626e-29	-0.399142	0.263	0.721	7.98044e-25
TSPAN12	6.98721e-29	0.406221	0.653	0.366	1.37131e-24
FTL	1.15149e-28	-0.720483	0.981	0.998	2.25991e-24
KLK8	5.04389e-28	-0.91735	0.127	0.514	9.89914e-24
CP	1.7594e-27	0.887555	0.836	0.698	3.45299e-23
RPS21	2.47609e-26	-0.512834	0.948	0.985	4.85957e-22
KRT80	1.81017e-25	-0.620804	0.653	0.838	3.55264e-21
OLFM4	2.37651e-25	0.796148	0.887	0.539	4.66413e-21
FXYD3	6.47448e-25	-0.898827	0.967	0.988	1.27068e-20
MT-CO2	9.00037e-25	0.514602	0.981	0.982	1.76641e-20
MT-CYB	9.69611e-25	0.595341	0.967	0.963	1.90296e-20
PI3	1.17921e-24	1.20839	0.859	0.617	2.31431e-20
CD55	2.55784e-24	0.767748	0.84	0.855	5.02001e-20
RPS29	2.93775e-24	-0.44727	0.977	0.994	5.76563e-20
SYT1	2.94527e-24	0.330026	0.559	0.271	5.78039e-20
EIF2S2	4.5729e-24	-0.492941	0.845	0.931	8.97477e-20
CXCL2	5.62591e-24	1.00944	0.836	0.636	1.10414e-19
KRT7	1.77787e-23	0.56101	0.991	0.954	3.48926e-19
RRBP1	2.25898e-23	-0.531479	0.798	0.904	4.43347e-19
EPB41L1	3.00064e-23	-0.425544	0.681	0.841	5.88905e-19
RPS20	4.68213e-23	-0.650512	0.901	0.959	9.18915e-19
ZFAS1	5.49877e-23	-0.702553	0.897	0.967	1.07919e-18
RPL38	6.0949e-23	-0.438714	0.962	0.99	1.19618e-18
MT-CO1	2.11837e-22	0.504201	0.981	0.975	4.15752e-18
ALDH1A3	2.17037e-22	-0.881855	0.967	0.979	4.25958e-18
KLK6	2.232e-22	-0.824285	0.225	0.589	4.38052e-18
KLK7	2.8311e-22	-1.5901	0.038	0.373	5.55631e-18
SULT1B1	3.43055e-22	0.30976	0.587	0.311	6.73279e-18
SLC6A14	4.64883e-22	0.715182	0.934	0.919	9.1238e-18
PTPRA	5.60863e-22	-0.45158	0.714	0.879	1.10075e-17
YWHAZ	8.30555e-22	-0.397699	0.92	0.965	1.63005e-17
XIST	1.51865e-21	0.406256	0.69	0.395	2.9805e-17
KCNE3	2.16502e-21	0.312649	0.554	0.286	4.24906e-17
MMP7	2.22678e-21	0.760139	0.77	0.529	4.37028e-17
C3	3.21159e-21	0.637893	0.962	0.947	6.30307e-17
IRAK3	3.87546e-21	0.531751	0.742	0.559	7.60597e-17
RPL30	5.21555e-21	-0.535909	0.967	0.988	1.0236e-16
S100A4	5.95952e-21	0.659321	0.995	0.982	1.16961e-16
RPL37	6.85423e-21	-0.529192	0.967	0.992	1.34521e-16
CFI	6.917e-21	0.268422	0.582	0.321	1.35753e-16
CHMP4B	1.19414e-20	-0.419308	0.808	0.91	2.34363e-16
CYBA	1.9454e-20	0.541145	0.948	0.945	3.81804e-16
PLA2G16	3.9983e-20	-0.588309	0.643	0.809	7.84706e-16
PDZK1IP1	1.03448e-19	0.565871	0.934	0.948	2.03026e-15
TMEM238	1.18903e-19	-0.389242	0.761	0.895	2.33359e-15
TCEA1	1.57827e-19	-0.332559	0.779	0.887	3.09751e-15
CHMP2A	1.92981e-19	-0.396093	0.789	0.874	3.78745e-15
MAL2	2.5645e-19	-0.468092	0.817	0.903	5.0331e-15
SEMA3C	4.82176e-19	0.505033	0.761	0.588	9.46318e-15
CST3	1.08733e-18	-0.446461	0.939	0.961	2.13398e-14
CFTR	1.25886e-18	0.31837	0.643	0.389	2.47063e-14
TACC1	1.74246e-18	-0.283487	0.3	0.577	3.41975e-14
ATP1B1	1.75276e-18	0.417094	0.981	0.947	3.43996e-14
CSNK2A1	1.87227e-18	-0.319857	0.737	0.87	3.67451e-14
RPL27A	1.97351e-18	-0.472856	0.953	0.981	3.87322e-14
PLIN2	2.18981e-18	-0.288014	0.347	0.613	4.29772e-14
SOD2	3.11673e-18	0.525126	0.883	0.888	6.11689e-14
SYTL2	3.50758e-18	-0.468683	0.629	0.809	6.88398e-14
DEFB4A	3.52805e-18	0.432279	0.803	0.562	6.92415e-14
SEMA3E	5.20884e-18	0.399342	0.662	0.447	1.02229e-13
MT-ATP6	6.23671e-18	0.517909	0.981	0.964	1.22402e-13
TFPI2	6.65547e-18	0.715593	0.793	0.643	1.3062e-13
RPL13A	8.21356e-18	-0.458488	0.958	0.981	1.61199e-13
SERPINB2	1.01425e-17	-0.63151	0.178	0.489	1.99058e-13
SLC40A1	1.70011e-17	0.615487	0.789	0.681	3.33663e-13
KYNU	1.91508e-17	0.559739	0.85	0.772	3.75853e-13
PON3	1.96855e-17	0.25886	0.61	0.374	3.86347e-13
CTSD	3.16806e-17	-0.389925	0.944	0.95	6.21763e-13
PA2G4	3.41238e-17	-0.288443	0.761	0.877	6.69713e-13
ROMO1	4.42585e-17	-0.313347	0.901	0.945	8.68618e-13
C1orf116	6.57054e-17	-0.377125	0.695	0.837	1.28953e-12
HEBP2	8.97937e-17	-0.474642	0.915	0.963	1.76229e-12
RPL26	9.14347e-17	-0.421363	0.967	0.981	1.7945e-12
SECTM1	1.24073e-16	-0.317994	0.333	0.591	2.43507e-12
HSP90AA1	1.56638e-16	-0.396064	0.967	0.97	3.07417e-12
ITGB6	2.0993e-16	0.463706	0.92	0.87	4.12009e-12
SAMD12	2.22025e-16	-0.266392	0.737	0.861	4.35746e-12
ATP5F1E	3.1004e-16	-0.37377	0.967	0.986	6.08484e-12
TSTD1	3.26616e-16	-0.335445	0.756	0.885	6.41016e-12
FAU	3.38021e-16	-0.394869	0.944	0.978	6.63399e-12
CAPN13	3.44586e-16	0.536726	0.62	0.381	6.76285e-12
BCAP29	4.24373e-16	0.408702	0.85	0.852	8.32874e-12
RPL37A	4.99549e-16	-0.542657	0.972	0.993	9.80415e-12
RPS6	5.3284e-16	-0.407382	0.967	0.984	1.04575e-11
PIGR	5.39006e-16	0.475432	0.972	0.942	1.05785e-11
DUSP1	5.488e-16	0.524301	0.892	0.877	1.07707e-11
CAST	5.90852e-16	-0.61978	0.962	0.967	1.15961e-11
NEBL	7.09419e-16	-0.368361	0.728	0.866	1.39231e-11
CXCL10	7.69302e-16	0.874692	0.15	0.037	1.50983e-11
HMGN2	8.19815e-16	-0.292383	0.803	0.899	1.60897e-11
PRSS22	8.40617e-16	0.407877	0.953	0.936	1.64979e-11
PHLDA2	1.26084e-15	0.438636	0.915	0.925	2.47452e-11
SVIP	1.4579e-15	-0.4106	0.746	0.894	2.86127e-11
SET	1.58013e-15	-0.355555	0.887	0.945	3.10117e-11
FOXO3	1.709e-15	-0.342847	0.685	0.831	3.35409e-11
SNCG	1.76381e-15	-0.638944	0.202	0.458	3.46165e-11
HIF1A	1.94559e-15	0.450459	0.93	0.909	3.81842e-11
CTSC	1.98174e-15	0.864845	0.897	0.939	3.88935e-11
CHL1	2.78901e-15	0.282719	0.554	0.33	5.47372e-11
TINCR	2.89e-15	-0.382574	0.38	0.595	5.67191e-11
RPS25	2.92746e-15	-0.332784	0.948	0.982	5.74543e-11
ITGB1	3.15265e-15	-0.457836	0.92	0.949	6.18739e-11
RPS26	3.22887e-15	-0.337571	0.915	0.973	6.33699e-11
IDS	3.31784e-15	-0.292431	0.709	0.847	6.51159e-11
ZG16B	3.52358e-15	0.580811	0.873	0.914	6.91538e-11
ECHDC1	3.56892e-15	0.457013	0.822	0.813	7.00436e-11
LYPD6B	3.77383e-15	0.302363	0.648	0.47	7.40652e-11
IL17C	5.71292e-15	0.650699	0.46	0.252	1.12122e-10
ATP5IF1	6.97208e-15	-0.335449	0.878	0.962	1.36834e-10
YWHAB	7.89649e-15	-0.323447	0.906	0.94	1.54976e-10
RPS8	8.66808e-15	-0.499068	0.981	0.974	1.7012e-10
ABLIM1	9.44541e-15	-0.302864	0.531	0.72	1.85376e-10
FCGBP	9.57749e-15	0.683101	0.662	0.44	1.87968e-10
RPL24	9.66531e-15	-0.344685	0.948	0.98	1.89691e-10
DHRS3	1.0649e-14	-0.320966	0.822	0.907	2.08997e-10
RPL22	1.29209e-14	-0.366598	0.915	0.972	2.53585e-10
DYNLRB1	1.66188e-14	-0.293326	0.859	0.93	3.2616e-10
PSMA7	1.70223e-14	-0.429397	0.854	0.937	3.3408e-10
KLK10	1.84586e-14	-0.261672	0.493	0.694	3.62269e-10
KLK5	1.96221e-14	-0.758996	0.127	0.397	3.85104e-10
EIF4A2	1.99122e-14	-0.284557	0.84	0.919	3.90798e-10
RPL34	2.56828e-14	-0.540747	0.962	0.988	5.04051e-10
ARHGAP27	2.89668e-14	-0.26715	0.526	0.711	5.68503e-10
MTDH	3.0758e-14	-0.341471	0.826	0.906	6.03656e-10
STAU1	3.18412e-14	-0.258035	0.812	0.884	6.24915e-10
RPL9	3.50773e-14	-0.340483	0.953	0.986	6.88427e-10
ANP32B	3.96789e-14	-0.31767	0.765	0.875	7.78738e-10
H3F3B	4.44137e-14	0.329789	0.981	0.961	8.71662e-10
RPL23A	4.9361e-14	-0.300146	0.948	0.979	9.68759e-10
TNFAIP2	5.92472e-14	0.544437	0.854	0.826	1.16279e-09
RPL31	9.89544e-14	-0.304137	0.869	0.938	1.94208e-09
OXR1	1.26176e-13	-0.254176	0.629	0.792	2.47634e-09
RPL35A	1.31693e-13	-0.522758	0.934	0.984	2.5846e-09
RPL21	1.31923e-13	-0.336861	0.958	0.979	2.58912e-09
SEC62	1.50186e-13	-0.296765	0.822	0.915	2.94756e-09
ST5	1.57998e-13	0.396618	0.775	0.733	3.10088e-09
GCC2	1.71801e-13	-0.341416	0.737	0.862	3.37176e-09
IL32	1.76656e-13	0.391088	0.69	0.493	3.46705e-09
NUFIP2	2.04293e-13	-0.317041	0.756	0.867	4.00946e-09
STK24	2.27303e-13	-0.332443	0.765	0.891	4.46105e-09
TAOK3	2.32468e-13	-0.331534	0.775	0.877	4.56241e-09
CFH	2.49608e-13	0.439479	0.728	0.621	4.8988e-09
SMIM5	2.72454e-13	-0.343937	0.676	0.818	5.34719e-09
RPL36	2.92972e-13	-0.389846	0.986	0.988	5.74987e-09
SLC26A4-AS1	3.26083e-13	0.352459	0.657	0.452	6.39971e-09
MDK	4.67333e-13	-0.599482	0.864	0.946	9.17187e-09
GPRC5A	5.41326e-13	-0.658359	0.883	0.94	1.06241e-08
AL355312.4	9.03432e-13	-0.618687	0.601	0.726	1.77308e-08
RARRES3	9.55127e-13	-0.886362	0.944	0.967	1.87453e-08
RGS10	9.57713e-13	-0.35455	0.545	0.737	1.87961e-08
AFF1	9.6307e-13	-0.258738	0.521	0.688	1.89012e-08
IER2	1.19026e-12	0.417988	0.911	0.911	2.336e-08
AAK1	1.24289e-12	-0.364162	0.737	0.858	2.4393e-08
SELENOW	1.26104e-12	-0.346796	0.892	0.964	2.47491e-08
PROM1	1.5045e-12	0.352429	0.657	0.45	2.95273e-08
GATA3	1.57362e-12	-0.316905	0.643	0.762	3.08838e-08
IK	1.66824e-12	-0.270775	0.751	0.847	3.27408e-08
SON	1.73382e-12	-0.288193	0.845	0.913	3.40279e-08
CCND2	2.22412e-12	0.306126	0.559	0.354	4.36506e-08
STRA6	2.32362e-12	-0.29381	0.437	0.638	4.56033e-08
FOXQ1	2.34961e-12	-0.266992	0.366	0.561	4.61135e-08
CTSB	2.35929e-12	-0.276784	0.93	0.955	4.63034e-08
ACSL3	2.46936e-12	-0.386468	0.808	0.902	4.84637e-08
CXCL17	2.48566e-12	0.465463	0.892	0.891	4.87836e-08
CD47	2.62733e-12	0.388328	0.878	0.875	5.15639e-08
AHNAK2	2.74069e-12	-0.308497	0.54	0.719	5.37888e-08
KLF6	2.80919e-12	0.466399	0.892	0.899	5.51331e-08
NDUFB9	3.16453e-12	-0.290506	0.793	0.886	6.2107e-08
HLA-B	3.61335e-12	-0.741386	0.925	0.96	7.09157e-08
RPL41	4.12794e-12	-0.418716	0.986	0.999	8.1015e-08
RAB4A	4.28173e-12	-0.250426	0.723	0.847	8.40333e-08
RBCK1	4.59332e-12	-0.265549	0.718	0.848	9.01485e-08
ECH1	5.77031e-12	-0.282545	0.742	0.855	1.13248e-07
EHF	6.24579e-12	-0.422414	0.789	0.866	1.2258e-07
CCL20	6.7247e-12	0.382114	0.563	0.351	1.31979e-07
ZNFX1	6.96543e-12	-0.274005	0.77	0.868	1.36704e-07
FAM84A	7.2766e-12	-0.501365	0.554	0.696	1.42811e-07
USP53	7.73911e-12	-0.291889	0.577	0.73	1.51888e-07
TYMP	8.82497e-12	0.407861	0.864	0.889	1.73199e-07
MT1E	8.96137e-12	-0.320178	0.277	0.483	1.75876e-07
MT-ND4	9.5855e-12	0.379318	0.981	0.97	1.88125e-07
MYH14	1.04236e-11	-0.340227	0.869	0.92	2.04574e-07
SRRM1	1.37029e-11	-0.295518	0.775	0.897	2.68933e-07
CSF3	1.72042e-11	0.396891	0.291	0.136	3.3765e-07
HLA-E	1.76874e-11	-0.346242	0.789	0.896	3.47134e-07
VAMP2	1.79485e-11	-0.251036	0.793	0.897	3.52257e-07
SCNN1A	1.96367e-11	-0.264503	0.723	0.864	3.85391e-07
RAB2A	1.97989e-11	-0.287619	0.84	0.919	3.88573e-07
UPK3B	2.72064e-11	-0.467752	0.085	0.28	5.33952e-07
SAT1	3.04732e-11	0.296561	0.953	0.998	5.98068e-07
ZBTB7A	3.1447e-11	-0.272801	0.775	0.88	6.17179e-07
METRN	3.1915e-11	-0.321054	0.789	0.903	6.26363e-07
HP1BP3	3.37565e-11	-0.251624	0.793	0.882	6.62505e-07
AC025580.1	3.5029e-11	0.277583	0.54	0.356	6.87479e-07
PTGS2	3.76404e-11	0.345245	0.573	0.376	7.38731e-07
CAPRIN1	4.54773e-11	-0.258395	0.779	0.885	8.92537e-07
TTC9	4.94509e-11	-0.29443	0.831	0.915	9.70523e-07
C2CD4A	4.97498e-11	0.292649	0.413	0.237	9.7639e-07
SYT8	4.98788e-11	-0.266647	0.258	0.463	9.78922e-07
TFPI	5.07238e-11	0.340167	0.714	0.51	9.95505e-07
ARFGEF1	5.94807e-11	-0.270351	0.746	0.861	1.16737e-06
RALBP1	8.04582e-11	-0.266584	0.789	0.889	1.57907e-06
XRN2	8.14998e-11	-0.257327	0.775	0.866	1.59952e-06
ZNF106	8.93156e-11	-0.296811	0.742	0.868	1.75291e-06
CLINT1	9.0763e-11	-0.341582	0.812	0.891	1.78131e-06
FBXW11	9.21833e-11	-0.260708	0.704	0.816	1.80919e-06
APOL6	9.61342e-11	-0.305045	0.765	0.879	1.88673e-06
RNF213	1.01031e-10	-0.468445	0.808	0.912	1.98283e-06
CTSV	1.02321e-10	-0.327546	0.315	0.525	2.00816e-06
RB1CC1	1.06868e-10	-0.25231	0.779	0.869	2.09739e-06
KRT13	1.12118e-10	-2.4045	0.408	0.56	2.20043e-06
FNDC3B	1.31793e-10	0.303393	0.892	0.897	2.58656e-06
AKR1C2	1.62899e-10	-0.356048	0.549	0.69	3.19705e-06
SOCS3	1.78395e-10	0.296134	0.563	0.4	3.50117e-06
PCM1	1.85628e-10	-0.254936	0.751	0.854	3.64313e-06
BCAS1	2.06884e-10	-0.414019	0.836	0.904	4.06031e-06
RPS15A	2.1735e-10	-0.400473	0.972	0.985	4.26571e-06
CD74	2.17886e-10	-0.63165	0.638	0.78	4.27622e-06
RPS28	2.31606e-10	-0.558295	0.977	0.991	4.54551e-06
RPL39	2.6415e-10	-0.558263	0.981	0.993	5.18421e-06
DUSP5	2.66425e-10	0.587284	0.808	0.796	5.22885e-06
EIF5B	2.69227e-10	-0.294596	0.798	0.905	5.28385e-06
HIST3H2A	2.96207e-10	-0.333304	0.371	0.546	5.81335e-06
GJB2	3.75761e-10	0.430056	0.653	0.493	7.37469e-06
KRT4	4.34506e-10	-0.561283	0.033	0.203	8.52762e-06
DDX24	4.60329e-10	-0.32566	0.784	0.897	9.03441e-06
RRAS	5.80015e-10	0.315325	0.859	0.903	1.13834e-05
XDH	6.10466e-10	0.387074	0.887	0.867	1.1981e-05
ANAPC16	6.66976e-10	-0.253542	0.817	0.917	1.30901e-05
RPS5	7.87721e-10	-0.31204	0.92	0.963	1.54598e-05
SPATS2L	8.54878e-10	-0.337436	0.826	0.915	1.67778e-05
SLC11A2	9.28979e-10	0.286893	0.803	0.811	1.82321e-05
GABRP	9.89716e-10	-0.419071	0.127	0.32	1.94242e-05
EMP1	1.00923e-09	-0.390532	0.77	0.871	1.98072e-05
RPL28	1.03872e-09	-0.392962	0.972	0.991	2.03859e-05
OSR2	1.07958e-09	-0.271741	0.559	0.692	2.11878e-05
KLF5	1.15576e-09	-0.316413	0.793	0.886	2.26829e-05
MUC1	1.28355e-09	0.356684	0.92	0.919	2.5191e-05
AZGP1	1.35165e-09	0.31305	0.554	0.337	2.65275e-05
HRASLS2	1.50138e-09	-0.462758	0.197	0.389	2.94661e-05
TMF1	1.58231e-09	-0.275451	0.775	0.866	3.10544e-05
TPM3	1.72727e-09	-0.260824	0.822	0.922	3.38995e-05
CPEB4	1.75852e-09	-0.322076	0.761	0.88	3.45127e-05
TOB1	1.93552e-09	-0.304601	0.751	0.854	3.79866e-05
ATP5MC2	2.31582e-09	-0.264421	0.864	0.944	4.54504e-05
NACA	2.99239e-09	-0.253817	0.934	0.97	5.87287e-05
RPS18	3.26088e-09	-0.334396	0.972	0.994	6.3998e-05
COX7C	3.65459e-09	-0.278013	0.925	0.97	7.1725e-05
ICAM1	3.65701e-09	0.421081	0.765	0.685	7.17726e-05
MT-ND3	3.75225e-09	0.264183	0.981	0.968	7.36417e-05
SLC12A8	4.01797e-09	0.26538	0.676	0.574	7.88567e-05
MIR200CHG	4.09217e-09	-0.392361	0.662	0.734	8.0313e-05
ERAP2	4.18041e-09	0.300768	0.761	0.679	8.20448e-05
RPL8	4.36458e-09	-0.367371	0.981	0.982	8.56593e-05
AGR2	4.68387e-09	0.357402	0.887	0.825	9.19257e-05
KRT23	4.78577e-09	-0.423127	0.629	0.779	9.39255e-05
ATP5ME	4.96212e-09	-0.318208	0.92	0.96	9.73865e-05
RPS19	5.14456e-09	-0.290136	0.986	0.996	0.000100967
TMA7	6.00529e-09	-0.27415	0.93	0.97	0.00011786
ZFP36L2	6.5062e-09	-0.280891	0.582	0.744	0.000127691
FAM107B	6.97867e-09	-0.351651	0.723	0.848	0.000136963
UQCR11	7.0856e-09	-0.288841	0.925	0.961	0.000139062
ANKRD11	7.11407e-09	-0.263077	0.808	0.884	0.000139621
RPL23	7.64931e-09	-0.386884	0.906	0.966	0.000150125
SRD5A3	8.21456e-09	0.323555	0.925	0.936	0.000161219
AQP3	8.32622e-09	-0.300519	0.352	0.536	0.00016341
SERINC3	8.85199e-09	-0.254678	0.77	0.894	0.000173729
SERPINA1	1.02537e-08	0.370933	0.568	0.427	0.000201239
EGR1	1.09857e-08	0.44203	0.84	0.748	0.000215605
SRI	1.13796e-08	0.305132	0.854	0.893	0.000223336
ITGA2	1.18686e-08	-0.380875	0.7	0.798	0.000232932
OST4	1.19777e-08	-0.360625	0.906	0.963	0.000235073
PDCD4	1.33226e-08	-0.323342	0.784	0.879	0.00026147
TIMP1	1.35063e-08	-0.303259	0.333	0.487	0.000265075
NABP1	1.41692e-08	0.284673	0.808	0.731	0.000278084
LINC01133	1.51205e-08	-0.251902	0.376	0.523	0.000296755
RPL11	1.57638e-08	-0.320324	0.958	0.986	0.00030938
CHD4	1.64923e-08	-0.264398	0.789	0.877	0.000323677
FOXC1	1.89991e-08	-0.275865	0.817	0.892	0.000372876
S100A12	1.90979e-08	0.351483	0.723	0.658	0.000374816
CDC42EP5	2.0691e-08	0.257115	0.883	0.899	0.000406082
SLC39A2	2.15822e-08	-0.298633	0.502	0.646	0.000423572
RPL7	2.54164e-08	-0.378475	0.911	0.952	0.000498822
RPS13	2.98679e-08	-0.377593	0.944	0.979	0.000586187
UBA52	3.03845e-08	-0.290634	0.967	0.983	0.000596326
MX1	3.16974e-08	-0.276745	0.573	0.721	0.000622093
PPP1CB	4.19212e-08	-0.269179	0.897	0.946	0.000822745
MUC20	4.31809e-08	-0.285231	0.479	0.623	0.000847468
ATP5MD	4.55581e-08	-0.357242	0.906	0.961	0.000894124
CLIC3	5.24046e-08	-0.453494	0.648	0.785	0.00102849
LRIG3	5.46866e-08	0.293634	0.737	0.702	0.00107328
SLC25A3	5.63036e-08	0.263752	0.953	0.938	0.00110502
RPS24	6.36779e-08	-0.305178	0.977	0.991	0.00124974
UQCRB	7.33941e-08	-0.264901	0.925	0.947	0.00144043
CYC1	7.78046e-08	-0.266647	0.695	0.793	0.00152699
GSTK1	8.91107e-08	0.274892	0.887	0.911	0.00174889
RPL13	9.09925e-08	-0.283077	0.981	0.991	0.00178582
HSPB1	1.09113e-07	-0.275362	0.986	0.993	0.00214145
B4GALT5	1.12091e-07	-0.30827	0.901	0.925	0.0021999
DDX60	1.14569e-07	-0.313115	0.549	0.702	0.00224854
NFKBIA	1.26353e-07	0.575331	0.836	0.865	0.0024798
EHD1	1.26757e-07	0.380774	0.789	0.719	0.00248774
FDPS	1.28243e-07	0.563493	0.822	0.849	0.00251689
RPS12	1.34588e-07	-0.365516	0.981	0.993	0.00264143
ADAM28	1.35229e-07	0.26546	0.695	0.589	0.002654
HSPA5	1.37223e-07	0.40985	0.854	0.877	0.00269313
MGST1	1.40541e-07	0.283402	0.92	0.936	0.00275826
DBI	1.5765e-07	0.250955	0.84	0.902	0.00309403
MACC1	1.62209e-07	-0.295884	0.911	0.929	0.00318351
APOL1	1.69942e-07	-0.394296	0.765	0.852	0.00333528
RASSF4	1.84483e-07	0.264982	0.667	0.54	0.00362067
ZC3H12A	2.15574e-07	0.275171	0.798	0.789	0.00423086
CD24	2.31976e-07	-0.302242	0.958	0.975	0.00455276
UQCRH	2.86185e-07	-0.255728	0.859	0.947	0.00561667
RPS27A	3.26696e-07	-0.289766	0.981	0.988	0.00641174
HSP90AB1	3.31465e-07	-0.302452	0.944	0.943	0.00650534
PKN2	3.9114e-07	-0.250636	0.798	0.878	0.00767652
CYR61	4.28859e-07	0.367284	0.704	0.65	0.00841679
PKM	4.51353e-07	0.281809	0.944	0.933	0.00885826
EDN1	4.62699e-07	0.427683	0.723	0.645	0.00908093
CAV2	5.02239e-07	0.27423	0.845	0.876	0.00985695
RPS16	5.39158e-07	-0.285207	0.93	0.97	0.0105815
RPS3A	5.97151e-07	-0.266241	0.948	0.977	0.0117197
MIR4435-2HG	8.84642e-07	-0.344267	0.761	0.889	0.017362
SCARA3	9.54232e-07	-0.30749	0.282	0.405	0.0187278
FOS	1.03961e-06	0.271088	0.878	0.856	0.0204034
SLC12A2	1.11496e-06	0.339879	0.892	0.869	0.0218821
KRT15	1.11709e-06	-0.437895	0.638	0.772	0.021924
IFNGR1	1.15087e-06	0.251648	0.869	0.892	0.0225871
RPL32	1.18202e-06	-0.2915	0.972	0.988	0.0231984
DST	1.27303e-06	0.322288	0.864	0.871	0.0249844
S100P	1.30622e-06	-0.764129	0.906	0.954	0.0256359
FSTL1	1.38421e-06	0.256534	0.7	0.61	0.0271666
IFI6	1.51407e-06	-0.627731	0.695	0.802	0.0297151
SUCO	1.55496e-06	-0.266597	0.728	0.821	0.0305177
HMGCS1	1.72938e-06	0.466075	0.718	0.679	0.0339409
PTGES	1.82467e-06	-0.252304	0.84	0.905	0.0358109
PIM3	1.84703e-06	0.573993	0.845	0.861	0.0362498
LGALS8	1.91196e-06	0.271061	0.775	0.786	0.0375241
H2AFZ	1.94699e-06	0.261173	0.901	0.937	0.0382117
RPLP2	2.10392e-06	-0.363213	0.972	0.988	0.0412915
ID3	2.31754e-06	-0.875766	0.502	0.608	0.0454841
CLU	2.35725e-06	-1.18424	0.521	0.607	0.0462633

## Sheet: fibroblasts
Gene	p_val	avg_log2FC	pct.1	pct.2	p_val_adj
ORF10	1.84e-09	1.64452	0.75	0	3.62e-05
PI3	1.55e-07	2.45463	1	0.205	0.00303385
SLC7A5	7.94e-07	1.8045	0.625	0.023	0.0155761
CXCL1	8.33e-07	4.00996	1	0.295	0.01634
HAS3	1.57e-06	1.19321	0.5	0	0.0307546
