# Supplementary material for: Conjunctival epithelial cells resist productive SARS-CoV-2 infection
Source: Stem Cell Reports. 2022 Jun 23;17(7):1699–713. doi: 10.1016/j.stemcr.2022.05.017 (PMC9222349; doi:10.1016/j.stemcr.2022.05.017)
Supplement: Table S4. List of significant regulators of gene expression in the infected cells (versus mock) in all conjunctival epithelial cell types [file mmc5.xlsx]

## Sheet: basal conjunctival epith
Upstream Regulator	Expr Log Ratio	Molecule Type	Predicted Activation State	Activation z-score	p-value of overlap	Target Molecules in Dataset	Mechanistic Network
collagenase		group	Activated	3.162	bias	1.36e-12	ADM,CEBPD,CXCL10,CXCL2,CXCL3,CXCL6,EGR1,IL1R1,JUN,JUNB	138 (12)
EPHB1		kinase	Activated	2.189	bias	7.44e-08	EGR1,FOS,JUN,JUNB,PTGS2	125 (22)
MALSU1		other	Activated	2.236	bias	1.01e-09	MT-CO1,MT-CO2,MT-ND1,MT-ND4,MT-ND6
G protein alphai		group	Activated	2.621	bias	2.12e-05	CCN1,CEBPD,CXCL10,FOS,IFIT3,SOCS3,THBS1	128 (18)
PI3K (complex)		complex	Activated	2.931	bias	6.29e-15	BIRC3,CD55,CXCL10,DUSP1,FOS,GSTP1,IFIT1,ITGA6,JUN,LCN2,MCL1,MMP10,MT-CO1,MUC4,NFE2L2,NFKBIA,PRKAR2B,PTGS2,SGK1,SOCS3,TGM2,THBS1,TNFSF10,TXNIP,XBP1	151 (20)
ERK1/2		group	Activated	3.301	bias	1.05e-12	BIRC3,C3,CALR,CXCL1,CXCL10,CXCL3,CXCL5,CXCL6,DUSP1,EDN1,EGR1,F3,FOS,HSPA5,IFIT1,IGFBP3,JUN,JUNB,MMP10,PTGES,PTGS2,SGK1,SOCS3	150 (17)
P38 MAPK		group	Activated	3.988	bias	2.84e-15	CD46,CD55,CEBPD,CXCL1,CXCL10,CXCL2,CXCL3,CXCL6,DUSP1,EDN1,EGR1,F3,FOS,FST,HSPA5,JUN,JUNB,KLF5,MCL1,MT-CO2,NFE2L2,PTGS2,SGK1,SOCS3,THBS1,TNFSF10,WNT5A,ZFP36	121 (19)
TCR		complex	Activated	2.2	bias	3.04e-07	ADM,BIRC3,CXCL10,EGR1,FOS,HSP90B1,HSPA5,IFIT1,IFIT3,IFNGR1,JUN,JUNB,MCL1,NFKBIA,PDIA4,RPL38,RPS15,SOCS3	146 (22)
Pkc(s)		group	Activated	2.966	bias	7.7e-12	ADM,AQP3,CCN1,CD55,DNAJC3,DUSP1,EDN1,EGR1,F3,FOS,HSP90B1,HSPA5,JUN,JUNB,KLF6,PDIA4,PSCA,PTGS2,XBP1	130 (22)
MAP2K1/2		group	Activated	3.104	bias	1.92e-08	C3,CXCL3,DUSP1,EGR1,FOS,HSPA5,HSPB1,JUN,KLF5,MCL1	141 (21)
CD3		complex	Activated	2.333	bias	2.78e-13	AQP3,BIRC3,CXCL10,FKBP1A,FOS,FTL,GOLGB1,GPRC5A,HINT1,HSP90B1,HSPA5,IFIT1,IFNGR1,IL1R1,JUN,JUNB,MSLN,MT-CO1,NFE2L2,NFKBIA,PCYOX1,PDIA4,PTGS2,RPL35A,S100A11,SLPI,SOCS3,STOM,TFPI2,TGM2,THBS1,TNFSF10,ZFP36	149 (24)
Pka		complex	Activated	2.18	bias	7.86e-08	CD14,CXCL10,DUSP1,EDN1,EGR1,FOS,JUN,JUNB,KLF6,MUC4,PTGS2,SGK1	141 (23)
RAS		group	Activated	2.229	bias	3.2e-09	B4GALT5,CXCL10,EDN1,EGR1,FOS,GSTP1,JUN,MET,MUC4,PTGES,PTGS2,TFPI2,TGM2	138 (22)
IL1		group	Activated	4.856	bias	7.65e-20	AKR1C1/AKR1C2,C3,CD55,CEACAM6,CEBPD,CFB,CP,CXCL1,CXCL10,CXCL2,CXCL3,CXCL5,DUSP1,EDN1,EGR1,ELF3,F3,FOS,FST,IDO1,IL1R1,JUN,KLF6,MMP10,PIGR,PLA2G2A,PTGS2,SOCS3,TGM2,TNFSF10,WNT5A,XDH	152 (18)
Jnk		group	Activated	3.797	bias	4.34e-17	BIRC3,CD55,CXCL3,CXCL6,DUSP1,EDN1,EGR1,F3,FOS,HES1,HSPA5,JUN,KLF6,MCL1,MT-CO2,NFE2L2,PLAT,PLSCR1,PON2,PTGES,PTGS2,SOCS3,TGM2,ZFP36	149 (20)
Mek		group	Activated	2.738		9.45e-12	B4GALT5,CD164,CPD,CXCL10,EGR1,F3,FOS,HSPB1,IER2,ITGA6,JUN,JUNB,MCL1,MSLN,PTGS2,SEMA3C,SLC6A14,STEAP4,TACSTD2,THBS1,TMEM106B,TSPAN1,TSPAN3	135 (25)
Vegf		group	Activated	3.455	bias	1.27e-09	CCN1,CD46,CXCL1,CXCL10,EDN1,EGR1,EHF,F3,FST,GJB2,HES1,IGFBP3,IL1R1,ITGA6,JUN,LCN2,MCL1,MET,MMP10,NR2F2,PTGS2,SGK1,SOCS3,TACSTD2,XDH	159 (21)
IL-1R		group	Activated	2.414	bias	4.64e-05	CXCL1,CXCL2,CXCL3,CXCL5,IGFBP3,MMP10	127 (15)
Mapk		group	Activated	2.355	bias	3.74e-08	CXCL1,EGR1,F3,FOS,IRAK3,JUN,JUNB,MMP10,MUC4,PIGR,PTGS2	129 (20)
Akt		group	Activated	2.018		6.94e-21	ADM,AQP3,B4GALT5,BTG2,CD164,CP,CPD,CXCL10,F3,FOS,HES1,HSPG2,IL1R1,INSR,JUN,LCN2,MCL1,MSLN,MT-CO1,MT-CO2,MUC1,NFE2L2,NFKBIA,PTGS2,RDH10,SGK1,SLC6A14,SLC7A5,SOCS3,SOX4,STEAP4,THBS1,TMEM106B,TNFSF10,XBP1	176 (22)
Pdgf (complex)		complex	Activated	2.733	bias	1.84e-05	CXCL3,EDN1,EGR1,F3,FOS,JUN,JUNB,PTGS2	127 (21)
NPM1		transcription regulator	Activated	4	bias	4.11e-12	AKR1C1/AKR1C2,CALR,CCN1,CD47,CXCL1,CXCL2,CXCL3,EGR1,F3,HSPA5,IGFBP3,JUN,JUNB,SGK1,WNT5A,XBP1,XDH	167 (19)
NfkB1-RelA		complex	Activated	2.213	bias	8.12e-05	CXCL1,CXCL3,CXCL5,LCN2,PTGS2
PDGF BB		complex	Activated	4.842	bias	4.12e-17	ADD3,ADM,C3,CCN1,CCNL1,CEBPD,CP,CXCL2,DUSP1,EDN1,EGR1,F3,FOS,GLUL,HES1,IER2,JUN,JUNB,KLF6,MCL1,PLAT,PTGS2,SAT1,SGK1,SOCS3,TGM2,THBS1,XDH,ZFP36	150 (24)
Ap1		complex	Activated	2.19	bias	1.14e-06	EDN1,F3,FOS,GSTP1,HSP90B1,IGFBP3,JUN,MET,MT-CO2,PLA2G2A,PTGS2,SOCS3	157 (23)
Ige		complex	Activated	3.293	bias	0.000113	AQP3,C3,CXCL2,CXCL3,EDN1,EGR1,GSN,JUNB,NFKBIA,PTGS2,SOCS3,TNFSF10,VMP1	136 (20)
NFkB (complex)		complex	Activated	5.417	bias	3.42e-20	ADM,BIRC3,C3,CCN1,CEBPD,CFB,CXCL1,CXCL10,CXCL2,CXCL3,CXCL5,CXCL6,EDN1,EGR1,EHF,ELF3,ERAP2,F3,FOS,FST,HSPB1,IDO1,JUN,JUNB,LCN2,MCL1,MT-CO2,NCOA7,NFKBIA,NFKBIZ,PLA2G2A,PTGES,PTGS2,SLC11A2,SLC7A5,SLPI,SOCS3,TFPI2,TGM2,TNFSF10,WNT5A,ZFP36	155 (20)
LDL		complex	Activated	3.515	bias	7.47e-13	C3,CXCL1,CXCL10,CXCL2,CXCL3,CXCL6,DUSP1,EGR1,F3,FOS,HSP90B1,HSPA5,IDO1,IGFBP3,IRAK3,JUN,MCL1,PLAT,PTGS2,SOCS3,TNFSF10,XBP1	143 (20)
Insulin		group	Activated	3.137		7.05e-09	CEBPD,CXCL1,DUSP1,EDN1,EGR1,ERO1A,FOS,FTL,GSTP1,HES1,HSP90B1,HSPA5,IFIT3,IGFBP3,INSR,ITGA6,JUN,JUNB,LGALS3BP,MT-ND1,NFKBIA,PLAT,PTGS2,RPL32,SGK1,SOCS3,THBS1,XBP1	153 (24)
Nfat (family)		group	Activated	2.4	bias	0.00108	CCN1,DHRS9,KLF6,NCOA7,PTGS2,TGFB2	88 (7)
NORAD		other	Activated	2.63	bias	3.32e-07	CCN1,HSPA5,IGFBP3,JUN,JUNB,SGK1,THBS1	77 (7)
Interferon alpha		group	Activated	2.678	bias	1.69e-16	AQP3,BTG2,C3,CXCL1,CXCL10,CXCL2,CXCL3,CXCL5,F3,FOS,HLA-C,IDO1,IFIT1,IFIT3,IL1R1,INSR,MCL1,MT-CO1,MT-CYB,NFKBIA,PLAAT4,PLAT,PLSCR1,PTGES,PTGS2,SAMD9,SAMD9L,SAT1,SLFN5,SOCS3,TNFSF10,TRIM22	111 (16)
ERK		group	Activated	4.662	bias	9.41e-17	BTG2,CEBPD,CXCL1,CXCL10,CXCL2,CXCL6,DUSP1,EDN1,EGR1,FOS,FST,JUN,JUNB,KLF5,LCN2,MCL1,MUC1,NFE2L2,NFKBIZ,PTGES,PTGS2,SOX4,TGM2,THBS1,ZFP36	153 (18)
IL12 (complex)		complex	Activated	2.407	bias	0.000612	CXCL10,CXCL6,FOS,IDO1,IFNGR1,ITGA6,JUN,PTGS2,SOCS3	151 (23)
ZBTB10		other	Activated	2.219	bias	0.00208	CXCL10,CXCL3,CXCL5,IDO1,IFIT1,IFIT3,PTGS2	80 (7)
FSH		complex	Activated	2.182		7.9e-09	ADM,AQP3,BTG2,CD55,DUSP1,FOS,FST,GPRC5A,IGFBP3,JUN,JUNB,LGALS1,MCL1,PGRMC1,PLAT,PTGS2,RPL39,SGK1,TFPI2,TGFB2,THBS1	153 (20)
ALKBH1		enzyme	Activated	2.828	bias	2.66e-12	MT-ATP6,MT-CO1,MT-CO2,MT-CYB,MT-ND2,MT-ND4,MT-ND4L,MT-ND5
Tlr		group	Activated	3.109	bias	8.18e-07	CXCL10,CXCL3,DUSP1,IDO1,IRAK3,LCN2,NFKBIA,PTGS2,SOCS3,WNT5A	130 (20)
NADPH oxidase		complex	Activated	2.433	bias	1.61e-07	CXCL1,EDN1,F3,FOS,JUN,PTGS2	141 (23)
IFN Beta		group	Activated	2.409	bias	3.44e-08	BTG2,CEBPD,CXCL1,CXCL10,CXCL5,DUSP1,IDO1,IFIT1,IFIT3,KMO,MT-CO2,MT-ND2,QPRT,THBS1,TNFSF10	155 (18)
NSUN3		enzyme	Activated	2.828	bias	2.23e-16	MT-ATP6,MT-CO1,MT-CO2,MT-CYB,MT-ND2,MT-ND4,MT-ND4L,MT-ND5
FOXL2		transcription regulator	Activated	2.407	bias	5.26e-07	ATP5F1E,CXCL2,CXCL3,CXCL6,FOS,FST,NFE2L2,PTGS2,SOX4	105 (11)
MRTFB		transcription regulator	Activated	2.766	bias	1.11e-10	ADM,CCN1,CDC42EP3,COL5A2,CXCL6,EDN1,EGR1,ITGA6,LCN2,NFKBIZ,PTGS2,SGK1,SLFN5,SLPI,TGFB2,THBS1	67 (8)
PAF1		other	Activated	2.236	bias	0.000217	BIRC3,IDO1,IFIT3,NFKBIZ,ZFP36
BTNL2		transmembrane receptor	Activated	2.236	bias	0.00155	GJB2,IFNGR1,NCOA7,TNFSF10,XDH
MBTD1		other	Activated	2	bias	0.000843	CXCL3,NFKBIA,SOX4,XIST
DOCK8		other	Activated	2.449	bias	0.000124	CXCL10,EDN1,IFIT3,NFKBIZ,PLAT,PTGS2
LLGL2		other	Activated	2.236	bias	1.93e-05	CCN1,DUSP1,SGK1,TGFB2,TSPAN3
MRPL14		other	Activated	2.236	bias	3.51e-09	MT-CO1,MT-CO2,MT-ND1,MT-ND4,MT-ND6
IGF1R		transmembrane receptor	Activated	2.155	bias	6.41e-08	EDN1,EGR1,FOS,HSPA5,IGFBP3,MT-ATP6,MT-CO1,MT-ND3,MT-ND4,PLAT,PTGS2,RPL35A,RPS21,RPS26,S100A10,TNFSF10,TXN	161 (21)
RICTOR		other	Activated	2.835	bias	0.000107	EGR1,MCL1,NDUFB2,PTGS2,RPL35A,RPL38,RPLP2,RPS15,RPS21,RPS26,RPS27A,SGK1	125 (11)
ALKBH7		other	Activated	3.13	bias	1.7e-18	MT-ATP6,MT-CO1,MT-CO2,MT-CYB,MT-ND1,MT-ND2,MT-ND3,MT-ND4,MT-ND5,MT-ND6
IL33		cytokine	Activated	2.251	bias	1.67e-08	ATP5MK,BIRC3,CXCL1,CXCL10,CXCL2,CXCL3,FTL,IFNGR1,IRAK3,JUNB,LGALS1,MMP10,NFKBIA,NFKBIZ,PLAT,POLR2L,SLC26A4,SOCS3,TNFSF10,VMP1,ZFP36	152 (20)
NSUN6		enzyme	Activated	2.449	bias	4.47e-06	CCN1,SGK1,TGFB2,TGM2,THBS1,TSPAN3
DDX58		enzyme	Activated	3.147	bias	7.11e-07	CFB,CTSS,CXCL10,CXCL5,IDO1,IFIT1,IFIT3,PTGS2,SOCS3,THBS1,TNFSF10	99 (17)
MAVS		other	Activated	2.145	bias	0.000131	CFB,CXCL10,CXCL2,IDO1,IFIT1,IFIT3,SOCS3,THBS1	124 (20)
TEAD1		transcription regulator	Activated	3	bias	1.11e-07	ADM,CCN1,COL5A2,EDN1,MSLN,NFKBIZ,PTGS2,SLFN5,THBS1	85 (10)
STING1		other	Activated	2.506	bias	7.15e-05	CXCL10,CXCL2,HSPA5,IDO1,IFIT1,IFIT3,LCN2,THBS1	132 (23)
TLR7		transmembrane receptor	Activated	2.776	bias	1.19e-06	CFH,CXCL1,CXCL10,CXCL2,CXCL3,IDO1,IFIT1,IFIT3,IL1R1,JUNB,NFKBIA,PLAT,RPL32	136 (20)
BCR (complex)		complex	Activated	2.163	bias	2.14e-05	CALR,CTSS,EGR1,FOS,HSP90B1,HSPA5,JUNB,MCL1,PTGS2,S100A10,XBP1	126 (26)
Growth hormone		group	Activated	2.709	bias	6.09e-15	AKR1A1,C3,CEBPD,CXCL1,CXCL2,EGR1,FOS,GSTP1,HES1,IGFBP3,INSR,JUN,JUNB,MT-CO2,MT-CYB,MT-ND3,MT-ND5,NFKBIA,SGK1,SOCS3,TNFSF10,TXNIP,XDH	167 (24)
ROR1		kinase	Activated	2	bias	0.000433	CCN1,SGK1,THBS1,TSPAN3	42 (3)
Ifn		group	Activated	2.888	bias	1.32e-07	CFH,CXCL10,EDN1,FOS,IDO1,IFIT1,IL1R1,LCN2,PLAAT4,TRIM22,XDH	106 (14)
Ifnar		group	Activated	2.577	bias	0.000127	C3,CXCL10,IDO1,IFIT3,IFNGR1,LGALS3BP,TNFSF10	132 (18)
CG		complex	Activated	3.989	bias	8.27e-13	ADM,BTG2,CEBPD,CFB,CXCL10,CXCL3,DUSP1,EFEMP1,EGR1,FAM3D,FOS,FST,GJB2,IFIT3,IFNGR1,IGFBP3,JUN,JUNB,LGALS3BP,MCL1,MMP10,PLAT,PTGES,PTGS2,S100A10,SEMA3E,TFPI2,TGFB2	165 (23)
HMGA1		transcription regulator	Activated	2.71		8.6e-06	APOL6,CCN1,EGR1,FOS,GSN,IER2,IGFBP3,INSR,JUNB,PTGS2,SOX4	143 (20)
EIF2AK3		kinase	Activated	2.96	bias	1.54e-07	BIRC3,BTG2,DNAJC3,EGR1,ERO1A,HSPA5,JUN,PDIA3,PON2,TXNIP,XBP1,ZFP36	138 (20)
MRPL12		other	Activated	2.2	bias	9.27e-09	MT-CO1,MT-CO2,MT-ND1,MT-ND2,MT-ND6
Tnf (family)		group	Activated	3.546	bias	9.7e-10	BIRC3,CXCL1,CXCL10,CXCL3,F3,FST,IL1R1,IRAK3,JUN,LCN2,NFKBIA,PTGS2,SLPI,SOCS3,SPINT2,TGM2	130 (15)
CSF		group	Activated	2.646	bias	5.33e-06	C3,IRAK3,MCL1,SLPI,SOCS3,SPINT2,TGM2
ICAM1		transmembrane receptor	Activated	2.213	bias	0.000375	CXCL2,CXCL3,FOS,HES1,MMP10	162 (22)
CNTF		cytokine	Activated	2.548		1.02e-06	CD14,CEBPD,CP,EGR1,FOS,JUNB,LCN2,MCL1,PTGS2,SOCS3,WNT5A,XDH,ZFP36	124 (19)
STAT3		transcription regulator	Activated	4.959	bias	5.28e-28	ADM,CD46,CEBPD,CFB,CXCL10,CXCL2,CXCL3,CXCL6,EDN1,EGR1,F3,FOS,FST,IFIT1,IFIT3,IL1R1,ITGA6,JUNB,KLF5,MCL1,MMP10,MT-ATP6,MT-CO1,MT-CO2,MT-CO3,MT-CYB,MT-ND1,MT-ND2,MT-ND3,MT-ND4,MT-ND4L,MT-ND5,MT-ND6,MUC1,NFKBIZ,PDIA4,PLA2G2A,PLSCR1,PON2,PPP1R9A,PTGS2,SGK1,SLFN5,SOCS3,TFPI2,TGM2,THBS1,TNFSF10,TRIM22,WNT5A,XBP1,ZFP36	154 (19)
SLC9A3R1		other	Activated	2	bias	0.00123	CXCL2,CXCL3,CXCL6,SLC34A2	117 (11)
MAP2K4		kinase	Activated	2.218	bias	0.00048	BIRC3,CXCL10,FOS,JUN,PTGS2	128 (23)
TEAD4		transcription regulator	Activated	2.63	bias	3.34e-06	ADM,CCN1,COL5A2,EDN1,JUN,JUNB,NFKBIZ,SLFN5,THBS1	77 (7)
PRKCE		kinase	Activated	2.915	bias	2.52e-07	BIRC3,CCN1,CD55,EGR1,FOS,HSPA5,JUN,JUNB,PTGS2	107 (22)
STAT1		transcription regulator	Activated	3.817	bias	9.43e-16	APOL6,C3,CD14,CEBPD,CFB,CTSS,CXCL10,CXCL2,CXCL3,EDN1,EGR1,FOS,HES1,IDO1,IFIT1,IFIT3,IL1R1,JUN,LCN2,MUC1,MUC4,PLSCR1,PTGS2,S100A10,SAMD9L,SLFN5,SOCS3,TGFB2,TNFSF10,TRIM22	141 (18)
IGF1		growth factor	Activated	3.804	bias	9.87e-20	ADM,AKR1C1/AKR1C2,BIRC3,BTG2,CCDC80,CCN1,CEBPD,COL5A2,CP,CXCL6,DDX5,DUSP1,EDN1,EGR1,F3,FOS,HSPA5,IER2,IGFBP3,IL1R1,INSR,JUN,JUNB,KLF6,LCN2,MCL1,NFE2L2,NFKBIA,OLFM4,PLA2G2A,PTGS2,SGK1,SLPI,SOCS3,TGM2,THBS1,THSD4,TXNIP,XBP1,ZFP36	167 (19)
LARP1		translation regulator	Activated	2.997	bias	4.29e-07	RPL32,RPL35,RPL35A,RPL36,RPL38,RPL39,RPS15,RPS21,RPS27A
PI3K (family)		group	Activated	3.097	bias	5.56e-16	ADM,AKR1C1/AKR1C2,BIRC3,CXCL1,CXCL10,FOS,HSPA5,IFIT1,ITGA6,MCL1,NFE2L2,PTGS2,RDH10,SOX4,TGM2,THBS1,TNFSF10,TXNIP	168 (25)
GATA2		transcription regulator	Activated	2.559		0.00276	AZGP1,CXCL10,CXCL2,EDN1,KRT13,LCN2,OLFM4,PBX1,TACSTD2,TGM2,THBS1,TSPAN12
CXCL8		cytokine	Activated	2.149	bias	2.99e-05	CXCL2,CXCL3,F3,HSPG2,MMP10,NFKBIA,PTGS2,ZFP36	148 (19)
CSF1		cytokine	Activated	2.773	bias	1.86e-06	CXCL2,CXCL3,CXCL6,DUSP1,EGR1,FOS,HSP90B1,HSPA5,IFNGR1,JUN,JUNB,SLC7A5,THBS1,XBP1	142 (18)
CFB	0.945	peptidase	Activated	2.216		2.67e-05	C3,CXCL2,CXCL3,HSPA5,TGFB2	49 (3)
MRTFA		transcription regulator	Activated	2.049		2.06e-07	CCN1,CDC42EP3,CXCL6,EDN1,EGR1,FOS,ITGA6,LCN2,PTGS2,SGK1,SLPI,TGFB2,THBS1	117 (16)
TREM1		transmembrane receptor	Activated	2.584	bias	8.49e-16	ACSL3,ATP1B1,CD14,CFB,CXCL1,CXCL10,CXCL2,CXCL3,CXCL5,EDN1,EGR1,F3,GPRC5A,HES1,IDO1,IL1R1,MMP10,NFKBIA,PTGS2,TFPI2,THBS1,WNT5A	155 (20)
EPAS1		transcription regulator	Activated	2.78	bias	1.18e-06	ADM,BIRC3,CCN1,CXCL2,EDN1,FOS,HSPA5,IFNGR1,IGFBP3,NCOA4,NEAT1,SLC11A2,SLC40A1,SLC7A5	98 (12)
CHD1		enzyme	Activated	2.236	bias	9.43e-07	CXCL1,CXCL2,CXCL3,CXCL6,PTGS2
GIP		other	Activated	2.425	bias	5.64e-05	CXCL10,CXCL2,CXCL3,FOS,IFIT3,SOCS3	129 (17)
PRL		cytokine	Activated	2.896	bias	7.43e-11	CEBPD,CPD,CTSS,CXCL10,EGR1,FOS,HES1,IFIT1,IFIT3,IGFBP3,JUN,PDIA4,PDPN,PGRMC1,PLAT,PLSCR1,SAMD9,SAMD9L,SOCS3,TXNIP,XDH	174 (28)
F2R		G-protein coupled receptor	Activated	3.692	bias	9.78e-12	CCN1,CD55,CXCL3,DUSP1,EGR1,F3,FOS,ITGA6,PLAT,PTGS2,TFPI2,TGFB2,TGM2,THBS1	153 (24)
NAMPT		cytokine	Activated	2.602	bias	6.45e-05	CXCL1,CXCL10,CXCL2,JUN,KMO,TGFB2,WNT5A	161 (19)
AGT		growth factor	Activated	3.942	bias	2.01e-15	ADD3,ADM,ATP1B1,C3,CALR,CCDC80,CD14,CDH13,CFI,COL5A2,CP,CTSS,CXCL10,CXCL2,CXCL3,DUSP1,EDN1,EFEMP1,EGR1,EHF,F3,FOS,GSTP1,HES1,HSPB1,HSPG2,IGFBP3,INSR,JUN,KLF5,LCN2,LIPH,NFE2L2,NFKBIA,PTGS2,SGK1,SLC34A2,SOCS3,SOX4,TGFB2,THBS1,TXNIP,ZFP36	160 (15)
IL11		cytokine	Activated	2.021		1.97e-06	CDH13,CEBPD,FOS,JUN,JUNB,MUC1,SOCS3,WNT5A	100 (15)
STAT4		transcription regulator	Activated	2.799	bias	0.004	C3,CXCL10,CXCL2,CXCL3,ERO1A,H3-3A/H3-3B,SAT1,SOCS3	123 (12)
GDF2		growth factor	Activated	2	bias	0.0245	EDN1,FOS,NFKBIA,SEMA3C
MKNK1		kinase	Activated	2.63	bias	5.66e-06	CCN1,CFH,CP,EGR1,FOS,LCN2,MALAT1,MMP10,TTC3,TXNIP,XDH
JAK1		kinase	Activated	2.2	bias	0.00146	CD14,FOS,HLA-C,JUNB,SOCS3	105 (17)
MAP2K1		kinase	Activated	2.784	bias	6.9e-09	BIRC3,CCN1,CXCL3,DUSP1,F3,FOS,HSPA5,JUN,NFKBIA,OLFM4,PTGS2,TFPI2,TGM2,THBS1,TNFSF10	139 (17)
NGF		growth factor	Activated	2.642	bias	1.31e-09	ADM,BTG2,DUSP1,EGR1,FOS,IER2,JUN,JUNB,MCL1,MMP10,MT-CO1,PRKAR2B,SLC40A1,STOM,TXN,WNT5A,XBP1,ZFP36	141 (24)
PPP2CA		phosphatase	Activated	2.449	bias	5.64e-05	CFB,CXCL10,CXCL3,MT-ND3,PTGS2,SOCS3	110 (18)
IKBKE		kinase	Activated	2.01	bias	9.22e-06	BIRC3,CXCL10,CXCL2,CXCL6,IFIT1,IFIT3,NFKBIA,PTGS2	132 (18)
IL27		cytokine	Activated	2.57	bias	9.99e-07	CD14,CEBPD,CXCL10,EGR1,FOS,HLA-C,MCL1,PLAAT4,PTGS2,SOCS3,TNFSF10	134 (20)
PDGFB		growth factor	Activated	2.201	bias	0.00107	EGR1,FOS,MYL6,PTGS2,THBS1	129 (21)
TLR4		transmembrane receptor	Activated	4.24	bias	2.07e-14	ADM,C3,CCN1,CD14,CEBPD,CFB,CXCL10,CXCL2,CXCL3,CXCL6,EDN1,F3,FOS,HSPA5,IFIT3,IRAK3,LCN2,MET,MT-ND6,NFKBIA,NFKBIZ,PDPN,PLAT,PTGES,PTGS2,SOCS3,TNFSF10,XBP1	147 (16)
GPER1		G-protein coupled receptor	Activated	3.222	bias	8.67e-11	CCN1,CEBPD,DUSP1,EDN1,EGR1,FOS,HSPA5,IER2,JUN,NFKBIA,ZFP36	122 (22)
GLI3		transcription regulator	Activated	2.236		0.000878	DUSP1,EGR1,JUNB,NFKBIZ,TGFB2,WNT5A
HIF1A		transcription regulator	Activated	2.595	bias	1.9e-13	ADM,CCN1,CD164,CXCL10,CXCL2,CXCL3,EDN1,ERO1A,FOS,HSPA5,HSPB1,IGFBP3,JUN,LGALS1,MCL1,MET,MT-CO3,MT-ND1,MUC1,NCOA4,NDUFB2,NFKBIA,NFKBIZ,PRKAR2B,PTGS2,SLC40A1,SOCS3,TGFB2,THBS1,TNFSF10,TXN	178 (23)
IL5		cytokine	Activated	3.095	bias	0.00169	ATP1B1,CD55,EGR1,ERO1A,HSP90B1,HSPA5,IER2,SGK1,SLC7A5,XBP1
IKBKB		kinase	Activated	4.268	bias	2.82e-13	BIRC3,C3,CDH13,CEBPD,CP,CXCL1,CXCL10,CXCL2,CXCL3,CXCL5,CXCL6,EDN1,EGR1,F3,FOS,JUNB,KLF5,LCN2,NFKBIA,PTGS2,SEMA3C,SGK1,SOCS3	128 (15)
TSH		complex	Activated	2.565	bias	7.31e-07	CTSS,EGR1,FOS,IGFBP3,INSR,JUNB,SOCS3,WNT5A	163 (22)
MAPK8		kinase	Activated	2.936		6.99e-06	B4GALT5,BIRC3,DUSP1,EGR1,FOS,JUN,KLF6,PTGES,PTGS2,WNT5A,ZFP36	110 (19)
TANK		other	Activated	2		3.25e-06	CXCL2,CXCL3,IFIT1,NFKBIZ,PLAAT4,PTGS2	147 (19)
BHLHE40		transcription regulator	Activated	3.144	bias	7.81e-10	AKR1A1,ATP1B1,CD14,CD47,CFB,CP,CTSS,CXCL3,ERO1A,HSPA5,ITGA6,LGALS3BP,MET,PDPN,PIGR,PLSCR1,PTGS2,SLC11A2,SOCS3,TGM2	113 (7)
FN1		enzyme	Activated	3.226	bias	1.02e-06	BIRC3,CCN1,CXCL1,CXCL2,CXCL3,CXCL5,F3,FOS,IL1R1,NFKBIA,SOCS3,TGM2,THBS1	164 (18)
CD24		other	Activated	2.429	bias	2.99e-05	ADD3,FOS,JUN,NIPBL,RARRES1,TFPI2,THBS1,TTC3	33 (7)
VEGFA		growth factor	Activated	3.205	bias	5.86e-12	CCN1,CD55,CLDN7,CTSS,CXCL10,CXCL2,CXCL6,EDN1,EGR1,F3,FOS,HES1,HSPA5,JUNB,MCL1,MMP10,NR2F2,PLAT,PTGS2,TFPI2,THBS1,TMSB10/TMSB4X	131 (21)
MMP9		peptidase	Activated	2	bias	0.0428	CXCL2,FOS,PBX1,THBS1
IL4		cytokine	Activated	3.169	bias	3.66e-11	ATP5MK,C3,CD14,CD55,CXCL1,CXCL10,CXCL2,CXCL3,CXCL6,DUOXA2,F3,FOS,HIPK2,IDO1,IER2,IFIT1,IFIT3,IL1R1,IRAK3,JUN,JUNB,KLF6,KMO,LGALS1,LGALS3BP,MCL1,MMP10,MUC1,NFKBIA,NFKBIZ,PIGR,PLSCR1,PRSS22,PTGS2,S100A10,SLC7A5,SLPI,SOCS3,SPINT2,TACSTD2,TGM2,XBP1,ZFP36	162 (19)
CHUK		kinase	Activated	3.701	bias	4.74e-14	C3,CDH13,CEBPD,CP,CXCL10,CXCL2,CXCL3,CXCL6,F3,FOS,ITM2B,JUNB,KLF5,LCN2,MMP10,NFKBIA,PLSCR1,PTGS2,SEMA3C,SGK1,SOCS3	146 (15)
SP1		transcription regulator	Activated	2.612	bias	2.41e-11	ADD3,B4GALT5,CD55,CEBPD,CXCL10,CXCL3,CXCL5,EGR1,F3,FOS,HINT1,HSPA5,IFNGR1,IGFBP3,INSR,IRAK3,JUN,KLF6,MCL1,MET,MUC4,NFKBIA,PRKAR2B,PTGS2,SGK1,SLC11A2,TFPI2,TGFB2,TNFSF10	151 (22)
LEP		growth factor	Activated	3.463	bias	4.49e-13	ACSL3,AKR1C1/AKR1C2,AQP3,CCN1,CD14,CXCL10,EDN1,EGR1,F3,FOS,HES1,HSPA5,IGFBP3,IL1R1,JUN,JUNB,MCL1,MT-CO3,MT-CYB,MT-ND1,MT-ND4,PLAT,PTGS2,SOCS3,STEAP4,THBS1,TNFSF10,WNT5A,ZFP36	155 (20)
CCL2		cytokine	Activated	2.813		4.88e-06	CEBPD,CXCL10,CXCL3,F3,FOS,LCN2,MMP10,PTGS2,SLC40A1	123 (16)
TEAD3		transcription regulator	Activated	2.646	bias	1.78e-06	ADM,CCN1,COL5A2,EDN1,NFKBIZ,SLFN5,THBS1
TERT		enzyme	Activated	2.181	bias	3.99e-07	COL5A2,CXCL10,CXCL2,CXCL6,EFEMP1,GSN,IFIT1,IFIT3,MMP10,NFKBIA,PSCA,PTGS2,XBP1	141 (19)
PRKCA		kinase	Activated	2.381	bias	1.4e-10	CD55,CXCL10,CXCL2,CXCL3,EGR1,FOS,HES1,IFIT1,IFIT3,IGFBP3,JUN,NFKBIA,PTGS2,TGFB2	155 (22)
PRKD		group	Activated	2.202	bias	3.12e-05	CXCL10,CXCL2,CXCL3,CXCL6,PTGS2	126 (18)
F2RL1		G-protein coupled receptor	Activated	2.449	bias	2.06e-06	AGR2,CCN1,CXCL1,CXCL2,F3,FOS,FST,PTGS2,TXNIP	147 (21)
CD44		other	Activated	2.543	bias	4.77e-06	BIRC3,CALR,COL5A2,CXCL6,IRAK3,JUN,LGALS1,MCL1,MET,PPBP,THBS1,WNT5A	144 (21)
F3	0.994	transmembrane receptor	Activated	2.58	bias	1.22e-05	CCN1,EFEMP1,EGR1,F3,FOS,MSLN,TGM2	106 (17)
CD14	0.303	transmembrane receptor	Activated	2.201	bias	3.78e-06	CXCL10,CXCL2,F3,IFIT1,IL1R1,PTGS2,SOCS3	158 (20)
CREB1		transcription regulator	Activated	3.859		9.18e-09	ADM,BTG2,CCN1,CDH13,CEBPD,CPD,CXCL2,DUSP1,EDN1,EGR1,FOS,HSPA5,IER2,JUN,JUNB,KLF5,LCN2,MCL1,OCIAD2,PLAT,PTGS2,SAT1,SGK1,TXN,ZFP36	150 (18)
SREBF1		transcription regulator	Activated	3.487	bias	4.29e-10	ATOX1,CD14,CEBPD,CFI,CXCL10,HSPA5,MT-ATP6,MT-CO1,MT-CO2,MT-CO3,MT-CYB,MT-ND1,MT-ND2,MT-ND3,MT-ND4,MT-ND4L,MT-ND5,MT-ND6,PTGS2	134 (14)
BMP4		growth factor	Activated	2.138	bias	0.00157	CCN1,ELF3,HES1,JUN,JUNB,S100P,SLC40A1,TGM2,WNT5A	158 (13)
CEBPB		transcription regulator	Activated	4.004	bias	1.5e-14	ADM,C3,CD14,CDC42EP3,CEBPD,COL5A2,CP,CXCL10,CXCL2,CXCL3,CXCL5,DDX5,FOS,FTL,IFIT3,IGFBP3,INSR,IRAK3,JUN,LCN2,MMP10,NFKBIZ,PLA2G2A,PRKAR2B,PTGES,PTGS2,SAT1,SEMA3E,SGK1,SLC12A2,SOCS3,XBP1,XDH,XIST	126 (16)
CSF3		cytokine	Activated	2.94		7.93e-11	BIRC3,CD14,CEBPD,CXCL2,CXCL3,CXCL5,EDN1,EGR1,ERAP2,FOS,JUN,LCN2,MCL1,MET,PLSCR1,S100P,SOCS3,TNFSF10	140 (21)
YBX1		transcription regulator	Activated	2.433		4.41e-05	CXCL2,EFEMP1,F3,FOS,IGFBP3,MCL1,NFE2L2,PTGS2	150 (22)
PPARGC1B		transcription regulator	Activated	2.635	bias	1.62e-05	C3,ERO1A,MT-ATP6,MT-CO1,MT-CO2,MT-ND1,MT-ND2
SAMSN1		other	Activated	3	bias	8.53e-07	CXCL10,CXCL2,EDN1,IFIT3,NFKBIZ,PLAT,PTGS2,SOCS3,XBP1	87 (7)
IFNL1		cytokine	Activated	3.12	bias	4.92e-08	APOL6,CXCL10,HLA-C,IFIT1,IFIT3,LGALS3BP,PLAAT4,PLSCR1,SAMD9,TRIM22	80 (10)
IL21		cytokine	Activated	2.376	bias	0.000181	CXCL10,EGR1,IDO1,IFIT1,IFIT3,MCL1,SGK1,SOCS3,XBP1	117 (18)
H2AB3 (includes others)		other	Activated	2	bias	0.00255	AQP3,DHRS9,FOS,LIPH
GH1		growth factor	Activated	2.594		6.36e-05	CEBPD,EGR1,FOS,IGFBP3,JUN,JUNB,SOCS3,ZFP36	152 (23)
CXCL12		cytokine	Activated	3.4	bias	4.32e-06	CD14,CD47,CXCL10,EGR1,FOS,HES1,JUN,JUNB,PTGS2,SOCS3,THBS1,TNFSF10	175 (27)
APP		other	Activated	3.845	bias	1.06e-19	ATOX1,ATP1B1,C3,CALR,CFH,CLTB,CP,CXCL1,CXCL10,CXCL2,CXCL3,CXCL5,CXCL6,DSTN,EDN1,EGR1,FKBP1A,FOS,GSTP1,HES1,HINT1,HIPK2,HSPA5,HSPB1,HSPG2,IDO1,INSR,ITGA6,JUN,JUNB,MMP10,MT-ATP6,MT-CO1,MT-CO2,MT-CO3,MT-CYB,MT-ND1,MT-ND2,MT-ND3,MT-ND4,MT-ND5,MT-ND6,PLAT,PTGS2,SLC11A2,SLFN5,SOCS3,THSD4,TNFSF10,TXN	141 (17)
NRG1		growth factor	Activated	2.989	bias	5.01e-12	CCN1,CEACAM7,CXCL6,DUSP1,EDN1,EGR1,ELF3,FOS,HES1,IER2,JUN,JUNB,MCL1,PTGS2,SGK1,SOX4,TGFB2,TGM2,THBS1,TSPAN3,ZFP36	129 (17)
IL22		cytokine	Activated	2.688	bias	8.63e-11	C3,CXCL1,CXCL10,CXCL2,CXCL3,CXCL5,CXCL6,HSPA5,HSPB1,LCN2,MCL1,MUC1,MUC4,PTGS2,SOCS3	132 (19)
CSF2		cytokine	Activated	4.314	bias	2.77e-12	AKR1A1,BIRC3,C3,CD14,CFH,CXCL1,CXCL10,CXCL2,CXCL3,EDN1,EGR1,F3,FOS,IDO1,IL1R1,IRAK3,JUN,JUNB,MCL1,MET,NFKBIA,PTGS2,SGK1,SLC11A2,SOCS3,TGM2,THBS1,XBP1,ZFP36	151 (20)
FOXC1		transcription regulator	Activated	3.535	bias	1.09e-09	ELF3,FOS,HLA-C,IFIT1,IFIT3,IFNGR1,IGFBP3,KLF5,MUC1,MUC4,SOCS3,TRIM22,WNT5A
CD40LG		cytokine	Activated	3.004	bias	5.34e-09	BIRC3,CXCL1,CXCL10,CXCL2,CXCL5,DUSP1,EGR1,F3,FOS,IDO1,IFIT1,IFIT3,JUN,JUNB,MCL1,MMP10,NFKBIA,PTGS2,TGM2,TNFSF10,WNT5A	138 (18)
CXCR4		G-protein coupled receptor	Activated	2.129	bias	7.44e-05	CXCL1,CXCL10,EGR1,F3,JUNB,TNFSF10	136 (22)
IL17A		cytokine	Activated	3.662	bias	5.51e-11	C3,CCN1,CD14,CEBPD,CXCL1,CXCL10,CXCL2,CXCL3,CXCL5,CXCL6,ELF3,FOS,JUN,LCN2,MCL1,NFKBIZ,PLAT,PTGS2,SGK1,SOCS3,STEAP4	151 (16)
IL2		cytokine	Activated	3.429	bias	5.47e-08	ACSL3,BIRC3,C3,CD46,CD47,CPD,CXCL10,CXCL3,EDN1,FOS,HSP90B1,HSPA5,IDO1,IFNGR1,IL1R1,ITGA6,ITM2B,JUN,KLF6,MCL1,NEAT1,PDIA3,PTGS2,SLC7A5,SOCS3,TNFSF10,XBP1	137 (23)
TNF		cytokine	Activated	7.44	bias	8.09e-42	ACSL3,ADM,AQP3,BIRC3,BTG2,C3,CALR,CCDC80,CCN1,CD14,CD47,CD55,CDH13,CEBPD,CFB,CLDN7,CP,CTSS,CXCL1,CXCL10,CXCL2,CXCL3,CXCL5,CXCL6,DDX5,DUSP1,EDN1,EGR1,EHF,ELF3,F3,FOS,FST,GSTP1,HES1,HIPK2,HSP90B1,HSPA5,HSPG2,IDO1,IER2,IFIT1,IFIT3,IFNGR1,IGFBP3,IL1R1,INSR,IRAK3,ITGA6,JUN,JUNB,KLF5,KLF6,KMO,LCN2,MCL1,MET,MMP10,MSLN,MT-CO2,MT-CO3,MT-CYB,MUC1,MUC4,MYL6,NEAT1,NFE2L2,NFKBIA,NFKBIZ,PDIA4,PDPN,PIGR,PLA2G2A…	160 (18)
MET	0.464	kinase	Activated	2.932	bias	4.31e-07	AQP3,COL5A2,CXCL1,EDN1,FOS,HSPB1,JUN,MUC1,NFKBIZ,PTGS2,SOCS3	147 (18)
NR4A2		ligand-dependent nuclear receptor	Activated	2		0.0222	ADM,JUN,MET,PTGS2
EGR2		transcription regulator	Activated	2.578	bias	9.23e-05	EGR1,FOS,GOLGB1,HSPA5,JUN,PIP,SLC12A2,SOCS3,TNFSF10	161 (23)
CD38		enzyme	Activated	2.183	bias	0.0353	ATP1B1,ERO1A,SLC7A5,SOCS3,XBP1
IL6R		transmembrane receptor	Activated	2.6	bias	7.06e-07	CXCL10,CXCL2,CXCL3,CXCL5,CXCL6,LCN2,MCL1,PTGS2,SOCS3	143 (20)
RETN		other	Activated	2.411	bias	6.63e-06	CXCL3,EDN1,FOS,INSR,PLAT,PTGS2,SOCS3	111 (22)
NCOA3		transcription regulator	Activated	2.197	bias	1.27e-07	CCDC80,CCN1,GJB2,HES1,IGFBP3,NFKBIA,PTGS2,TGFB2,XBP1,XDH	155 (25)
TGM2	0.491	enzyme	Activated	3.637	bias	9.84e-10	BIRC3,BTG2,C3,CXCL10,IFIT1,IFIT3,ITGA6,OLFM4,PLAAT4,PLSCR1,PTGES,SAMD9L,SLFN5,SLPI,SRD5A3,THBS1,TRIM22	112 (19)
IRF7		transcription regulator	Activated	2.889	bias	0.000166	CXCL10,IDO1,IFIT1,IFIT3,MCL1,PLSCR1,SAMD9L,TNFSF10,TRIM22	109 (15)
NOD2		other	Activated	2.202	bias	0.000197	CXCL10,CXCL2,CXCL3,NFKBIA,PTGES,SOCS3	139 (16)
LONP1		peptidase	Activated	2.84		5.75e-16	ATP5MK,HSPB1,MT-ATP6,MT-CO1,MT-CO2,MT-CO3,MT-CYB,MT-ND1,MT-ND2,MT-ND3,MT-ND4,MT-ND4L,MT-ND5,MT-ND6,PDIA3,PTGS2,S100A11
PML		transcription regulator	Activated	2.126		1.89e-05	AKR1A1,CXCL1,FTL,HSPB1,IFIT1,IFIT3,MMP10,NFE2L2,PLSCR1,TXN	78 (8)
TNFSF13B		cytokine	Activated	2.39	bias	0.00149	CTSS,CXCL6,F3,JUN,MCL1,PLSCR1,THBS1	154 (22)
MAOA		enzyme	Activated	2.219	bias	3.63e-05	CCN1,CEBPD,IGFBP3,MCL1,SOCS3	131 (15)
MYD88		other	Activated	4.548	bias	4.77e-14	C3,CCN1,CD14,CEBPD,CXCL1,CXCL10,CXCL2,CXCL3,CXCL6,DUSP1,EGR1,FOS,HSPA5,IRAK3,JUN,MET,MMP10,NFKBIA,NFKBIZ,PTGES,PTGS2,SOCS3,ST6GALNAC1,XBP1	154 (18)
PIN1		enzyme	Activated	2.181	bias	0.0023	HES1,HSPA5,MCL1,PTGS2,XBP1	154 (22)
RAF1		kinase	Activated	2.108	bias	1.97e-07	CXCL3,EGR1,FOS,HSPB1,IER2,IGFBP3,IL1R1,JUN,MET,PLAT,PTGS2,TFPI2,TGM2,TXNIP	152 (22)
IFIH1		enzyme	Activated	2.396	bias	2.47e-05	CXCL10,CXCL2,CXCL3,EGR1,IFIT1,NFKBIA	129 (20)
FOXO1		transcription regulator	Activated	2.859	bias	2.42e-06	BIRC3,CDC42EP3,CEBPD,CXCL10,EDN1,EGR1,FOS,FST,HSPA5,IL1R1,INSR,JUN,JUNB,PLSCR1,SGK1,SOX4,THBS1,TNFSF10,TXNIP	143 (22)
SYVN1		transporter	Activated	2.335	bias	1.01e-08	ACSL3,CD46,DUSP1,F3,GPRC5A,HLA-C,HSPB1,ITGA6,LGALS3BP,NFE2L2,SLC7A5,STOM,TMEM106B
PPIF		enzyme	Activated	2.236		0.00397	CXCL10,CXCL2,CXCL3,CXCL6,WNT5A	85 (7)
RAC1		enzyme	Activated	2.619	bias	9.56e-07	DUSP1,FOS,GSN,HSPB1,ITGA6,JUN,MCL1,MMP10,PTGS2,WNT5A	124 (23)
TICAM1		other	Activated	3.771	bias	9.17e-12	CEBPD,CFB,CXCL10,CXCL2,CXCL3,CXCL6,DUSP1,EGR1,IFIT1,IFIT3,MET,NFKBIA,NFKBIZ,PTGS2,SOCS3,TNFSF10	119 (21)
MAPKAPK2		kinase	Activated	2.208	bias	1.87e-08	CEBPD,CXCL10,CXCL2,CXCL3,HSPA5,HSPB1,NFKBIA,PLAT,ZFP36	149 (19)
MAP3K1		kinase	Activated	2.37	bias	8.3e-09	BIRC3,DUSP1,EGR1,FOS,HSPB1,JUN,MUC4,PTGS2,THBS1	115 (20)
SMAD4		transcription regulator	Activated	2.022	bias	8.7e-10	AGR2,CDC42EP3,CLDN7,CXCL2,CXCL3,CXCL6,EDN1,FOS,FST,IRAK3,ITGA6,MET,MUC4,NFKBIA,PTGS2,SGK1,TGFB2,THBS1,ZFP36	162 (22)
PTGIS		enzyme	Activated	2.236	bias	1.74e-06	CXCL2,CXCL3,CXCL6,PTGES,PTGS2	112 (11)
FCGR2A		transmembrane receptor	Activated	2.219	bias	0.000375	CXCL10,CXCL2,CXCL3,IFIT3,PTGS2	107 (18)
MAP3K14		kinase	Activated	2.57	bias	3.89e-06	BIRC3,CXCL1,CXCL2,NFKBIA,PON2,PTGS2,TNFSF10,XBP1	130 (19)
SRC		kinase	Activated	2.443	bias	1.45e-05	CXCL10,DUSP1,F3,FOS,JUN,MCL1,PLAT,PTGS2,TFPI2	138 (19)
MARK2		kinase	Activated	2	bias	0.000488	CXCL2,CXCL3,NFKBIZ,PTGS2	86 (7)
EP300		transcription regulator	Activated	2.904	bias	1.07e-08	CDC42EP3,CXCL3,DUSP1,EDN1,EGR1,FOS,IL1R1,ITGA6,JUN,KMO,LGALS3BP,MET,NFKBIA,PBX1,PTGS2,SOCS3,STOM,TGFB2,TMPRSS4,TXNIP,XBP1,XIST	145 (18)
NCOA2		transcription regulator	Activated	2.421	bias	0.0115	C3,CXCL10,EGR1,FST,NFKBIA,PTGS2
TAC1		other	Activated	2.356	bias	0.0005	CCN1,CXCL10,CXCL3,FOS,PLAT,PTGS2	135 (16)
F7		peptidase	Activated	2.474	bias	6.21e-10	CCN1,CXCL2,EGR1,F3,FOS,IER2,KLF5,PTGS2,ZFP36	129 (18)
IRF1		transcription regulator	Activated	2.049	bias	1.2e-10	APOL6,CFB,CTSS,CXCL10,CXCL2,CXCL3,DST,F3,IDO1,IFIT1,IFIT3,PIGR,PLAAT4,PTGS2,SLPI,TNFSF10,TRIM22	130 (16)
AHR		ligand-dependent nuclear receptor	Activated	2.242	bias	1.15e-14	ADM,AKR1A1,ATP1B1,B4GALT5,BTG2,CD14,COL5A2,CXCL10,CXCL2,EDN1,EFEMP1,FOS,HES1,HSPA5,IDO1,IL1R1,ITGA6,JUN,JUNB,MT-CO1,MT-CO3,MT-CYB,MT-ND4,NFE2L2,PLAT,PTGS2,SOCS3,STEAP4,TGFB2,THBS1,TXN	148 (21)
MAPK14		kinase	Activated	2.583	bias	1.04e-08	CALR,CEBPD,CXCL10,DUSP1,EFEMP1,F3,FOS,JUN,JUNB,PTGES,PTGS2,SGK1,SOCS3,TGM2,ZFP36	137 (20)
TRAF3IP2		enzyme	Activated	2.766	bias	1.26e-07	CEBPD,CXCL10,CXCL2,CXCL3,CXCL6,LCN2,MMP10,NFKBIZ,STEAP4	120 (13)
CAMP		other	Activated	2.087	bias	0.00119	CXCL1,CXCL10,CXCL3,CXCL5,MCL1,PTGS2	145 (21)
PTPRJ		phosphatase	Activated	2.828	bias	1.16e-08	CEBPD,CXCL2,CXCL3,EDN1,FOS,MET,NFKBIZ,PLAT,PTGS2	120 (20)
TRADD		other	Activated	2	bias	0.000255	CXCL1,CXCL2,CXCL3,NFKBIA	126 (14)
IL1A		cytokine	Activated	4.124	bias	1.12e-14	BIRC3,C3,CCN1,CXCL1,CXCL10,CXCL2,CXCL3,CXCL5,CXCL6,FOS,HSPG2,IFNGR1,JUN,JUNB,LCN2,MMP10,NFKBIA,NFKBIZ,NR2F2,PTGES,PTGS2,S100A10,WNT5A	137 (16)
HNF1A		transcription regulator	Activated	2.63	bias	4e-05	AKR1C1/AKR1C2,AQP3,CD55,CFI,ELF3,GCNT3,GLUL,HSPA5,INSR,ITM2B,MUC4,PIGR,SLC40A1,SLPI,SOCS3,TMPRSS4,XBP1	55 (2)
ATF4		transcription regulator	Activated	3.277	bias	5.61e-07	CALR,CD55,CXCL1,CXCL2,ERO1A,HSP90B1,HSPA5,JUN,MCL1,PTGS2,SLC7A5,TGFB2,XDH	120 (12)
MAP3K8		kinase	Activated	2.765		2.44e-08	BIRC3,CEBPD,CXCL2,CXCL3,EGR1,FOS,IFNGR1,JUN,JUNB,PLAT,PTGS2,SOCS3,TXNIP	140 (19)
JAK2		kinase	Activated	2.096	bias	1.04e-05	CXCL10,EGR1,FOS,LCN2,NFKBIZ,PTGS2,SOCS3,TGM2,THBS1,XIST	134 (23)
FGF2		growth factor	Activated	3.405	bias	7.59e-10	ADM,AQP3,BTG2,CCN1,CXCL10,CXCL2,CXCL6,EGR1,F3,FOS,HES1,IGFBP3,JUN,JUNB,MET,PLAT,PTGS2,S100A10,SOCS3,STOM,TGFB2,THBS1,TNFSF10,WNT5A,XIST	163 (21)
CCL5		cytokine	Activated	2.187	bias	2.93e-06	CXCL2,CXCL3,DUSP1,FOS,IER2,SGK1,THBS1,ZFP36	131 (20)
KLF6	0.62	transcription regulator	Activated	2.249		3.89e-05	ADM,CFB,CXCL2,MCL1,MSLN,NFKBIA,PTGS2,TFPI2	139 (16)
IKBKG		kinase	Activated	4.074	bias	3.04e-14	BIRC3,C3,CDH13,CEBPD,CP,CXCL10,CXCL2,CXCL3,CXCL6,FOS,JUNB,KLF5,LCN2,NFKBIA,SEMA3C,SGK1,SOCS3,TNFSF10	139 (15)
IL18		cytokine	Activated	2.062	bias	0.00659	AQP3,CXCL10,CXCL3,IDO1,JUN,NFKBIZ,PTGS2	146 (16)
NCAM1		other	Activated	2.216	bias	9.43e-07	CALR,GLUL,MALAT1,NFKBIA,THBS1
PTGS2	0.464	enzyme	Activated	2.868	bias	2.97e-07	BIRC3,CXCL10,CXCL3,CXCL5,DUSP1,EGR1,FOS,IGFBP3,ITGA6,MCL1,PTGS2,TGM2,TNFSF10	142 (20)
HBEGF		growth factor	Activated	2	bias	0.0016	EGR1,IGFBP3,MUC1,PTGS2	130 (20)
MEF2C		transcription regulator	Activated	2.582	bias	2.83e-06	CALR,CXCL2,CXCL6,FOS,JUN,JUNB,MMP10,PLA2G2A,PTGS2,ZFP36	29 (3)
TGFB1		growth factor	Activated	4.621		1.98e-20	ACSL3,ADM,AGR2,AKR1C1/AKR1C2,C3,CCN1,CD14,CD46,CD55,CDC42EP3,CEBPD,CFB,CFH,CFI,CTSS,CXCL1,CXCL10,CXCL2,CXCL3,DDX5,DUSP1,EDN1,EGR1,ELF3,F3,FOS,FTL,GJB2,GPRC5A,GSN,HES1,HINT1,HSPA5,HSPB1,HSPG2,IDO1,IER2,IFIT3,IGFBP3,IL1R1,IRAK3,ITGA6,JUN,JUNB,LCN2,MALAT1,MET,MMP10,MUC4,MYL6,NFKBIA,PBX1,PDPN,PGRMC1,PLAT,PLSCR1,PRSS22,PTGES,PTGS2,S100A10,S100A11,SGK1,SLC7A5,SOCS3,SOX4,TGFB2,TGM2,THBS1,TXNIP,WNT5A,XBP…	162 (18)
SMAD3		transcription regulator	Activated	3.352	bias	1.08e-06	C3,CXCL10,CXCL3,EDN1,EGR1,FOS,FST,HSP90B1,HSPA5,JUN,JUNB,PTGS2,TGFB2,THBS1,ZFP36	139 (20)
F2		peptidase	Activated	5.105	bias	9.17e-19	BIRC3,CALR,CCN1,CD55,CXCL1,CXCL10,CXCL3,DHRS9,DST,DUSP1,EDN1,EGR1,F3,FOS,IER2,JUN,JUNB,KLF6,MMP10,NCOA7,NFKBIA,PDIA4,PLAT,PTGS2,TFPI2,TGFB2,THBS1,TNFSF10	143 (21)
INSR	0.965	kinase	Activated	2.543	bias	0.000211	AGR2,ATP1B1,DUSP1,EDN1,EGR1,FCGBP,FOS,IER2,INSR,JUNB,LGALS1,MT-CO1,MT-CO2,NFE2L2,RNF13,SAT1,SOCS3	143 (25)
GNRH1		other	Activated	2.982	bias	1.6e-08	EGR1,FOS,FST,JUN,JUNB,PLAT,PTGS2,RPLP1,RPLP2	113 (20)
SMARCB1		transcription regulator	Activated	2	bias	0.00814	ADD3,ATP1B1,COL5A2,FOS,GJB2,GSN,HES1	96 (7)
SFN		other	Activated	2	bias	0.000255	BTG2,F3,IL1R1,SGK1	105 (7)
GNA13		enzyme	Activated	2.584	bias	4e-11	CXCL1,CXCL2,CXCL3,CXCL5,CXCL6,EGR1,FOS,PTGS2	105 (14)
NFKB2		transcription regulator	Activated	2.2		0.00155	BIRC3,CTSS,CXCL3,FOS,MCL1,PTGS2,SEMA3E	156 (17)
NFATC1		transcription regulator	Activated	2.599	bias	0.000356	EDN1,HSP90B1,PDIA4,PTGS2,THBS1,TNFSF10,XBP1	163 (22)
YAP1		transcription regulator	Activated	2.932	bias	1.5e-11	CCDC80,CCN1,CDC42EP3,CXCL2,CXCL3,EDN1,EGR1,FOS,IFIT1,MSLN,PTGS2,RPL35,RPL35A,RPL38,RPL39,RPLP2,RPS15,RPS21,RPS26,RPS27A,SGK1,TGFB2,THBS1	132 (21)
CEBPD	0.603	transcription regulator	Activated	2.544	bias	2.61e-05	C3,CD14,CEBPD,CXCL1,CXCL3,FOS,PTGS2,XBP1	148 (17)
SASH1		other	Activated	2.646	bias	1.48e-05	CXCL10,EDN1,IFIT3,MET,NFKBIZ,PLAT,PTGS2
MAPK3		kinase	Activated	2.253	bias	3.25e-07	B4GALT5,EGR1,FOS,JUN,JUNB,MCL1,NFE2L2,PTGES,PTGS2,THBS1	116 (19)
RPS6KA5		kinase	Activated	2.202		3.83e-06	DUSP1,FOS,JUN,JUNB,PTGS2	138 (20)
TLR9		transmembrane receptor	Activated	3.459	bias	2.93e-09	CXCL10,CXCL2,CXCL3,CXCL6,DUSP1,EDN1,EGR1,IDO1,IFIT1,IFIT3,LCN2,MCL1,NFKBIZ,PTGS2,SOCS3,TNFSF10,XBP1	138 (18)
SMPD1		enzyme	Activated	2	bias	0.00359	CXCL1,CXCL2,PPBP,TNFSF10	135 (19)
MAPK7		kinase	Activated	2.552	bias	3.92e-08	CXCL10,CXCL2,CXCL3,DUSP1,EDN1,JUN,MCL1,PLAT,PTGS2,STEAP4	150 (18)
APEX1		enzyme	Activated	2	bias	0.000433	EGR1,FOS,JUNB,PTGS2	151 (22)
KITLG		growth factor	Activated	2.376	bias	0.0007	CD14,CXCL2,CXCL3,EGR1,FOS,IGFBP3,NFKBIA,PLSCR1,PTGS2,TXNIP	135 (20)
NFATC2		transcription regulator	Activated	2.528	bias	4.32e-06	CXCL10,CXCL2,CXCL3,EDN1,IFIT3,JUN,NFKBIA,NFKBIZ,PLA2G2A,PLAT,PTGS2,SOCS3	131 (15)
TRPV4		ion channel	Activated	2.059	bias	1.41e-09	CXCL10,CXCL2,CXCL3,CXCL6,DUSP1,FOS,SOCS3,THBS1	127 (18)
PLG		peptidase	Activated	2.19	bias	0.00174	CCN1,EDN1,F3,PRKAR2B,PTGS2	135 (20)
DAP3		other	Activated	3.464	bias	3.9e-23	MT-ATP6,MT-CO1,MT-CO2,MT-CO3,MT-CYB,MT-ND1,MT-ND2,MT-ND3,MT-ND4,MT-ND4L,MT-ND5,MT-ND6
NFKB1		transcription regulator	Activated	2.572	bias	2.99e-11	BIRC3,BTG2,CCN1,CFB,CXCL1,CXCL10,CXCL2,CXCL3,DUSP1,EGR1,EHF,ELF3,FOS,HSP90B1,IGFBP3,LGALS1,MCL1,MMP10,NFKBIA,PTGS2,TNFSF10	152 (17)
RELA		transcription regulator	Activated	3.853	bias	8.24e-17	BIRC3,BTG2,C3,CD14,CFB,CXCL1,CXCL10,CXCL2,CXCL3,CXCL5,CXCL6,DUSP1,EDN1,EGR1,EHF,ELF3,ERAP2,F3,FOS,HES1,HSP90B1,IER2,JUN,JUNB,MT-CYB,MUC1,NFE2L2,NFKBIA,PTGES,PTGS2,TFPI2,TGM2,TMSB10/TMSB4X	157 (19)
NOS2		enzyme	Activated	2.064		5.43e-12	AZGP1,CD14,CP,CXCL2,CXCL3,EDN1,IFIT3,KLF6,KRT13,LCN2,LGALS3BP,NFKBIA,PIGR,PLSCR1,PTGS2,SLC40A1,SPRR3,TNFSF10	130 (15)
LIF		cytokine	Activated	4.314		6.03e-18	CEBPD,CXCL10,CXCL2,EGR1,ELF3,FOS,HES1,JUN,JUNB,MT-ATP6,MT-CO1,MT-CO2,MT-CO3,MT-CYB,MT-ND1,MT-ND2,MT-ND3,MT-ND4,MT-ND4L,MT-ND5,MT-ND6,PTGS2,SOCS3,WNT5A,XBP1	138 (21)
KRT17		other	Activated	2		0.000843	CXCL10,CXCL2,CXCL3,CXCL6
IL15		cytokine	Activated	2.747	bias	8.01e-08	AQP3,CD46,CD55,CXCL10,CXCL2,EDN1,FKBP1A,GPRC5A,IFIT1,IL1R1,JUN,JUNB,MCL1,MSLN,NFKBIA,PDIA3,PDIA4,S100A11,TNFSF10,XBP1,ZFP36	152 (21)
BMP7		growth factor	Activated	2.122		0.000338	CEBPD,COL5A2,DUSP1,EDN1,F3,GLUL,HSPB1,IGFBP3,SOCS3,WNT5A	146 (20)
TCF7L2		transcription regulator	Activated	2.706	bias	1.59e-05	ACSL3,AQP3,CPD,EDN1,FKBP1A,FOS,GLUL,GSN,HIPK2,JUN,MET,PLAT,PTGS2,RNF13,SGK1,SLC12A2	158 (24)
IFNG		cytokine	Activated	5.206	bias	2.7e-37	ADM,APOL6,ATP1B1,AZGP1,BIRC3,C3,CD14,CD55,CDH13,CEBPD,CFB,COL5A2,CP,CTSS,CXCL1,CXCL10,CXCL17,CXCL2,CXCL3,CXCL5,CXCL6,DDX5,DUOXA2,DUSP1,EDN1,EGR1,EHF,ERAP2,F3,FKBP1A,FOS,FTL,GJB2,GLUL,GSTP1,HES1,HLA-C,HSPA5,HSPB1,HSPG2,IDO1,IER2,IFIT1,IFIT3,IFNGR1,IL1R1,INSR,ITGA6,JUN,JUNB,KLF6,KMO,LCN2,LGALS3BP,MMP10,MUC1,MUC4,NEAT1,NFKBIA,NFKBIZ,PIGR,PLA2G2A,PLAAT4,PLSCR1,PTGES,PTGS2,QPRT,RARRES1,S100A10,SAMD9,S…	154 (18)
MAPKAPK3		kinase	Activated	2.213	bias	1.74e-06	CXCL2,CXCL3,HSPA5,HSPB1,ZFP36
TBK1		kinase	Activated	2.145	bias	3.34e-06	CXCL10,CXCL2,CXCL3,EDN1,IFIT1,IFIT3,NFKBIZ,PTGS2,SLFN5	111 (17)
TFPI2	0.74	other	Activated	2	bias	0.000115	BTG2,CXCL10,CXCL2,JUNB
IFNA2		cytokine	Activated	3.167	bias	5.36e-11	APOL6,CXCL10,HLA-C,IDO1,IFIT1,IFIT3,LGALS3BP,MET,MT-ATP6,MT-CO2,PLAAT4,PLAT,PLSCR1,SAMD9,SOCS3,TGM2,TNFSF10,TRIM22,XBP1	105 (15)
FOXO3		transcription regulator	Activated	2.533		2.56e-06	CCN1,CDC42EP3,CXCL10,EGR1,FOS,GLUL,IL1R1,JUNB,LCN2,MET,NFKBIA,SGK1,SLC40A1,TGFB2,TNFSF10,TXNIP	172 (23)
HGF		growth factor	Activated	2.982	bias	1.28e-08	BIRC3,CCN1,CD46,CXCL2,EDN1,EGR1,EHF,ELF3,F3,FOS,HES1,IGFBP3,ITGA6,LCN2,MCL1,MET,MMP10,PTGS2,SGK1,SOCS3,TACSTD2,TGFB2,THBS1	149 (19)
PRKD1		kinase	Activated	2.611	bias	1.78e-05	CXCL10,CXCL2,CXCL3,CXCL6,F3,PTGS2,XBP1	148 (24)
TNFRSF1A		transmembrane receptor	Activated	2.247		0.000111	BIRC3,CXCL1,CXCL10,CXCL2,CXCL3,JUN,LCN2,NFE2L2,SOCS3	134 (18)
CD40		transmembrane receptor	Activated	3.073	bias	2.59e-07	BIRC3,CALR,CXCL10,DUSP1,F3,FOS,HSP90B1,HSPA5,JUN,MET,NFKBIA,PTGS2,TNFSF10,XBP1	124 (17)
NONO		transcription regulator	Activated	3.283	bias	2.96e-07	CXCL10,IDO1,IFIT1,IFIT3,LGALS3BP,PLSCR1,SAMD9,SAMD9L,SLFN5,TNFSF10,TRIM22
AR		ligand-dependent nuclear receptor	Activated	3.228	bias	1.84e-10	ADM,AQP3,AZGP1,C3,EDN1,EGR1,ERO1A,GOLM1,GSN,GSTP1,HSPA5,IGFBP3,IL1R1,ITGA6,MMP10,MT-CO2,MT-ND3,MUC1,MYL6,NCOA4,PIGR,PIP,PLAT,PSCA,RARRES1,SGK1,TACSTD2,TGFB2,THBS1,TNFSF10,XBP1	184 (24)
MMP1		peptidase	Activated	2.395	bias	3.08e-05	EGR1,FOS,JUN,NFKBIA,PTGES,PTGS2	107 (16)
EIF2AK2		kinase	Activated	2.139	bias	1.7e-07	CEBPD,EGR1,ERAP2,FOS,IFIT1,JUN,LGALS3BP,NFKBIA,PLSCR1,SOCS3	116 (16)
EGF		growth factor	Activated	4.407	bias	1.17e-24	AQP3,B4GALT5,BTG2,CCN1,CEACAM7,CEBPD,CLDN7,CXCL1,CXCL2,CXCL5,CXCL6,DDX5,DUSP1,EDN1,EGR1,ELF3,F3,FOS,FST,GSTP1,HES1,IER2,IGFBP3,IL1R1,JUN,JUNB,LCN2,MCL1,MET,MMP10,MT-CO2,MUC1,MUC4,PDPN,PLAT,PLSCR1,PTGES,PTGS2,S100A10,S100A11,SOCS3,SOX4,TFPI2,TGM2,THBS1,XIST,ZFP36	145 (21)
STAT5A		transcription regulator	Activated	2.385		3.06e-08	AGR2,BIRC3,CXCL5,ERAP2,FOS,GCNT3,LCN2,MCL1,PIP,PLAAT4,QPRT,S100P,SLC34A2,SOCS3,TACSTD2,TXNIP,ZFP36	159 (22)
TNFSF10	0.671	cytokine	Activated	2.116		3.46e-06	BIRC3,CD14,FOS,HLA-C,IFIT1,JUN,MCL1,NFKBIA,PTGS2,TNFSF10	149 (24)
ARHGAP21		other	Activated	2.449	bias	8.05e-06	CXCL10,CXCL2,IFIT3,NFKBIZ,PLAT,PTGS2
EDN1	0.419	cytokine	Activated	3.397	bias	9.82e-08	CCN1,EDN1,EGR1,FOS,FST,HSPA5,INSR,JUN,JUNB,MYL6,PTGS2,SOCS3,TGM2,THBS1	127 (19)
IL6		cytokine	Activated	4.991	bias	2.49e-21	ADM,BTG2,C3,CD14,CD46,CEBPD,CFH,CP,CXCL1,CXCL10,CXCL2,CXCL3,CXCL5,CXCL6,DUSP1,EGR1,F3,FOS,HSPA5,IDO1,IFIT1,IGFBP3,IL1R1,JUN,JUNB,LCN2,LGALS1,MCL1,MET,MMP10,MUC1,NFKBIA,PLA2G2A,PLAT,PPBP,PTGES,PTGS2,SGK1,SLC12A2,SLC40A1,SOCS3,STEAP4,STOM,TGM2,THBS1,TNFSF10,WNT5A,XBP1	143 (19)
IRF5		transcription regulator	Activated	2.401	bias	6e-05	CXCL10,CXCL2,IFIT1,IFIT3,PLSCR1,PTGS2,TNFSF10	152 (19)
SMARCA4		transcription regulator	Activated	3.054	bias	4.36e-11	AGR2,AZGP1,CD47,CEACAM6,CP,CTSS,CXCL1,DHRS9,EGR1,EHF,F3,FOS,GSTP1,HLA-C,IFIT1,JUN,LGALS1,MT-ND2,MUC1,NFKBIZ,NR2F2,OCIAD2,PLAT,PON3,S100A2,SLC40A1,TACSTD2,TAOK3,TGFB2,TNFSF10
TNFSF11		cytokine	Activated	3.345	bias	2.03e-08	CD14,CXCL3,DUSP1,F3,FOS,HIPK2,JUN,JUNB,MT-CO1,MT-CO3,MT-CYB,MT-ND4,NFKBIA,NFKBIZ,PTGS2,SLC11A2,SOCS3	132 (17)
OSM		cytokine	Activated	4.701	bias	1.38e-15	ACSL3,AKR1C1/AKR1C2,CEBPD,CST6,CXCL1,CXCL10,CXCL2,CXCL3,CXCL5,CXCL6,DNAJC3,EGR1,F3,FOS,GLUL,HLA-C,HSPA5,IFNGR1,IGFBP3,JUN,JUNB,LCN2,MMP10,PDPN,PIGR,POLR2L,PTGES,S100P,SLPI,SOCS3,TRIM22,WNT5A,XDH,ZFP36	149 (19)
EHMT1		transcription regulator	Activated	2.828	bias	4.7e-05	C3,CEBPD,CP,LCN2,MSLN,MUC1,RARRES1,SAT1
TGFB3		growth factor	Activated	2.393	bias	0.00236	CCN1,CD46,FOS,JUN,MMP10,THBS1	149 (19)
IL1B		cytokine	Activated	6.441	bias	4.32e-36	ADM,APOL6,BIRC3,BTG2,C3,CD14,CD55,CEBPD,CFB,CP,CTSS,CXCL1,CXCL10,CXCL2,CXCL3,CXCL5,CXCL6,DDX5,DUSP1,EDN1,EGR1,EHF,ELF3,F3,FOS,FST,HES1,HSPA5,HSPB1,HSPG2,IDO1,IER2,IFIT1,IFIT3,IFNGR1,IGFBP3,IL1R1,INSR,IRAK3,ITGA6,JUN,JUNB,LCN2,MCL1,MMP10,MT-CO2,MUC1,MUC4,NEAT1,NFE2L2,NFKBIA,NFKBIZ,NIBAN1,NR2F2,PDPN,PIGR,PLA2G2A,PLAT,PLSCR1,PTGES,PTGS2,S100A10,SAT1,SLC11A2,SOCS3,TFPI2,TGM2,THBS1,TNFSF10,TXNIP,WNT5A…	173 (19)
TEAD2		transcription regulator	Activated	2.646	bias	1.56e-06	ADM,CCN1,COL5A2,EDN1,NFKBIZ,SLFN5,THBS1
TGFB2	0.606	growth factor	Activated	2.416	bias	5.31e-05	CD46,EDN1,EGR1,FOS,HSPG2,MUC4,TGFB2,THBS1	152 (22)
ELK1		transcription regulator	Activated	2.54	bias	1.79e-07	EGR1,FOS,JUN,JUNB,MCL1,MUC4,PTGS2,THBS1,ZFP36	162 (25)
CCN1	0.68	other	Activated	3.112	bias	4.92e-08	C3,CCN1,CXCL10,CXCL2,CXCL3,JUN,MCL1,PTGS2,TNFSF10,WNT5A	154 (21)
NEDD9		other	Activated	2		0.0179	ADM,ELF3,FOS,TXNIP
TWNK		enzyme	Activated	2.985		1.73e-12	MT-CO1,MT-CYB,MT-ND1,MT-ND2,MT-ND3,MT-ND4,MT-ND4L,MT-ND5,MT-ND6
CTNNB1		transcription regulator	Activated	3.317	bias	2.06e-11	CCN1,CD47,CXCL1,CXCL10,CXCL2,CXCL3,CXCL6,EDN1,EGR1,FOS,FST,GJB2,GLUL,HES1,IDO1,IFIT1,IL1R1,ITGA6,JUN,KLF5,MCL1,NDUFB2,PTGS2,RPL35,RPL35A,RPL38,RPL39,RPLP2,RPS15,RPS21,RPS26,RPS27A,SELENOW,SEMA3C,SGK1,SLC12A2,SOX4,TGM2,TNFSF10	158 (24)
CD36		transmembrane receptor	Activated	2	bias	2.44e-05	CXCL1,CXCL3,CXCL5,CXCL6,HSP90B1,HSPA5,MMP10,XBP1	154 (18)
C5		cytokine	Activated	2.463	bias	1.73e-10	CD46,CD55,CXCL1,CXCL10,CXCL2,CXCL3,EGR1,F3,HSPA5,MET,NFE2L2,NFKBIA,PLAT,ZFP36	142 (21)
HMGB1		transcription regulator	Activated	2.709	bias	5.65e-10	CXCL2,CXCL3,CXCL5,CXCL6,EGR1,GLUL,IFIT1,IL1R1,INSR,PLA2G2A,PTGES,PTGS2	157 (20)
Brd4		kinase	Activated	2	bias	0.00961	CFB,COL5A2,PLAT,TNFSF10
BRD4		kinase	Activated	2	bias	5.36e-05	CXCL2,CXCL3,CXCL5,FOS,MCL1,PLAT,THBS1,WNT5A,XBP1	106 (10)
Map3k7		kinase	Activated	2.682	bias	1.78e-06	CXCL10,CXCL2,CXCL3,EDN1,JUN,NFKBIA,NFKBIZ,PTGS2	133 (18)
GPAT4		enzyme	Activated	2	bias	3.07e-06	HSP90B1,HSPA5,NFE2L2,XBP1
IL36A		cytokine	Activated	2.588	bias	1.05e-07	CXCL1,CXCL10,CXCL2,CXCL3,CXCL6,LCN2,NFKBIZ	123 (16)
TFE3		transcription regulator	Activated	2.449	bias	6.2e-05	MT-ATP6,MT-CO1,MT-CYB,MT-ND1,MT-ND2,MT-ND5
GNRH2		other	Activated	2	bias	1.86e-06	FOS,JUN,RPLP1,RPLP2	38 (3)
TP53		transcription regulator	Activated	2.615		9.39e-17	ACSL3,ADD3,AQP3,BIRC3,BTG2,CCDC80,CCN1,CCNL1,CD47,CDC42EP3,CEBPD,COL5A2,CP,CXCL1,CXCL10,CXCL2,CXCL3,DDX5,DHRS9,DSTN,DUSP1,EDN1,EGR1,F3,FKBP1A,FOS,GLUL,GSN,GSTP1,HES1,HSPA5,HSPB1,HSPG2,IGFBP3,INSR,JUN,JUNB,KLF5,KLF6,LCN2,MCL1,MET,MMP10,MT-CO2,MT-CYB,MT-ND5,NFKBIA,PLAAT4,PTGS2,RPS26,S100A2,SAT1,SEMA3C,SGK1,SLC7A5,SLPI,STOM,TFPI2,TGFB2,TGM2,THBS1,TMSB10/TMSB4X,TNFSF10,TRIM22,VMP1,XBP1,ZFP36	167 (22)
PDX1		transcription regulator	Activated	2.949		2.21e-06	CXCL2,EGR1,ERO1A,F3,HSPA5,IGFBP3,JUN,JUNB,KLF6,MT-ND1,PDIA4,TXNIP	128 (16)
IL17F		cytokine	Activated	2.552	bias	3.95e-07	CXCL1,CXCL10,CXCL2,CXCL3,CXCL5,CXCL6,PTGS2	124 (15)
TLR3		transmembrane receptor	Activated	3.792	bias	1.47e-09	C3,CFB,CXCL10,CXCL2,CXCL3,DUSP1,EDN1,FOS,IFIT1,IFIT3,JUNB,LCN2,NFKBIZ,PTGES,PTGS2,SLPI,SOCS3,TNFSF10	118 (18)
WNT3A		cytokine	Activated	2.25	bias	9.47e-11	ADGRF1,AQP3,ATP1B1,CALR,CCDC80,CCN1,CXCL10,CXCL2,CXCL3,EDN1,JUN,LCN2,MCL1,NDUFB2,PTGS2,SLPI,SOX4,TGFB2,THBS1,TXNIP,WNT5A,XBP1	142 (21)
MEF2D		transcription regulator	Activated	2.19	bias	2.32e-05	FOS,JUN,JUNB,MT-ND6,NFE2L2,TGFB2,ZFP36
cytokine		group	Activated	3.023	bias	2e-12	CCN1,CXCL1,CXCL3,DUSP1,EDN1,EGR1,F3,FOS,IDO1,ITGA6,JUN,PLAAT4,PLAT,PTGS2,SGK1,SOCS3,TGFB2	128 (20)
Ngf		group	Activated	2.041	bias	0.00017	DUSP1,EGR1,FOS,IER2,JUN,TGFB2	132 (23)
PSMB11		peptidase	Inhibited	-4	bias	6.28e-13	CLDN7,CTSS,CXCL17,CXCL3,CXCL6,MT-ATP6,MT-CO1,MT-CO3,MT-ND1,MT-ND2,MT-ND5,MT-ND6,PTGS2,TGFB2,THBS1,TNFSF10
RNASEH2B		other	Inhibited	-3.053	bias	5.06e-11	APOL6,CD47,CFB,CFH,CXCL10,IFIT1,IFIT3,LGALS3BP,NCOA7,PTGS2,SAMD9,SAMD9L,TXN,TXNIP	42 (4)
IgG		complex	Inhibited	-2.624		6.69e-16	ADM,ATP1B1,BIRC3,C3,CALR,CEBPD,CXCL10,DUSP1,EDN1,EGR1,FST,GPRC5A,HSPA5,HSPB1,IER2,JUNB,KRT13,LCN2,LGALS1,NFKBIA,PDPN,PTGS2,SGK1,SLC40A1,TACSTD2,THBS1,ZFP36	155 (25)
ZMPSTE24		peptidase	Inhibited	-2.2	bias	0.000144	BTG2,CXCL2,CXCL3,IGFBP3,SOCS3	127 (14)
SIRT3		enzyme	Inhibited	-3.72		1.99e-14	HSPA5,MT-ATP6,MT-CO1,MT-CO2,MT-CO3,MT-CYB,MT-ND1,MT-ND2,MT-ND3,MT-ND4,MT-ND4L,MT-ND5,MT-ND6,XBP1	62 (6)
DCAF1		kinase	Inhibited	-2.213	bias	9.23e-06	PTGES,SOCS3,TGM2,TNFSF10,TXNIP
FLCN		other	Inhibited	-3.122	bias	2.83e-06	ADM,CEACAM6,MT-ATP6,MT-CO1,MT-CO2,MT-CYB,MT-ND1,MT-ND2,MT-ND5,SEMA3E	10 (2)
Alpha catenin		group	Inhibited	-3.43	bias	1.32e-08	BIRC3,COL5A2,CXCL10,CXCL2,CXCL6,NFKBIA,NFKBIZ,PTGS2,SGK1,SOCS3,STEAP4,TGM2	133 (12)
IRGM		enzyme	Inhibited	-2	bias	0.00255	IFIT1,IFIT3,SOCS3,TRIM22
NCOR1		transcription regulator	Inhibited	-2.219	bias	0.00517	CXCL10,DUSP1,IFIT3,PLA2G2A,PTGS2	123 (22)
GMNN		transcription regulator	Inhibited	-2	bias	0.0142	DUSP1,EFEMP1,TGFB2,WNT5A
SETD2		enzyme	Inhibited	-2		0.0016	CCN1,JUN,SEMA3C,WNT5A
PRKAA2		kinase	Inhibited	-2.158	bias	2.8e-05	EGR1,HSPA5,IL1R1,MT-CO1,NFKBIA,SOCS3,TGM2,TNS3,TXNIP	142 (17)
SHC1		other	Inhibited	-2.765		1.44e-06	CXCL1,CXCL10,EGR1,FOS,FST,FTL,GSTP1,TXN	138 (20)
ZFP36	0.592	transcription regulator	Inhibited	-2.781	bias	1.04e-07	BIRC3,CTSS,CXCL2,CXCL3,FOS,JUN,LCN2,NFKBIA,PTGS2,ZFP36	134 (18)
HMOX1		enzyme	Inhibited	-2.2		3.22e-08	CD14,CXCL1,CXCL10,CXCL2,CXCL3,CXCL5,FOS,NFE2L2,PTGS2,TGFB2,THBS1,ZFP36	119 (17)
ACOX1		enzyme	Inhibited	-2.975		3.91e-05	GSTP1,HSPA5,KLF6,LCN2,LGALS3BP,NFE2L2,PLSCR1,SGK1,XBP1
GLI1		transcription regulator	Inhibited	-2.423		2.18e-09	AKR1C1/AKR1C2,BIRC3,CCN1,CEACAM6,CST6,EGR1,FOS,GPRC5A,HES1,KLF5,KLF6,LGALS1,NR2F2,PTGS2,S100A11,S100A2,SAT1,SOCS3,SOX4,SPRR3,TGFB2,TSPAN1,VMP1,WNT5A,ZFP36	113 (7)
SMAD7		transcription regulator	Inhibited	-2.497		1.04e-05	CXCL10,EFEMP1,FST,ITGA6,MET,MUC4,NFKBIA,PLAT,TGFB2,TXN	117 (12)
TFRC		transporter	Inhibited	-2.945	bias	7.06e-07	ERO1A,FOS,FTL,HSPA5,JUN,SLC11A2,TGFB2,TNFSF10,XBP1
PROC		peptidase	Inhibited	-2.36		1.55e-05	CALR,CXCL2,CXCL3,CXCL5,PLA2G2A,THBS1	150 (15)
miR-155-5p (miRNAs w/seed UAAUGCU)		mature microRNA	Inhibited	-3.56	bias	8.92e-06	AKR1C1/AKR1C2,CCN1,CD47,CXCL1,CXCL2,CXCL3,FOS,H3-3A/H3-3B,MET,MPZL1,MTRNR2L1,PTGS2,TACSTD2
miR-155-3p (miRNAs w/seed UCCUACA)		mature microRNA	Inhibited	-2.236	bias	0.0148	CXCL10,F3,GOLM1,IDO1,IFIT1
miR-148a-3p (and other miRNAs w/seed CAGUGCA)		mature microRNA	Inhibited	-2.534	bias	0.000859	B4GALT5,DUSP1,HLA-C,KLF5,KLF6,MMP10,PDIA3,TMEM165,TMSB10/TMSB4X,VMP1
miR-4536-5p (miRNAs w/seed GUGGUAG)		mature microRNA	Inhibited	-2.449	bias	0.00557	ADD3,H3-3A/H3-3B,MT-ND4L,OLFM4,TMPRSS4,TTC3
miR-34a-5p (and other miRNAs w/seed GGCAGUG)		mature microRNA	Inhibited	-3.384	bias	0.0191	CD47,CD55,CXCL10,EFEMP1,FAM83A,LGALS3BP,MET,PLAAT4,POLR2J2/POLR2J3,SAMD9L,SPINT2,XBP1
miR-20b-3p (miRNAs w/seed CUGUAGU)		mature microRNA	Inhibited	-2	bias	0.0101	BIRC3,DST,F3,ST6GALNAC1
miR-34a-3p (miRNAs w/seed AAUCAGC)		mature microRNA	Inhibited	-2	bias	0.00874	DUSP1,FOS,JUN,TRIM22
miR-215-3p (miRNAs w/seed CUGUCAU)		mature microRNA	Inhibited	-2	bias	0.0142	DST,KLF5,TNFSF10,WNT5A
miR-19b-3p (and other miRNAs w/seed GUGCAAA)		mature microRNA	Inhibited	-3	bias	0.00284	CCNL1,F3,IGFBP3,PON2,SGK1,SOCS3,SOX4,THBS1,VMP1	106 (7)
miR-365-3p (and other miRNAs w/seed AAUGCCC)		mature microRNA	Inhibited	-2	bias	0.0451	ADM,EFEMP1,EHF,SGK1
mir-181		microRNA	Inhibited	-2.219	bias	0.00129	ADM,KLF6,MCL1,PTGS2,TGM2	100 (7)
miR-101-3p (and other miRNAs w/seed ACAGUAC)		mature microRNA	Inhibited	-2.39	bias	0.0125	CXCL6,DUSP1,FOS,MCL1,PTGS2,SGK1
miR-329-3p (and other miRNAs w/seed ACACACC)		mature microRNA	Inhibited	-2	bias	0.0354	AQP3,KLF6,PLAT,PTGES
let-7		microRNA	Inhibited	-2.38	bias	0.00148	BTG2,CEBPD,COL5A2,ERO1A,MT-ND4,PTGS2,RDH10,THBS1,ZFP36	101 (7)
miR-133a-3p (and other miRNAs w/seed UUGGUCC)		mature microRNA	Inhibited	-2.172	bias	0.00022	CXCL3,DUSP1,ELF3,FTL,GSTP1,MALAT1,MCL1,SAMD9,SGK1,SOX4,STOM
miR-30c-5p (and other miRNAs w/seed GUAAACA)		mature microRNA	Inhibited	-2.813	bias	0.0432	COL5A2,HES1,JUN,MET,RARRES1,SOCS3,TMEM59,WNT5A
miR-143-3p (and other miRNAs w/seed GAGAUGA)		mature microRNA	Inhibited	-2.121	bias	0.000169	ATOX1,AZGP1,DHRS9,IFIT3,ITGA6,ITM2B,QPRT,TRIM22
miR-455-5p (and other miRNAs w/seed AUGUGCC)		mature microRNA	Inhibited	-2	bias	0.0463	ADD3,MT-ND4L,SOCS3,TMEM30A
miR-4779 (miRNAs w/seed AGGAGGG)		mature microRNA	Inhibited	-2.333	bias	0.0357	AZGP1,CDH13,CEACAM6,CLTB,GLUL,MT-ATP6,MT-ND4L,PRRC2B,SLC7A5
miR-574-5p (miRNAs w/seed GAGUGUG)		mature microRNA	Inhibited	-2.236	bias	0.0495	EDN1,MT-ND4L,PTGES,SPRR3,TGM2
miR-4460 (miRNAs w/seed UAGUGGU)		mature microRNA	Inhibited	-2.121	bias	0.000187	CEACAM6,CEBPD,EFEMP1,MT-ND4L,MT-ND5,RPL39,TNFSF10,TSPAN12
miR-450b-5p (miRNAs w/seed UUUGCAA)		mature microRNA	Inhibited	-2	bias	0.0105	CDC42EP3,GSN,NFE2L2,PGRMC1
miR-2392 (miRNAs w/seed AGGAUGG)		mature microRNA	Inhibited	-2.468	bias	2.8e-05	MT-CO1,MT-CO2,MT-CYB,MT-ND2,MT-ND4,MT-ND5,PLA2G2A,UBL5,VMP1
mir-2392		microRNA	Inhibited	-2.439	bias	5.14e-11	MT-CO1,MT-CO2,MT-CYB,MT-ND2,MT-ND4,MT-ND5
miR-199a-5p (and other miRNAs w/seed CCAGUGU)		mature microRNA	Inhibited	-3.729	bias	1.36e-05	C3,CCNL1,GPRC5A,HIPK2,HSPA5,LCN2,MACC1,MUC4,PDPN,PIGR,PPP1R9A,PTGS2,SAMD9L,TGFB2
miR-3679-3p (miRNAs w/seed UUCCCCC)		mature microRNA	Inhibited	-3	bias	0.0189	B4GALT5,CFI,EGR1,FST,IGFBP3,SOCS3,SOX4,TNFSF10,ZFP36
miR-3166 (miRNAs w/seed GCAGACA)		mature microRNA	Inhibited	-2.236	bias	0.0394	BTG2,CCNL1,CEACAM6,LCN2,MPZL1
miR-921 (miRNAs w/seed UAGUGAG)		mature microRNA	Inhibited	-2.236	bias	0.00362	B3GALT4,GCNT3,MPZL1,MT-ND4L,NFKBIZ
miR-3119 (miRNAs w/seed GGCUUUU)		mature microRNA	Inhibited	-2.236	bias	0.0265	CEACAM6,CEACAM7,DST,GJB2,XBP1
miR-758-5p (and other miRNAs w/seed GGUUGAC)		mature microRNA	Inhibited	-2	bias	0.023	CXCL1,MT-ND5,PRRC2B,SLC11A2
miR-4696 (miRNAs w/seed GCAAGAC)		mature microRNA	Inhibited	-2	bias	0.0131	IGFBP3,SLC26A4,STEAP4,VMP1
miR-144-3p (miRNAs w/seed ACAGUAU)		mature microRNA	Inhibited	-2	bias	0.0428	FST,NFE2L2,PLAT,TMEM165
miR-642a-3p (and other miRNAs w/seed GACACAU)		mature microRNA	Inhibited	-2.449	bias	0.00131	CXCL3,MACC1,MMP10,MPZL1,NCOA7,TSPAN12
let-7a-5p (and other miRNAs w/seed GAGGUAG)		mature microRNA	Inhibited	-3.239	bias	0.0289	COL5A2,EDN1,ERO1A,MT-ND4L,PBX1,PGRMC1,PRSS22,PTGS2,RDH10,THBS1,TNFSF10
miR-4537 (miRNAs w/seed GAGCCGA)		mature microRNA	Inhibited	-2.236	bias	0.0139	B4GALT5,CDC42EP3,F3,PIGR,STOM
miR-3162-5p (miRNAs w/seed UAGGGAG)		mature microRNA	Inhibited	-2.646	bias	0.0112	APOL6,ELF3,ERO1A,IRAK3,MT-ND4L,PLA2G2A,PTGES
miR-4512 (miRNAs w/seed AGGGCCU)		mature microRNA	Inhibited	-2.236	bias	0.042	CXCL5,ELF3,LGALS3BP,MTRNR2L1,PSCA
miR-26a-5p (and other miRNAs w/seed UCAAGUA)		mature microRNA	Inhibited	-2.163	bias	0.0192	ACSL3,ADM,CXCL3,PTGS2,TMEM106B
miR-3104-5p (and other miRNAs w/seed AGGGGGC)		mature microRNA	Inhibited	-2.887	bias	0.0278	AQP3,AZGP1,HIPK2,HSP90B1,HSPG2,JUNB,LYPD2,MSLN,MT-ND4L,SH3BGRL3,SYT8,TSPAN1
miR-12185-3p (and other miRNAs w/seed CAGCCAC)		mature microRNA	Inhibited	-2.236	bias	0.0265	CD164,FCGBP,POLR2J2/POLR2J3,PTGES,ZG16B
miR-3123 (miRNAs w/seed AGAGAAU)		mature microRNA	Inhibited	-2.236	bias	0.00107	CD46,CEACAM7,CFI,CXCL2,CXCL6
NEUROG1		transcription regulator	Inhibited	-2.449		8.88e-05	ADD3,C3,CFH,CXCL1,THBS1,TRIM22
DICER1		enzyme	Inhibited	-2.073		1.41e-05	CCN1,CXCL10,EGR1,FOS,HES1,ITGA6,JUN,MT-ND5,SEMA3C,SLC40A1,SOCS3,TGFB2,THBS1,WNT5A	157 (18)
miR-659-5p (miRNAs w/seed GGACCUU)		mature microRNA	Inhibited	-2	bias	0.0186	KLF6,NCOA7,SYT8,TGFB2
miR-5006-5p (miRNAs w/seed UGCCAGG)		mature microRNA	Inhibited	-2.449	bias	0.0302	ATP10B,EDN1,FOS,S100P,THSD4,TSPAN1
CBX5		transcription regulator	Inhibited	-3.162	bias	1.87e-06	AGR2,CXCL5,ERAP2,GCNT3,LCN2,PLAAT4,QPRT,S100P,TACSTD2,TXNIP
SOCS1		other	Inhibited	-2.601	bias	7.83e-09	CXCL10,CXCL2,DUSP1,FOS,IFIT1,IFIT3,JUN,MUC1,PTGS2,SOCS3,TGM2,TRIM22,TXN	111 (20)
KLF2		transcription regulator	Inhibited	-2.482		2.75e-08	ADM,CD55,CXCL2,CXCL3,EDN1,F3,JUNB,NFKBIA,PDPN,PTGS2,TFPI2,TGFB2,THBS1,TNFSF10	142 (19)
SOX1		transcription regulator	Inhibited	-2	bias	0.00137	DUSP1,EFEMP1,HES1,TGFB2,WNT5A
ARRB2		other	Inhibited	-2.189		2.32e-07	CXCL2,CXCL3,EGR1,F3,JUNB,NFKBIZ,PTGS2	122 (18)
TRIM3		enzyme	Inhibited	-2	bias	7.94e-05	CXCL3,CXCL5,CXCL6,MMP10	103 (10)
BCL6		transcription regulator	Inhibited	-2.415		0.000399	CPD,CXCL10,CXCL3,GOLM1,JUNB,KLF6,PLA2G2A,SOCS3,TACSTD2,XBP1	159 (19)
GPS2		transcription regulator	Inhibited	-2.414	bias	0.000114	CD14,CXCL1,CXCL10,CXCL2,NFKBIA,SGK1	134 (20)
RXRA		ligand-dependent nuclear receptor	Inhibited	-2.95		2.47e-06	ACSL3,AKR1C1/AKR1C2,C3,CEBPD,CTSS,CXCL1,CXCL10,CXCL2,FOS,FTL,LCN2,PLA2G2A,SAT1,TGFB2,TXN	129 (19)
LAMA4		enzyme	Inhibited	-2	bias	0.0262	COL5A2,IL1R1,MET,THBS1
miR-5089-3p (and other miRNAs w/seed UGCUACU)		mature microRNA	Inhibited	-2	bias	0.0396	CXCL17,FOS,ITM2B,SAMD9
IL1RN		cytokine	Inhibited	-3.45	bias	3.51e-08	CTSS,CXCL1,CXCL3,CXCL5,ERAP2,IFIT3,KLF6,PTGS2,RARRES1,SAMD9,TNFSF10,TRIM22	136 (16)
TREX1		enzyme	Inhibited	-3.051	bias	2.59e-10	APOL6,CD47,CFB,CFH,CXCL10,GSN,IFIT1,IFIT3,NCOA7,SAMD9,SAMD9L,TXN,TXNIP	42 (4)
STAG2		other	Inhibited	-2.449	bias	6.99e-06	CXCL10,IFIT3,LGALS3BP,PLSCR1,SAMD9,SAMD9L
MEOX2		transcription regulator	Inhibited	-2.646	bias	2.32e-07	CXCL1,CXCL2,CXCL3,CXCL6,EDN1,F3,MMP10	99 (7)
SFTPA1		transporter	Inhibited	-2.599	bias	2.52e-07	AKR1C1/AKR1C2,CCN1,CXCL10,CXCL2,CXCL3,CXCL5,EGR1,FOS,PLAAT4	112 (14)
SCD		enzyme	Inhibited	-3.215		1.78e-06	CXCL10,CXCL3,CXCL6,EGR1,FOS,HSPA5,JUN,LCN2,RDH10,SOCS3,THBS1,XBP1	136 (19)
MLXIPL		transcription regulator	Inhibited	-2.335	bias	6.89e-06	RPL35,RPL35A,RPL38,RPL39,RPLP2,RPS15,RPS21,RPS26,RPS27A,TXNIP
MNT		transcription regulator	Inhibited	-2	bias	0.00407	ATP1B1,CXCL17,KLF6,TXNIP
SOX3		transcription regulator	Inhibited	-2	bias	0.0125	DUSP1,EFEMP1,TGFB2,WNT5A
TAL1		transcription regulator	Inhibited	-2.236		5.02e-05	AZGP1,C3,HLA-C,JUN,MSLN,MUC1,NFKBIZ,PLA2G2A,SOX4,TNFSF10,TTC3
SIRT1		transcription regulator	Inhibited	-3.264	bias	0.00471	BIRC3,ERO1A,HSPA5,IFIT3,LGALS3BP,MCL1,MT-CO1,MYL6,NFE2L2,SOCS3,TACSTD2,TMPRSS4	126 (20)
MYCN		transcription regulator	Inhibited	-2.048		6.34e-06	COL5A2,JUNB,LGALS1,PDIA4,POLR2L,RPL35,RPL35A,RPL38,RPL39,RPLP1,RPLP2,RPS15,RPS26,S100A10,TGM2
PRDM1		transcription regulator	Inhibited	-2.066		1.23e-06	AQP3,CFH,CXCL2,CXCL3,CXCL6,FOS,IDO1,IFIT1,IFIT3,IFNGR1,LGALS1,MCL1,PLAAT4,TNFSF10,XBP1	156 (22)
miR-6881-3p (miRNAs w/seed UCCUCUU)		mature microRNA	Inhibited	-2.449	bias	0.0395	ADM,CEBPD,CXCL1,CXCL2,DST,PBX1
miR-7846-3p (miRNAs w/seed AGCGGAG)		mature microRNA	Inhibited	-2	bias	0.0101	AQP3,B4GALT5,ERAP2,PDPN
miR-8068 (miRNAs w/seed GUUUGUU)		mature microRNA	Inhibited	-2.236	bias	0.0285	DST,KLF5,SLC44A4,SLFN5,TNFSF10
miR-6789-5p (miRNAs w/seed UAGGGGC)		mature microRNA	Inhibited	-2.449	bias	0.00199	AQP3,ATP1B1,MT-ATP6,SOX4,TMEM106B,TSPAN3
miR-6895-3p (miRNAs w/seed GUCUCUC)		mature microRNA	Inhibited	-2.236	bias	0.0245	CLDN7,CXCL1,CXCL2,JUN,TMPRSS4
CBL		transcription regulator	Inhibited	-2	bias	0.00359	CXCL2,CXCL3,FOS,INSR	141 (21)
ZNF217		transcription regulator	Inhibited	-2	bias	0.00164	ADM,AGR2,GPRC5A,IGFBP3,PLAT
CISH		other	Inhibited	-2.236	bias	0.00146	CD14,CXCL10,CXCL3,EDN1,PTGS2	130 (16)
PNPT1		enzyme	Inhibited	-2	bias	0.00237	CXCL10,IFIT3,LGALS3BP,SAMD9L
CITED2		transcription regulator	Inhibited	-2.798	bias	1.69e-06	ADM,C3,CXCL1,CXCL10,CXCL2,CXCL3,DUSP1,F3,IFIT3,KLF6,SAT1,SEMA3C,TGM2	122 (15)
SP110		transcription regulator	Inhibited	-2.714		5.76e-07	AQP3,CCN1,CXCL10,F3,IFIT1,IFIT3,IL1R1,MCL1,PLSCR1,SOX4,TXNIP
HBB		transporter	Inhibited	-2	bias	0.0016	CXCL10,CXCL2,CXCL3,CXCL6	103 (11)
TAB1		enzyme	Inhibited	-2.178	bias	7.39e-11	BIRC3,CFB,CXCL10,IFIT1,JUN,MCL1,NFKBIA,PTGS2,TNFSF10	129 (19)
Histone h2a		group				0.00371	EGR1,ITGA6,JUN
Ap2		group				0.000614	ADM,C3,IFNGR1,MT-CO2
Irp		group				0.000215	FTL,SLC11A2,SLC40A1
CSDE1 HNRNPD PABP PAIP1 SYNCRIP		complex				0.0112	FOS
Cop9 Signalosome		complex				0.0223	JUN
Ggtase I		complex				0.0333	CCN1
HP1		group				0.0223	PTGS2
Ck2 alpha		group				0.0104	BIRC3,CXCL10
Steroid 5 alpha-Reductase		group				0.0223	PTGS2
Ppar		group				0.0498	GSTP1,PLA2G2A
Collagen type II		complex		1.633		9.23e-06	CXCL1,CXCL2,CXCL3,CXCL5,IL1R1,TNFSF10	131 (11)
opioid receptor		group				0.0223	TXN
NKX1-2		transcription regulator				0.0112	NR2F2
CHCHD10		other				0.0223	CHCHD2
CARD9		other		1.715	bias	0.000488	C3,CXCL10,CXCL2,CXCL3	138 (15)
ELF3	1.127	transcription regulator		1.536	bias	3.25e-06	CLDN7,EHF,ELF3,MET,MMP10,PTGS2	100 (7)
SLC11A1		transporter				0.00335	SLC11A2,SLC40A1
ADRA1		group				1.37e-05	EGR1,FOS,JUNB	154 (23)
CSF2RB		transmembrane receptor				0.001	FOS,JUN,JUNB	136 (21)
AMOT		other				0.0333	CCN1
BIRC3	0.372	enzyme		-0.651		0.000162	BIRC3,CXCL1,MCL1,NFKBIA	138 (16)
Agtr1b		G-protein coupled receptor				0.000111	F3,FOS,PTGS2	118 (22)
RNY3		other				0.00334	CXCL10,IFIT1,IFIT3
JINK1/2		group				0.0443	PTGES,PTGS2
Sos		group				7.25e-08	AQP3,FOS,ITGA6,KLF6,KRT13,LGALS3BP,MET,MMP10,NFE2L2,PDPN,PTGS2,SEMA3E,SLPI,XDH	94 (7)
Hdac		group		-1.545		1.99e-05	EDN1,EGR1,FOS,IGFBP3,JUN,KLF6,PBX1,SEMA3C,TNFSF10,TXNIP	143 (18)
Notch		group		0.774		0.00657	ADM,DUSP1,HES1,MCL1,MET,S100A11	35 (4)
JAK		group				0.000116	CXCL10,IFIT1,IFIT3,PTGS2,SOCS3	130 (22)
Creb		group		1.881	bias	1.8e-09	ADM,CCN1,CD14,CEBPD,CXCL10,DUSP1,EGR1,FOS,HES1,JUN,JUNB,MALAT1,MCL1,MT-ND3,MT-ND5,MUC4,PLAT,PTGS2,SOX4,TGFB2	174 (26)
Pkg		group		0.277	bias	4.85e-06	EDN1,EGR1,FOS,JUN,TXN	120 (22)
Gαq		group				0.0112	PTGS2
SHP		group				0.0441	EGR1
Rsk		group				0.0441	CXCL2
Ggt		group				0.0112	SLC7A5
Tgf beta		group		1.795		7.86e-13	ATP1B1,CCN1,CXCL10,CXCL17,CXCL2,CXCL3,EDN1,FOS,FST,HES1,HSPG2,IDO1,IGFBP3,ITGA6,JUN,JUNB,MET,MMP10,MT-ND2,MUC1,MUC4,PLAT,PPBP,PTGS2,SGK1,SOCS3,THBS1,TNFSF10	169 (24)
Nos		group				0.0135	EGR1,FOS
Hsp27		group		1.964		0.00204	CD14,FOS,PLA2G2A,PTGS2	145 (23)
CaMKII		complex				0.00183	BIRC3,FOS,INSR	122 (18)
STAT5a/b		group		1.387		0.0143	DUSP1,FOS,MCL1,PTGS2,SOCS3
Ras homolog		group				0.00159	EGR1,FOS,PTGS2	108 (20)
EGFR ligand		group				0.0223	MUC1
STAT		group		1.951	bias	0.000843	CEBPD,FOS,JUNB,SOCS3	65 (7)
RNA polymerase II		complex				1.64e-07	C3,CD14,CXCL2,DUSP1,FOS,IFNGR1,IGFBP3,JUN,JUNB,NFKBIA,PBX1,PTGS2,RPS21,SOCS3,TXN,XIST	102 (9)
Calcineurin A		group				0.00644	FOS,INSR,JUN	67 (11)
ADCY		group				0.0294	FOS,TXN
IFN alpha/beta		group		1.673	bias	0.000321	CXCL10,IDO1,IFIT3,MMP10,SLPI,TNFSF10	131 (17)
calpain		complex				0.0317	HSPA5,NFKBIA
tyrosine kinase		group				0.0441	INSR
beta-glucuronidase		group				0.0112	PTGS2
NFkB (family)		group		1.953	bias	0.000197	CXCL10,IL1R1,PLAT,PTGS2,TNFSF10	103 (11)
TGFBR		group				0.000462	MMP10,SOCS3,WNT5A	88 (7)
Hsp70		group				0.0195	CD14,CXCL3,NFKBIA
caspase		group				0.000382	CD14,GLUL,MCL1,THBS1	92 (6)
Ubiquitin		group				0.00496	HSP90B1,HSPA5,TNFSF10	61 (6)
Fgfr		group				0.00118	FOS,HSPA5,MCL1	148 (21)
Fibrinogen		complex				0.00159	CXCL1,CXCL3,F3	137 (14)
nicotinic acetylcholine receptor		complex				4.71e-05	FOS,JUN,JUNB	137 (22)
Ikb		group				0.000137	CFB,CXCL3,HSPA5,PTGS2	107 (10)
cyclooxygenase		group				0.0208	FOS,PTGS2
Calcineurin protein(s)		complex		0	bias	0.00137	CXCL3,DUSP1,EGR1,FOS,PTGS2	127 (19)
Histone h3		group				1.11e-05	ADD3,CXCL10,EGR1,FOS,HES1,HSPA5,IGFBP3,JUN,MET,MUC4,NFKBIA,PTGES,PTGS2,SGK1,SOCS3,STOM,TNFSF10,XBP1	145 (18)
SERCA		group		-1.964	bias	2.27e-07	BTG2,EGR1,JUN,ZFP36	91 (10)
Ck2		complex				0.000111	FOS,INSR,ZFP36	118 (19)
ROCK		group				0.0227	F3,FOS,THBS1
Fgf		group		1.694	bias	0.000488	FOS,JUN,JUNB,PTGS2	115 (21)
Rac		group				0.0104	FOS,PTGS2
C8		complex				0.00428	CXCL2,CXCL3	52 (5)
Rar		group				0.000549	AQP3,BTG2,EGR1,TGM2	7 (2)
MSK1/2		group				0.000125	DUSP1,FOS	111 (7)
adenosine deaminase		group				0.0112	CXCL3
L-type Calcium Channel		complex				0.00335	EGR1,FOS	117 (21)
PLA2		group				0.0223	FOS
ETS		group				0.0271	EGR1,FOS
growth factor receptor		group				0.0112	FOS
N-cor		group				1.97e-05	CTSS,CXCL10,CXCL2,GSTP1,HES1,IGFBP3,PTGS2,SGK1	136 (15)
IKK (complex)		complex				0.00699	BIRC3,CXCL10,PTGS2	127 (16)
cAMP-Gef		group				0.00253	CXCL5,PPBP
Cyp4a14		enzyme				0.00335	CXCL10,CXCL3
NCF1		enzyme				0.00592	CD14,EDN1,F3	118 (13)
Stat1-Stat3		complex				0.0333	FOS
Stat5 dimer		complex				0.0228	IGFBP3,MCL1
Stat dimer		complex				0.0441	FOS
NfkB-RelA		complex				0.00267	CXCL3,NFKBIA,PTGS2
Stat6 dimer		complex				0.0208	CXCL6,DUSP1
G protein beta gamma		complex				0.0333	CCN1
Stat3-Stat3		complex		1.091	bias	0.000685	FOS,FTL,SOCS3,WNT5A
Integrin		complex		1.982	bias	3.27e-05	FOS,JUN,SOCS3,TGFB2	167 (25)
PLC		group				0.001	CXCL10,FOS,PTGS2	135 (24)
Nr1h		group		-1.46		2.19e-07	ACSL3,AQP3,ATP1B1,C3,CXCL1,CXCL10,EDN1,NFKBIZ,PLA2G2A,PTGES,PTGS2,THBS1	138 (20)
AMPK		complex		1.977		6.75e-05	CXCL10,EGR1,MT-ATP6,MT-CO1,MT-CO2,MT-CYB,MT-ND1,PTGS2	121 (21)
JUN/JUNB/JUND		group		-0.132		0.000221	C3,CCN1,FOS,JUN	34 (3)
Esr1-Estrogen-Sp1		complex				0.0333	FOS
Rxr		group				0.00929	AQP3,BTG2,CTSS,INSR,PTGS2	7 (2)
CYP4A		group				0.0223	SGK1
Ifn gamma		complex		1.579	bias	0.00475	CXCL10,EDN1,SOCS3,TGFB2,TNFSF10	132 (19)
Angiotensin II receptor type 1		group				0.017	CXCL10,EDN1
SAA		group				0.0101	F3,PLA2G2A,PTGS2
Rbp		group				0.0223	SOCS3
NPS		other				0.0223	FOS
PRKAA		group				0.025	CXCL10,DUSP1,MCL1
VitaminD3-VDR-RXR		complex		1.551	bias	0.00016	CD14,CST6,CXCL10,IGFBP3,TGFB2
GC-GCR dimer		complex				0.00452	DUSP1,NFKBIA,SLPI
SFTPA2		other				0.000125	HSPA5,XBP1
EGOT		other				0.0189	CXCL10,TGFB2
C17orf98		other				0.0112	XIST
G-Actin		group				0.0112	JUN
Smad		complex				0.0317	MCL1,WNT5A
Igm		complex				0.0472	EGR1,MCL1,XBP1
MAP2K4/7		group				0.0112	PTGS2
Raf		group		1.982	bias	1.22e-05	EDN1,EGR1,FOS,IER2,JUN,MCL1,SEMA3C	121 (19)
Retinoic acid-RAR-RXR		complex				7.48e-05	DUSP1,IGFBP3,TGFB2
sPla2		group				0.000125	PTGES,PTGS2	79 (7)
ZNF426		transcription regulator				0.0112	XIST
KDM3A		transcription regulator		1.982	bias	0.00123	ADM,CCN1,EDN1,KLF5
PKNOX2		transcription regulator				0.0208	BTG2,EGR1
MCU		ion channel				0.0441	MT-CO1
FFAR4		G-protein coupled receptor				0.0119	INSR,PTGS2
INTS11		enzyme				0.0333	EGR1
CDK19		kinase		0.333	bias	1.2e-06	BTG2,CXCL1,CXCL2,FST,JUN,KLF5,RPL36,SAT1,STOM,TXNIP
trypsin		group				0.000366	F3,FOS,PTGS2	127 (22)
DOT1L		phosphatase				0.0249	EDN1,IRAK3
DGKE		kinase				0.00122	CD46,F3
IL1F10		cytokine				0.00122	PTGS2,TGFB2
GALNT14		enzyme				0.0333	FST
PFKFB4		kinase				0.0441	XDH
DGCR8		enzyme				0.0205	EGR1,FOS,HES1
RNASEL		enzyme				0.00816	MT-ATP6,MT-CO2,PTGS2
Fc gamma receptor		group				0.0498	HES1,SOCS3
Rab11		group				0.0223	ITGA6
Vacuolar H+ ATPase		complex				0.0441	TMEM106B
STAMBPL1		enzyme				0.0112	DUSP1
CTNS		transporter				0.00335	HSPA5,PDIA3
PRAG1		kinase				0.0333	HES1
SRP54		enzyme				0.0112	XBP1
BLVRA		enzyme				0.000111	CXCL10,JUN,TNFSF10	91 (7)
EOMES		transcription regulator		-1.387		0.00929	ADM,IGFBP3,PDPN,TFPI2,TNFSF10
Pad2		other				0.0112	PTGS2
HTR7		G-protein coupled receptor				0.00428	FOS,THBS1	24 (3)
EIF4B		translation regulator				0.0223	MCL1
KDM8		enzyme				0.0488	IGFBP3,S100P,WNT5A
BDNF		growth factor		0.68	bias	1.07e-08	CCN1,CP,DUSP1,EGR1,FOS,FTL,GLUL,HSPA5,JUN,LCN2,LGALS1,MALAT1,RPL35A,S100A10,SEMA3E,TGFB2,THBS1,TTC3,TXNIP	139 (20)
SIGIRR		transmembrane receptor				0.00299	CXCL2,CXCL3,IL1R1	120 (14)
SLC31A1		transporter				0.0112	MT-CO1
CPT1C		enzyme				0.00644	MT-CO2,MT-CO3
EPB42		transporter				0.0223	CD47
LGR4		transmembrane receptor		-0.068	bias	0.0022	CD14,CXCL10,GLUL,WNT5A
FAM168A		other				0.0223	NFKBIA
PPT1		enzyme				0.00335	CXCL10,CXCL3
ULK4		kinase				0.0228	GSN,LGALS3BP
LINC01139		other				0.00531	EGR1,IGFBP3
RNF165		enzyme				0.0112	XIST
Jpx		other				0.0441	XIST
VIPAS39		other				0.00253	PPBP,THBS1
USP6		peptidase				0.0333	MMP10
RHOJ		enzyme				0.0189	GSN,PLAT
TIFA		other				0.000573	CXCL10,CXCL3,NFKBIA	140 (17)
IL1RL2		transmembrane receptor				0.0007	CXCL1,CXCL10,CXCL2	104 (9)
SOCS2-AS1		other				0.000373	ACSL3,TNFSF10
PDLIM2		other		0.447		0.00415	IFIT3,IGFBP3,LGALS3BP,SLC40A1,TXNIP	36 (3)
MT-TM		other				1.91e-05	MT-CO1,MT-CO2,MT-CYB,MT-ND1
SQSTM1		transcription regulator		1.195		2.03e-06	CXCL10,CXCL2,EDN1,JUN,NFE2L2,NFKBIA,PLAT	126 (21)
OGA		enzyme		-0.243		6.24e-06	AZGP1,CD14,CD47,CD55,CLDN7,CXCL6,DST,GLUL,GSN,HIPK2,IFIT3,IGFBP3,JUN,S100A2,SOCS3,THBS1,TSPAN12
SAV1		other				0.0208	CXCL2,SOX4
EIF2A		translation regulator				0.00237	HSPA5,JUN,LCN2	51 (6)
RDH5		enzyme				0.0112	RDH10
UBA5		enzyme				0.0441	HSPA5
ZXDC		transcription regulator				0.0441	CD14
NUS1		enzyme				0.00182	HSPA5,XBP1
MARCHF3		other				0.00122	CXCL1,NFKBIA
CDHR1		other				0.00182	CEBPD,SOCS3
NANOG		transcription regulator		1.633		0.0115	EGR1,FOS,FST,IFNGR1,LGALS1,TGFB2
EBF3		transcription regulator				0.00816	CXCL17,CXCL3,CXCL5
COLEC12		transmembrane receptor				0.0223	CXCL10
METTL3		enzyme				0.0365	CXCL10,SOCS3
ADRM1		other				0.0333	NFKBIA
IL17RC		transmembrane receptor				0.0441	STEAP4
ATF6B		transcription regulator				0.00074	HSPA5,XBP1	21 (4)
FA2H		enzyme				0.00428	CCN1,INSR
WWTR1		transcription regulator		-1		0.0451	CCN1,CXCL1,CXCL2,CXCL3
LRRC8E		ion channel				0.0333	CXCL10
FBXO25		enzyme				0.000125	EGR1,FOS	54 (5)
NEIL2		enzyme		-1.067	bias	1.49e-08	C3,CD14,CXCL10,CXCL2,CXCL3,CXCL6,IL1R1,MT-CO2,MT-CO3,PTGS2	148 (14)
METTL14		enzyme				0.000573	PDIA4,THBS1,XBP1
APOL1		transporter				0.00644	CXCL2,IFNGR1
IFNA10		cytokine				0.000462	CXCL10,IFIT1,PLAAT4
TSPAN33		other				0.0441	PTGS2
OPA1		enzyme				0.0189	HSPA5,XBP1
IFNW1		cytokine				0.0208	CXCL10,PLAAT4
MYEOV		other				0.0112	HES1
C9orf72		other				0.00159	EDN1,GLUL,NEAT1
SLC22A5		transporter				0.047	IGFBP3,JUNB
IFNA21		cytokine				0.000462	CXCL10,IFIT1,PLAAT4
Fcer1		complex				0.000704	CXCL3,FOS,IDO1,JUN,KMO	156 (24)
SRF-ELK1		complex				0.0112	FOS
MHC II		group				0.00135	CTSS,DDX5,RPL38,ZFP36
Gpcr		group				0.00122	FOS,JUN	135 (23)
Carlr		other				0.0441	PTGS2
GPX5		enzyme				0.00335	PDIA3,TXN
IFNL2		other				0.0119	CXCL10,IFIT1
RNU1-1		other				0.00182	CXCL10,IDO1
RNASE2		enzyme				0.00816	CXCL10,CXCL5,PPBP
USE1		other				0.00074	HSPA5,XBP1	13 (2)
USP38		peptidase				0.000573	CXCL1,CXCL2,CXCL3	136 (16)
FGF21		growth factor		0.453		0.00579	EGR1,FOS,HSPA5,XBP1	131 (22)
Meg3		other				0.0441	HES1
SLC15A4		transporter				0.0365	IFIT1,IFIT3
IL36B		cytokine				0.00237	CXCL1,CXCL10,NFKBIZ	99 (8)
BPIFA1		other				0.009	CXCL2,CXCL3
LPAR5		G-protein coupled receptor				0.0223	PTGS2
AMOTL2		other				0.0441	CCN1
RBM15		other				0.0223	HES1
IPMK		kinase		1.461	bias	1.35e-05	CCN1,FOS,JUN,JUNB,MYL6	120 (16)
TMEM126A		other				0.017	MT-ND3,MT-ND4
CYB5R4		enzyme				0.00138	ACSL3,HSPA5,XBP1
VRK2		kinase				0.0223	PTGS2
EBF2		transcription regulator				0.0317	NIBAN1,QPRT
IL10R		group				0.0333	SOCS3
IL17R		complex		1.997	bias	9.62e-05	CXCL1,CXCL3,CXCL5,CXCL6	104 (13)
IL17a dimer		complex				0.0271	CXCL1,LCN2
FAT1		other				0.0189	JUN,PTGS2
RNASEH2A		enzyme				6.05e-06	CXCL10,DDX5,IFIT3,IFNGR1,NFKBIA,PTGS2
CREBZF		transcription regulator				0.0189	HSPA5,XBP1
PRKAG3		kinase				2.89e-06	ATP1B1,BTG2,CD55,EGR1,FTL,GOLM1,HSPA5,ITGA6,JUNB,SLC40A1,ZFP36
AKIP1		other				0.000373	NFKBIA,PTGS2
PHF8		enzyme				0.00428	IRAK3,TGM2
PNPLA8		enzyme				7.48e-05	HSP90B1,HSPA5,PLA2G2A	19 (3)
RNF31		enzyme		-0.577	bias	0.00146	CXCL1,CXCL10,CXCL2,CXCL3,CXCL6	115 (14)
HRH3		G-protein coupled receptor				0.0116	CXCL10,CXCL3,SLPI
PARP14		enzyme				0.000215	CXCL10,F3,MCL1
NAALADL2		other				0.00428	AGR2,HSPA5
PRR7		other				0.0333	JUN
NOX5		ion channel				0.00253	PTGES,PTGS2	87 (13)
DLK2		other				0.0333	HES1
HCAR1		G-protein coupled receptor				0.00767	EDN1,IDO1
EDEM1		enzyme				0.000373	HSPA5,XBP1
LEO1		other				0.0441	SOX4
ZNF710		transcription regulator				0.00299	CXCL10,PPBP,TNFSF10
YOD1		enzyme				0.000215	CCN1,CXCL10,IFIT1	59 (6)
B3GNT2		enzyme				0.0441	CD14
TMEM184A		other				0.0112	DUSP1
DERL1		other				0.0333	XBP1
IGF2		growth factor		1.172	bias	3.63e-06	DUSP1,EGR1,IER2,IGFBP3,JUNB,MMP10,NFKBIA,PTGS2,RNF13,SAT1,SOCS3	131 (19)
KDM2B		enzyme				0.00879	CXCL10,FOS,XIST
MYBPC3		other				0.0441	CXCL10
MT-TE		other				2.05e-14	MT-ATP6,MT-CO2,MT-CYB,MT-ND1,MT-ND4,MT-ND5,MT-ND6
MEMO1		other				0.00428	FOS,JUN	106 (11)
ASCC1		transcription regulator				0.0441	TNFSF10
IKBIP		other				2.71e-05	CXCL1,CXCL2,NFKBIZ
UFC1		enzyme				0.0441	HSPA5
FCHSD2		other				0.0223	MET
SGF29		other				0.0223	HSPA5
SIRT6		enzyme		0.152	bias	1.94e-05	ACSL3,BIRC3,IRAK3,LIPH,PTGS2,SLC40A1,TGFB2	102 (8)
Ctf2		cytokine				0.0112	SOCS3
ZC3H10		other				0.00122	MT-CO1,MT-CO2
TRIM2		enzyme				0.00183	FTL,NFE2L2,TXN	41 (4)
SLC7A2		transporter		-1	bias	7.11e-06	CXCL10,CXCL2,CXCL3,CXCL6
Collagen(s)		complex				0.0016	C3,CCN1,CD55,THBS1
Fascin		group				0.0333	CCN1
GJB6		transporter				0.0441	GJB2
IFNA5		cytokine				0.000462	CXCL10,IFIT1,PLAAT4
RNF152		enzyme				0.00182	CXCL1,CXCL10
SCARA5		transmembrane receptor				0.0223	CXCL10
1810019D21Rik		other				0.0286	APOL6,EDN1,FST
MACROD1		enzyme				0.0112	NFKBIA
C1QL1		other				0.0333	FOS
Histone h4		group				0.000285	CXCL10,CXCL3,FOS,GSTP1,HES1,PTGS2,SOCS3,TNFSF10	134 (15)
SOX14		transcription regulator				0.00138	CXCL10,CXCL5,TNFSF10
RNF138		enzyme				0.0294	BIRC3,CXCL1
TRIM17		enzyme				0.0112	MCL1
MTCH2		other				0.0333	MET
TLE3		other				5.18e-05	MT-ND1,MT-ND2,MT-ND3,MT-ND4,MT-ND5,MT-ND6,NDUFB2
CCDC22		other				0.0112	BIRC3
COX10		enzyme				0.0223	MT-CO1
SELENOS		other				0.0119	HSPA5,XBP1
TEX11		other				0.0441	FOS
IL31		other				0.0271	JUNB,SOCS3
TASL		enzyme				0.0317	IFIT1,IFIT3
FUT8		enzyme				0.0249	GOLM1,NFE2L2
CIRBP		translation regulator				0.00074	CXCL2,CXCL3
NLRX1		other				0.0185	BIRC3,IL1R1,NFKBIA
IFNA17		cytokine				0.0104	CXCL10,PLAAT4
potassium channel		group				0.000373	FOS,JUN	29 (7)
endothelin receptor		group				0.0441	FOS
sGC		complex				0.00122	EGR1,FOS	153 (21)
GNRH		group		1.916	bias	1.92e-07	DUSP1,EGR1,FOS,IGFBP3,JUN,PTGS2,SGK1	111 (17)
Relaxin		group				0.0317	AQP3,EDN1
Laminin (complex)		complex				0.000116	BIRC3,ITGA6,PTGS2,TGFB2,WNT5A	144 (21)
ADRB		group		-0.02		3.31e-05	CXCL10,CXCL2,FOS,IFIT3,JUN,JUNB,NFKBIA,PTGS2,SLC40A1	107 (21)
SRC (family)		group				0.00274	EGR1,MCL1,MUC4,PTGS2	133 (21)
TCF/LEF		group				0.0228	JUN,PTGS2
KMT5B		enzyme				0.00253	DUSP1,SGK1
CNOT6L		enzyme				0.017	RPL35,SEMA3E
ABCA4		transporter				0.000284	C3,CFB,CXCL10
Ribosomal Subunit 80S		complex				0.0333	EGR1
HMGXB4		other				0.00209	B4GALT5,KLF6,TGM2
CREB3L2		transcription regulator				0.009	HSPA5,MCL1
LAYN		other				0.0223	XIST
CGAS		enzyme				0.00816	CXCL10,IFIT1,IFIT3	94 (16)
SGPL1		enzyme				0.00299	HSPA5,IFIT1,PTGS2	106 (12)
TSHZ3		transcription regulator				0.0238	IER2,IGFBP3,TXNIP
CP	1.516	enzyme				0.0333	SLC40A1
PYGO1		other				0.0223	XIST
SPDEF		transcription regulator		-1	bias	0.000197	AGR2,BIRC3,CLDN7,COL5A2,ITGA6,WNT5A
SMYD5		other				0.0223	CXCL10
PADI2		enzyme		1.732	bias	7.94e-05	CXCL2,CXCL3,CXCL6,PTGS2	99 (7)
CLCN5		ion channel				0.0119	SLC34A2,TXN
CACNA1C		ion channel				0.00335	PTGS2,S100A10
OSCAR		other		1.633	bias	1.93e-06	CXCL1,CXCL2,CXCL3,CXCL5,IL1R1,TNFSF10	136 (14)
VGLL3		other				0.017	ADM,THBS1
FLVCR1		transporter				0.00122	RPL35,RPS27A
KLHL2		other				0.0333	JUN
RGMB		other				2.71e-05	CXCL2,CXCL3,LCN2
BATF2		transcription regulator				0.000125	CCN1,JUN
RNF43		enzyme				0.0223	GLUL
CLK1		kinase				0.0112	F3
HOXA6		transcription regulator				0.000111	CXCL10,CXCL17,PPBP
SCYL2		other				0.0112	WNT5A
YARS2		enzyme				0.000573	MT-CO2,MT-CYB,MT-ND6
AMOTL1		other				0.0333	CCN1
LETM1		transporter				0.00074	MT-CO1,MT-ND6
SATB2		transcription regulator				0.0238	CXCL10,CXCL5,EFEMP1
ASH1L		transcription regulator				0.0333	IRAK3
NEK7		kinase				0.000111	CXCL10,EDN1,PTGS2
NSD1		transcription regulator				0.0135	IRAK3,KLF6
CDK5RAP3		other				0.0441	HSPA5
PFKP		kinase				0.0112	F3
BPIFB1		other				0.0341	JUN,NFKBIA
FGF14		growth factor				0.0112	FOS
CERK		kinase				0.00103	CXCL1,CXCL2,PPBP,TNFSF10
UNC93B1		other				0.0189	CXCL10,CXCL3
SHARPIN		other				0.0135	CXCL10,CXCL6
FBXO8		other				0.0112	XIST
SURF1		enzyme				0.000462	INSR,MT-CO1,MT-CO2
GAS2L3		other				0.0135	BTG2,SAT1
STK40		kinase		-0.763	bias	0.000212	CXCL1,CXCL5,JUN,PDPN,PTGS2,WNT5A	101 (9)
TRPM3		ion channel				0.000373	EGR1,FOS
CA4		enzyme				0.0391	HSPA5,KRT13
FAM3B		cytokine				0.00209	IGFBP3,LCN2,LGALS1
IDO		group				0.00335	IDO1,SOCS3
KLHL21		enzyme				1.39e-06	DUSP1,NFKBIA,NFKBIZ
GLIS2		transcription regulator				0.00644	C3,CXCL10,CXCL3
MLXIP		transcription regulator				0.0223	TXNIP
NCEH1		enzyme				0.0223	HSPA5
CRBN		enzyme		-0.686	bias	4.17e-05	HSPA5,JUN,PTGS2,XBP1	108 (14)
SDF4		other				0.000373	HSPA5,XBP1	48 (5)
LECT2		other				0.000366	C3,CXCL10,CXCL3
PLAAT4	0.622	enzyme				0.00699	CXCL1,CXCL10,IFIT1	86 (14)
KDM4A		transcription regulator				0.0271	CXCL10,KLF5
NSD2		enzyme				0.00945	BTG2,FOS,JUN
ZC3H12A		enzyme		0.853		0.00083	CEBPD,CTSS,DUSP1,FOS,JUNB,NFKBIZ,PDIA4,ZFP36	133 (13)
MRGPRX1		G-protein coupled receptor				0.0223	EGR1
FANK1		transcription regulator				0.0112	JUN
SEMA7A		transmembrane receptor				0.0271	CTSS,EGR1
SBDS		other				0.0173	AKR1C1/AKR1C2,EGR1,FOS,HSPA5
DDX25		enzyme		0.218	bias	0.0417	GLUL,IGFBP3,NFKBIA,S100A10
TCIM		other				0.00253	CXCL1,PTGS2
WBP2		transcription regulator		-0.213		2.22e-05	ADGRF1,AQP3,CXCL1,CXCL2,CXCL3,EGR1,JUN,PTGS2,SOX4	139 (13)
CLEC7A		transmembrane receptor				0.0443	CXCL2,PTGS2
POU6F1		transcription regulator				0.0333	TMEM59
PACS2		other				0.000125	HLA-C,HSPA5
Plk		group				0.0223	CXCL10
26s Proteasome		complex		-0.726	bias	0.000327	BIRC3,CXCL3,JUNB,PTGS2,SOCS3,TGM2,TNFSF10,TXNIP	134 (17)
INK4		group				0.0223	TFPI2
HISTONE		group				0.047	MUC4,SLPI
Sapk		group				0.0441	FOS
Aldosterone-MR dimer		complex				0.0333	SGK1
Trk Receptor		group				0.0333	EDN1
FERD3L		transcription regulator				0.0112	HES1
Mir122a,b		group		-0.847	bias	0.000103	CXCL2,CXCL3,IDO1,MMP10,PTGS2	100 (7)
CIP2A		other				0.0395	CFB,S100A16,SAT1
GPR68		G-protein coupled receptor				0.00122	DUSP1,PTGS2	88 (7)
ECD		transcription regulator				0.0333	HSPA5
IFN type 1		group		1.929	bias	2.21e-05	CXCL10,IDO1,IFIT1,PLAAT4,TNFSF10,XDH	102 (15)
Traj18		other				0.00644	CXCL2,CXCL3	33 (3)
Eif2		complex				0.00074	HSPA5,PTGS2
MAC		complex		1.477	bias	2.28e-05	CXCL2,EGR1,PTGS2,THBS1,ZFP36	152 (22)
EIF4F		complex				0.0333	MCL1
sphingomyelinase		group				0.00253	JUN,PTGS2	113 (21)
estrogen receptor		group		0.383		1.29e-06	C3,CDH13,CXCL1,EDN1,EGR1,FOS,JUN,MT-CO2,MUC1,SAT1,TGFB2,TGM2,WNT5A,XBP1	160 (19)
hemoglobin		complex				0.001	ADM,EDN1,SLC40A1
Endothelin		group		1.934	bias	4.17e-05	EDN1,FOS,JUN,PTGS2	122 (22)
C/EBP		group				0.0176	LCN2,PTGES,PTGS2
tryptase		group				0.00428	CXCL10,PLAT
Collagen type I (complex)		complex		1	bias	0.00754	MCL1,MMP10,PTGS2,S100A10	86 (11)
Lh		complex		1.578	bias	5.14e-10	CD55,DUSP1,EGR1,FOS,FST,JUN,JUNB,MCL1,PGRMC1,PLAT,PTGS2,RPL35,RPL35A,RPL39,RPLP2,RPS15,RPS26,SGK1,TFPI2,TGFB2,THBS1	124 (22)
Pro-inflammatory Cytokine		group		1.982	bias	5.76e-09	ADM,CD47,CD55,F3,GLUL,HSPA5,LCN2,LGALS1,NFE2L2,SOCS3	126 (16)
TH17 Cytokine		group				0.0333	LGALS1
PROTEASE		group				0.0223	F3
CLK		group				0.0223	F3
VLDL		complex				0.0441	PON2
RPL19		other				0.0223	CXCL10
FZD9		G-protein coupled receptor				0.0152	CXCL10,CXCL6
AMH		growth factor				0.0365	BTG2,CXCL2
PRKCD		kinase		1.967	bias	2.64e-07	BIRC3,CXCL10,FOS,GPRC5A,JUN,JUNB,KLF5,KLF6,MCL1,NFKBIA,PLSCR1,PTGS2,ZFP36	102 (16)
IDH2		enzyme				0.000573	CLDN7,EGR1,TGFB2
ERVW-1		other				0.00138	CXCL1,HSPA5,XBP1
OMG		G-protein coupled receptor				0.0223	FOS
ABCB4		transporter				0.00293	CXCL10,ELF3,SOCS3,TGFB2	36 (4)
ATP1A2		transporter				0.0333	FOS
POLG		enzyme				0.000932	CXCL2,MT-CO2,MT-CO3,RPS27A
PRKDC		kinase				0.0443	BIRC3,EGR1
IgG1		complex				0.00183	CD14,MCL1,PDIA3
Immunoglobulin		complex		0.375		7.65e-14	ADM,BIRC3,C3,CALR,CD14,CD164,CD46,CEBPD,CTSS,CXCL1,CXCL10,CXCL2,CXCL3,CXCL5,CXCL6,DUSP1,EGR1,F3,FOS,GSTP1,IDO1,IFIT1,IFIT3,IL1R1,LCN2,LGALS1,LGALS3BP,MCL1,NFKBIA,NFKBIZ,PLSCR1,PTGS2,SAT1,SLC11A2,SLC7A5,SOCS3,TMEM106B,TNFSF10,TXN,TXNIP,XBP1	142 (16)
Pde4		group				0.00209	CD14,CXCL5,PPBP
STAT-1/2		group				0.0223	TNFSF10
lymphokine		group				0.0112	F3
mediator		complex				0.0112	FOS
Collagen type IV		complex				0.0228	PTGS2,THBS1
INTERLEUKIN		group				0.0223	FOS
7S NGF		complex				0.00122	FOS,NFE2L2	68 (11)
Lectin		group				0.0112	F3
RAB7		group				2.71e-05	CXCL10,CXCL5,MET
p85 (pik3r)		group				0.017	MCL1,PTGS2
Gap		group				0.0333	FOS
PARG		enzyme				0.0228	LGALS3BP,PTGS2
ZNF467		transcription regulator				0.0441	FOS
PSEN2		peptidase				0.0288	CTSS,INSR,MT-CO2,PTGS2
SRA1		transcription regulator				0.00159	HES1,TGFB2,THBS1
RBM5		other				0.014	BIRC3,BTG2,MCL1
MAPK8IP1		other				0.0249	FOS,JUN
RRM2		enzyme				0.0441	THBS1
MYO1C		enzyme				0.0223	GSN
GRP		growth factor				0.0041	FOS,JUN,PTGS2	127 (21)
HSF1		transcription regulator		-0.808		0.0182	CLDN7,EFEMP1,HSPB1,JUN,MCL1,PLAAT4,SEMA3C
TSIX		other				0.0333	XIST
TRH		other		1.94		0.000932	DUSP1,FOS,JUN,JUNB	129 (23)
EIF4G2		translation regulator		0		9.62e-05	JUN,KLF5,PLAT,PTGS2	65 (7)
CCND1		transcription regulator		0		0.0374	AQP3,AZGP1,COL5A2,GPRC5A,HSPB1,SOX4,ST6GALNAC1,STOM
XDH	0.548	enzyme		0.469		0.000761	CXCL3,DUSP1,F3,INSR	132 (23)
BCOR		transcription regulator				0.0216	ADM,GJB2,ITGA6
ACBD3		other				0.0112	SLC11A2
GAB2		other				0.00644	FOS,GSN,MCL1	123 (21)
NFATC3		transcription regulator		1.94	bias	0.000998	EDN1,F3,FOS,JUN,PTGS2	103 (12)
GRK2		kinase				0.00118	CD46,FOS,INSR	100 (12)
GFRA1		transmembrane receptor				0.0441	JUN
PMF1/PMF1-BGLAP		transcription regulator				0.0112	SAT1
DLL4		other				0.0166	HES1,LGALS1,NR2F2
ASCL2		transcription regulator				0.00253	CXCL10,EGR1
MEIS2		transcription regulator				0.0365	PBX1,WNT5A
SERPINC1		enzyme				0.000842	F3,HSPG2,PTGS2	107 (10)
E2F1		transcription regulator		1.277	bias	0.0144	AGR2,CALR,DUSP1,EGR1,FOS,HES1,HSP90B1,MCL1,MUC4,NFKBIA,THBS1,ZFP36
IRS1		enzyme		1.11	bias	0.00378	CEBPD,EGR1,FOS,FST,INSR,WNT5A	149 (20)
ZNF202		transcription regulator				0.0208	CALR,ZFP36
ARHGEF17		other				0.0112	FOS
IER3		other				0.00253	BIRC3,MCL1	79 (7)
NR1H3		ligand-dependent nuclear receptor		-1.446		0.000327	ACSL3,CD47,CD55,CFB,CXCL10,CXCL2,DHRS9,GSTP1,NFKBIA,PTGS2	144 (12)
AREG		growth factor		1.299		6e-05	C3,EGR1,ELF3,FOS,IFIT3,JUN,PTGS2	129 (23)
RAB11FIP3		other				0.00074	FOS,JUN	88 (7)
FANCG		other				0.0333	HES1
Atf		group				0.00122	JUN,PTGS2
CASQ1		other				0.000373	HSPA5,XBP1
SRF		transcription regulator		1.378	bias	6.04e-07	CEBPD,DSTN,EGR1,FOS,FST,GSN,HSPG2,IER2,ITGA6,JUN,JUNB,LCN2,MALAT1,MCL1,NCOA7,PTGS2,SLPI	120 (19)
SH3GLB1		enzyme				0.0223	MCL1
MAPK13		kinase				0.0249	EFEMP1,FOS
TIRAP		other		1.992	bias	2.67e-05	CXCL10,CXCL2,CXCL3,CXCL6,PTGS2	116 (17)
NCOR2		transcription regulator				5.95e-06	BIRC3,C3,CTSS,FOS,JUN,PLA2G2A,PTGS2	141 (23)
SF3B1		other				0.0441	MCL1
ITGB2		transmembrane receptor		-1.109		0.000262	CXCL10,CXCL2,CXCL3,HES1,PTGS2	146 (20)
RABGEF1		enzyme		1.238		9.37e-08	CXCL10,MT-ATP6,MT-CO2,MT-ND3,MT-ND4,MT-ND4L,MT-ND5,SLC11A2
RGS2		enzyme		-0.333	bias	1.74e-06	ADM,AQP3,BTG2,CEBPD,F3,HSP90B1,IGFBP3,PDIA4,PLAT	75 (7)
SOX7		transcription regulator				0.0395	HSPG2,SOX4,SPRR3
SOX5		transcription regulator				0.009	HSPG2,XIST
TFAP2A		transcription regulator				0.0177	BIRC3,CXCL1,CXCL2,EFEMP1,PPBP
VCAN		other		-1.69		6.47e-09	ADM,C3,CDH13,CXCL2,CXCL3,CXCL6,F3,FST,IFIT1,LCN2,MSLN,NFKBIA,PLA2G2A,TRIM22	102 (13)
PGF		growth factor				0.0108	EDN1,EGR1,FST
SRI		transporter				0.0441	HSPA5
KL		enzyme		1.154		0.00433	EGR1,HSPA5,SLC34A2,XBP1	91 (14)
HAND2		transcription regulator				0.0068	CXCL2,CXCL6,PLA2G2A,PTGS2
LYL1		transcription regulator				0.017	BTG2,EGR1
NFAT5		transcription regulator		1.944	bias	1.57e-06	CXCL10,CXCL3,EDN1,F3,IFIT3,LCN2,NFKBIA,PLAT,PTGES,SGK1,TNFSF10	142 (20)
FANCL		enzyme				0.0112	HES1
Pdi		group				0.0333	HSPA5
Cdk		group		1.98	bias	0.000488	CXCL10,CXCL2,DUSP1,TXNIP	78 (7)
ALOX12		enzyme				0.00767	CXCL3,JUN	98 (12)
CTSD		peptidase				0.0441	TXN
SOX2		transcription regulator		-0.214		1.21e-06	CLDN7,CST6,CXCL10,CXCL3,CXCL5,DUSP1,EFEMP1,ELF3,FOS,FST,GSN,JUN,KLF6,KRT6A,MPZL1,SLC12A2,SPRR3,TGFB2,TNS3,WNT5A	30 (3)
MAPK8IP2		other				0.0223	FOS
HMGCS2		enzyme				0.0333	KLF5
PTEN		phosphatase		1.501		1.84e-10	ADM,BTG2,C3,COL5A2,CST6,CXCL10,CXCL2,DUSP1,EDN1,F3,FOS,IGFBP3,JUN,KLF5,KLF6,MCL1,MET,MT-ATP6,MT-CO2,MT-CYB,MT-ND1,NFE2L2,NR2F2,PSCA,PTGS2,SAT1,SOCS3,SOX4,STOM,THBS1,TNFSF10	166 (22)
THPO		cytokine		1.026	bias	0.000162	BIRC3,CXCL1,FOS,NFE2L2,NFKBIA,NFKBIZ,SOCS3	147 (19)
HSPB1	-0.537	other				0.0365	CXCL2,CXCL3
VHL		transcription regulator				0.0209	F3,FTL,QPRT,SLC40A1,TNFSF10
BMP10		growth factor		0.816	bias	0.000668	CD55,CFI,FOS,LCN2,NFKBIA,THBS1
HDAC5		transcription regulator				0.016	HES1,JUN,KLF6,MMP10
BAK1		other				0.00452	CXCL10,ERO1A,XBP1
VIP		other		-0.86		3.2e-05	CEBPD,CXCL10,CXCL2,CXCL3,FOS,LGALS1,NFKBIA,PTGS2	117 (21)
CCK		other		-0.011		4.85e-06	CXCL10,EGR1,FOS,HSPA5,MET	136 (21)
KCNJ2		ion channel				0.0441	FOS
FANCF		other				0.0223	HES1
C1QA		other		0.504		1.61e-06	C3,CXCL10,EGR1,F3,LCN2,S100A10	142 (13)
LCK		kinase				0.0488	EGR1,FOS,JUN
RIPK2		kinase		1.979	bias	0.00833	CXCL10,CXCL2,CXCL3,PTGES	69 (9)
HLX		transcription regulator		0	bias	0.000488	CTSS,EGR1,HES1,JUN
SMAD2		transcription regulator				0.044	HES1,MET,MUC4,THBS1
SLC13A1		transporter		-0.447		0.00379	GOLGB1,HSPA5,HSPB1,PBX1,XBP1
GAS6		growth factor				0.00371	CCN1,PTGES,SOCS3	99 (7)
FANCA		other				0.00335	EGR1,HES1	69 (7)
PDE6B		enzyme				0.00253	FOS,NFE2L2
GADD45G		other				0.00767	FOS,TGFB2	119 (10)
RYR2		ion channel				0.0417	CALR,DNAJC3
LATS1		kinase				0.0185	CD14,MUC1,PTGS2
TNFSF14		cytokine		1.965	bias	4.83e-05	BIRC3,CXCL1,CXCL10,CXCL3,CXCL5	144 (15)
IFNA7		cytokine				0.000462	CXCL10,IFIT1,PLAAT4
SCARB1		transporter				0.0176	CXCL2,F3,PTGS2
CYP2E1		enzyme				0.0228	CD14,PTGS2
REL		transcription regulator				0.00176	CXCL10,CXCL3,F3,FOS,JUN,NFE2L2,NFKBIA,RDH10,TNFSF10	163 (20)
C1QBP		transcription regulator				0.0208	MT-CO1,MT-CO2
PRKAA1		kinase		-0.931	bias	6.65e-07	BIRC3,CDC42EP3,GJB2,HSPA5,IL1R1,MT-CO1,NFKBIA,PLA2G2A,SOCS3,TGM2,TNS3,TXNIP	131 (17)
NOD1		other				0.0208	CXCL2,DUSP1
S100B		other				0.0189	FOS,JUN
TTR		transporter				0.0441	XBP1
GPLD1		enzyme				0.0112	LGALS3BP
TNFRSF8		transmembrane receptor				0.0311	JUNB,PDPN,TNFSF10
USF1		transcription regulator		1.131	bias	0.00039	CTSS,DUSP1,IGFBP3,PIGR,PTGS2,TXNIP
EIF4EBP1		translation regulator		-1.875		0.00274	CEBPD,CXCL10,EGR1,PTGS2	85 (7)
CD200		other				0.0271	IDO1,MET
TNFSF12		cytokine		1.857		0.000206	CXCL10,CXCL2,CXCL3,CXCL6,MMP10,MT-CO2,NFKBIA	124 (15)
MBNL1		other				0.00767	SOX4,TGFB2
ELL		transcription regulator				0.0333	FOS
PLCG1		enzyme				0.00138	EGR1,FOS,THBS1	100 (19)
ATP1A1		transporter				0.0333	IDO1
ASNS		enzyme				0.0223	SLC7A5
GNA14		enzyme				1.11e-07	ADM,BTG2,CXCL3,FST,KLF6,PLAT,PTGS2,SGK1,XDH
ZNF281		transcription regulator				0.0016	CXCL2,CXCL5,CXCL6,PTGS2
OXT		other				0.047	FOS,PTGS2
CDK1		kinase				0.00371	CXCL10,JUN,XBP1	148 (21)
MMP10	0.778	peptidase				0.000125	CXCL2,MMP10
MDM2		transcription regulator				0.0186	DDX5,HIPK2,THBS1,TNFSF10
WNT1		cytokine		1.788	bias	3.69e-06	CCDC80,EDN1,EGR1,FOS,HES1,JUN,JUNB,KLF5,PTGS2,SEMA3C	158 (21)
ITGA5		transmembrane receptor				0.0176	FOS,JUN,JUNB
JUNB	0.443	transcription regulator		0.762	bias	1.04e-05	C3,CXCL2,CXCL3,DUSP1,HES1,JUNB,LCN2,MMP10,SGK1,XBP1	141 (16)
CD244		transmembrane receptor				0.00531	EGR1,FOS	125 (20)
MST1		growth factor				0.00299	FOS,PTGS2,SOX4	134 (22)
RBL1		transcription regulator		-1.285	bias	0.00174	F3,FOS,HES1,MET,THBS1	142 (13)
PPARG		ligand-dependent nuclear receptor		-0.834		1e-09	AQP3,C3,CXCL1,CXCL2,CXCL3,CXCL5,CXCL6,EDN1,ERO1A,FST,HES1,IGFBP3,INSR,JUN,KLF6,MUC1,NFE2L2,NR2F2,PLA2G2A,PTGES,PTGS2,SAT1,SGK1,SOCS3,TNFSF10	140 (16)
ALB		transporter				0.00237	EDN1,HSPA5,PTGS2,XBP1	144 (27)
GLRX		enzyme				0.00428	CXCL2,CXCL3	46 (4)
MSR1		transmembrane receptor		0.152		6.48e-05	CXCL10,CXCL2,CXCL3,IFIT1	127 (20)
TNFRSF10A		transmembrane receptor				0.0317	CD14,TNFSF10
EDN2		growth factor				0.0112	PTGS2
A2M		transporter		-0.293	bias	0.0016	HSPA5,SLC40A1,WNT5A,XBP1	14 (4)
SCARA3		transmembrane receptor				0.0223	CXCL10
IBSP		other				0.0441	THBS1
IRF8		transcription regulator		1.65	bias	3.91e-05	CD14,CFB,CTSS,EGR1,FOS,IDO1,IFIT3,KLF6,TNFSF10	132 (17)
SMAD1		transcription regulator				0.0157	BTG2,CXCL2,CXCL3
TPSG1		peptidase				0.0333	CXCL3
AIRE		transcription regulator				0.00236	CXCL10,CXCL2,CXCL3,CXCL6,IFIT3,TNFSF10	82 (7)
INHBB		growth factor				0.0443	FST,THBS1
PHB2		transcription regulator				0.017	SOCS3,TXN
CTF1		cytokine				0.00103	CEBPD,FOS,JUNB,SOCS3	113 (17)
COL2A1		other				0.0228	HSPA5,XBP1
POLR2A		enzyme				0.038	FOS,NFKBIA,SGK1
SLC25A4		transporter				0.00335	BIRC3,MCL1
PPARD		ligand-dependent nuclear receptor		1.019		5.59e-05	AQP3,CXCL1,CXCL2,CXCL3,EGR1,FCGBP,PCYOX1,PLA2G2A,PLAT,PTGS2,SAT1,THBS1	131 (21)
ZIC1		transcription regulator				0.0391	CXCL17,CXCL5
ZBTB16		transcription regulator		-1.632		0.0126	CD14,CD55,CXCL10,IFNGR1,NFKBIZ,PBX1,PTGS2
HIPK1		kinase				0.00644	MMP10,NFE2L2
NOTCH1		transcription regulator		-0.792		1.12e-08	AKR1C1/AKR1C2,AQP3,BIRC3,CCN1,CD14,CEBPD,CXCL1,FOS,HES1,IGFBP3,ITGA6,MMP10,NR2F2,PDIA3,PTGS2,TGFB2,WNT5A	162 (20)
KIFAP3		other				0.0112	FOS
DNMT1		enzyme				0.000668	GSTP1,MT-CO1,MYL6,PTGS2,WNT5A,XIST
PLCG2		enzyme		0		0.00174	ACSL3,CXCL10,IFIT3,PTGS2,TNFSF10	132 (17)
SLC2A4		transporter				0.0271	INSR,MCL1
CNGA3		ion channel				0.00334	CALR,DNAJC3,HSPA5	18 (3)
GRK3		kinase				0.0333	CD46
HIRA		transcription regulator				0.0135	CXCL2,CXCL6
CGB3 (includes others)		other				0.0135	PTGS2,SGK1
ARHGDIG		other				0.017	COL5A2,EDN1
CELA2A		peptidase				0.0441	SLPI
EFNA5		kinase				0.0195	KRT13,PLAT,PTGS2
CST3		other				0.00767	FOS,NFKBIA	99 (7)
TRPM2		ion channel				0.0498	CXCL3,PDIA3
LRP6		transmembrane receptor				0.00407	CXCL2,CXCL3,FOS,IDO1	155 (24)
IL2RA		transmembrane receptor				0.0271	FOS,JUN
NAB1		transcription regulator				0.0333	IFNGR1
IL10		cytokine		-1.04		4.58e-12	ADM,CD14,CD55,CDH13,CTSS,CXCL10,CXCL2,CXCL3,CXCL5,CXCL6,DUSP1,EHF,F3,FOS,IDO1,IL1R1,JUN,LGALS1,MCL1,MUC1,PLA2G2A,PTGS2,RARRES1,SLC7A5,SOCS3,TNFSF10,ZFP36	146 (18)
MAT1A		enzyme				0.0249	ATP1B1,EGR1
HOXA13		transcription regulator				0.0294	PTGS2,WNT5A
OCRL		phosphatase				0.0112	MET
EMP2		other				0.0333	ITGA6
IHH		enzyme		0	bias	0.0222	CXCL10,MET,NR2F2,SRD5A3
AGR2	2.264	other				4.71e-05	EGR1,FOS,MUC1
ITCH		enzyme				0.00945	CCN1,FOS,SLC7A5	99 (7)
GH2		other				0.00074	IGFBP3,INSR
CDK9		kinase				0.00336	CXCL2,FOS,NFKBIA,WNT5A	101 (8)
HOXA10		transcription regulator		-1.508		7.37e-06	ADM,DHRS9,FST,IGFBP3,IL1R1,LCN2,PDPN,PIGR,SAT1,TTC3,XDH
TAF4		transcription regulator				0.00454	EHF,GJB2,ITGA6,KLF5,THBS1
ETV4		transcription regulator		1.953	bias	0.000685	B4GALT5,MET,MUC4,PTGS2	106 (7)
MDK		growth factor		1.067	bias	0.000685	CXCL3,LGALS1,PLAT,WNT5A
HABP2		peptidase				0.0441	F3
CAT		enzyme		-1.067	bias	0.00359	ADM,MCL1,PTGS2,THBS1	152 (21)
ERN2		kinase				0.00122	HSPA5,XBP1	29 (5)
LGALS8		other				0.00531	CXCL1,CXCL3	118 (12)
TNFAIP3		enzyme		-0.152	bias	0.00336	BIRC3,CXCL10,NFKBIA,SOCS3	131 (17)
CHRM1		G-protein coupled receptor		1.981	bias	1.02e-05	CCN1,EGR1,FOS,JUN	106 (22)
IL1R1	0.586	transmembrane receptor		1.692	bias	4.76e-06	CXCL1,CXCL10,CXCL2,CXCL3,EGR1,FOS,PTGS2	137 (17)
SEL1L		other				0.00118	DNAJC3,HSPA5,XBP1	48 (5)
IL24		cytokine		1.195	bias	0.000217	HSP90B1,HSPA5,MCL1,PTGS2,XBP1	127 (14)
MALT1		peptidase				0.00644	CXCL2,CXCL3,LCN2	119 (16)
IFNGR1	0.674	transmembrane receptor		0.6		0.00657	CTSS,CXCL10,CXCL3,CXCL6,IDO1,XBP1	135 (18)
FSHR		G-protein coupled receptor				0.00359	CD55,DUSP1,IGFBP3,PLAT	81 (8)
PPY		other				0.0112	FOS
RORA		ligand-dependent nuclear receptor		-0.41	bias	0.0109	ATP1B1,CXCL10,GSTP1,LCN2,NFKBIA,PTGS2,SOCS3
STC1		kinase				0.000215	CXCL3,TGFB2,XIST
MSTN		growth factor				0.0488	CXCL1,FOS,IGFBP3
ITGB1		transmembrane receptor		-0.282		3.31e-05	COL5A2,FOS,HSPG2,JUN,JUNB,PTGS2,TGM2,THBS1,WNT5A	119 (20)
LATS2		kinase				0.00488	CCN1,CD14,MUC1,PTGS2	10 (2)
CEBPE		transcription regulator				0.025	CD14,LCN2,PTGS2
UCHL1		peptidase		-1.103		0.011	CPD,GOLM1,HSPA5,TACSTD2
CEBPA		transcription regulator		1.1		7.34e-11	AKR1C1/AKR1C2,BTG2,C3,CD14,CEBPD,FOS,GSTP1,HSPA5,IGFBP3,INSR,JUN,JUNB,KLF5,LCN2,LGALS1,MT-CO1,PTGS2,SEMA3E,SOCS3,SPINT2,SPRR3,STEAP4,TGFB2,THBS1,TNFSF10	154 (20)
IDH1		enzyme				0.0046	CD47,CLDN7,EGR1,TGFB2
IL-17f dimer		complex				0.0152	CXCL1,LCN2
PDGF (family)		group				0.000573	CALR,JUN,PDIA3
RASSF5		other				0.00879	CXCL2,RPS15,SAT1
RXRB		ligand-dependent nuclear receptor				0.0488	CTSS,CXCL10,LCN2
TFAP4		transcription regulator				0.0176	CLDN7,EGR1,FOS
GAPLINC		other				0.000373	CXCL10,TNFSF10
LUCAT1		other				0.0417	PTGS2,SAT1
CHRNA7		transmembrane receptor				0.00699	CXCL10,CXCL2,CXCL3	129 (17)
IFNAR1		transmembrane receptor		1.213	bias	4.03e-09	CXCL10,CXCL2,CXCL3,CXCL6,IDO1,IFIT3,IFNGR1,PLAT,PTGS2,SOCS3,TGM2,THBS1,TNFSF10,TRIM22	122 (17)
C3AR1		G-protein coupled receptor		-1.154	bias	1.37e-05	C3,CD46,CD55,CXCL10,HSPA5,TGFB2	121 (12)
NGLY1		enzyme		-1.067		0.000685	CXCL10,IFIT1,IFIT3,NFE2L2
ADAM10		peptidase				0.0209	C3,FKBP1A,FOS,MET,PDIA3
MYF6		transcription regulator		0.152	bias	0.00138	CXCL10,FST,GSN,IGFBP3,MMP10,THBS1
ANXA5		transporter				0.0441	F3
COL18A1		other		-1.97	bias	7.2e-06	EDN1,F3,FOS,JUN,JUNB,MCL1,PTGS2,THBS1	99 (17)
IRF2		transcription regulator		1	bias	4.5e-08	CD14,CFB,CTSS,CXCL10,CXCL5,DST,FCGBP,LCN2,PTGS2,RARRES1,S100P,TNFSF10	101 (13)
ADAM17		peptidase				0.000197	CXCL2,DUOXA2,HES1,PLAT,SOCS3,WNT5A	105 (11)
TRAF2		enzyme		1		0.0148	ADM,BIRC3,CXCL10,CXCL3
GPHA2		other				0.0112	FOS
TRPV1		ion channel				0.0104	FOS,PTGS2
YARS1		enzyme				0.000373	F3,NFKBIA	92 (7)
IL10RA		transmembrane receptor		-0.302		0.000231	ADD3,C3,CCN1,CFB,EDN1,EFEMP1,EHF,ERO1A,LCN2,OLFM4,SOCS3,TGM2	80 (7)
PHLPP1		enzyme		1		5.23e-05	CEBPD,CXCL2,CXCL3,MCL1	139 (18)
MTOR		kinase		0.433		1.79e-10	ADM,AKR1A1,CEBPD,CXCL1,CXCL2,DUSP1,FKBP1A,FST,HSP90B1,HSPB1,IL1R1,MCL1,MT-CO1,MUC1,PGRMC1,PRKAR2B,RPL32,SLC12A2,SOCS3,SOX4,TNFSF10,TXNIP	163 (25)
CXCL10	1.163	cytokine				0.047	CXCL10,FOS
OSMR		transmembrane receptor				6.63e-06	BIRC3,CXCL10,CXCL2,FOS,JUNB,SOCS3,ZFP36	130 (17)
SPTBN1		other				0.0333	FOS
EDN3		other				0.0228	EGR1,FOS
TSC22D3		transcription regulator				0.0227	DUSP1,PTGS2,SGK1
HAMP		other				0.00182	SLC11A2,SLC40A1
PMAIP1		other				0.0223	MCL1
CLK4		kinase				0.0112	F3
Il3		cytokine		0.608		0.00164	CD14,EGR1,FOS,LCN2,MCL1	127 (23)
PTP4A1		phosphatase		1.067		0.0451	DDX5,FKBP1A,GSTP1,SPINT2
HNRNPM		other				0.0112	WNT5A
RCAN1		other				0.00756	F3,FOS,PTGS2	128 (19)
PRKG1		kinase				0.00543	FOS,HINT1,THBS1	80 (8)
RPSA		translation regulator		-0.555	bias	1.93e-05	CXCL3,DUSP1,IL1R1,ITGA6,PTGS2	116 (18)
RYR1		ion channel				0.000614	MT-CO1,MT-CO2,MT-ND1,MT-ND6
HMGN1		transcription regulator				0.00371	AZGP1,FOS,XBP1
TARDBP		transcription regulator				0.00137	C3,LCN2,MT-ND3,MT-ND6,WNT5A
GNAS		enzyme		1.941	bias	0.012	CCN1,CXCL2,FOS,THBS1
IL3		cytokine		1.96	bias	1.49e-08	AKR1A1,BIRC3,BTG2,CALR,CD14,EGR1,FOS,HSP90B1,HSPA5,JUN,JUNB,LCN2,MCL1,PDPN,SLC7A5,SOCS3,SOX4,TNFSF10,XBP1	162 (27)
EGLN1		enzyme		-0.391		0.000998	ADM,EDN1,HES1,PTGS2,TGFB2	112 (18)
CREM		transcription regulator		1.08		0.00046	BTG2,DUSP1,EGR1,FOS,JUNB,KLF5,MCL1,THBS1	145 (19)
TAOK2		kinase				0.0441	GSTP1
SP100		transcription regulator				0.0228	CD14,FOS
MAPT		other				1.07e-06	ATOX1,ATP1B1,C3,CLTB,CTSS,CXCL10,CXCL2,DSTN,FKBP1A,FOS,GSTP1,HINT1,HSPA5,IFIT3,JUN,LGALS3BP,MT-CO2,MT-CO3,PDPN,THBS1,TXN	144 (21)
RASSF1		other		0.647		1.08e-05	EFEMP1,EGR1,FOS,GSN,HES1,IGFBP3,PTGS2,TGM2	142 (19)
SLPI	1.49	other		-0.882	bias	0.000162	CTSS,IGFBP3,MCL1,NFKBIA
NMB		other				0.000125	FOS,JUN	133 (20)
PSMB8		peptidase				0.0152	NFKBIA,PTGS2
ELAVL1		other		1.945	bias	6.62e-05	CTSS,DUSP1,FOS,IL1R1,LGALS3BP,NFKBIA,PIGR,PTGS2,SAT1,WNT5A,ZFP36	138 (18)
BCL2L11		other				0.0317	CXCL2,MCL1
LGALS1	-0.754	other		0.243	bias	0.00047	CXCL2,F3,IFNGR1,LGALS1,MMP10,SOCS3	101 (7)
ARHGAP31		other				0.00592	JUN,MMP10,TGFB2	88 (7)
SPTLC2		enzyme				0.000573	HSPA5,THBS1,XBP1	100 (7)
IRF4		transcription regulator		-0.705		0.000294	BIRC3,CTSS,CXCL10,CXCL3,IL1R1,PLSCR1,TMSB10/TMSB4X,TNFSF10,XBP1	148 (16)
IFNK		cytokine				0.0271	CXCL10,PLAAT4
PLA2G2F		enzyme				0.000125	PTGES,PTGS2	79 (7)
WNT5A	0.475	cytokine		-0.866		1.78e-05	AKR1C1/AKR1C2,BTG2,CD14,CXCL1,CXCL2,CXCL6,MMP10,PTGS2,SEMA3E,SOCS3,TNFSF10	132 (22)
UBA1		enzyme		-1.091	bias	0.000137	BIRC3,HSP90B1,HSPA5,HSPB1	12 (3)
TGIF1		transcription regulator				0.00299	CXCL1,CXCL2,CXCL3	129 (14)
NUMB		other				0.00118	BIRC3,HES1,PSCA
MPZ		other				4.85e-06	DNAJC3,HSPA5,JUN,SOX4,XBP1
SENP3		peptidase				0.0148	CXCL10,IFIT3,TNFSF10
ARID1B		transcription regulator				0.0441	FOS
SPP1		cytokine		1.86	bias	5.97e-05	CXCL1,CXCL2,CXCL3,CXCL5,CXCL6,FOS,JUN,MET,PTGS2,SELENOW	118 (16)
PTK2		kinase		1.964		0.00611	BIRC3,CCN1,FOS,THBS1	135 (20)
TNFRSF18		transmembrane receptor				0.00183	CXCL3,IDO1,PTGS2	136 (13)
IL22RA2		transmembrane receptor				0.00428	LCN2,SOCS3	80 (5)
FOXP3		transcription regulator				0.00442	EGR1,FOS,JUN,LGALS1,TGM2,TXN,XBP1	157 (23)
CDK5R1		kinase				0.0189	CD14,FOS
CFI	0.283	peptidase				0.0112	C3
LY96		transmembrane receptor				0.0135	CXCL2,CXCL3
MAP3K3		kinase				0.000137	FOS,JUN,STEAP4,TGFB2	86 (18)
NR1H4		ligand-dependent nuclear receptor		-1.534		7.15e-05	C3,CCN1,COL5A2,CXCL3,EDN1,HSPA5,INSR,LCN2,PTGS2,TGM2,TXNIP	149 (21)
LBP		transporter				3.27e-05	CD14,CXCL10,CXCL3,IFIT1	129 (18)
ZBP1		other				0.0228	CXCL10,NFKBIA
NGFR		transmembrane receptor				0.00945	FOS,JUN,PLAT	114 (22)
CASP8		peptidase				0.0261	CD14,CXCL10,FOS
SERPINA1		other				0.000178	HSP90B1,HSPA5,MCL1,PDIA3,XBP1	109 (11)
PTPN2		phosphatase				0.0317	MT-CYB,MT-ND6
PIAS2		transcription regulator				0.00767	FOS,MUC1
BCAP31		transporter				0.0041	CXCL10,HSPA5,XBP1
UBE2K		transcription regulator				0.0441	TGFB2
ATG5		other		-1.455		0.000321	AGR2,HSPA5,LGALS1,NFE2L2,PDIA3,TGM2	88 (7)
SPI1		transcription regulator		1.895	bias	8.75e-06	CD14,CTSS,CXCL10,CXCL17,FOS,HES1,IFIT1,IFIT3,IRAK3,JUN,MCL1,PTGS2,TNFSF10,TRIM22	126 (16)
CLDN6		other				0.0391	CLDN7,HSPA5
ESR2		ligand-dependent nuclear receptor		-0.457		7.89e-13	ACSL3,AQP3,BTG2,C3,CCN1,CDH13,CEBPD,CXCL17,CXCL2,EDN1,EGR1,FOS,FST,GSTP1,IFIT3,IGFBP3,IL1R1,INSR,JUNB,LGALS3BP,MSLN,MUC1,NCOA4,NFKBIA,PCYOX1,PLAT,PTGS2,RDH10,SGK1,SOCS3,SOX4,STEAP4,TGFB2,TGM2,THBS1,TNS3	157 (22)
GATA4		transcription regulator		1.285		1.94e-06	CDC42EP3,CXCL2,CXCL6,EDN1,FOS,HES1,HSPA5,JUN,LCN2,MUC4,PLA2G2A,PTGS2,SPRR3,TGM2	62 (7)
ROCK1		kinase				0.0417	EDN1,TGFB2
LOC102724788/PRODH		enzyme				0.00122	PTGS2,TNFSF10	70 (7)
CHRM3		G-protein coupled receptor				0.000215	CCN1,EGR1,FOS	130 (21)
SERPINE1		other		0.378		1.78e-05	CALR,CXCL2,DUSP1,EGR1,FOS,JUNB,ZFP36	105 (19)
NTF3		growth factor				0.00334	FOS,JUN,XBP1	115 (17)
CAMK4		kinase		1.944	bias	7.17e-05	F3,FOS,JUN,JUNB,MT-CYB	131 (15)
PRKCI		kinase		0.343		6.05e-06	CXCL10,CXCL2,CXCL3,ELF3,MMP10,PTGS2	109 (12)
SMC3		other				0.0119	SOX4,THBS1
MIR101		group		-1.982	bias	3.27e-05	DUSP1,MCL1,MET,PTGS2
miR-4776-5p (miRNAs w/seed UGGACCA)		mature microRNA				0.0366	AZGP1,DSTN,TNFSF10
mir-155		microRNA		-1.793	bias	0.00117	CD47,CXCL10,EDN1,IFIT3,IRAK3,PTGS2,SOCS3	120 (19)
miR-671-3p (and other miRNAs w/seed CCGGUUC)		mature microRNA				0.0488	AQP3,LGALS3BP,PRRC2B
miR-520a-5p (and other miRNAs w/seed UCCAGAG)		mature microRNA		-0.447	bias	0.0394	B4GALT5,POLR2L,RARRES1,RPS26,SGK1
miR-10b-3p (miRNAs w/seed CAGAUUC)		mature microRNA		-1	bias	0.0068	DST,GOLGB1,RPL39,ZG16B
mir-1		microRNA		-1.938	bias	0.000375	CXCL1,EDN1,H3-3A/H3-3B,HSP90B1,MET,SH3BGRL3,TNS3
miR-656-3p (miRNAs w/seed AUAUUAU)		mature microRNA				0.047	MACC1,ZFP36
miR-154-3p (and other miRNAs w/seed AUCAUAC)		mature microRNA				0.0176	BTG2,GJB2,PON3
miR-495-3p (and other miRNAs w/seed AACAAAC)		mature microRNA				0.00699	IER2,MTRNR2L1,SLC7A5
mir-29		microRNA				0.0237	COL5A2,IDO1,MCL1,THBS1
mir-34		microRNA		-1.33	bias	0.000925	BIRC3,CD47,CPD,CXCL3,MET,SEMA3C	106 (7)
mir-19		microRNA		-1.131	bias	0.00174	CXCL1,F3,SOCS3,THBS1	120 (7)
miR-548b-3p (miRNAs w/seed AAGAACC)		mature microRNA				0.0298	ATP5MK,JUNB,PON2
mir-183		microRNA		0.683		0.00314	EGR1,IFIT1,SAMD9,SLFN5	75 (7)
miR-4704-5p (miRNAs w/seed ACACUAG)		mature microRNA				0.0417	CXCL17,STEAP4
miR-4704-3p (miRNAs w/seed CAGUCAC)		mature microRNA		-1	bias	0.0325	ATOX1,HES1,MMP10,THBS1
miR-1289 (miRNAs w/seed GGAGUCC)		mature microRNA		-1.633	bias	0.0245	DUSP1,LYPD2,MCL1,MT-ND4L,SH3BGRL3,VMP1
miR-3671 (miRNAs w/seed UCAAAUA)		mature microRNA				0.0338	DDX5,SAT1,TMEM59
miR-877-5p (and other miRNAs w/seed UAGAGGA)		mature microRNA				0.0425	ITM2B,PDPN,PIP
mir-26		microRNA		-1.917	bias	0.000294	ADM,CXCL3,MCL1,PTGS2	105 (7)
miR-30a-3p (and other miRNAs w/seed UUUCAGU)		mature microRNA		-1.98	bias	0.0385	CCN1,DST,GOLM1,THBS1
miR-3087-3p (and other miRNAs w/seed AACUCAC)		mature microRNA				0.0228	CHCHD2,TGFB2
miR-411-3p (and other miRNAs w/seed AUGUAAC)		mature microRNA				0.047	CXCL10,DUSP1
mir-101		microRNA				0.0271	DUSP1,PTGS2
miR-2909 (miRNAs w/seed UUAGGGC)		mature microRNA				0.0395	DSTN,MTRNR2L1,RARRES1
let-7a-2-3p (and other miRNAs w/seed UGUACAG)		mature microRNA		-1.342	bias	0.00802	CTSS,CXCL10,EFEMP1,NDUFB2,TSPAN3
mir-431		microRNA				0.0441	EHF
mir-133		microRNA		0.896	bias	0.000135	CXCL3,FTL,GSTP1,MALAT1,MET,TNFSF10
miR-187-5p (miRNAs w/seed GCUACAA)		mature microRNA				0.0185	H3-3A/H3-3B,TMEM165,ZFP36
mir-194		microRNA				0.017	SLC7A5,THBS1
miR-214-5p (miRNAs w/seed GCCUGUC)		mature microRNA		-1	bias	0.0262	CEACAM6,PSCA,RPS26,SOX4
mir-146		microRNA		-0.192	bias	0.00359	CXCL10,CXCL3,DUSP1,PTGS2	140 (19)
mir-204		microRNA				0.0286	CXCL1,CXCL2,MCL1
miR-876-3p (miRNAs w/seed GGUGGUU)		mature microRNA		-0.816	bias	0.0191	HSPB1,IFIT3,MCL1,S100A11,SGK1,SPRR3
miR-153-3p (miRNAs w/seed UGCAUAG)		mature microRNA		-1.673	bias	0.00636	IDO1,KLF5,MCL1,NFE2L2,TMSB10/TMSB4X,TNFSF10
mir-153		microRNA				0.0333	MCL1
miR-532-5p (and other miRNAs w/seed AUGCCUU)		mature microRNA		-1.342	bias	0.00283	AKR1C1/AKR1C2,ATOX1,CXCL1,CXCL2,ERO1A
miR-500a-5p (miRNAs w/seed AAUCCUU)		mature microRNA				0.0157	CD164,NDUFB2,NFE2L2
miR-501-5p (miRNAs w/seed AUCCUUU)		mature microRNA		-1.342	bias	0.00517	ATP5F1E,CD164,MPZL1,MTRNR2L1,NR2F2
miR-425-5p (and other miRNAs w/seed AUGACAC)		mature microRNA				0.0338	CXCL3,CXCL6,MPZL1
miR-3189-5p (miRNAs w/seed GCCCCAU)		mature microRNA		-1.633	bias	0.017	ATOX1,DUSP1,GJB2,MPZL1,MTRNR2L1,QPRT
mir-8		microRNA		-1.155	bias	0.000384	CD47,CLDN7,DNAJC3,MET,MSLN,TGFB2,TSPAN1,XBP1,ZFP36
miR-135a-5p (and other miRNAs w/seed AUGGCUU)		mature microRNA		-1.89	bias	0.00677	AKR1A1,AKR1C1/AKR1C2,ATP1B1,CD46,CXCL10,FKBP1A,SPRR3
mir-135		microRNA				0.00592	EDN1,IL1R1,MCL1
miR-485-3p (and other miRNAs w/seed UCAUACA)		mature microRNA		-1.633	bias	0.00378	CD46,CDH13,KLF6,PLSCR1,TMSB10/TMSB4X,TSPAN3
miR-4268 (miRNAs w/seed GCUCCUC)		mature microRNA		-1.342	bias	0.0148	CCN1,CLTB,DST,FAM3D,MPZL1
miR-4270 (and other miRNAs w/seed CAGGGAG)		mature microRNA		-0.707	bias	0.0482	CEACAM6,CXCL6,LGALS3BP,MPZL1,PRRC2B,RPL36,S100A10,S100A16
mir-138		microRNA				0.0441	LCN2
mir-142		microRNA		-0.197	bias	0.00114	CXCL3,DSTN,IFNGR1,SOCS3,TNFSF10
miR-551b-3p (and other miRNAs w/seed CGACCCA)		mature microRNA				0.047	TMPRSS4,ZFP36
miR-591 (miRNAs w/seed GACCAUG)		mature microRNA		-1	bias	0.027	CCNL1,FKBP1A,IRAK3,NFKBIZ
mir-340		microRNA				0.0441	PLAT
miR-199a-3p (and other miRNAs w/seed CAGUAGU)		mature microRNA		-1.747	bias	0.00974	ITGA6,MET,PON2,PTGS2,TMPRSS4,TMSB10/TMSB4X
miR-325-3p (miRNAs w/seed UUAUUGA)		mature microRNA		0	bias	0.0428	IDO1,PRSS22,RPLP1,S100A2
miR-4499 (and other miRNAs w/seed AGACUGA)		mature microRNA		0	bias	0.0068	CLTB,NIPBL,S100A16,TACSTD2
mir-197		microRNA				0.0333	TSPAN3
miR-3135a (miRNAs w/seed GCCUAGG)		mature microRNA		-1	bias	0.0451	ITM2B,MT-ND4L,MYL6,S100P
miR-33-3p (and other miRNAs w/seed AAUGUUU)		mature microRNA				0.00699	CXCL5,IFIT1,TXN
miR-4756-3p (miRNAs w/seed CAGAGAU)		mature microRNA		-1	bias	0.0125	KRT6A,LYPD2,POLR2J2/POLR2J3,RARRES1
mir-663		microRNA				0.0223	HSPG2
miR-4751 (miRNAs w/seed GAGGACC)		mature microRNA		-1.342	bias	0.0322	APOL6,ATOX1,EGR1,PIGR,TMEM165
mir-32		microRNA				0.0441	BTG2
miR-589-3p (and other miRNAs w/seed CAGAACA)		mature microRNA				0.0205	FOS,TRIM22,TSPAN3
mir-96		microRNA				0.0131	IFIT1,SAMD9,SLFN5
miR-3073a-5p (and other miRNAs w/seed UGGUCAC)		mature microRNA		-0.447	bias	0.00833	ATP5F1E,CXCL10,KMO,SH3BGRL3,TNFSF10
miR-548o-3p (and other miRNAs w/seed CAAAACU)		mature microRNA				0.0185	APOL6,CXCL1,CXCL6
miR-4506 (miRNAs w/seed AAUGGGU)		mature microRNA		-1	bias	0.044	GALNT5,MPZL1,SH3BGRL3,TMEM165
miR-4302 (miRNAs w/seed CAGUGUG)		mature microRNA		-1.342	bias	0.0157	AGR2,ATOX1,CALR,HLA-C,POLR2J2/POLR2J3
mir-1301		microRNA				0.0112	KLF6
miR-4280 (miRNAs w/seed AGUGUAG)		mature microRNA				0.0498	AKR1C1/AKR1C2,PPP1R9A
miR-12201-5p (and other miRNAs w/seed GGAAGGA)		mature microRNA		-0.378	bias	0.0222	ATOX1,JUNB,LGALS3BP,PRRC2B,S100A11,S100A16,SGK1
miR-1208 (miRNAs w/seed CACUGUU)		mature microRNA				0.0366	ITGA6,S100A2,WNT5A
mir-613		microRNA				0.0441	MET
miR-4715-5p (miRNAs w/seed AGUUGGC)		mature microRNA		-1.342	bias	0.0152	ATP5MK,CD46,GJB2,MT-ATP6,RDH10
miR-3977 (miRNAs w/seed UGCUUCA)		mature microRNA				0.0324	ATOX1,CFI,DST
miR-224-5p (miRNAs w/seed AAGUCAC)		mature microRNA				0.0286	H3-3A/H3-3B,ITM2B,RNF13
miR-1248 (miRNAs w/seed CCUUCUU)		mature microRNA		-1.89	bias	0.00293	ATOX1,CXCL5,CXCL6,DST,EHF,KLF6,SPINT2
miR-3124-3p (and other miRNAs w/seed CUUUCCU)		mature microRNA		-1.342	bias	0.0209	CXCL5,DST,MACC1,STEAP4,TMSB10/TMSB4X
miR-3920 (miRNAs w/seed CUGAUUA)		mature microRNA				0.0227	APOL6,EHF,TMSB10/TMSB4X
miR-4479 (miRNAs w/seed GCGCGGC)		mature microRNA		-1	bias	0.0487	B4GALT5,CALR,PRRC2B,TMSB10/TMSB4X
miR-3680-3p (miRNAs w/seed UUUGCAU)		mature microRNA				0.044	DSTN,NFE2L2,TMSB10/TMSB4X
miR-1245b-3p (miRNAs w/seed CAGAUGA)		mature microRNA		-1	bias	0.0166	ATOX1,CDC42EP3,PTGES,SPRR3
miR-1245b-5p (and other miRNAs w/seed AGGCCUU)		mature microRNA		-1.633	bias	0.00174	APOL6,GJB2,MT-ATP6,PLSCR1,RPL39,TMPRSS4
miR-4766-3p (miRNAs w/seed UAGCAAU)		mature microRNA		-1	bias	0.0125	CXCL6,KRT6A,NR2F2,PON2
miR-4700-3p (miRNAs w/seed ACAGGAC)		mature microRNA		-1	bias	0.044	KLF6,SH3BGRL3,SOCS3,TSPAN12
miR-4803 (miRNAs w/seed AACAUAA)		mature microRNA				0.0443	CXCL1,ITM2B
miR-584-3p (miRNAs w/seed CAGUUCC)		mature microRNA		-1	bias	0.0354	BTG2,OLFM4,RPL38,TMEM59
miR-6869-5p (miRNAs w/seed UGAGUAG)		mature microRNA				0.0391	AQP3,CLTB
miR-1199-5p (and other miRNAs w/seed CUGAGCC)		mature microRNA		-1.342	bias	0.0265	APOL6,DST,GJB2,RPS15,ST6GALNAC1
TRAF3		enzyme		-1.504		2.72e-07	ADM,BIRC3,CXCL10,CXCL2,CXCL3,HSPA5,MCL1,MET,NFKBIA,XBP1	119 (17)
NUPR1		transcription regulator		1.897		0.0671	ADM,CCN1,CXCL3,CXCL5,KLF6,MMP10,PCYOX1,SAT1,TNS3,XBP1
MAPK11		kinase				0.00543	CALR,FOS,PTGS2	95 (17)
STK4		kinase				0.0341	NFKBIA,PDPN
AKT1		kinase		1.171	bias	1.72e-06	AKR1C1/AKR1C2,BIRC3,CEBPD,CXCL10,CXCL2,CXCL6,EGR1,FOS,LCN2,MCL1,NFE2L2,PTGS2,TGFB2,THBS1,TNFSF10	151 (21)
TLR2		transmembrane receptor		1.671	bias	3.76e-07	CEBPD,CXCL10,CXCL2,CXCL3,CXCL6,DUSP1,FOS,IRAK3,PTGS2,SLC40A1,SOCS3,TNFSF10,XBP1	128 (20)
KISS1		other		1.953	bias	0.00019	EGR1,FOS,GSTP1,MT-ND2	147 (21)
PIK3CA		kinase		1.067		0.0101	CD14,CEBPD,IDO1,TNFSF10
MAPK15		kinase				0.0333	JUN
TWIST1		transcription regulator		1.408	bias	0.0118	C3,FCGBP,FOS,GSN,MET,TGFB2
BMI1		transcription regulator				0.0395	BTG2,MET,TGFB2
EGFL7		other				0.00182	HES1,NFKBIA
PGLYRP2		transmembrane receptor				0.009	CXCL2,CXCL6
SOX6		transcription regulator				0.0317	HSPG2,SOCS3
TRIM28		transcription regulator				0.00611	CXCL10,EFEMP1,NIBAN1,WNT5A	111 (7)
REN		peptidase				0.00371	ADD3,F3,FOS	149 (20)
AGER		transmembrane receptor		1.004	bias	2.75e-05	CXCL2,CXCL3,EGR1,F3,IFIT1,PTGS2,TXNIP	137 (21)
AKT3		kinase				0.047	MT-CO1,MT-CO2
AMBP		transporter				0.00531	CXCL2,CXCL3	89 (9)
COPZ1		transporter				0.0112	NCOA4
CBFA2T2		transcription regulator				0.0441	HES1
TGFA		growth factor		1.892	bias	1.87e-14	BIRC3,CXCL10,CXCL2,DDX5,FOS,GJB2,GSTP1,JUNB,LCN2,MUC4,PLAT,PTGS2,S100A10,SLPI,WNT5A	162 (23)
ADCYAP1		other		-0.574		9.11e-08	ADD3,BTG2,CEBPD,COL5A2,CXCL10,CXCL2,CXCL3,EGR1,FOS,FST,NFKBIA,S100A10,SOCS3,TGFB2,TMSB10/TMSB4X	132 (20)
ATG16L1		enzyme				0.0135	CXCL2,NFKBIA
NR1H2		ligand-dependent nuclear receptor				0.00662	C3,CXCL10,CXCL2,NFKBIA,PTGS2	144 (23)
NUCB2		other				0.00182	FOS,PTGS2	133 (19)
MLX		transcription regulator				0.0166	IGFBP3,LGALS3BP,TXNIP
GUSB		enzyme				0.00428	CCN1,CEBPD	71 (7)
GDF9		growth factor				0.00879	HSPG2,ITGA6,PTGS2
NCOA1		transcription regulator		-0.05		5.65e-05	BTG2,C3,EGR1,FOS,GJB2,JUNB,NFKBIA,NFKBIZ,RPL36	146 (17)
STAT2		transcription regulator		1.719	bias	0.000562	CXCL10,IFIT1,IFIT3,SOCS3,TNFSF10	98 (16)
LATS		group				0.00335	CCDC80,CCN1	65 (7)
GJA1		transporter				0.00879	GJB2,PTGS2,THBS1	105 (12)
CSF2RA		transmembrane receptor				0.000366	FOS,JUN,JUNB	134 (21)
JUN	0.556	transcription regulator		1.498	bias	2.39e-15	BIRC3,C3,CCN1,CD14,CD164,CXCL1,CXCL10,CXCL3,CXCL5,DUSP1,EDN1,F3,FOS,GSTP1,HES1,IGFBP3,IRAK3,JUN,JUNB,MET,MMP10,NFKBIA,NFKBIZ,PTGES,PTGS2,S100A10,SGK1,SOCS3,THBS1,TXN,WNT5A,ZFP36	160 (21)
FYN		kinase		0	bias	0.000197	CXCL10,DUSP1,FOS,PTGS2,SOCS3	129 (22)
P4HB		enzyme				0.000373	PDIA3,PDIA4
UCN		other				0.0294	CXCL3,FOS
IRAK4		kinase				5.49e-16	BIRC3,BTG2,CXCL10,CXCL2,CXCL3,CXCL6,EDN1,EGR1,FOS,IER2,IFNGR1,JUN,NFKBIA,NFKBIZ,PLSCR1,ZFP36	120 (15)
XBP1	0.352	transcription regulator		1.955	bias	0.000426	CALR,CXCL2,DNAJC3,GOLGB1,HSP90B1,HSPA5,PDIA3,PDIA4,TXN,XBP1	71 (9)
CD274		enzyme		0.88		0.000124	CXCL2,IDO1,IFIT1,IFIT3,PTGS2,TNFSF10	109 (19)
BAZ1A		other				0.0223	IGFBP3
NOS3		enzyme		-0.152		0.00237	CXCL3,F3,GSTP1,PTGS2	109 (18)
S100A9		other		1.988		2.56e-05	C3,CP,CXCL10,CXCL3,GJB2,GPRC5A,PTGES,SGK1,SOCS3,TXNIP	144 (19)
PTGER2		G-protein coupled receptor		1	bias	0.00833	CXCL10,EGR1,PTGES,PTGS2,THBS1	134 (21)
YWHAZ		enzyme		-1.461		1.93e-05	CXCL2,HSP90B1,HSPA5,MCL1,XBP1	42 (7)
MBD2		transcription regulator				0.038	BIRC3,CDC42EP3,GSTP1
NPVF		other				0.0112	FOS
POMC		other		1.328		0.00563	DUSP1,FOS,GSTP1,JUN,JUNB	141 (18)
NCK1		kinase				0.00531	FOS,HSPA5	79 (7)
ARNT		transcription regulator		1.067	bias	0.000587	ADM,CXCL10,EDN1,ERO1A,IL1R1,INSR,MYL6,SOCS3	105 (11)
LRPAP1		other				0.00267	F3,PTGES,PTGS2	129 (19)
FGF1		growth factor		1.145		2.71e-08	CCN1,CXCL1,EDN1,EGR1,FOS,GSTP1,JUN,NFE2L2,PTGS2,TGFB2,TGM2,THBS1	105 (20)
KRT14		other				0.00879	CXCL1,GJB2,HSPA5
LAMA5		other				0.0152	CXCL10,CXCL3
CYSLTR1		G-protein coupled receptor				0.00335	FOS,NFE2L2	65 (7)
CALCR		G-protein coupled receptor				0.0441	FOS
PARP1		enzyme		0.56	bias	2.64e-05	CXCL1,CXCL10,CXCL3,FOS,HES1,JUN,LGALS3BP,MT-CO1,PTGS2	108 (15)
ZNF106		other		0.447		0.000129	C3,CXCL10,HSPB1,LGALS1,TMEM106B
HDAC3		transcription regulator				1.59e-05	BIRC3,CD55,CXCL10,CXCL2,FOS,MUC4,NFKBIA,PTGS2	149 (20)
miR-5000-5p (miRNAs w/seed AGUUCAG)		mature microRNA				0.0352	H3-3A/H3-3B,PCYOX1,RPLP1
miR-1307-5p (miRNAs w/seed CGACCGG)		mature microRNA				0.0391	EHF,KRT13
miR-5586-5p (miRNAs w/seed AUCCAGC)		mature microRNA		-1	bias	0.0374	DST,FOS,RPL39,STEAP4
miR-5684 (miRNAs w/seed ACUCUAG)		mature microRNA				0.0148	KMO,PPBP,TMSB10/TMSB4X
miR-5584-3p (miRNAs w/seed AGUUCUU)		mature microRNA		-1.633	bias	2.76e-05	CALR,CCNL1,CXCL1,CXCL2,MT-ND4L,TMSB10/TMSB4X
miR-5589-3p (miRNAs w/seed GCACAUG)		mature microRNA		-0.447	bias	0.00636	FKBP1A,LCN2,MMP10,S100A2,TMEM30A
PLCE1		enzyme				0.000462	CXCL2,CXCL3,PTGS2	129 (13)
IL1R2		transmembrane receptor				0.00767	CXCL2,CXCL3	91 (11)
NKX2-1		transcription regulator				0.000272	AGR2,CD14,FAM3D,LCN2,PDPN,SLC34A2,SLC6A14,TGFB2,THBS1
PBK		kinase				0.0333	BIRC3
FBXW7		enzyme		1.366	bias	3.74e-12	CEBPD,HSPB1,JUN,KLF5,MT-ATP6,MT-CO1,MT-CO2,MT-CO3,MT-CYB,MT-ND1,MT-ND4,MT-ND4L,NFKBIA	82 (8)
ADIPOQ		other		-0.451		6.12e-06	CDH13,CXCL1,CXCL10,CXCL2,CXCL3,DUSP1,EGR1,F3,FOS,NFKBIA,PTGS2,SOCS3,WNT5A	144 (20)
LLGL1		other				0.0112	CD46
F10		peptidase				0.000462	CCN1,EGR1,F3	122 (20)
ID3		transcription regulator		0.816		8.78e-05	ADM,BTG2,CXCL1,DUSP1,IFNGR1,KLF6,LGALS1,SOCS3,SOX4,TNFSF10	136 (13)
WNT7A		cytokine				0.0294	MMP10,WNT5A
DRD1		G-protein coupled receptor		1.985	bias	1.26e-07	EGR1,FOS,INSR,JUNB,S100A10	141 (23)
POU5F1		transcription regulator		1.524		5.16e-05	BIRC3,CLDN7,CST6,CXCL10,CXCL3,CXCL5,DUSP1,EFEMP1,MCL1,NR2F2,SOCS3,SPRR3,TGFB2,TNFSF10,WNT5A	106 (9)
PPRC1		transcription regulator				0.0166	LCN2,NFKBIZ,PTGS2
TSC2		other		-1.951	bias	4.95e-11	CP,CST6,CXCL10,EGR1,ERO1A,FOS,GSN,HSPA5,HSPB1,IL1R1,MCL1,NIBAN1,OLFM4,S100A11,SOCS3,ZFP36	161 (25)
MED1		transcription regulator		-0.152	bias	0.0112	GSTP1,IGFBP3,MCL1,MET,NFKBIA,THBS1,XBP1
ANXA2		other		-0.13		0.000549	IGFBP3,JUN,PTGS2,S100A10	92 (12)
ANKH		transporter				0.0441	WNT5A
TLE1		transcription regulator				1.02e-05	DUSP1,EGR1,FOS,MCL1	101 (7)
THRB		ligand-dependent nuclear receptor		-1.539		7.97e-07	BIRC3,BTG2,CXCL10,CXCL2,CXCL3,FOS,GSN,IGFBP3,JUN,MACC1,MET,NCOA4,PLA2G2A,PTGS2,TNFSF10	147 (21)
ECE1		peptidase				0.0223	EDN1
PLAG1		transcription regulator		0	bias	0.00052	CLTB,CXCL5,EGR1,S100A2,TGM2
ZEB1		transcription regulator		0		9.14e-05	CCN1,EDN1,MUC1,PTGS2,S100A10,THBS1,XDH
BCYRN1		other		-1.406		4.19e-05	CCNL1,MT-ND2,MT-ND4,RPL35A,S100A11
PLAUR		transmembrane receptor		0.64	bias	0.000144	CXCL3,ITGA6,JUN,JUNB,MT-CO1	107 (11)
STK3		kinase				0.0152	PDPN,SOX4
BORCS8-MEF2B		transcription regulator				0.0112	JUN
STAT6		transcription regulator		1.587		6.09e-06	CTSS,CXCL10,CXCL2,CXCL3,EGR1,HIPK2,IDO1,IER2,IFIT3,IRAK3,KMO,LGALS3BP,NFKBIA,PLSCR1,PTGS2,S100A10,XBP1,ZFP36	165 (19)
FEM1A		transcription regulator				0.00335	CXCL10,CXCL2	99 (8)
FCGR1A		transmembrane receptor				0.0135	CXCL3,F3
CLDN7	0.734	other		1.134		0.000482	C3,CEACAM6,F3,MUC1,NCOA7,SPRR3,TSPAN12
PPARA		ligand-dependent nuclear receptor		0.543		2.93e-05	AQP3,C3,CEBPD,CFH,CFI,EDN1,FOS,GLUL,GSTP1,IGFBP3,MT-CO2,NFE2L2,NFKBIA,PLA2G2A,PTGS2,SAT1,TXN	157 (24)
HCRT		other				0.00531	EGR1,FOS	137 (23)
JUND		transcription regulator				0.00218	C3,CXCL10,F3,SAT1,SOX4
MAPK12		kinase				0.00183	EFEMP1,FOS,JUN	134 (18)
HEIH		other				0.00543	DUSP1,FOS,JUN	86 (7)
ETV5		transcription regulator				0.00517	CLDN7,KRT13,LCN2,MET,SLC34A2
CX3CR1		G-protein coupled receptor		0.816		0.0146	CD14,CXCL3,EGR1,FOS,H3-3A/H3-3B,XIST
EPHX2		enzyme		0.831		4.17e-05	CXCL6,HES1,HSPA5,XBP1	53 (6)
CDKN2A		transcription regulator		0.496		3.6e-05	BTG2,C3,CEBPD,CXCL10,CXCL6,DDX5,DUSP1,EGR1,FOS,FST,GPRC5A,JUN,MCL1,PTGS2	154 (21)
FOXO4		transcription regulator		-0.493		4.7e-05	CDC42EP3,DNAJC3,HSP90B1,HSPA5,IL1R1,PDIA4,SGK1,TXNIP
INHA		growth factor		0.156		0.00689	CCN1,FST,IL1R1,PTGS2,SGK1	76 (7)
Ighe		other				0.000373	CXCL3,CXCL6
ALOX15B		enzyme				0.00531	PSCA,TACSTD2
BCL2L1		other		0.651		0.000812	CXCL1,CXCL3,MCL1,THBS1,TNFSF10	139 (19)
GLUL	0.927	enzyme				0.0119	GLUL,SLC7A5
LCN2	2.34	transporter		1.64	bias	0.02	CXCL10,CXCL2,CXCL3,CXCL6
TIAM1		other				0.0441	JUN
UPF2		other				0.00592	CXCL10,PTGS2,TSPAN12
SLC8A1		transporter				0.0333	EDN1
NCSTN		peptidase				0.00756	CD14,CEBPD,HES1	33 (4)
PLA2R1		transmembrane receptor				0.0391	ACSL3,TGM2
PLAU		peptidase		-0.288	bias	0.00129	CCN1,CXCL3,F3,HSPA5,SLPI	134 (21)
BNIP3L		other				0.0298	CD47,GSN,NFKBIA
SPRY2		other				0.0123	CLDN7,FOS,MET
IRS2		enzyme				0.0131	EGR1,FOS,FST
HDAC7		transcription regulator				0.0228	EDN1,MMP10
ATP2B2		transporter		0		0.0016	CALR,HIPK2,HSPA5,XBP1
CAMK2		group				0.0112	BIRC3
EPSTI1		other				0.0112	NFKBIA
PFN2		enzyme				0.0223	SLC40A1
SCNN1B		ion channel				0.00644	AGR2,SLC26A4
PKM		kinase		-0.673	bias	0.000366	EGR1,MT-ATP6,MT-CO1,MT-CO2,MT-ND3,TGM2	91 (10)
RLN2		other				0.0294	FOS,TGFB2
CHADL		other				0.0041	IGFBP3,MET,STEAP4
HDAC9		transcription regulator				0.0365	JUN,MMP10
REG3A		enzyme				0.0223	SOCS3
SIGLEC7		transmembrane receptor				0.0112	PTGS2
SIGLEC9		other				0.0112	PTGS2
EGFR		kinase		1.511	bias	1.29e-21	B4GALT5,CD164,CD47,COL5A2,CXCL10,CXCL5,DUSP1,EGR1,F3,FOS,HSP90B1,HSPA5,HSPB1,IER2,IGFBP3,ITGA6,JUN,JUNB,LCN2,MCL1,MET,MT-CO2,MUC1,NFKBIA,PBX1,PLAT,PTGES,PTGS2,S100A2,SLC7A5,SLPI,SOCS3,STEAP4,TACSTD2,TGM2,THBS1,TSPAN1,TSPAN3,TXNIP	151 (20)
ADORA2A		G-protein coupled receptor		-0.6		0.000996	CXCL10,CXCL2,DSTN,DUSP1,FOS,NFKBIA,PTGS2	126 (19)
ITGAM		transmembrane receptor				0.00699	CXCL10,LCN2,PTGS2	135 (19)
CX3CL1		cytokine		1		0.00521	GSN,IFIT3,LGALS3BP,OLFM4,SOX4,TGFB2
FABP4		transporter				0.0391	PTGS2,SOCS3
PDGFRA		kinase				0.017	FOS,MCL1
COL5A1		other				0.00756	CALR,COL5A2,LGALS1
DNASE2		enzyme		-1.982	bias	2.28e-05	CP,CXCL10,CXCL2,IFIT3,TNFSF10
DTX1		transcription regulator				0.00334	EGR1,MCL1,TGFB2	101 (13)
PKD1		ion channel		-1.432		0.0314	ATP1B1,CCN1,CXCL2,HSP90B1,IER2,MT-CO1
SRSF3		other				0.0104	HIPK2,JUN
ELK4		transcription regulator				3.83e-06	EGR1,FOS,JUNB,NCOA7,PPBP	59 (7)
PHLDA1		other				0.0441	ITGA6
MTTP		transporter				0.000843	CXCL3,HSPA5,JUN,XBP1	110 (11)
LIPE		enzyme				0.00026	CP,EDN1,EGR1,FOS,H3-3A/H3-3B,ITGA6,PTGS2,TGFB2	134 (22)
HOXC8		transcription regulator				0.00699	CXCL10,MSLN,PPBP
PSMA1		peptidase				0.0112	GSTP1
MAPK9		kinase		1.219		1.27e-08	BIRC3,EDN1,EGR1,F3,FOS,IER2,JUN,JUNB,KLF6,LGALS3BP,PDIA3,PLAT,PTGES,ZFP36	122 (17)
HSP90B1	0.716	other		0	bias	5.64e-05	CALR,CXCL5,HSP90B1,HSPA5,RPLP2,XBP1	14 (4)
VAV1		transcription regulator				0.00496	FOS,JUN,PTGS2	132 (21)
LPAR1		G-protein coupled receptor				0.000573	F3,KLF5,PTGS2	105 (14)
PTGER4		G-protein coupled receptor		-1.942		0.000406	CP,CXCL10,EDN1,EGR1,PTGS2,S100P,SLFN5,TNFSF10	140 (22)
CRY2		enzyme				0.009	FOS,SGK1
NKX2-3		transcription regulator		-1.783		8.02e-06	ADM,EDN1,HLA-C,IDO1,PLSCR1,PTGS2,SAMD9,SAMD9L,SLC40A1,TFPI2,TRIM22,TTC3
IFNAR2		transmembrane receptor				0.00016	CXCL10,IDO1,TGM2,TNFSF10,TRIM22	95 (13)
XIAP		enzyme				0.0365	CXCL1,PTGS2
SCN1B		ion channel				0.0333	FOS
CDH1		other		0.747		0.0154	IGFBP3,JUN,KRT13,LCN2
NTN1		growth factor				0.0249	CXCL2,PTGS2
KRAS		enzyme		-0.381		7.03e-26	ATP1B1,B4GALT5,BIRC3,CCDC80,CCN1,CXCL10,CXCL6,DUSP1,EFEMP1,EGR1,ERO1A,F3,FOS,GCNT3,GLUL,GSN,HES1,HSPA5,HSPB1,HSPG2,IDO1,IFIT1,INSR,ITM2B,JUN,JUNB,KLF6,LCN2,MACC1,MET,MMP10,MSLN,MT-ATP6,MT-CO1,MT-ND1,MT-ND4,NFE2L2,NFKBIA,OLFM4,PDIA3,PDPN,PLAT,PTGS2,SLC34A2,SLC6A14,SOCS3,STEAP4,STOM,TACSTD2,THBS1,TNFSF10,TSPAN1,TXNIP,VMP1	159 (26)
GCLC		enzyme				5.52e-06	FOS,JUN,JUNB	62 (7)
RBM4		other				0.0333	MCL1
GLI2		transcription regulator				0.000415	CXCL10,CXCL2,CXCL3,CXCL6,JUNB,TGFB2,WNT5A	86 (7)
CAV1		transmembrane receptor		1		6.57e-05	CD14,CLDN7,CXCL10,EGR1,FOS,IDO1,INSR,SLC12A2,THBS1	128 (22)
SERPINF1		other				0.0273	NFKBIA,THBS1,TNFSF10
ADRB3		G-protein coupled receptor		1.446	bias	3.83e-06	EGR1,FOS,JUN,JUNB,PTGS2	141 (25)
MAPKAP1		other				0.0135	CXCL10,SLFN5
PPARGC1A		transcription regulator		-1.677		3.89e-06	C3,CEBPD,CXCL10,EDN1,FOS,IGFBP3,MT-CO1,MT-CO2,MT-ND1,NFKBIA,NFKBIZ,PDPN,PTGS2,SEMA3C,SOCS3,TNFSF10,XBP1,XDH	151 (24)
SAFB2		other		-1	bias	0.000137	FOS,HLA-C,JUN,RPL35A
IL36G		cytokine		1.973	bias	0.00019	CXCL1,CXCL10,CXCL2,WNT5A	136 (14)
PLA2G4A		enzyme				0.0208	PLA2G2A,PTGS2
KLF4		transcription regulator		1.654	bias	7.27e-09	CD14,CLDN7,CST6,CXCL3,DUSP1,EFEMP1,GJB2,HES1,HSPB1,KLF5,KRT13,NEAT1,PLAT,SLPI,SPRR3,TGFB2,THBS1,TNFSF10,WNT5A
PDE4B		enzyme				0.009	CXCL10,DUSP1
DUSP1	0.587	phosphatase		-1.435		1.45e-12	APOL6,CFB,CXCL1,CXCL10,CXCL2,CXCL3,DUSP1,GJB2,IFIT1,IFIT3,IRAK3,JUN,PLAT,PTGS2,SOCS3,TGFB2,ZFP36	137 (20)
HFE		transmembrane receptor		-0.113		6.75e-05	DUSP1,EGR1,HSP90B1,HSPA5,HSPB1,KMO,LCN2,SOCS3	76 (7)
RACK1		enzyme				0.00452	FOS,IFIT3,PSCA
GUCA2B		other				0.0112	SLC26A4
LCOR		transcription regulator				0.0104	MUC1,TFPI2
RPS6KA4		kinase		1.992		1.02e-05	DUSP1,FOS,JUN,JUNB	149 (23)
WFS1		enzyme				1.37e-05	ERO1A,HSPA5,XBP1	62 (7)
ATF6		transcription regulator		1.951	bias	3.9e-08	CALR,DNAJC3,FOS,HSP90B1,HSPA5,MCL1,PDIA4,PLAT,XBP1	133 (19)
NR1I3		ligand-dependent nuclear receptor		1.069	bias	0.00773	GSTP1,IL1R1,RARRES1,SAT1,STEAP4
LDB1		transcription regulator		1		0.00527	CDH13,GOLM1,GSN,LGALS1,PBX1,PLSCR1,SLC40A1,TGFB2,TXNIP
CYP19A1		enzyme		1.455		0.00131	CD14,CXCL10,JUN,PTGS2,S100A10,STEAP4	161 (25)
STAT5B		transcription regulator		1.291		3.29e-06	AKR1C1/AKR1C2,BIRC3,DUSP1,FOS,GLUL,GSTP1,JUN,MCL1,PIP,RPL38,RPS21,SELENOW,SLC34A2,SOCS3,TGM2,ZFP36	146 (17)
BCL2		transporter		-0.114	bias	0.00773	CXCL1,FOS,MCL1,NFKBIA,TGFB2	139 (16)
ING4		transcription regulator				0.00428	CXCL10,NFKBIA	96 (7)
ERN1		kinase		1.91	bias	6.11e-06	CEBPD,CLDN7,CXCL2,DNAJC3,ERO1A,HSP90B1,HSPA5,JUN,MCL1,XBP1	118 (19)
COL7A1		other				0.000373	THBS1,WNT5A
S100A8		other		1.086		1.14e-06	CP,CXCL10,CXCL2,CXCL3,GJB2,GPRC5A,IDO1,NFKBIA,PTGES,SGK1,SOCS3,TXNIP	163 (22)
RPS6KB1		kinase				0.0123	CXCL10,MCL1,MUC1
PTX3		other		0.215	bias	0.000382	CXCL2,F3,FOS,JUN	134 (17)
ADRA1B		G-protein coupled receptor				0.000197	CEBPD,DUSP1,EGR1,FOS,JUN	124 (20)
PAX5		transcription regulator				0.044	INSR,MET,TXNIP
PKNOX1		transcription regulator				0.0391	COL5A2,PBX1
MAPK10		kinase				0.0007	FOS,JUN,PTGS2	121 (17)
MAP2K5		kinase		1.36	bias	0.000288	FOS,JUN,KLF5,PTGS2,THBS1	122 (19)
INS		other		1.055		4.4e-14	ADM,AQP3,CCN1,DUSP1,EDN1,EGR1,F3,FOS,HSPA5,IER2,IGFBP3,INSR,JUN,JUNB,MT-ND4,NFE2L2,PTGS2,RDH10,XBP1	143 (22)
TP73		transcription regulator		-0.008		8.92e-11	BTG2,C3,CCN1,CD55,COL5A2,CXCL1,CXCL10,CXCL2,CXCL3,EDN1,EGR1,FST,HES1,IGFBP3,KLF5,PDPN,PTGES,S100A2,SAT1,TGFB2,THBS1,TRIM22,TSPAN1,VMP1	151 (15)
MECP2		transcription regulator		-1.199		5.22e-05	EGR1,GSTP1,HSPA5,IGFBP3,JUNB,PTGS2,SGK1,SLC26A4,TFPI2,TXNIP	142 (22)
GNA12		enzyme				0.012	FOS,GSTP1,ITGA6,PTGS2
IFI30		enzyme				0.0333	CTSS
VSX2		transcription regulator				0.0441	PPBP
CDKN1A		kinase		-0.342	bias	0.00373	CCN1,CXCL2,CXCL3,DUSP1,HSPA5,IFNGR1,IL1R1,LGALS3BP,NFKBIA	134 (14)
LDLR		transporter				0.000454	CD47,CD55,CFB,DHRS9,DUSP1,EGR1,F3,HSPA5,HSPG2,LCN2	168 (21)
CXADR		transmembrane receptor				1.37e-05	CXCL1,CXCL10,CXCL3	78 (7)
ADRA1A		G-protein coupled receptor				0.000288	CEBPD,DUSP1,EGR1,FOS,JUN	146 (23)
DNMT3A		enzyme		-1.463		1.16e-05	CXCL1,CXCL2,CXCL3,CXCL5,EFEMP1,ERO1A,MUC4,PRKAR2B,PTGS2,SOCS3,TGM2	37 (4)
SOCS6		other		1.342		2.99e-06	CEBPD,CXCL2,CXCL3,PLAT,PTGS2	86 (7)
IFIT1	0.813	other				0.0112	CXCL10
PSEN1		peptidase		0.157		4.89e-09	ATOX1,ATP1B1,C3,CLTB,CTSS,CXCL2,DSTN,DUSP1,EGR1,FKBP1A,FOS,GSTP1,HES1,HINT1,HSPA5,INSR,MT-CO1,PTGS2,SLC11A2,SRD5A3,TXN	144 (20)
ADRA1D		G-protein coupled receptor				0.000197	CEBPD,DUSP1,EGR1,FOS,JUN	114 (21)
ONECUT1		transcription regulator				0.00482	CEBPD,CFI,CXCL1,CXCL3,EHF,NFKBIA,RPLP1,TAOK3,TNFSF10
SYK		kinase		-0.727		0.000321	BIRC3,CXCL10,EDN1,FST,PRKAR2B,TFPI2,TNFSF10	172 (26)
HHEX		transcription regulator				0.00644	CXCL10,PPBP,TNFSF10
NFE2L2	0.317	transcription regulator		1.03	bias	4.92e-09	AKR1A1,AKR1C1/AKR1C2,CXCL10,CXCL2,CXCL3,CXCL6,DNAJC3,DSTN,FTL,GSTP1,HIPK2,HSP90B1,MMP10,MT-CO2,NFE2L2,PDIA3,PDIA4,PTGS2,S100P,SAT1,SOCS3,TXN,XBP1	122 (18)
VDR		transcription regulator		0.301		3.46e-07	AGR2,CD14,CXCL10,EDN1,EGR1,F3,IGFBP3,JUN,LGALS1,PTGS2,SLC34A2,SOCS3,TGFB2,TXN,TXNIP	173 (23)
HNF4A		transcription regulator		0.352		1.82e-05	AKR1C1/AKR1C2,AQP3,ATOX1,ATP5MK,C3,CD46,CD55,CDC42EP3,CEBPD,CHCHD2,CP,CXCL3,EGR1,ELF3,ERO1A,GJB2,GSN,HLA-C,HSP90B1,HSPA5,IFNGR1,ITGA6,JUN,JUNB,LCN2,MUC4,MYL6,NCOA4,NFE2L2,NR2F2,PLSCR1,RPLP1,RPS27A,SEMA3C,SGK1,SLPI,SPRR3,STOM,TAOK3,TMEM30A,TMEM59,TXN,TXNIP,VMP1,XBP1,ZFP36	55 (2)
CD86		transmembrane receptor				0.0216	IDO1,NFKBIA,XBP1
BDKRB1		G-protein coupled receptor				0.00182	CXCL6,EDN1	87 (13)
P2RY2		G-protein coupled receptor		1.959	bias	0.00019	F3,JUN,NFE2L2,PTGS2	157 (26)
FTMT		enzyme				0.0333	FTL
S100A6		transporter				0.0417	CXCL2,DHRS9
SP3		transcription regulator		0.218	bias	6.36e-06	ADD3,DUSP1,EGR1,F3,FOS,HSPA5,IGFBP3,JUN,MET,MUC4,PTGS2,SGK1	160 (21)
THRA		ligand-dependent nuclear receptor		-1		0.00167	CXCL10,CXCL2,CXCL3,FOS,FST,JUN,NCOA4	152 (22)
NTRK2		kinase				0.0125	EGR1,FOS,THBS1,TNFSF10
IL2RG		transmembrane receptor				0.0366	CXCL10,FOS,JUN
ATF3		transcription regulator		0.043		2.64e-05	BIRC3,CXCL1,GSN,HSPA5,HSPB1,JUN,NFKBIZ,PTGES,XBP1	156 (20)
CAPN3		peptidase				0.0119	DUSP1,PTGS2
ELL2		transcription regulator				0.0273	DNAJC3,PON3,XBP1
SELPLG		other				0.0123	CXCL2,FOS,IDO1
KLF3		transcription regulator		-1.342		0.0208	CD55,CXCL17,CXCL2,CXCL3,FOS,GSTP1,PCYOX1,SGK1,TNFSF10
AVP		other				0.00255	ADM,EGR1,FOS,HSPA5	128 (26)
PTPRE		phosphatase				0.000462	CXCL2,CXCL3,MET
ERBB4		kinase		-1.718		7.76e-07	BTG2,COL5A2,DUSP1,EGR1,JUN,PTGS2,SLPI,SOCS3,THBS1	125 (21)
NFYA		transcription regulator		1.982	bias	0.00047	CALR,EGR1,HSPA5,JUN,JUNB,TXNIP	144 (13)
TCF20		transcription regulator				0.0395	SGK1,SLC26A4,TXNIP
SDHB		enzyme				0.0119	ATOX1,SLC11A2
WWP1		enzyme				0.0333	KLF5
DCTN4		other				0.0223	CXCL10
HSPA9		other				0.0108	HES1,MMP10,PBX1
SLC1A2		transporter				0.0112	FOS
CALR	0.583	transcription regulator				0.0022	CXCL3,HSPA5,INSR,PTGS2	115 (11)
NRAS		enzyme		-0.391	bias	0.000166	CFH,CXCL2,EGR1,IFIT1,LCN2,LGALS1,MCL1,NFE2L2,PON3,PTGS2	129 (24)
SPHK1		kinase		1.62	bias	2.76e-05	BIRC3,EGR1,JUN,PTGES,PTGS2,SOCS3	106 (18)
PPP1R1A		phosphatase				0.0333	HSPA5
BAX		transporter		1.98	bias	0.000315	CTSS,CXCL10,ERO1A,TGM2,XBP1	11 (3)
ERBB3		kinase		-0.877		5.74e-10	CCN1,CD47,DUSP1,EGR1,F3,IER2,PTGS2,SGK1,SLPI,SOCS3,TGM2,THBS1,TSPAN3	143 (19)
AFDN		other				0.0333	INSR
C6		other				0.00644	CXCL2,CXCL3	52 (4)
P2RX4		ion channel				0.00531	CXCL2,CXCL3	78 (7)
TLL1		peptidase				0.0112	IGFBP3
SP4		transcription regulator				0.0022	CXCL3,CXCL5,HSPA5,TNFSF10
TCF3		transcription regulator		-0.67		0.000933	AZGP1,CD55,DSTN,GLUL,HSP90B1,JUN,KLF6,PDIA4,SAMD9L,SLC12A2,SLC7A5,SOCS3,XBP1
JAG2		growth factor		-1.567	bias	2.32e-07	C3,CXCL1,CXCL3,CXCL5,CXCL6,HES1,IL1R1
CTSB		peptidase				0.047	CXCL2,CXCL3
ARHGEF28		other				0.0223	FOS
CTCF		transcription regulator		-0.896		0.00108	CD14,CXCL10,EGR1,IL1R1,PTGS2,SGK1,XIST	20 (2)
PIK3R1		kinase		1.816	bias	4.22e-09	CXCL10,DNAJC3,F3,FOS,HSP90B1,HSPA5,NFE2L2,PTGS2,TGFB2,TXNIP,XBP1	123 (20)
NRG2		growth factor				6.49e-07	CCN1,CXCL6,EDN1,EGR1,HES1,IER2,JUNB,MCL1	95 (9)
SLC2A1		transporter				0.0294	DHRS9,PTGS2
KIDINS220		transcription regulator				0.00122	EGR1,FOS	83 (10)
GPHB5		other				0.0112	FOS
CD69		transmembrane receptor				0.00452	CXCL10,SOCS3,TGFB2
miR-6719-3p (miRNAs w/seed CUGACAU)		mature microRNA				0.044	ATP5F1E,CXCL2,ELF3
miR-6079 (miRNAs w/seed UGGAAGC)		mature microRNA		-1	bias	0.0487	CXCL10,DSTN,SEMA3C,TNFSF10
miR-6512-3p (and other miRNAs w/seed UCCAGCC)		mature microRNA		-1.134	bias	0.024	CEACAM7,DST,EHF,PIP,RPL39,S100A16,SOCS3
PNKP		kinase				0.000125	MT-CO2,MT-CO3
USP18		peptidase				0.00496	CXCL10,SOCS3,TNFSF10	114 (18)
ABCC9		ion channel				0.0441	XDH
MAZ		transcription regulator				1.06e-05	CXCL2,CXCL5,DNAJC3,HSP90B1,PDIA4,TNFSF10
SOCS3	0.424	phosphatase		-1.927	bias	0.000596	CXCL10,EGR1,FOS,IFIT1,JUN,SOCS3	132 (22)
IFNE		cytokine				0.0123	CXCL10,PLAAT4,PTGS2
IFNA8		cytokine				0.000573	CXCL10,IFIT1,PLAAT4
SCN7A		ion channel				0.0112	FOS
RNF7		enzyme				0.0112	JUN
IFNA14		cytokine				0.00118	CXCL10,IFIT1,PLAAT4
CCN5		growth factor				0.0216	JUN,MUC1,XBP1
PGR		ligand-dependent nuclear receptor		1.446	bias	7.97e-14	ATP1B1,BIRC3,CEBPD,CLDN7,DST,EDN1,F3,FOS,GLUL,GPRC5A,HES1,IFIT1,IFIT3,IL1R1,ITGA6,KLF5,MUC1,NFKBIA,PGRMC1,PTGES,PTGS2,S100P,SGK1,SLC7A5	169 (17)
IL1RAP		transmembrane receptor				0.000842	CD14,CXCL1,CXCL10	111 (12)
TBX5		transcription regulator				0.0125	CXCL2,CXCL6,PLA2G2A,PTGS2
HDAC2		transcription regulator		1		0.00231	EGR1,F3,MMP10,NFKBIA,OLFM4,PTGS2,TNFSF10	143 (19)
DLL3		other				0.0441	HES1
IGFBP2		other		1.131	bias	0.00359	EFEMP1,IGFBP3,ITGA6,MALAT1
KDM1A		enzyme		-1.342		0.000331	ADM,AZGP1,C3,CLDN7,CTSS,CXCL10,IFIT3,IRAK3,LGALS3BP,MT-CO3,PDPN,ST6GALNAC1,THBS1
BAP1		peptidase		-1.067		0.000115	CCN1,CXCL2,HSPA5,XBP1
PTAFR		G-protein coupled receptor				0.0294	CXCL2,PTGS2
SFTPD		other				0.00183	CD14,CXCL2,CXCL3	100 (7)
E2F3		transcription regulator		0	bias	0.000961	AKR1C1/AKR1C2,CXCL1,EDN1,ELF3,FST,MALAT1,NEAT1,THBS1
CTLA4		transmembrane receptor				0.044	CXCL10,IDO1,SLC7A5
ATF1		transcription regulator				0.000103	EGR1,FOS,JUN,PTGS2,THBS1	103 (11)
TP63		transcription regulator		0.998	bias	1.72e-11	ADM,AGR2,CCN1,CXCL17,DST,F3,FOS,FST,GCNT3,HES1,IGFBP3,INSR,ITGA6,JUN,JUNB,KLF6,KRT6A,MMP10,PPBP,S100A2,SOX4,SPRR3,TGFB2,THBS1,TNFSF10,VMP1,WNT5A	160 (19)
PSMC3IP		transcription regulator				0.00335	C3,CEBPD
PEBP1		other				0.0116	CXCL2,CXCL3,PRKAR2B
NOG		growth factor				0.0227	FST,PTGS2,WNT5A
PTH		other		1.425	bias	5.08e-06	ADD3,CXCL2,DUSP1,FOS,GOLGB1,HSPA5,IGFBP3,JUN,PTGS2,SOCS3,TFPI2	152 (22)
S1PR2		G-protein coupled receptor		1.982	bias	5.23e-05	F3,FOS,JUN,PTGS2	160 (23)
MAP2K7		kinase				3.36e-06	BIRC3,CXCL10,HSPA5,IL1R1,JUNB,PDIA3,TFPI2	109 (20)
BCL3		transcription regulator		-1.976		6.63e-06	CXCL10,CXCL2,CXCL3,EGR1,FOS,JUN,NFKBIA	137 (17)
CARM1		transcription regulator		1	bias	4.47e-06	C3,CXCL10,CXCL3,FOS,FTL,PTGES	154 (17)
STRAP		other				0.0333	JUN
CSF1R		kinase				0.0123	FOS,JUN,JUNB
NLRC4		other				0.000462	CXCL2,CXCL3,CXCL6	125 (13)
C3	1.666	peptidase		0.419	bias	4.67e-06	C3,CD46,CD55,CXCL10,CXCL2,CXCL3,JUN,LCN2	143 (17)
CSF3R		transmembrane receptor				0.0104	CD14,FOS
FGFR1		kinase		0.243		0.000194	FOS,HES1,HSP90B1,HSPA5,JUN,PTGS2,XBP1	163 (26)
ANGPT2		growth factor		1.97	bias	3.61e-05	CALR,CFB,EDN1,HSPA5,KLF5,PDIA3,PTGES,PTGS2,RDH10,THBS1,TXNIP	122 (22)
SRPK1		kinase				2.71e-05	CXCL10,INSR,MCL1	108 (10)
INSIG1		other		-1.265	bias	5.01e-07	CXCL10,CXCL2,CXCL3,CXCL6,HSPA5,JUN,LCN2,NFE2L2,NFKBIZ,PTGES	103 (7)
CD3E		transmembrane receptor				0.00645	FOS,JUN,NFKBIA,PTGS2	117 (22)
IFT57		other				0.0135	MT-ND1,MT-ND4
PROK1		growth factor				0.00253	MCL1,PTGS2	92 (12)
EZH2		transcription regulator		1.671		2.99e-07	BIRC3,C3,CPD,CXCL1,CXCL10,CXCL2,EGR1,IGFBP3,IRAK3,LCN2,MYL6,NCOA7,NFKBIA,NIBAN1,PLAAT4,PTGES,PTGS2,SOCS3,TGFB2	154 (23)
CYBB		enzyme		0.819	bias	0.000843	CXCL10,CXCL3,DUSP1,PTGS2	133 (17)
MAFK		transcription regulator				0.0294	GSTP1,TXN
CRH		cytokine		1.746	bias	0.000135	CXCL6,EDN1,FOS,JUNB,SGK1,SOCS3	116 (21)
IL32		cytokine		0.775	bias	0.00382	CXCL1,CXCL3,MCL1,PTGS2	119 (18)
LAMP2		enzyme		1.942	bias	3.24e-05	CXCL1,CXCL10,CXCL5,CXCL6,ITGA6,PPBP,TGFB2
GRM5		G-protein coupled receptor				0.00531	FOS,THBS1	70 (12)
OASL		enzyme				0.0441	IFIT1
BMP1		peptidase				0.0333	IGFBP3
ACSL4		enzyme				0.0298	PTGS2,SAT1,XIST
RARB		ligand-dependent nuclear receptor		0.52		0.00391	CXCL2,EGR1,HLA-C,IFIT1,IGFBP3,JUN,PTGS2	166 (22)
FANCC		other				0.000124	ATP1B1,HES1,IGFBP3,IL1R1,PTGS2,TACSTD2
SNCA		enzyme		-0.707		0.00466	CCDC80,CDC42EP3,CDH13,DUSP1,GSN,HES1,HSP90B1,HSPA5,PBX1,PLSCR1,PTGS2	117 (18)
TRAF6		enzyme		1.761	bias	1.78e-05	BIRC3,CXCL1,CXCL2,CXCL3,CXCL5,MCL1,NFE2L2	131 (14)
CD9		other				0.0341	ITGA6,WNT5A
CD46	0.758	transmembrane receptor				0.017	C3,SLC7A5
FBXO32		enzyme		-0.397		1e-11	CALR,CXCL2,CXCL3,CXCL6,DNAJC3,HSPA5,IL1R1,KLF5,PDIA3,PTGES,PTGS2,TFPI2,XBP1
RGS10		enzyme				0.0273	CXCL10,CXCL2,CXCL6
DST	0.663	other				0.0223	HSPA5
CHCHD4		enzyme				0.0441	MT-CO2
RAPSN		other				0.0441	SOCS3
NOTCH2NLA/NOTCH2NLB		other				0.0112	HES1
DPP4		peptidase				0.0131	CXCL10,CXCL2,THBS1
GCN1		translation regulator				0.0223	CXCL10
N4BP1		enzyme		0.218	bias	5.23e-05	CXCL2,CXCL6,JUN,JUNB	119 (11)
ANKS1A		other				0.0112	FOS
KCNIP3		transcription regulator		-0.447		0.00137	FOS,IDO1,SOCS3,TGM2,ZFP36
UPF1		enzyme				0.00756	BIRC3,CD164,SGK1
AGTR1		G-protein coupled receptor		-0.781	bias	2.81e-11	CP,DUSP1,EDN1,FOS,GSTP1,JUN,PTGS2,SGK1,TXNIP,XDH	135 (21)
CDX2		transcription regulator				0.0278	DHRS9,JUN,KLF5,MUC4,NR2F2
B4GALNT1		enzyme				0.009	C3,FOS
RANBP9		other				0.00531	FOS,JUN	90 (9)
MMP3		peptidase		1.176		0.0315	EGR1,MMP10,PTGES,PTGS2
RNASEH1		enzyme				0.0441	RPS21
IFNA4		cytokine				0.0195	CXCL10,IFIT1,PLAAT4
PTGS1		enzyme				0.014	EDN1,PTGES,PTGS2
RNASE1		enzyme				0.0228	CXCL10,CXCL5
RARG		ligand-dependent nuclear receptor				0.0214	DUSP1,EGR1,FOS,JUN
BDKRB2		G-protein coupled receptor				0.0119	EDN1,PTGS2
OGT		enzyme		-1.095		0.00744	CXCL2,CXCL3,FOS,INSR,JUN	148 (22)
CCL22		cytokine				0.00122	CXCL2,CXCL3
HNRNPA2B1		other				6.49e-06	CEACAM7,CP,GSN,HIPK2,PBX1,SLC6A14,STOM,TFPI2,TGFB2,TNS3
APOE		transporter		-1.48	bias	1.21e-09	CALR,CCN1,CTSS,CXCL3,CXCL6,EDN1,EGR1,F3,FOS,GLUL,HSP90B1,HSPA5,HSPG2,INSR,JUN,LCN2,PTGES,PTGS2,SOCS3,TXNIP,XBP1	141 (21)
NKX3-1		transcription regulator				0.00382	BTG2,FOS,IGFBP3,SOX4	105 (7)
STXBP3		transporter				0.0112	HSPA5
BIRC2		enzyme				0.0189	BIRC3,CXCL1
MAP2K6		kinase				0.00174	CXCL10,JUN,PLA2G2A,PTGS2,TNFSF10	130 (21)
CHRM4		G-protein coupled receptor				0.0441	EGR1
GAD1		enzyme				0.0223	FOS
SMARCA2		transcription regulator				0.044	CP,HES1,MMP10
STK11		kinase		-1.211		0.00221	AKR1A1,CXCL1,CXCL2,CXCL3,CXCL5,CXCL6,JUNB,PTGS2,TNFSF10,WNT5A	127 (16)
DLST		enzyme				0.0333	JUN
IFNA6		cytokine				0.000462	CXCL10,IFIT1,PLAAT4
PRKAR2B	0.294	kinase		0.686	bias	0.000255	BIRC3,EGR1,FOS,PRKAR2B	93 (7)
NLRP12		other		-0.594	bias	0.000685	CXCL2,CXCL6,HLA-C,JUN	106 (13)
CDK6		kinase				0.0104	NFKBIZ,SOCS3
CTBP1		enzyme				0.0205	FOS,MUC1,THBS1
CD160		transmembrane receptor				0.000111	FOS,JUN,MCL1	100 (7)
VANGL1		other				0.0223	JUN
LUC7L3		other				0.0112	PTGS2
TOR2A		other				0.0333	FOS
TACR1		G-protein coupled receptor				0.001	F3,FOS,PTGS2	89 (16)
MAML3		transcription regulator				0.0223	HES1
PPP1R3A		phosphatase				0.0112	THBS1
SATB1		transcription regulator		-0.766		0.0118	NFE2L2,NIBAN1,PTGS2,RPLP1,SGK1,TRIM22
GDNF		growth factor				0.0472	EGR1,ITGA6,LGALS1
FAS		transmembrane receptor		0.882		1.1e-08	BIRC3,CEBPD,CLTB,CXCL1,CXCL10,CXCL2,CXCL3,CXCL6,EGR1,F3,FOS,IFIT1,JUN,MET,MPZL1,NFKBIA,SLPI,TNFSF10,TSPAN3,ZFP36	133 (18)
NFKBIZ	0.895	transcription regulator				0.0041	CEBPD,CXCL3,LCN2	119 (10)
STEAP3		transporter		-1	bias	0.00359	ERO1A,S100A10,TGFB2,TGM2
CNOT7		transcription regulator				0.00592	CEACAM6,LGALS3BP,PLSCR1
HEPH		transporter				0.00122	CP,SLC40A1
CARD14		other				0.000284	CXCL2,CXCL3,LCN2	99 (7)
USP19		peptidase				0.00267	BIRC3,CXCL10,LCN2	101 (10)
KEAP1		transcription regulator				0.0108	GSTP1,NFE2L2,S100P
NEK6		kinase				0.00428	CXCL10,PTGS2
RB1		transcription regulator		-1.549		6.27e-06	ATP1B1,CCNL1,CXCL2,CXCL3,DUSP1,EGR1,F3,FOS,FST,GPRC5A,HES1,IFNGR1,JUN,JUNB,MET,NFKBIA,PGRMC1,TGFB2,ZFP36	166 (20)
GFRA2		transmembrane receptor				0.0333	EGR1
FSCN1		other				0.0441	CXCL10
CST5		other		-0.707	bias	0.0132	AKR1C1/AKR1C2,CLDN7,GALNT5,GPRC5A,POLR2J2/POLR2J3,S100A11,SOX4,TXN
GATA3		transcription regulator		-0.97		0.0222	ADM,CST6,FOS,GLUL,SLPI,SPRR3,XBP1
HNF1B		transcription regulator		0.277		1.12e-10	CCDC80,CLDN7,COL5A2,CXCL1,DST,DUSP1,IGFBP3,MET,MMP10,MUC4,S100A2,S100P,SEMA3C,TACSTD2
ABI1		other				0.0441	EGR1
NR1I2		ligand-dependent nuclear receptor		0.563		7.1e-05	CXCL2,CXCL3,EGR1,GLUL,GSTP1,JUN,LCN2,MT-CO2,PDIA4,TGM2	178 (17)
USF2		transcription regulator				0.00793	IGFBP3,LGALS3BP,PIGR,THBS1
RPS6KA2		kinase				0.0333	EGR1
NMU		other				0.0417	BTG2,XBP1
MMP8		peptidase				0.0152	CXCL10,MET
NTRK1		kinase				0.000137	EGR1,FOS,LGALS1,WNT5A	142 (21)
GADD45A		other				0.00183	CXCL2,CXCL3,JUN	148 (19)
RNF216		enzyme				0.00767	CXCL10,IFIT1	98 (17)
IL12B		cytokine				0.0298	CEBPD,CXCL10,SOCS3
APC		enzyme		-1.089		9.53e-08	CD55,CLDN7,CXCL2,CXCL3,DHRS9,EDN1,GLUL,HES1,JUN,MMP10,PTGS2,SGK1,THBS1	150 (19)
GCNT1		enzyme				0.0333	FOS
PTPN11		phosphatase		0.618		3.22e-06	CD14,EGR1,FOS,JUN,MCL1,MET,OLFM4,SOCS3	143 (21)
MYL2		other				0.000685	CALR,HSPA5,LGALS1,PDIA3
EBF1		transcription regulator				0.0292	CXCL10,CXCL17,INSR,PRKAR2B,SOCS3
AFP		transporter				0.00644	EGR1,FOS	96 (7)
HES7		transcription regulator				0.0223	HES1
GPX1		enzyme		-1.964	bias	0.000144	CD14,CXCL10,CXCL3,TNFSF10,TXN	106 (10)
EGR1	0.619	transcription regulator		1.51	bias	4.66e-08	CXCL2,CXCL3,CXCL6,EGR1,F3,FTL,JUN,JUNB,PTGES,PTGS2,SGK1,SLC12A2,THBS1,TNFSF10	112 (17)
LEPR		transmembrane receptor		0.447		0.00624	EDN1,FOS,HSPA5,IDO1,IGFBP3,LCN2,SOCS3	145 (23)
ACVR1C		kinase				0.0294	FOS,JUNB
IL9		cytokine				0.0286	DSTN,JUNB,S100A10
CCN2		growth factor		1.224	bias	0.0354	EGR1,HES1,JUN,SOX4
NFKBIB		transcription regulator				0.000344	CXCL1,CXCL2,EGR1,NFKBIA,TNFSF10	136 (15)
GATA6		transcription regulator		1.091		0.00279	EDN1,HES1,PTGES,SEMA3C,SLPI,SPRR3,TGFB2,TNFSF10
ATG7		enzyme		-1.732		0.0315	AGR2,JUN,NFKBIA,SOCS3
POU4F3		transcription regulator				0.0223	FOS
GABRG2		ion channel				0.0223	FOS
BTK		kinase		-0.447		0.011	CXCL10,CXCL3,IFIT1,IFIT3,JUN
CXCL2	0.977	cytokine				0.000842	CXCL10,CXCL2,CXCL3	107 (14)
WBP1		other				0.0112	MCL1
TIMP3		other		-0.447	bias	0.000262	FKBP1A,FOS,JUN,MET,THBS1	116 (15)
NOS1		enzyme				0.0341	EGR1,FOS
MEF2A		transcription regulator		1.918	bias	3.8e-05	CXCL10,EDN1,FOS,IFIT3,JUN,MMP10,TGFB2	27 (3)
ERG		transcription regulator		0	bias	0.000853	BIRC3,CD164,CXCL1,DSTN,ITGA6,MET,PLAT,SOX4,THBS1	108 (10)
ABCC8		transporter				0.0152	MT-CO1,MT-CO3
SPARC		other		-1.982		0.0396	CEBPD,HES1,MPZL1,SLC34A2
EREG		growth factor				0.017	CXCL3,PTGS2
LY6E		other				0.00138	CD14,NFKBIA,PSCA
ARRB1		transcription regulator				9.17e-05	CXCL5,EGR1,F3,JUNB,PTGS2	140 (21)
COMMD1		transporter				0.0317	BIRC3,NFKBIA
ECSIT		transcription regulator				0.00334	JUNB,NFKBIA,PTGS2	99 (8)
DDIT3		transcription regulator		0.5		2.19e-09	CCDC80,CEBPD,ERO1A,HSPA5,LCN2,MCL1,NFE2L2,PDPN,PLAT,TGFB2,TGM2,TXNIP,XBP1	142 (15)
C9		other				0.00767	CXCL2,CXCL3	52 (5)
NR4A1		ligand-dependent nuclear receptor				0.0183	ADM,AKR1C1/AKR1C2,EHF,NFKBIA,PDIA3,SAT1,SPINT2,TNFSF10
HOXD3		transcription regulator				0.00138	IGFBP3,TGM2,THBS1
CCKAR		G-protein coupled receptor				0.00074	EGR1,MET
ADA		enzyme				0.00371	CXCL2,CXCL3,PLAT	62 (7)
LAMC1		other				0.0104	TGFB2,WNT5A
TGFBR1		kinase		-1.109		0.00246	C3,CFB,CXCL10,CXCL3,EDN1,ZFP36	134 (16)
FGF19		growth factor				0.0005	CXCL2,EGR1,FOS,LCN2,SGK1,SLPI	80 (11)
ETS1		transcription regulator				0.00421	B4GALT5,CD14,EGR1,JUNB,MCL1,MET,MUC4,TGFB2	120 (13)
ACADS		enzyme				0.0333	HSPA5
TBP		transcription regulator				0.00961	FOS,NFKBIA,PTGS2,XDH	144 (16)
TFF1		other				0.0112	PTGS2
HOXA4		transcription regulator				0.0104	CCN1,TGFB2
RGD1560225		other				0.00074	EDN1,PTGS2
PTCD1		other				0.00531	MT-ATP6,MT-CO2
IKZF1		transcription regulator		-1.446	bias	0.00117	CXCL2,HES1,IFIT3,INSR,NFKBIZ,PPP1R9A,S100A16,SLPI,TNS3,TXNIP	10 (2)
SEC23B		transporter				0.0333	HSP90B1
DDX17		enzyme				0.0152	JUN,LCN2
STK38		kinase				0.00182	CXCL2,CXCL3	117 (15)
KDELR1		transporter				0.0112	HSPA5
PAEP		other				0.00118	CXCL1,CXCL5,EDN1
PTPRT		phosphatase				0.0223	SOCS3
CHGA		other				0.000284	HSPA5,PTGS2,XDH
C5AR1		G-protein coupled receptor		1.254	bias	9.07e-06	C3,CD46,CD55,CXCL2,CXCL3,HSPA5,TGFB2	146 (19)
NOX1		enzyme				0.0249	F3,NFKBIA
MLLT3		transcription regulator				0.00253	EDN1,SGK1
F2RL3		G-protein coupled receptor				0.00182	EGR1,FOS	79 (7)
ATP2A1		transporter				0.00074	CALR,HSPA5	71 (7)
TNC		other				0.00147	CXCL3,CXCL6,FOS,MET	123 (15)
APOA1		transporter				0.0311	HSPA5,PTGS2,XDH
DDX3X		enzyme		-1	bias	0.000685	RPL36,RPLP1,RPLP2,XBP1
MECOM		transcription regulator				0.047	ITGA6,PBX1
FABP5		transporter				0.017	IFIT3,SOCS3
FASN		enzyme				0.0425	MET,PRKAR2B,PTGS2
FOXC2		transcription regulator				0.00488	INSR,MET,PTGS2,WNT5A
KLB		enzyme				0.00644	EGR1,FOS	84 (11)
HOXA5		transcription regulator				0.00237	EGR1,IER2,SAT1
Igkv1-117		other				0.00531	JUN,JUNB	79 (7)
IL2RB		transmembrane receptor				0.0135	FOS,JUN
ITGB3		transmembrane receptor				0.044	FOS,HSP90B1,PTGS2
KDR		kinase				0.0157	F3,PTGS2,XBP1
KNG1		other				0.00543	CALR,FOS,PTGS2	105 (22)
MAP2		other				0.0333	PRKAR2B
MYB		transcription regulator		-1.493	bias	8.99e-07	ADM,BIRC3,C3,CD14,CXCL2,CXCL6,HSPA5,IGFBP3,JUN,LCN2,PTGS2,SLC11A2	126 (18)
Pla2g2a		other				0.0112	PTGS2
RORC		ligand-dependent nuclear receptor		0.762		0.00714	ATP1B1,CXCL2,CXCL3,GSTP1,IL1R1,LCN2,SLC7A5
SIN3B		transcription regulator				0.00159	HES1,KLF6,TXNIP
SNAI2		transcription regulator		1		0.00793	CCN1,CXCL1,CXCL5,MUC1
SORL1		transporter				0.00253	FOS,INSR
STS		enzyme				0.047	CEBPD,XBP1
THBS1	0.523	other				0.0101	EGR1,TGFB2,THBS1
TRIM24		transcription regulator		-1.134	bias	0.000288	CXCL10,GLUL,IFIT3,IFNGR1,IL1R1,LGALS3BP,SAMD9L	81 (10)
TNFAIP6		other				0.00237	CXCL2,PPBP,SPINT2
VIPR1		G-protein coupled receptor				0.0007	CXCL10,CXCL2,CXCL3	112 (17)
SPEN		transcription regulator				0.0441	HES1
NBEAL2		other		-1	bias	3.27e-05	CXCL10,CXCL2,CXCL3,THBS1	125 (16)
ADAMTS12		peptidase				0.00299	CXCL10,LCN2,LGALS1
EPGN		growth factor				0.0112	FOS
SNX5		transporter				0.0112	INSR
C5AR2		G-protein coupled receptor				0.017	CXCL2,CXCL3
WNK3		kinase				0.0112	SLC12A2
TAF4B		transcription regulator				0.00019	FST,ITGA6,JUN,NFKBIA
PAGR1		other				0.0333	CEBPD
TAX1BP3		transcription regulator				0.0112	FOS
UACA		other				0.00335	CEBPD,HSPA5
MANF		other				0.00644	HSPA5,XBP1
Manf		other				0.000373	HSP90B1,HSPA5
KLF7		transcription regulator				0.000215	IFIT1,IFIT3,TNFSF10
IFNL4		cytokine				0.009	CXCL10,IFIT1	67 (6)
ACKR3		G-protein coupled receptor				0.047	ADM,CFH
ABCA1		transporter				0.0261	CXCL3,HSPA5,PTGS2
TNIP1		other		-1.154	bias	0.00113	CCDC80,CXCL2,CXCL3,LCN2	123 (11)
GRB10		other				0.000215	FOS,INSR,TGM2	74 (10)
ITGAL		transmembrane receptor				0.017	HES1,MMP10
WARS1		enzyme				0.0441	NFKBIA
RIPK1		kinase		1.953	bias	0.00314	CXCL1,CXCL10,CXCL2,WNT5A	109 (17)
CCR4		G-protein coupled receptor				0.00253	CXCL3,FOS	86 (7)
TCF12		transcription regulator		-1.236		0.0209	AZGP1,GJB2,GLUL,JUN,KLF6
EFNA4		kinase				0.0116	KRT13,PLAT,SPRR3
BICD2		other				0.00074	CXCL10,IFIT1
RPTOR		other				0.0227	IL1R1,JUN,MT-CO1,PTGS2,SOCS3
PRNP		other		1.633		3.51e-05	EGR1,FST,HSP90B1,HSPA5,HSPB1,NFKBIA,PDIA3	79 (10)
VCP		enzyme				0.0443	DUSP1,HSPA5
NDRG1		kinase		1.561		8.19e-06	CXCL1,CXCL2,CXCL3,CXCL5,FOS,JUN,MET	153 (21)
PAPOLA		enzyme		1.98	bias	1.54e-08	MT-ATP6,MT-CO1,MT-CO2,MT-CO3
IRF3		transcription regulator		1.688	bias	2.56e-05	B4GALT5,BIRC3,CXCL1,CXCL10,FST,IFIT1,IFIT3,JUNB,LCN2,SAMD9L,TNFSF10	126 (18)
PDCD4		other				0.0189	JUN,PTGS2
HTT		transcription regulator				0.000497	DNAJC3,EGR1,FOS,GLUL,GSN,HSPA5,JUN,JUNB,KLF5,MMP10,MT-CO3,MT-CYB,NDUFB2,NFE2L2,SGK1,SLC12A2,SLC40A1,TGM2,XBP1	151 (27)
ZBTB18		transcription regulator				0.00299	FST,IGFBP3,MET
RAMP3		G-protein coupled receptor				0.0223	FOS
LMO2		transcription regulator		1		0.00539	CDH13,GOLM1,GSN,LGALS1,PBX1,PLSCR1,SLC40A1,TGFB2,TXNIP
PLK2		kinase				0.00299	CXCL10,EDN1,PLAT
LTB4R		G-protein coupled receptor				0.00543	CXCL2,CXCL3,PTGS2	147 (17)
MVP		other		1.165	bias	1.41e-05	CXCL2,CXCL3,CXCL6,JUN	113 (14)
MAP2K3		kinase		1	bias	0.00121	CXCL10,GSTP1,PTGS2,SGK1,TNFSF10	143 (21)
IL13		cytokine		1.321	bias	2.76e-16	C3,CD14,CFI,CP,CTSS,CXCL1,CXCL10,CXCL2,CXCL3,CXCL5,CXCL6,EGR1,F3,FKBP1A,GSN,IDO1,IFNGR1,IL1R1,IRAK3,JUN,KLF6,MCL1,MMP10,PTGES,PTGS2,SLC26A4,SLPI,SOCS3,SPINT2,TGM2,THBS1,WNT5A	143 (17)
TAZ		enzyme		1.346		4.9e-06	CCN1,COL5A2,CXCL2,CXCL3,DUSP1,EDN1,IFIT1,KLF6,MET,PTGS2,SEMA3C,SLC40A1,TFPI2,THBS1	76 (12)
S1PR1		G-protein coupled receptor				0.0208	JUNB,PTGS2
PRKCB		kinase		1.969	bias	0.00433	EGR1,FOS,JUN,PTGS2	96 (18)
LRP1		transmembrane receptor		0.686		0.00407	CD14,INSR,PTGS2,WNT5A	88 (7)
SRD5A1		enzyme				0.0341	INSR,LCN2
FANCE		other				0.0112	HES1
YY1		transcription regulator		-0.613		0.000817	BTG2,CALR,EDN1,EGR1,FOS,HSPA5,IL1R1,NFKBIZ,TGFB2,TGM2,XIST	83 (7)
BID		other				0.0208	CTSS,MT-CO2
EPCAM		other				0.00334	EGR1,FOS,JUN	119 (14)
TCF4		transcription regulator		-0.535		7.33e-07	CD55,DSTN,FAM83A,HES1,HSP90B1,IDO1,IGFBP3,MCL1,PDIA4,PTGS2,RPL35A,SAMD9L,SOCS3,TNFSF10,TNS3,TXNIP,XBP1
HDAC4		transcription regulator		-1.991		0.0227	FOS,FST,JUN,MMP10,PTGS2
HSPA5	0.839	enzyme		0.612		2.21e-05	CD47,CXCL10,HSP90B1,HSPA5,IFIT1,XBP1	55 (7)
ILF3		transcription regulator		1.489	bias	0.00053	CD14,CFH,CXCL1,CXCL10,FOS,STEAP4
CBR1		enzyme				0.0223	PTGS2
GSTO1		enzyme		-0.579	bias	6.49e-07	F3,IFIT1,PBX1,SAMD9,SAT1,SLFN5,SOX4,THBS1
RTKN		other				0.00428	BIRC3,FOS
LRPPRC		other		0.378		6.5e-12	MT-ATP6,MT-CO1,MT-ND1,MT-ND2,MT-ND3,MT-ND5,MT-ND6
PDPK1		kinase				0.0116	CD47,CXCL10,XIST
LGALS3		other				0.00152	COL5A2,CXCL2,CXCL3,ITGA6,MUC1,SOCS3	138 (18)
RBFOX1		other				0.0333	GSN
CFD		peptidase				0.0112	C3
KRIT1		other				0.000284	JUN,TGFB2,THBS1	56 (3)
CDK5		kinase		1.501		2.31e-06	CD14,CXCL2,IGFBP3,JUN,S100P,XBP1	122 (10)
IL17RA		transmembrane receptor				0.00816	CXCL2,CXCL3,CXCL6	136 (17)
ARID1A		transcription regulator		-0.563		1.15e-05	CCDC80,CEACAM6,CXCL1,CXCL2,HES1,IGFBP3,ITGA6,KRT6A,MSLN,OCIAD2,STEAP4,WNT5A
TNFAIP8		other				0.001	CXCL3,DUSP1,TGFB2
KDM5B		transcription regulator		-0.728	bias	0.000249	EGR1,FST,GJB2,LGALS3BP,SAT1,SOX4,TGFB2,XBP1
GTF2I		transcription regulator				1.91e-05	FOS,HSPA5,PDIA4,THBS1
RHO		G-protein coupled receptor		0		0.00121	CEBPD,CTSS,FOS,SGK1,XBP1
TH		enzyme				0.0223	FOS
CDK8		kinase		1	bias	0.0016	CXCL1,CXCL2,FST,KLF5
CASR		G-protein coupled receptor		0.905	bias	4.31e-07	AGR2,CXCL10,EDN1,EGR1,IGFBP3,LGALS1,PTGS2,SOCS3,TGFB2,TXN,TXNIP	145 (23)
SIN3A		transcription regulator				0.000757	GSTP1,INSR,KLF6,PTGS2,TXNIP	45 (4)
LPAR3		G-protein coupled receptor				0.0441	KLF5
ADRB1		G-protein coupled receptor				0.0249	HSPA5,THBS1
PPP3CA		phosphatase				0.000631	C3,CXCL2,FTL,GSTP1,PDPN,PTGS2	45 (3)
IL11RA		transmembrane receptor				1.75e-05	CXCL3,FOS,JUNB,KLF5,MMP10,SOCS3	137 (19)
NPC2		transporter				0.0417	PTGES,PTGS2
IFNB1		cytokine		0.066	bias	5.82e-08	APOL6,CD14,CXCL10,CXCL2,CXCL3,CXCL6,FOS,IDO1,IFIT1,IFIT3,IFNGR1,IL1R1,PLAAT4,PTGS2,THBS1,TNFSF10,XIST	127 (16)
EIF4E		translation regulator		1.387	bias	0.0327	ATOX1,LGALS3BP,MCL1,NFKBIA,PPBP,RPL35
NR3C2		ligand-dependent nuclear receptor		1.219		1.19e-08	ATP1B1,CXCL6,EDN1,EGR1,FKBP1A,JUNB,LCN2,MMP10,PLAT,PTGS2,SEMA3C,SGK1,TGM2	135 (20)
DACH1		transcription regulator		-1.807	bias	6.21e-10	CXCL3,EFEMP1,EGR1,FOS,IER2,IGFBP3,JUN,PLAT,PTGS2	131 (12)
CREB3		transcription regulator				0.017	HSPA5,XBP1
FGF7		growth factor		1.214	bias	0.0115	CEBPD,DDX5,NFE2L2,S100A10
PLAT	0.659	peptidase		1.982	bias	0.000685	CXCL10,FOS,JUN,PLAT	152 (21)
THEM4		enzyme				0.0112	PTGS2
AKAP13		other				0.0441	FOS
ELANE		peptidase		1.461		5.51e-07	CD14,CEBPD,CXCL2,CXCL5,FOS,HSPA5,SLPI	152 (17)
HSPD1		enzyme				0.00299	CXCL2,CXCL3,SOCS3	118 (19)
GAB3		other				0.0223	IFIT1
GRIN1		ion channel				0.0352	FST,IGFBP3,XDH
CDK5R2		other				0.0333	FOS
RAPGEF4		other				0.00253	CALR,THBS1
GATA1		transcription regulator		1.89	bias	0.00191	BTG2,CALR,CD164,CPD,EGR1,HIPK2,ITGA6,JUNB,NCOA7,TGM2
IL6ST		transmembrane receptor				0.00716	EGR1,JUN,JUNB,SOCS3	128 (23)
SDC1		enzyme				3.27e-05	CXCL2,CXCL3,JUNB,TGM2	126 (18)
Tnxa-ps1		other				0.0112	DUSP1
TIMP1		cytokine				0.00644	IGFBP3,MET,PLAT
miR-6882-5p (miRNAs w/seed ACAAGUC)		mature microRNA				0.0338	ATP1B1,NFKBIA,TSPAN12
miR-6728-3p (miRNAs w/seed CUCUGCU)		mature microRNA		-1.342	bias	0.0292	CXCL2,DST,HIPK2,IDO1,S100A10
miR-7158-3p (miRNAs w/seed UGAACUA)		mature microRNA				0.0417	CXCL1,CXCL2
miR-6901-5p (miRNAs w/seed GCAGGAA)		mature microRNA		0	bias	0.0456	ATOX1,CXCL3,MMP10,POLR2J2/POLR2J3,S100A16,UBL5
miR-6892-5p (miRNAs w/seed UAAGGGA)		mature microRNA				0.025	CD46,CEBPD,PSCA
miR-7848-3p (miRNAs w/seed UACCCUC)		mature microRNA		-1	bias	0.0186	AZGP1,CEACAM6,CHCHD2,GJB2
miR-6858-3p (miRNAs w/seed AGCCAGC)		mature microRNA		0	bias	0.0254	B4GALT5,IGFBP3,RPL35,SH3BGRL3
miR-6774-3p (miRNAs w/seed CGUGUCC)		mature microRNA		-1	bias	0.0306	APOL6,KLF6,TMSB10/TMSB4X,TSPAN3
miR-6838-3p (miRNAs w/seed AGUCCUG)		mature microRNA		-1	bias	0.02	APOL6,FST,MET,SH3BGRL3
miR-510-3p (miRNAs w/seed UUGAAAC)		mature microRNA				0.047	ATOX1,TNFSF10
miR-6740-3p (miRNAs w/seed GUCUUCU)		mature microRNA		-1.342	bias	0.0209	CXCL17,DST,DUSP1,EHF,RPL35
RPS6KA3		kinase				0.017	FOS,PTGS2
FOXL1		transcription regulator				0.0223	WNT5A
PTGFR		G-protein coupled receptor				0.017	FOS,PTGS2
RND3		enzyme				0.0228	HES1,PTGS2
GAST		other		1.709	bias	5.18e-05	EGR1,FOS,HES1,JUN,NFKBIA,PTGS2,RPL35A	121 (22)
SDCBP		enzyme				0.0317	ITGA6,SOX4
RPL22		translation regulator				0.000366	DNAJC3,HSPA5,XBP1	64 (8)
BTG1		transcription regulator				0.0333	JUN
IRF9		transcription regulator		1.478		0.000262	CXCL10,IFIT1,IFIT3,SOCS3,TNFSF10	133 (20)
XPO1		transporter				0.017	IGFBP3,MET
CXCL3	1.317	cytokine		1.977	bias	4.17e-05	CXCL10,CXCL3,ITGA6,PLA2G2A	85 (8)
ENTPD1		enzyme				0.00644	CXCL2,CXCL3	120 (16)
IRAK3	0.546	kinase				0.00452	CXCL2,CXCL3,NFKBIA	128 (16)
RPN2		enzyme				0.0112	GSTP1
CCR1		G-protein coupled receptor				0.0391	CTSS,FOS
DUSP5		phosphatase				0.00138	EGR1,SLPI,ZFP36
ELF4		transcription regulator				0.00816	CXCL2,DUSP1,PPBP
ABCB7		transporter				0.00253	FTL,TXN
ARHGDIB		enzyme				0.0223	PTGS2
HNRNPK		other		0.747		0.0022	ITGA6,MMP10,NFE2L2,PTGS2
BTG2	0.468	transcription regulator		-1.729	bias	0.000932	BTG2,CXCL1,CXCL2,CXCL3	143 (11)
TMBIM6		other				0.0208	HSPA5,XBP1
PTGER1		G-protein coupled receptor				0.009	FOS,PTGS2	101 (7)
MAML1		transcription regulator				0.017	EGR1,HES1
INHBC		growth factor				0.0333	JUNB
FOS	0.91	transcription regulator		1.016		1.43e-17	AQP3,C3,CD14,CD164,CXCL10,CXCL3,EDN1,EGR1,F3,FOS,GSTP1,HSP90B1,HSPA5,IRAK3,ITGA6,JUN,JUNB,KLF6,KRT13,LGALS3BP,MALAT1,MET,MMP10,MSLN,NFE2L2,OCIAD2,PDPN,PLAT,PTGS2,RPL39,S100A10,SEMA3E,SLPI,SOCS3,TXN,WNT5A,XDH	157 (18)
FOSL1		transcription regulator		0.181		4.22e-09	ADM,CCN1,CXCL6,EDN1,EGR1,FOS,JUN,JUNB,MET,MMP10,THBS1	155 (18)
CXCR2		G-protein coupled receptor				0.00299	CXCL10,CXCL2,CXCL3	140 (16)
GRN		growth factor				0.000321	C3,CD14,CTSS,CXCL2,LGALS3BP,TXNIP,XBP1
PAX3		transcription regulator				0.00177	F3,FKBP1A,HSPG2,MET,SOX4,TFPI2,TGFB2,TSPAN3	106 (7)
DRD2		G-protein coupled receptor		1.101		0.0016	FOS,IGFBP3,JUN,THBS1	104 (20)
MIF		cytokine		1.459	bias	1.75e-05	CXCL2,CXCL3,DUSP1,FOS,IL1R1,JUN,MET,PTGS2,TRIM22	167 (24)
BRCA1		transcription regulator		0.933		0.000205	EGR1,H3-3A/H3-3B,HSPB1,IFIT1,IFIT3,NFE2L2,PLSCR1,S100A2,SAT1	116 (7)
WRN		enzyme				0.00767	CXCL1,CXCL2
CNR2		G-protein coupled receptor				0.0041	CXCL10,EGR1,PTGS2	127 (19)
MAPK1		kinase		-0.449		3.41e-09	APOL6,ATP1B1,B3GALT4,CCDC80,CFB,DUSP1,EGR1,FOS,HLA-C,IFIT1,IFIT3,JUN,JUNB,LGALS1,LGALS3BP,MCL1,NFE2L2,PLSCR1,PTGS2,TNFSF10,TRIM22	124 (22)
EDNRA		transmembrane receptor				0.0119	FOS,PTGS2
HDAC1		transcription regulator		1.151		9.5e-07	CEACAM6,CXCL1,DUSP1,EGR1,FOS,GLUL,GSTP1,HES1,LCN2,MUC4,NFKBIA,OLFM4,PTGS2,SGK1,TGM2	151 (21)
TAF6		transcription regulator				0.0391	HES1,JUN
FSHB		other				0.0271	PLAT,SGK1
GRAP		other				0.0223	FOS
MMP11		peptidase				0.0294	PTGS2,XBP1
ANXA1		enzyme				0.0286	CXCL2,LGALS1,PTGS2
PTPN1		phosphatase				3.42e-05	CXCL2,CXCL3,DUSP1,INSR,MET,NFKBIA	114 (11)
KCNJ11		ion channel				0.00531	MT-CO1,MT-CO3
XPA		other				0.00253	FOS,PTGS2
RAB7A		enzyme				0.00182	EGR1,FOS	106 (14)
S1PR3		G-protein coupled receptor				0.000842	FOS,JUN,PTGS2	138 (25)
CLEC4E		other				0.0341	CXCL2,CXCL3
SNAI1		transcription regulator		-0.896		8.81e-05	CCN1,CD46,CD55,CLDN7,FOS,FST,GSN,MUC1,PTGS2
CFL1		other				0.00074	DSTN,JUN
NR3C1		ligand-dependent nuclear receptor		0.099		1.76e-15	ADM,ATP1B1,BIRC3,CCN1,CD47,CDC42EP3,CEBPD,CXCL10,CXCL2,CXCL3,CXCL6,DDX5,DUSP1,EDN1,EGR1,F3,FOS,GLUL,GSTP1,IDO1,IER2,INSR,JUN,LCN2,MCL1,MMP10,NFKBIA,PDPN,PIGR,PLAT,PTGS2,S100P,SEMA3C,SGK1,SOX4,STOM,THBS1,TXN,WNT5A	161 (17)
FKBP10		enzyme				0.0311	COL5A2,PDPN,PTGS2
RAB5B		enzyme				0.0112	FOS
CRY1		enzyme				0.009	FOS,SGK1
GFAP		other				0.0208	HSPA5,ITGA6
VTN		other		0.469	bias	0.000382	CXCL3,F3,PTGS2,S100A10	125 (20)
HRAS		enzyme		-0.222		3.25e-18	ADM,BIRC3,BTG2,CCDC80,CCN1,CEBPD,CFB,CFH,COL5A2,CTSS,CXCL1,CXCL10,CXCL2,CXCL3,CXCL5,DUSP1,EFEMP1,EGR1,FOS,GJB2,GSN,HES1,HSPB1,IGFBP3,ITGA6,JUN,JUNB,KLF5,KLF6,MET,MMP10,NFKBIA,PTGS2,RPL39,RPLP1,SOCS3,SOX4,TGFB2,TGM2,THBS1,TMSB10/TMSB4X	140 (16)
PDIA6		enzyme				0.000125	HSP90B1,HSPA5
NR5A2		ligand-dependent nuclear receptor		1.246	bias	0.000124	C3,CEBPD,CXCL10,FOS,JUN,JUNB,TGFB2,TNFSF10	140 (22)
HDC		enzyme				0.017	FOS,PTGS2
AGO2		translation regulator		-1.802	bias	0.00817	FOS,MT-CO1,MT-CYB,MT-ND2,MT-ND4,MT-ND5
PTK2B		kinase				0.0189	FOS,JUN
ACTB		other				0.0271	DSTN,STEAP4
PARD6A		other				0.0333	MMP10
ZFPM1		transcription regulator				0.000245	CPD,IFNGR1,IL1R1,IRAK3,KLF6,PBX1
POU2AF1		transcription regulator				0.016	IFIT3,LGALS1,MCL1,S100A10
RARRES2		transmembrane receptor				0.0271	CD55,CXCL2
GPX4		enzyme				0.00644	PDIA3,TXN
ACE2		peptidase		0		0.000761	CXCL10,CXCL2,CXCL3,PTGS2	123 (14)
FOXA1		transcription regulator		0.822		0.000611	AGR2,AQP3,CXCL10,MUC4,S100A2,SLC12A2,SLPI,XBP1
EPO		cytokine		1.909	bias	4.11e-05	EDN1,EGR1,FOS,GLUL,JUN,JUNB,MCL1,NFKBIA,PTGS2,SLC11A2,SOCS3,TNFSF10,TXNIP	128 (20)
DDX5	0.644	enzyme		1.342	bias	8.14e-05	FOS,JUN,LCN2,MT-CO2,NDUFB2,WNT5A	94 (6)
BACH1		transcription regulator				0.0395	DUSP1,FTL,SLC40A1
Ccl2		cytokine		1.929	bias	0.00433	CD14,CXCL10,CXCL2,CXCL3	115 (14)
EPOR		transmembrane receptor				0.000294	JUN,JUNB,SLC40A1,SOCS3	126 (23)
TCL1A		transcription regulator				6.45e-05	CTSS,CXCL3,FOS,LCN2,MCL1,SLC40A1,STEAP4	135 (13)
ELK3		transcription regulator				0.00644	EGR1,FOS
HSF2		transcription regulator				0.00879	HSPB1,JUN,TXN
ERC1		other				0.000373	NFKBIA,PTGS2	103 (7)
EHF	0.416	transcription regulator		1.664		0.000747	EHF,KLF5,MET,MUC1,PLAT,SPRR3
BMP2		growth factor		1.077	bias	0.00433	F3,FOS,FST,IGFBP3,JUN,JUNB,PTGS2,TGM2	131 (20)
ERBB2		kinase		-0.522	bias	5.11e-21	AGR2,BIRC3,BTG2,CCDC80,CD164,CD47,CDC42EP3,CLDN7,COL5A2,CPD,CXCL10,CXCL3,EDN1,EGR1,EHF,ELF3,F3,FOS,HES1,HSPB1,IGFBP3,ITGA6,JUN,JUNB,LCN2,LGALS1,MCL1,MMP10,MSLN,MUC1,PBX1,PDIA4,PLAT,POLR2J2/POLR2J3,POLR2L,PTGES,PTGS2,S100P,SLC6A14,SLC7A5,SLPI,SOX4,SPINT2,STEAP4,TACSTD2,THBS1,TMEM106B,TSPAN1,TSPAN3,WNT5A,XBP1	154 (23)
UBE2I		enzyme		1.067		0.000761	CEBPD,CXCL10,SGK1,XBP1	128 (12)
CGA		other		-0.557		0.00114	HSP90B1,HSPA5,PDIA3,PDIA4,PTGS2,SGK1	77 (7)
ERO1A	0.573	enzyme				0.00074	CXCL2,CXCL3	75 (7)
THBS4		other		1.949	bias	0.000549	CALR,CXCL10,HSPA5,TGFB2	19 (3)
FRAT1		other				0.0223	JUN
KLF5	0.519	transcription regulator		-0.161		8.5e-06	CEBPD,CXCL6,DUSP1,JUN,KLF5,NFKBIZ,PTGES,SOX4	106 (13)
SSTR2		G-protein coupled receptor				0.0317	FOS,THBS1
PRC1		other				0.0112	PTGS2
SAFB		other		-1.89	bias	2.62e-06	CXCL10,FOS,HLA-C,JUN,RPL35A,S100P,TNFSF10	72 (7)
FUBP1		transcription regulator				0.00253	RPL32,WNT5A
IKZF3		transcription regulator		-1.067	bias	0.00833	IFIT3,NFKBIZ,S100A16,TNS3
RHCE/RHD		transporter				0.0223	CD47
PPP5C		phosphatase				0.009	DUSP1,SGK1	79 (7)
EIF4EBP2		translation regulator		-1.875	bias	0.000433	CEBPD,CXCL10,EGR1,PTGS2	85 (7)
PARP9		enzyme				0.017	IFIT1,IFIT3
IL7		cytokine		1.937	bias	0.000273	CXCL1,CXCL2,CXCL3,IL1R1,MCL1,SOCS3,TNFSF10,XBP1	147 (20)
PTPN3		phosphatase				0.0249	MMP10,TGM2
IL27RA		transmembrane receptor				0.0108	CXCL10,LCN2,SOCS3
POLG2		enzyme				0.0333	IFIT3
CCL11		cytokine		1.067	bias	0.00048	CXCL2,CXCL3,CXCL5,CXCL6,PPBP	141 (15)
IL1RL1		transmembrane receptor				0.0443	CXCL10,CXCL3
NMI		transcription regulator				0.0441	PTGS2
LYN		kinase				0.016	EGR1,NFKBIA,NFKBIZ,SOCS3
ARHGEF11		other				0.0333	FOS
GSK3B		kinase		-0.392		0.000106	BIRC3,CXCL6,FOS,LCN2,MCL1,NFKBIZ,PTGS2,TNFSF10	162 (21)
TFF3		other				0.00183	CD55,FOS,NEAT1
NAB2		transcription regulator				0.00138	F3,FOS,TNFSF10	83 (8)
JAG1		growth factor		0.673	bias	0.00137	DUSP1,HES1,IGFBP3,NR2F2,TGFB2	36 (5)
RHOA		enzyme				0.0245	CXCL10,CXCL5,FOS,JUN
Gm12602		other				0.0135	BTG2,DHRS9
RET		kinase		0	bias	0.000299	DNAJC3,EGR1,FOS,ITGA6,MET,MMP10,MYL6,TGFB2	157 (24)
MMUT		enzyme				0.0223	LCN2
ANGPTL4		other				0.0189	CXCL3,XBP1
ATF5		transcription regulator				0.000158	MCL1,PLAT,TXNIP	13 (2)
CYP2J2		enzyme				0.0294	CXCL6,NFKBIA
NFKBIA	0.623	transcription regulator		1.894		5.22e-22	AZGP1,BIRC3,BTG2,C3,CDH13,CEBPD,COL5A2,CP,CXCL1,CXCL10,CXCL2,CXCL3,CXCL6,DUOXA2,ERAP2,ERO1A,F3,FOS,HES1,HSPA5,JUN,JUNB,KLF5,LCN2,MT-CO3,MT-CYB,NFKBIA,OLFM4,PLAT,PTGES,PTGS2,SAT1,SEMA3C,SGK1,SLC12A2,SOCS3,TGFB2,TNFSF10	150 (16)
VEZF1		transcription regulator				0.0333	EDN1
UHRF1		transcription regulator				0.0441	WNT5A
RARA		ligand-dependent nuclear receptor		-1.585		8.86e-07	CD14,CEACAM6,CP,CTSS,CXCL5,DUSP1,EGR1,FOS,HLA-C,IL1R1,JUN,LGALS1,LGALS3BP,PTGS2,RARRES1,SAMD9,XBP1	171 (22)
PA2G4		transcription regulator				0.009	AGR2,PDPN
CASP8AP2		transcription regulator				0.0333	MCL1
FLT3		kinase				0.014	CXCL10,IFIT3,MCL1
CCR5		G-protein coupled receptor		1.35	bias	6.99e-06	CXCL10,CXCL2,CXCL3,F3,FOS,SLPI	115 (14)
RAN		enzyme				0.0441	MCL1
DYSF		other				0.00454	CD55,CTSS,CXCL10,FTL,HSPB1
SCIN		other				0.0441	GSN
EFNA3		kinase				0.0123	KRT13,PLAT,SPRR3
UBE2V1		transcription regulator				0.0223	FOS
GHRL		growth factor		0.681		0.00155	EDN1,FOS,IL1R1,PTGS2,SOCS3	121 (19)
MST1R		kinase				0.00452	CXCL3,FOS,JUN	121 (21)
SERPIND1		other				0.00182	EGR1,KLF5
CFTR		ion channel		-1.709		7.44e-05	CFH,CFI,CXCL3,NFKBIA,NFKBIZ,PTGS2,SOCS3	141 (16)
IFNLR1		transmembrane receptor				7.54e-07	CXCL10,CXCL2,CXCL3,CXCL6,IFIT3,PTGS2,THBS1	95 (13)
ADM2		other				0.0228	FOS,IGFBP3
GAB1		other				0.017	CXCL10,EGR1
INHBE		growth factor				0.0112	JUNB
CREB3L1		transcription regulator				0.00138	AGR2,HSP90B1,HSPA5
KIT		transmembrane receptor				0.000321	CD164,CXCL10,CXCL3,IDO1,IFIT3,MCL1,SOCS3	120 (18)
C7		other				0.00428	CXCL2,CXCL3	52 (5)
CREBBP		transcription regulator		1.98	bias	1.92e-07	CCN1,CDC42EP3,CXCL10,DUSP1,EGR1,FOS,ITGA6,JUN,KMO,LGALS3BP,NFE2L2,NFKBIA,PBX1,PTGS2,SOCS3,STOM,TMPRSS4,TNFSF10,XIST	148 (21)
DCN		other		0.728		0.000375	CXCL10,DUSP1,FST,MET,THBS1	130 (15)
TXN	-0.711	enzyme				0.0176	FOS,NFKBIA,TXN
BAG1		other				0.0116	FOS,JUN,PTGS2
EXOSC10		kinase				0.0333	FOS
PCYT1A		enzyme				0.00267	CXCL2,FST,GSN
FASLG		cytokine		1.119		0.00237	CXCL10,EGR1,FOS,TGFB2	117 (23)
ZBTB17		transcription regulator				0.0136	CD46,EGR1,JUN,ZFP36
GNAQ		enzyme		1.99	bias	1.29e-08	ADM,BTG2,CXCL3,EDN1,EGR1,FOS,FST,PLAT,PLSCR1,PTGS2,SGK1,SOCS3,TGFB2	163 (24)
RING1		transcription regulator				0.000373	FOS,JUN	31 (4)
TGIF2LX		transcription regulator				0.0441	PPBP
GAPDH		enzyme		-0.762		0.000932	CXCL1,DUSP1,HLA-C,TXNIP
FAM177A1		other				0.000373	CXCL1,CXCL2	63 (6)
ANGPTL7		other				0.00074	INSR,SOCS3
COP1		enzyme		-0.651	bias	0.00185	C3,CXCL10,CXCL3,FOS,KRT13	96 (7)
IRX5		transcription regulator				0.001	CXCL10,PPBP,TNFSF10
DUSP14		phosphatase				0.009	NFKBIZ,PLAT
CHRM2		G-protein coupled receptor				0.0112	EGR1
ACP1		phosphatase				0.0441	FOS
NCOA6		transcription regulator				0.00767	FOS,HSPA5	111 (11)
CUX1		transcription regulator		0.373		8.19e-06	CXCL1,CXCL10,CXCL2,CXCL3,CXCL6,THBS1,WNT5A	78 (7)
Mt3		other				0.00074	CEBPD,GSTP1
CALCA		other		0.867		0.000961	ADD3,EDN1,FOS,GOLGB1,IFNGR1,JUNB,LGALS1,NFKBIA	110 (20)
CDC42		enzyme				0.00699	FOS,JUN,TGM2	118 (19)
CCR2		G-protein coupled receptor		0.74	bias	5.64e-06	CXCL10,CXCL2,CXCL3,CXCL6,HSPG2,SLPI,TGFB2,TGM2,THBS1	151 (20)
COL10A1		other				0.0112	HSPA5
CRABP2		transporter				0.0441	BTG2
Gcg		other				0.0273	ATP1B1,FOS,RARRES1
GCG		other		1.952	bias	0.0142	BTG2,FOS,FST,GSTP1
RC3H1		enzyme		-1.633	bias	1.44e-06	CXCL2,CXCL6,EDN1,HSPB1,IFIT1,IFIT3,PLSCR1,WNT5A	144 (14)
C5		other				0.000842	CXCL2,CXCL3,SOCS3	126 (17)
HIC1		transcription regulator				0.0311	FST,LCN2,TNS3
Gm21596/Hmgb1		transcription regulator				0.0341	CXCL3,CXCL6
Hspa1b		other				0.0333	FOS
HSPA1A/HSPA1B		enzyme				0.000366	CXCL2,FOS,XBP1	100 (7)
CYP2C9		enzyme				0.0333	DUSP1
IFNA1/IFNA13		cytokine		1.481	bias	0.00048	CXCL10,IFIT1,PLAAT4,PLSCR1,PTGS2	111 (19)
IFNA16		cytokine				0.000573	CXCL10,IFIT1,PLAAT4
Irs4		other				0.0333	EGR1
PPP1R15A		other				0.00159	HSPA5,MCL1,XBP1
HAVCR1		other		1.131		0.00744	CALR,CCN1,JUN,NFKBIA,SOCS3	95 (13)
Mt1		other				0.000221	FOS,GSTP1,JUN,NFKBIA	78 (7)
Mt2		other				0.00237	FOS,GSTP1,JUN
MUC1	1.156	other		0.14	bias	0.00298	HSPA5,IFIT3,MUC1,NFKBIA,XBP1	86 (7)
Nedd4		enzyme				0.0223	THBS1
P2RX7		ion channel				0.0294	CXCL10,TNFSF10
PLN		transporter				0.0352	HES1,HSP90B1,MYL6
RBPJ		transcription regulator		0.014		0.00257	DUSP1,FOS,HES1,JUN,SOX4,TGFB2,WNT5A	133 (18)
SULT1E1		enzyme				0.0271	LCN2,PTGS2
TCF7		transcription regulator				0.0176	CEBPD,FOS,MET
FUS		transcription regulator				0.00359	HSP90B1,HSPA5,RPS15,RPS26
Fus		transcription regulator		-1.987	bias	0.00204	HSP90B1,HSPA5,RPS15,RPS26
Brd4		kinase				0.00253	FOS,NFKBIA
PCDH11Y		other				0.0228	JUN,PTGS2
MAP3K7		kinase		0.687	bias	5.24e-12	BIRC3,CD14,CFB,CXCL10,CXCL2,CXCL6,IFIT1,IFIT3,JUN,PTGS2,SLPI,TNFSF10,WNT5A	142 (15)
[truncated: 74 more rows]

## Sheet: suprabasal conjunctival epith
Upstream Regulator	Expr Log Ratio	Molecule Type	Predicted Activation State	Activation z-score	p-value of overlap	Target Molecules in Dataset	Mechanistic Network
Irp		group			0.00292	FTL
Stat3-Stat3		complex			0.00953	FTL
Cbp/p300-Maf-Nfe2l2		complex			0.00159	FTL
Fc gamma receptor		group			0.00848	TNIP3
CYB561A3		enzyme			0.00478	FTL
BTNL2		transmembrane receptor			0.0198	GJB2
PRKAG3		kinase			0.0433	FTL
NAALADL2		other			0.00239	AGR2
TRIM2		enzyme			0.00583	FTL
GJB6		transporter			0.00106	GJB2
SPDEF		transcription regulator			0.0198	AGR2
TINCR		other			0.00636	FTL
MALAT1		other			0.0114	PIP
BCOR		transcription regulator			0.014	GJB2
ITGB2		transmembrane receptor			0.0135	TNIP3
EGLN		group			0.0423	FTL
VHL		transcription regulator			0.0366	FTL
PRKAA1		kinase			0.0454	GJB2
SHC1		other			0.019	FTL
TAF4		transcription regulator			0.0253	GJB2
HSP90AA1		enzyme			0.00292	GJB2
TFRC		transporter			0.0234	FTL
ATG5		other			0.0216	AGR2
miR-4536-3p (miRNAs w/seed CGUGCAU)		mature microRNA			0.0161	TNIP3
miR-154-3p (and other miRNAs w/seed AUCAUAC)		mature microRNA			0.013	GJB2
miR-181a-2-3p (and other miRNAs w/seed CCACUGA)		mature microRNA			0.042	GJB2
miR-3909 (and other miRNAs w/seed GUCCUCU)		mature microRNA			0.0454	GJB2
miR-877-5p (and other miRNAs w/seed UAGAGGA)		mature microRNA			0.0182	PIP
miR-202-3p (and other miRNAs w/seed GAGGUAU)		mature microRNA			0.0341	TNIP3
miR-26a-1-3p (and other miRNAs w/seed CUAUUCU)		mature microRNA			0.0153	GJB2
miR-380-3p (and other miRNAs w/seed AUGUAGU)		mature microRNA			0.0169	TNIP3
miR-4470 (miRNAs w/seed GGCAAAC)		mature microRNA			0.0182	PIP
mir-133		microRNA			0.0185	FTL
miR-140-3p (and other miRNAs w/seed ACCACAG)		mature microRNA			0.0286	PIP
miR-2355-3p (miRNAs w/seed UUGUCCU)		mature microRNA			0.0405	GJB2
miR-3189-5p (miRNAs w/seed GCCCCAU)		mature microRNA			0.0474	GJB2
miR-879-5p (and other miRNAs w/seed GAGGCUU)		mature microRNA			0.0428	GJB2
miR-124-5p (miRNAs w/seed GUGUUCA)		mature microRNA			0.0343	AGR2
miR-3922-5p (miRNAs w/seed CAAGGCC)		mature microRNA			0.0379	AGR2
miR-3611 (miRNAs w/seed UGUGAAG)		mature microRNA			0.0206	SLC6A14
miR-3190-3p (and other miRNAs w/seed GUGGAAG)		mature microRNA			0.04	TNIP3
miR-4655-3p (miRNAs w/seed CCCUCGU)		mature microRNA			0.0213	TNIP3
miR-4480 (miRNAs w/seed GCCAAGU)		mature microRNA			0.0279	PIP
miR-3975 (miRNAs w/seed GAGGCUA)		mature microRNA			0.0271	GJB2
miR-4423-5p (miRNAs w/seed GUUGCCU)		mature microRNA			0.0328	TNIP3
miR-3119 (miRNAs w/seed GGCUUUU)		mature microRNA			0.039	GJB2
miR-2114-3p (and other miRNAs w/seed GAGCCUC)		mature microRNA			0.0454	GJB2
miR-1258 (miRNAs w/seed GUUAGGA)		mature microRNA			0.0281	FTL
miR-342-3p (miRNAs w/seed CUCACAC)		mature microRNA			0.024	AGR2
miR-4318 (miRNAs w/seed ACUGUGG)		mature microRNA			0.0266	SLC6A14
miR-4676-5p (and other miRNAs w/seed AGCCAGU)		mature microRNA			0.0103	AGR2
miR-4302 (miRNAs w/seed CAGUGUG)		mature microRNA			0.0341	AGR2
miR-453 (and other miRNAs w/seed GGUUGCC)		mature microRNA			0.0405	GJB2
miR-4715-5p (miRNAs w/seed AGUUGGC)		mature microRNA			0.0338	GJB2
miR-6859-5p (and other miRNAs w/seed AGAGGAA)		mature microRNA			0.0328	PIP
miR-1304-5p (miRNAs w/seed UUGAGGC)		mature microRNA			0.0348	GJB2
miR-4670-5p (miRNAs w/seed AGCGACC)		mature microRNA			0.0124	GJB2
miR-587 (miRNAs w/seed UUCCAUA)		mature microRNA			0.0195	SLC6A14
miR-1245b-5p (and other miRNAs w/seed AGGCCUU)		mature microRNA			0.0297	GJB2
miR-465d-3p (and other miRNAs w/seed GAUCAGG)		mature microRNA			0.0294	TNIP3
miR-4284 (miRNAs w/seed GGCUCAC)		mature microRNA			0.0151	AGR2
miR-6765-3p (miRNAs w/seed CACCUGG)		mature microRNA			0.0216	PIP
miR-6817-3p (miRNAs w/seed CUCUCUG)		mature microRNA			0.0418	TNIP3
miR-1199-5p (and other miRNAs w/seed CUGAGCC)		mature microRNA			0.039	GJB2
F2RL1		G-protein coupled receptor			0.0266	AGR2
TGFA		growth factor			0.0216	GJB2
NCOA1		transcription regulator			0.0397	GJB2
GJA1		transporter			0.0101	GJB2
S100A9		other			0.0449	GJB2
KRT14		other			0.0101	GJB2
NKX2-1		transcription regulator			0.001	AGR2,SLC6A14
CBX5		transcription regulator			0.0336	AGR2
SCNN1B		ion channel			0.00292	AGR2
PPP2R5C		other			0.00451	TNIP3
EGR2		transcription regulator			0.0423	PIP
NCOA3		transcription regulator			0.0253	GJB2
DUSP1		phosphatase			0.0397	GJB2
PML		transcription regulator			0.0433	FTL
S100A8		other			0.0477	GJB2
FTMT		enzyme			0.000797	FTL
miR-6511a-5p (and other miRNAs w/seed AGGCAGA)		mature microRNA			0.0464	FTL
miR-6514-3p (and other miRNAs w/seed UGCCUGU)		mature microRNA			0.032	TNIP3
CARM1		transcription regulator			0.0103	FTL
HNRNPA2B1		other			0.0385	SLC6A14
GJB1		transporter			0.00133	GJB2
ATG7		enzyme			0.0279	AGR2
TGFB1		growth factor			0.0111	AGR2,FTL,GJB2
FBXO2		enzyme			0.00212	GJB2
PRMT1		enzyme			0.0211	FTL
Hbb-b2		other			0.0122	FTL
TCF12		transcription regulator			0.0366	GJB2
KDM5B		transcription regulator			0.0382	GJB2
CASR		G-protein coupled receptor			0.0359	AGR2
PPP3CA		phosphatase			0.0245	FTL
miR-6758-3p (miRNAs w/seed CUCAUUC)		mature microRNA			0.0156	SLC6A14
miR-3912-5p (miRNAs w/seed UGUCCAU)		mature microRNA			0.0351	SLC6A14
miR-7848-3p (miRNAs w/seed UACCCUC)		mature microRNA			0.0237	GJB2
miR-8062 (miRNAs w/seed AGUGAUU)		mature microRNA			0.0137	SLC6A14
miR-6765-5p (and other miRNAs w/seed UGAGGCG)		mature microRNA			0.00901	GJB2
miR-6895-3p (miRNAs w/seed GUCUCUC)		mature microRNA			0.0382	TNIP3
miR-216b-3p (and other miRNAs w/seed CACACUU)		mature microRNA			0.026	AGR2
ABCB7		transporter			0.00186	FTL
CD47		transmembrane receptor			0.00742	FTL
ZNF217		transcription regulator			0.02	AGR2
STAT5A		transcription regulator			0.00235	AGR2,PIP
IREB2		translation regulator			0.00663	FTL
FOXA1		transcription regulator			0.0436	AGR2
BACH1		transcription regulator			0.0177	FTL
ERBB2		kinase			0.0236	AGR2,SLC6A14
FTH1		enzyme			0.00345	FTL
BHLHA15		transcription regulator			0.00478	GJB2
PA2G4		transcription regulator			0.00345	AGR2
DYSF		other			0.0253	FTL
CREB3L1		transcription regulator			0.00531	AGR2
Hbb-b1		transporter			0.0245	FTL
BRMS1		transcription regulator			0.00239	GJB2
Elf5		transcription regulator			0.00716	GJB2
SIGLEC8		transmembrane receptor			0.0106	FTL
PELP1		other			0.0364	GJB2
ACO1		enzyme			0.00345	FTL
NCOA4		transcription regulator			0.00848	FTL

## Sheet: superficial conjunctival epith
Upstream Regulator	Expr Log Ratio	Molecule Type	Predicted Activation State	Activation z-score	p-value of overlap	Target Molecules in Dataset	Mechanistic Network
collagenase		group	Activated	2.63	bias	5.49e-07	CXCL10,CXCL2,CXCL3,CXCL6,EGR1,ICAM1,IL6	135 (11)
CDK4/6		group	Activated	2		0.0259	HSPB1,RPL13,RPL27A,RPS6
ERK1/2		group	Activated	2.217		8.32e-13	C3,CCL20,CCND2,CDC42EP5,CTSB,CTSV,CXCL1,CXCL10,CXCL3,CXCL5,CXCL6,CXCL8,DUSP1,EDN1,EGR1,FOS,HSPA5,ICAM1,ID3,IL6,ITGA2,PKM,PTGES,PTGS2,SOCS3,TIMP1,TYMP	155 (13)
P38 MAPK		group	Activated	2.238		1.34e-11	CCND2,CD55,CSF3,CXCL1,CXCL10,CXCL2,CXCL3,CXCL6,CXCL8,DUSP1,EDN1,EGR1,FBXO32,FOS,HIF1A,HSPA5,ICAM1,ID3,IL32,IL6,KLF5,MT-CO2,PTGS2,S100A12,SCNN1A,SERPINB2,SOCS3,TIMP1	143 (18)
Hsp27		group	Activated	2.396		0.000104	CXCL8,FBXO32,FOS,IL6,PLA2G2A,PTGS2	154 (24)
Pkc(s)		group	Activated	2.673		2.54e-06	AQP3,CCN1,CD55,CTSB,CXCL8,DUSP1,EDN1,EGR1,FOS,HIF1A,HSPA5,IL6,ITGB1,KLF6,PTGS2	128 (20)
MAP2K1/2		group	Activated	2.27		4.25e-06	C3,CCND2,CXCL3,DUSP1,EGR1,FOS,HSPA5,HSPB1,KLF5	189 (20)
Pka		complex	Activated	2.138		0.000456	CXCL10,DUSP1,EDN1,EGR1,FOS,IFI6,IL6,KLF6,PTGS2	156 (22)
Fibrinogen		complex	Activated	2.163	bias	1.57e-05	CXCL1,CXCL3,CXCL8,ICAM1,IL6	136 (19)
IL1		group	Activated	4.406		3.68e-17	AKR1C1/AKR1C2,C3,CCL20,CD55,CP,CSF3,CTSB,CTSC,CXCL1,CXCL10,CXCL2,CXCL3,CXCL5,CXCL8,DEFB4A/DEFB4B,DUSP1,EDN1,EGR1,FOS,HIF1A,ICAM1,IL6,KLF6,KYNU,MMP7,PIGR,PLA2G2A,PTGS2,SERPINB2,SOCS3,SOD2,TIMP1,TYMP,XDH	161 (12)
Jnk		group	Activated	3.207		4.39e-11	CD55,CXCL3,CXCL6,CXCL8,DUSP1,EDN1,EGR1,FBXO32,FOS,HSPA5,ICAM1,IL6,KLF6,MT-CO2,PTGES,PTGS2,S100A12,SOCS3,SOD2,STRA6,TIMP1	144 (16)
IL-1R		group	Activated	2.222	bias	1.51e-09	CCL20,CSF3,CXCL1,CXCL2,CXCL3,CXCL5,CXCL8,ICAM1,IL6,SERPINB2,TIMP1	108 (12)
NPM1		transcription regulator	Activated	3.023	bias	4.64e-08	AKR1C1/AKR1C2,CCN1,CD47,CSF3,CXCL1,CXCL2,CXCL3,CXCL8,EGR1,HSPA5,ICAM1,IL6,SOD2,XDH,ZC3H12A	199 (17)
NfkB1-RelA		complex	Activated	2.958	bias	9.71e-09	CCL20,CSF3,CXCL1,CXCL3,CXCL5,CXCL8,ICAM1,IL6,PTGS2	45 (3)
PDGF BB		complex	Activated	2.93		7.77e-15	C3,CAV2,CCL20,CCN1,CP,CSF3,CXCL2,CXCL8,DUSP1,DUSP5,EDN1,EGR1,FOS,HLA-E,HMGCS1,ID3,IER2,IL6,ITGB1,KLF6,MGST1,PTGS2,RPL13,RPS6,SAT1,SOCS3,SOD2,TIMP1,TOB1,XDH,YWHAB	184 (22)
NfkB-RelA		complex	Activated	2.439	bias	2.03e-06	CXCL3,CXCL8,ICAM1,IL6,NFKBIA,PTGS2
Ige		complex	Activated	2.386		1.79e-06	AQP3,C3,CCND2,CD74,CDC42EP5,CSF3,CXCL2,CXCL3,CXCL8,EDN1,EGR1,ICAM1,IL6,NABP1,NFKBIA,PTGS2,SERPINB2,SOCS3,TPM3	153 (14)
NFkB (complex)		complex	Activated	3.634	bias	5.26e-19	ALDH1A3,C3,CCL20,CCN1,CCND2,CD74,CFTR,CLU,CSF3,CSNK2A1,CXCL1,CXCL10,CXCL2,CXCL3,CXCL5,CXCL6,CXCL8,DEFB4A/DEFB4B,DUSP5,EDN1,EGR1,EHF,ERAP2,FOS,GATA3,HIF1A,HSPB1,ICAM1,IL17C,IL32,IL6,ITGB1,KYNU,MT-CO2,NFKBIA,PIM3,PLA2G2A,PTGES,PTGS2,RRAS,SERPINB2,SLC11A2,SOCS3,SOD2,TFPI2,TIMP1,TNFAIP2,ZC3H12A	153 (15)
LDL		complex	Activated	3.107		5.89e-10	C3,CCL20,CXCL1,CXCL10,CXCL2,CXCL3,CXCL6,CXCL8,DUSP1,EGR1,FDPS,FOS,HIF1A,HSPA5,ICAM1,IL6,IRAK3,MX1,PLIN2,PTGS2,SOCS3,SOD2	124 (14)
CDKN2B-AS1		other	Activated	2		7.24e-05	CXCL8,ICAM1,IL6,PTGS2	123 (15)
Nfat (family)		group	Activated	2.401	bias	0.00586	CCN1,CXCL8,ICAM1,KLF6,PTGS2,SOD2	178 (21)
ERK		group	Activated	2.548		8.83e-11	CLU,CXCL1,CXCL10,CXCL2,CXCL6,CXCL8,DUSP1,EDN1,EGR1,FOS,FOXO3,ICAM1,IL6,KLF5,KYNU,MUC1,PTGES,PTGS2,S100A12,SERPINB2,TIMP1,TYMP	154 (15)
FSH		complex	Activated	2.798		8.66e-06	AQP3,ATP5IF1,CCND2,CD55,CTSV,DHRS3,DUSP1,FOS,GPRC5A,IL6,PKM,PPP1CB,PTGS2,RAB2A,RAB4A,RPL39,STK24,TFPI2,TIMP1,TOB1	171 (21)
ALKBH1		enzyme	Activated	2.236		3.59e-06	MT-ATP6,MT-CO1,MT-CO2,MT-CYB,MT-ND4
Tlr		group	Activated	3.259	bias	2.52e-06	CXCL10,CXCL3,CXCL8,DUSP1,ICAM1,IL6,IRAK3,NFKBIA,PTGS2,SOCS3,ZC3H12A	118 (19)
NSUN3		enzyme	Activated	2.236	bias	5.11e-08	MT-ATP6,MT-CO1,MT-CO2,MT-CYB,MT-ND4
IL1RL2		transmembrane receptor	Activated	2.4	bias	1.03e-07	CCL20,CXCL1,CXCL10,CXCL2,CXCL8,IL6	94 (10)
NANOG		transcription regulator	Activated	2.646		0.00513	CCND2,EGR1,FOS,ID3,IFNGR1,PDCD4,SET,TOB1	190 (10)
IL17C	0.651	cytokine	Activated	2.401	bias	3.3e-06	CCL20,CXCL8,DEFB4A/DEFB4B,IL17C,IL6,PI3	130 (9)
IL36B		cytokine	Activated	2.21	bias	3.15e-05	CCL20,CXCL1,CXCL10,CXCL8,IL6	106 (11)
IL17R		complex	Activated	2.631		3.18e-08	CCL20,CXCL1,CXCL3,CXCL5,CXCL6,CXCL8,DEFB4A/DEFB4B	111 (15)
IL17a dimer		complex	Activated	2.19	bias	2.53e-05	CCL20,CSF3,CXCL1,DEFB4A/DEFB4B,IL6	58 (4)
DOCK8		other	Activated	2.236	bias	0.00467	CCND2,CXCL10,EDN1,IL6,PTGS2
RNF138		enzyme	Activated	2.236	bias	3.15e-05	CCL20,CCND2,CXCL1,ICAM1,IL6	90 (9)
RICTOR		other	Activated	5.091		5.8e-24	ATP5MC2,CDC42EP5,CYC1,EGR1,FAU,HIF1A,IL6,NDUFB9,PSMA7,PTGS2,RPL11,RPL13A,RPL21,RPL22,RPL23,RPL26,RPL28,RPL30,RPL35A,RPL38,RPL41,RPL7,RPL8,RPL9,RPLP2,RPS13,RPS18,RPS19,RPS21,RPS24,RPS26,RPS27A,RPS29,RPS5,RPS6,RPS8,UQCR11,UQCRB	192 (16)
ALKBH7		other	Activated	2.438		1.26e-08	MT-ATP6,MT-CO1,MT-CO2,MT-CYB,MT-ND3,MT-ND4
PADI2		enzyme	Activated	2.219		6.56e-07	CXCL2,CXCL3,CXCL6,CXCL8,IL6,PTGS2	90 (7)
OSCAR		other	Activated	2.333		2.02e-09	CCL20,CXCL1,CXCL2,CXCL3,CXCL5,CXCL8,ICAM1,MMP7,RRAS	117 (14)
DDX58		enzyme	Activated	2.109	bias	0.00048	CCL20,CXCL10,CXCL5,CXCL8,ICAM1,IL6,MX1,PTGS2,SOCS3	147 (20)
TCIM		other	Activated	2.2	bias	1.94e-08	CXCL1,CXCL8,ICAM1,IL6,PTGS2	148 (18)
CLEC7A		transmembrane receptor	Activated	2.171	bias	9.78e-05	CSF3,CXCL2,CXCL8,IL6,PTGS2	108 (14)
TLR7		transmembrane receptor	Activated	2.984	bias	2.14e-06	CCL20,CFH,CXCL1,CXCL10,CXCL2,CXCL3,CXCL8,ICAM1,IL6,MX1,NFKBIA,RPL26,RPL32,SOD2,ZC3H12A	115 (14)
hemoglobin		complex	Activated	2.195		6.87e-06	CXCL8,EDN1,IL6,MGST1,SLC40A1	138 (15)
CG		complex	Activated	2.574		4.29e-08	CCL20,CCND2,CLU,CTSV,CXCL10,CXCL3,CXCL8,DBI,DUSP1,EGR1,EMP1,FOS,GJB2,HIF1A,HLA-E,ICAM1,IFNGR1,IL6,ITGA2,ITGB1,PTGES,PTGS2,SEMA3E,TFPI2,TIMP1,TNFAIP2	116 (18)
Pro-inflammatory Cytokine		group	Activated	2.2		1.52e-06	CD47,CD55,CLU,HSPA5,ICAM1,IL6,PI3,SOCS3,TIMP1	140 (21)
Tnf (family)		group	Activated	2.921		1.2e-07	CXCL1,CXCL10,CXCL3,CXCL8,DEFB4A/DEFB4B,FBXO32,HIF1A,ICAM1,IL6,IRAK3,NFKBIA,PI3,PTGS2,RPS19,SOCS3,TYMP	120 (17)
ICAM1	0.421	transmembrane receptor	Activated	2.42		0.000223	CXCL2,CXCL3,FOS,ICAM1,IL6,PROM1	189 (17)
STAT3		transcription regulator	Activated	3.559		2.15e-14	ALDH1A3,CCL20,CCND2,CD74,CSF3,CTSB,CXCL10,CXCL2,CXCL3,CXCL6,CXCL8,DUSP5,EDN1,EGR1,FOS,GATA3,HIF1A,ICAM1,IFI6,IL6,ITGB1,ITGB6,KLF5,MMP7,MT-ATP6,MT-CO1,MT-CO2,MT-CO3,MT-CYB,MT-ND3,MT-ND4,MUC1,MX1,PHLDA2,PLA2G2A,PROM1,PTGS2,SERPINA1,SOCS3,SOD2,TFPI2,TIMP1,TOB1	144 (13)
MAP2K4		kinase	Activated	2.224	bias	0.00219	CXCL10,CXCL8,FOS,IL6,PTGS2	137 (19)
TIRAP		other	Activated	2.613		2.68e-08	CXCL10,CXCL2,CXCL3,CXCL6,CXCL8,ICAM1,IL6,PTGS2	143 (17)
PRKCE		kinase	Activated	2.748		4.47e-08	CCN1,CD55,CSF3,CXCL8,EGR1,FOS,HSP90AB1,HSPA5,IL6,PDCD4,PTGS2	133 (21)
PGF		growth factor	Activated	2.16		4.16e-05	CCL20,CXCL8,EDN1,EGR1,HIF1A,IL6	136 (21)
LARP1		translation regulator	Activated	6.476	bias	1.62e-53	RPL11,RPL13,RPL13A,RPL21,RPL22,RPL23,RPL23A,RPL24,RPL26,RPL27A,RPL28,RPL30,RPL31,RPL32,RPL34,RPL35A,RPL36,RPL37,RPL37A,RPL38,RPL39,RPL41,RPL7,RPL8,RPS12,RPS13,RPS15A,RPS16,RPS18,RPS19,RPS20,RPS21,RPS24,RPS25,RPS27,RPS27A,RPS28,RPS29,RPS3A,RPS5,RPS6,RPS8
Cdk		group	Activated	2.216	bias	0.000157	CXCL10,CXCL2,CXCL8,DUSP1,IL6	152 (16)
PI3K (family)		group	Activated	2.459		3.1e-10	AKR1C1/AKR1C2,CTSD,CXCL1,CXCL10,CXCL8,FBXO32,FDPS,FOS,FOXO3,HIF1A,HSPA5,IL6,ITGB1,PKM,PTGS2	162 (23)
THPO		cytokine	Activated	2.36		3.72e-05	CCND2,CXCL1,DDX60,FOS,ICAM1,IL6,NFKBIA,SOCS3,SOD2	128 (19)
CSF1		cytokine	Activated	2.649		4.64e-08	CCND2,CD74,CTSD,CXCL2,CXCL3,CXCL6,DUSP1,DUSP5,EGR1,FDPS,FOS,HIF1A,HMGCS1,HSPA5,IFNGR1,IL6,ITGB1,PKM,SERPINB2	150 (16)
EPAS1		transcription regulator	Activated	2.291		3.11e-06	CCN1,CDC42EP5,CXCL2,EDN1,FOS,HIF1A,HMGCS1,HSPA5,ICAM1,IFNGR1,IL6,PLIN2,RB1CC1,SLC11A2,SLC40A1,SOD2	163 (19)
CHD1		enzyme	Activated	3	bias	1.19e-12	CCL20,CXCL1,CXCL2,CXCL3,CXCL6,ICAM1,IL6,PTGS2,SOD2
TNFSF14		cytokine	Activated	2.613	bias	7.29e-08	CCL20,CXCL1,CXCL10,CXCL3,CXCL5,HIF1A,ICAM1,IL6	141 (12)
GIP		other	Activated	2.407		0.000361	CXCL10,CXCL2,CXCL3,FOS,IL6,SOCS3	139 (16)
REL		transcription regulator	Activated	2.028	bias	3.47e-05	CCL20,CCND2,CTSV,CXCL10,CXCL3,CXCL8,FOS,FOXO3,ICAM1,IL32,IL6,NFKBIA,PLAAT3,SOD2	139 (18)
F2R		G-protein coupled receptor	Activated	3.528		8.86e-10	CCN1,CD24,CD55,CXCL3,CXCL8,DUSP1,EGR1,FOS,ICAM1,IL6,PTGS2,S100A4,TFPI,TFPI2	172 (25)
ALB		transporter	Activated	2.406		0.000131	CXCL8,CYBA,EDN1,HSPA5,IL6,PTGS2	165 (25)
STAT4		transcription regulator	Activated	2.784	bias	0.000941	C3,CXCL10,CXCL2,CXCL3,GATA3,H3-3A/H3-3B,IL6,S100A4,SAT1,SOCS3,TIMP1	120 (14)
GDF2		growth factor	Activated	2.19		2.5e-05	CXCL8,EDN1,FOS,HIF1A,ICAM1,ID3,NFKBIA,PIM3,SEMA3C	121 (13)
NGF		growth factor	Activated	2.326		0.00973	CAV2,DUSP1,EGR1,FOS,ID3,IER2,ITGA2,MT-CO1,S100A12,SLC40A1	162 (21)
PDGFB		growth factor	Activated	2.22		1.28e-05	CXCL8,EGR1,FOS,FOXO3,ICAM1,IL6,PTGS2,TIMP1	115 (19)
AHSG		other	Activated	2		0.000446	CXCL8,FOXQ1,FXYD3,IL6,WFDC2
TLR4		transmembrane receptor	Activated	3.271		4.21e-10	C3,CAST,CCL20,CCN1,CCND2,CSF3,CXCL10,CXCL2,CXCL3,CXCL6,CXCL8,DEFB4A/DEFB4B,EDN1,FBXO32,FOS,HSPA5,ICAM1,IL6,IRAK3,MX1,NFKBIA,PKM,PTGES,PTGS2,SOCS3,SOD2,ZC3H12A	128 (15)
GPER1		G-protein coupled receptor	Activated	2.905		5.31e-07	CCN1,DUSP1,DUSP5,EDN1,EGR1,FOS,HSPA5,IER2,NFKBIA	160 (20)
LGALS8	0.271	other	Activated	2	bias	1.19e-05	CXCL1,CXCL3,CXCL8,IL6	115 (16)
HIF1A	0.45	transcription regulator	Activated	2.947		1.94e-08	ATP5MC2,CCN1,CD24,CTSD,CXCL10,CXCL2,CXCL3,CXCL8,CYC1,EDN1,FOS,HIF1A,HSPA5,HSPB1,ICAM1,IL6,MMP7,MT-CO3,MUC1,NFKBIA,PKM,PROM1,PTGS2,SLC40A1,SOCS3,SOD2,TIMP1,TNFAIP2,UQCR11	163 (17)
IL1R1		transmembrane receptor	Activated	2.07		2.21e-09	CXCL1,CXCL10,CXCL2,CXCL3,CXCL8,EGR1,FOS,ICAM1,IL6,PTGS2,TIMP1	117 (16)
IL5		cytokine	Activated	2.47	bias	4.16e-08	ATP1B1,CCND2,CD24,CD55,CTSC,CXCL8,DUSP5,EGR1,HIF1A,HSPA5,ICAM1,IER2,ITGB6,MTDH,NABP1,NACA,PKM,S100A4,SRI,TMF1	156 (15)
ITGB1	-0.458	transmembrane receptor	Activated	2.38		0.0253	CXCL8,FOS,FOXO3,ICAM1,IL6,PTGS2
IKBKB		kinase	Activated	3.115		5.68e-17	C3,CCL20,CLU,CP,CTSB,CXCL1,CXCL10,CXCL2,CXCL3,CXCL5,CXCL6,CXCL8,CYBA,EDN1,EGR1,FOS,FOXO3,HIF1A,ICAM1,IL17C,IL6,KLF5,MX1,NFKBIA,PTGS2,S100A4,SEMA3C,SERPINB2,SOCS3,SOD2,TNFAIP2	142 (13)
TSH		complex	Activated	2.36		0.000605	CXCL8,EGR1,FOS,IL6,SOCS3,SOD2	130 (18)
ADAM17		peptidase	Activated	2.185		0.000181	CSF3,CXCL2,CXCL8,IL6,ITGB1,MMP7,SOCS3	112 (14)
TRAF2		enzyme	Activated	2.1		0.00214	CXCL10,CXCL3,CXCL8,ICAM1,IL6,ITGB1	106 (16)
MMP9		peptidase	Activated	2.143		3.42e-07	CTSB,CXCL2,CXCL8,FOS,ICAM1,IL6,ITGB1,MDK,NABP1,SERPINA1,SOD2,TIMP1	137 (20)
TGIF1		transcription regulator	Activated	2.398		2.6e-06	CXCL1,CXCL2,CXCL3,CXCL8,IL6,STRA6	160 (21)
CHUK		kinase	Activated	2.812		3.38e-11	C3,CLU,CP,CTSB,CXCL10,CXCL2,CXCL3,CXCL6,CXCL8,CYBA,FOS,HSP90AA1,ICAM1,IL6,KLF5,NFKBIA,PTGS2,SEMA3C,SERPINB2,SOCS3,TNFAIP2	158 (12)
CCL2		cytokine	Activated	2.014		1.63e-06	CXCL10,CXCL3,CXCL8,FOS,ICAM1,IL32,IL6,PTGS2,SLC40A1,TIMP1,ZC3H12A	114 (16)
TERT		enzyme	Activated	2.371		1.82e-08	ALDH1A3,CD24,CTSC,CXCL10,CXCL2,CXCL6,CXCL8,HLA-B,ICAM1,IL6,MX1,NFKBIA,PROM1,PTGS2,SERPINB2,SOD2,TIMP1	132 (19)
PRKCA		kinase	Activated	2.589		9.39e-08	CD55,CSF3,CTSB,CXCL10,CXCL2,CXCL3,EGR1,FOS,ICAM1,ID3,NFKBIA,PHLDA2,PTGS2	144 (15)
miR-100-3p (miRNAs w/seed AAGCUUG)		mature microRNA	Activated	2	bias	0.0157	APOL6,RPL26,SVIP,TOB1
miR-548b-3p (miRNAs w/seed AAGAACC)		mature microRNA	Activated	2	bias	0.0148	ATP5MK,COX7C,RPL37,RPS20
miR-4704-3p (miRNAs w/seed CAGUCAC)		mature microRNA	Activated	2.236	bias	0.0274	DDX60,GABRP,MT1E,RPL22,RPL37
miR-4424 (miRNAs w/seed GAGUUAA)		mature microRNA	Activated	2	bias	0.0308	CPEB4,CSNK2A1,RPS28,SAMD12
miR-3202 (miRNAs w/seed GGAAGGG)		mature microRNA	Activated	2.111	bias	0.0491	ADIRF,EIF5B,KLK6,KRT80,PA2G4,PI3,ROMO1,SET,TAOK3,VAMP2,XDH
miR-2681-3p (miRNAs w/seed AUCAUGG)		mature microRNA	Activated	2	bias	0.014	CST3,EMP1,KLK7,RPS29
miR-3150a-3p (and other miRNAs w/seed UGGGGAG)		mature microRNA	Activated	3.742	bias	0.0212	B4GALT5,CD74,EIF5B,GPRC5A,IFI6,KLK10,KLK6,MDK,PA2G4,PPDPF,SCNN1A,TTC9,VAMP2,ZBTB7A
miR-3199 (and other miRNAs w/seed GGGACUG)		mature microRNA	Activated	2.121	bias	0.0257	APOL1,CST3,EGR1,KLK10,KRT80,RPL22,RPS5,TPM3
miR-4747-5p (and other miRNAs w/seed GGGAAGG)		mature microRNA	Activated	2.668	bias	0.00475	AAK1,ARHGAP27,CSNK2A1,DENND2B,EIF5B,FBXW11,FOXQ1,HLA-E,ICAM1,KLK5,KRT80,MYH14,PI3,ROMO1,SCNN1A,TPM3,VAMP2
miR-571 (miRNAs w/seed GAGUUGG)		mature microRNA	Activated	2.236	bias	0.0417	ATP5MK,COX7C,CSNK2A1,FAU,SAMD12
miR-1290 (miRNAs w/seed GGAUUUU)		mature microRNA	Activated	2	bias	0.0378	ATP5F1E,FOXC1,RPL34,RPL38
miR-3680-3p (miRNAs w/seed UUUGCAU)		mature microRNA	Activated	2	bias	0.0247	DSTN,HSP90AB1,RPL22,RPL31
miR-5008-3p (and other miRNAs w/seed CUGUGCU)		mature microRNA	Activated	2.828	bias	0.00698	ATP5IF1,CTSD,FAM107B,FOXO3,MACC1,PLAAT2,SAMD12,TMF1
NUPR1		transcription regulator	Activated	3.464		0.0676	CCN1,CHD4,CXCL3,CXCL5,CXCL8,DUSP5,FOXO3,KLF6,S100A4,SAT1,SPATS2L,SYTL2,TOB1
PRKD		group	Activated	2.416		1.14e-05	CXCL10,CXCL2,CXCL3,CXCL6,IL6,PTGS2	152 (21)
TLR2		transmembrane receptor	Activated	2.507		3.68e-10	CAST,CSF3,CXCL10,CXCL2,CXCL3,CXCL6,CXCL8,DEFB4A/DEFB4B,DUSP1,FBXO32,FOS,GATA3,ICAM1,IL6,IRAK3,MX1,PTGS2,SLC40A1,SOCS3	99 (16)
F2RL1		G-protein coupled receptor	Activated	2.525		4.52e-06	AGR2,CCN1,CTSD,CXCL1,CXCL2,CXCL8,FOS,IL6,PTGS2,SERPINB2	128 (19)
CD44		other	Activated	2.538		0.000533	AAK1,CCND2,CLU,CXCL6,HSP90AB1,IL6,IRAK3,MMP7,PDCD4,PPBP,SERPINA1	150 (19)
JUN		transcription regulator	Activated	2.515		6.18e-12	C3,CCL20,CCN1,CCND2,CHL1,CLU,CSF3,CXCL1,CXCL10,CXCL3,CXCL5,CXCL8,DUSP1,DUSP5,EDN1,FOS,FOXC1,FOXO3,HLA-B,ICAM1,IL6,IRAK3,ITGB1,KRT15,MMP7,NFKBIA,PTGES,PTGS2,SERPINB2,SNCG,SOCS3,SOD2,TIMP1	168 (15)
CD14		transmembrane receptor	Activated	2.05	bias	2.94e-07	CXCL10,CXCL2,CXCL8,DEFB4A/DEFB4B,ICAM1,IL6,ITGB1,PTGS2,SOCS3	108 (13)
CREB1		transcription regulator	Activated	3.031		0.000917	ATP5ME,BCAP29,CCN1,CXCL2,CXCL8,DUSP1,EDN1,EGR1,FOS,FOXO3,HMGCS1,HSPA5,IER2,IL6,KLF5,LGALS8,PIM3,PTGS2,SAT1,SOD2	156 (19)
SREBF1		transcription regulator	Activated	2.825		7.22e-10	ATP5ME,CFI,CHMP2A,CXCL10,DBI,FBXO32,FDPS,HMGCS1,HSPA5,IL6,MDK,MT-ATP6,MT-CO1,MT-CO2,MT-CO3,MT-CYB,MT-ND3,MT-ND4,PTGS2,RPS24,RPS27,SERPINA1	159 (21)
PLCE1		enzyme	Activated	2.383	bias	3.98e-08	CCL20,CXCL2,CXCL3,CXCL8,IL6,PTGS2	167 (17)
FBXW7		enzyme	Activated	2.923		3.82e-06	HSPB1,KLF5,MT-ATP6,MT-CO1,MT-CO2,MT-CO3,MT-CYB,MT-ND4,NFKBIA
F10		peptidase	Activated	2.229	bias	1.69e-06	CCN1,CXCL8,EGR1,ICAM1,IL6	124 (19)
POU5F1		transcription regulator	Activated	3.261		0.000236	CCL20,CTSB,CTSD,CTSV,CXCL10,CXCL3,CXCL5,CXCL8,DUSP1,DUSP5,GATA3,HIF1A,ID3,IL6,PROM1,SERPINA1,SOCS3	183 (21)
YBX1		transcription regulator	Activated	2.219		0.00948	CXCL2,DEFB4A/DEFB4B,FOS,HIF1A,IL17C,PTGS2	111 (13)
PPARGC1B		transcription regulator	Activated	2.438		0.000961	C3,FBXO32,FDPS,MT-ATP6,MT-CO1,MT-CO2
SAMSN1		other	Activated	2.828	bias	9.64e-05	CCND2,CXCL10,CXCL2,EDN1,IL6,PTGS2,SOCS3,ZC3H12A	184 (17)
BSG		transporter	Activated	2.236		0.00123	CCL20,CXCL3,CXCL6,CXCL8,HIF1A	148 (16)
CXCL12		cytokine	Activated	2.346		2.84e-05	CD47,CXCL10,CXCL8,EGR1,FOS,HLA-B,ICAM1,IL6,ITGB1,PTGS2,RRAS,SOCS3,TIMP1	138 (24)
APP		other	Activated	3.354		9.18e-20	ATP1B1,C3,CAST,CCL20,CCND2,CD74,CFH,CLU,CP,CSF3,CSNK2A1,CTSB,CTSD,CTSV,CXCL1,CXCL10,CXCL2,CXCL3,CXCL5,CXCL6,CXCL8,DBI,DSTN,ECH1,EDN1,EGR1,FOS,FOXO3,HLA-E,HSP90AA1,HSP90AB1,HSPA5,HSPB1,ICAM1,IL6,ITGA2,KCNE3,KYNU,MDK,MT-ATP6,MT-CO1,MT-CO2,MT-CO3,MT-CYB,MT-ND3,MT-ND4,PDCD4,PKM,PTGS2,RNF213,RPS6,SET,SLC11A2,SOCS3,SOD2,TNFAIP2,TPM3,VAMP2,YWHAB,YWHAZ	158 (16)
NRG1		growth factor	Activated	2.939		0.000121	CCN1,CCND2,CXCL6,CXCL8,DUSP1,EDN1,EGR1,FOS,FSTL1,HIF1A,IER2,PDCD4,PTGS2,ZFP36L2	153 (19)
IL22		cytokine	Activated	3.51		8.22e-17	C3,CCL20,CXCL1,CXCL10,CXCL2,CXCL3,CXCL5,CXCL6,CXCL8,CYBA,DEFB4A/DEFB4B,HLA-B,HSP90AB1,HSPA5,HSPB1,IL17C,IL6,MUC1,PI3,PTGS2,S100A12,SOCS3,SOD2	133 (16)
CSF2		cytokine	Activated	3.482		9.41e-09	C3,CCND2,CD24,CD74,CFH,CSF3,CTSC,CXCL1,CXCL10,CXCL2,CXCL3,CXCL8,EDN1,EGR1,FOS,HIF1A,ICAM1,ID3,IK,IL32,IL6,IRAK3,NACA,NFKBIA,PIM3,PTGS2,SLC11A2,SOCS3,SOD2	131 (14)
CD40LG		cytokine	Activated	2.846		2.57e-10	ADAM28,CAST,CCL20,CLU,CTSC,CXCL1,CXCL10,CXCL2,CXCL5,CXCL8,DUSP1,DUSP5,EGR1,FOS,HIF1A,HSP90AA1,ICAM1,ID3,IFI6,IL6,MT1E,MX1,NFKBIA,PTGS2,SOD2,TNFAIP2,TYMP	164 (14)
TLR5		transmembrane receptor	Activated	2.95	bias	5.95e-09	CCL20,CSF3,CXCL2,CXCL3,CXCL8,DEFB4A/DEFB4B,ICAM1,IL17C,IL6	101 (15)
IL17A		cytokine	Activated	3.7		2.99e-11	C3,CCL20,CCN1,CSF3,CXCL1,CXCL10,CXCL2,CXCL3,CXCL5,CXCL6,CXCL8,DEFB4A/DEFB4B,FOS,ICAM1,IL17C,IL32,IL6,MT1E,PI3,PTGS2,S100A12,SOCS3,TIMP1,TYMP,ZC3H12A	145 (15)
IL2		cytokine	Activated	2.38		4.03e-10	ACSL3,C3,CCND2,CD47,CD74,CSF3,CTSC,CXCL10,CXCL3,CXCL8,DUSP5,EDN1,EIF2S2,EMP1,FOS,FOXO3,GATA3,HMGCS1,HSPA5,ICAM1,IFI6,IFNGR1,IL6,ITGA2,ITGB1,KLF6,KLK8,MX1,PDCD4,PHLDA2,PTGS2,RPL21,RPS6,S100A4,SOCS3,SYTL2,TIMP1	147 (17)
TNF		cytokine	Activated	4.501		7.06e-30	AAK1,ACSL3,ALDH1A3,APOL1,AQP3,C2CD4A,C3,CCL20,CCN1,CCND2,CD47,CD55,CD74,CDC42EP5,CFTR,CLU,CP,CSF3,CTSB,CTSC,CXCL1,CXCL10,CXCL2,CXCL3,CXCL5,CXCL6,CXCL8,CYBA,DBI,DEFB4A/DEFB4B,DHRS3,DUSP1,DUSP5,ECH1,EDN1,EGR1,EHD1,EHF,EMP1,FBXO32,FDPS,FOS,GATA3,HIF1A,HLA-B,HLA-E,HSP90AB1,HSPA5,ICAM1,ID3,IER2,IFI6,IFNGR1,IL17C,IL32,IL6,IRAK3,ITGA2,ITGB1,ITGB6,KLF5,KLF6,KRT15,KRT23,KYNU,LGALS8,MGST1,MMP7,MT-CO2,MT-CO…	147 (12)
MET		kinase	Activated	2.171		5.99e-11	AQP3,CCND2,CTSV,CXCL1,CXCL8,EDN1,FBXO32,FOS,GATA3,HSPB1,IL6,ITGB1,MUC1,PIM3,PTGS2,SOCS3,SOD2	154 (20)
IL36G		cytokine	Activated	2.602		1.16e-07	CCL20,CSF3,CXCL1,CXCL10,CXCL2,CXCL8,IL6	102 (12)
PLA2G4A		enzyme	Activated	2.173	bias	1.21e-05	CXCL8,ICAM1,IL6,PLA2G2A,PTGS2	155 (21)
RETN		other	Activated	2.428		5.93e-05	CXCL3,EDN1,FOS,ICAM1,IL6,PTGS2,SOCS3	119 (18)
NOD2		other	Activated	2.556	bias	2.56e-08	CXCL10,CXCL2,CXCL3,CXCL8,DEFB4A/DEFB4B,ICAM1,IL6,NFKBIA,PTGES,SOCS3,SOD2	105 (15)
ATF6		transcription regulator	Activated	2.22		0.00338	FDPS,FOS,HSPA5,IL6,PLIN2	142 (17)
LONP1		peptidase	Activated	2.538		3.73e-09	ATP5IF1,ATP5MK,HSPB1,MT-ATP6,MT-CO1,MT-CO2,MT-CO3,MT-CYB,MT-ND3,MT-ND4,PTGS2,SOD2,TPM3
INS		other	Activated	3.037		4.14e-07	AQP3,CCN1,DUSP1,EDN1,EGR1,FOS,HIF1A,HSPA5,ICAM1,IER2,IL6,MT-ND4,PLIN2,PTGS2	158 (24)
IFI16		transcription regulator	Activated	2.053		4.57e-05	CCL20,CXCL10,CXCL8,EDN1,ICAM1,IL6,MGST1,NFKBIA	164 (11)
MYD88		other	Activated	3.79	bias	5.47e-15	C3,CCN1,CSF3,CXCL1,CXCL10,CXCL2,CXCL3,CXCL6,CXCL8,DEFB4A/DEFB4B,DUSP1,EGR1,FBXO32,FOS,HIF1A,HSP90AB1,HSPA5,ICAM1,IL17C,IL32,IL6,IRAK3,MMP7,NFKBIA,PTGES,PTGS2,SOCS3,TIMP1,ZC3H12A	133 (12)
IFIH1		enzyme	Activated	2.548	bias	1.66e-05	CXCL10,CXCL2,CXCL3,CXCL8,EGR1,IL6,NFKBIA	110 (14)
TICAM1		other	Activated	3.257	bias	3.65e-06	CXCL10,CXCL2,CXCL3,CXCL6,CXCL8,DUSP1,EGR1,ICAM1,IL6,NFKBIA,PTGS2,SOCS3	109 (13)
MAPKAPK2		kinase	Activated	2.78		3.43e-07	CXCL10,CXCL2,CXCL3,CXCL8,HSPA5,HSPB1,ICAM1,IL6,NFKBIA	126 (16)
P2RX4		ion channel	Activated	2	bias	1.19e-05	CXCL2,CXCL3,ICAM1,IL6	127 (16)
PIK3R1		kinase	Activated	3.014		1.39e-07	CCND2,CXCL10,CXCL8,FOS,HIF1A,HSPA5,ICAM1,IL6,PKM,PTGS2,SOD2	127 (23)
FCGR2A		transmembrane receptor	Activated	2.599	bias	2.42e-05	CXCL10,CXCL2,CXCL3,CXCL8,ICAM1,IL6,PTGS2	119 (17)
IL1RAP		transmembrane receptor	Activated	2.219		5.02e-06	CCL20,CXCL1,CXCL10,CXCL8,IL6	97 (14)
MAP3K14		kinase	Activated	2.154		0.000316	CXCL1,CXCL2,CXCL8,ICAM1,IL6,NFKBIA,PTGS2	140 (15)
SRC		kinase	Activated	2.189		1.24e-07	CCND2,CSF3,CTSB,CTSV,CXCL10,CXCL8,DUSP1,FOS,HIF1A,ICAM1,IL6,PTGS2,TFPI2	181 (21)
PTH		other	Activated	2.193		0.00198	CXCL2,CYBA,DUSP1,FOS,HSPA5,IL6,PTGS2,SOCS3,TFPI2	142 (25)
ANGPT2		growth factor	Activated	2.782		7.03e-08	CYBA,EDN1,HIF1A,HMGCS1,HSP90AA1,HSPA5,ICAM1,IL6,KLF5,MGST1,MMP7,PDCD4,PTGES,PTGS2,RPS6,SCNN1A,SOD2	170 (24)
EP300		transcription regulator	Activated	2.504	bias	1.09e-06	CSF3,CXCL3,CXCL8,DHRS3,DUSP1,EDN1,EGR1,FNDC3B,FOS,GATA3,H2AW,HLA-B,HSP90AB1,ID3,IL6,MMP7,NABP1,NFKBIA,PTGS2,SOCS3,SOD2,XIST,ZFP36L2	166 (19)
TRAF6		enzyme	Activated	2.821	bias	1.53e-09	CCL20,CSF3,CXCL1,CXCL2,CXCL3,CXCL5,CXCL8,DEFB4A/DEFB4B,HIF1A,ICAM1,IL6,SOD2	105 (12)
TRAF3IP2		enzyme	Activated	2.48	bias	2.16e-07	CSF3,CXCL10,CXCL2,CXCL3,CXCL6,DEFB4A/DEFB4B,GATA3,ICAM1,IL6,ZC3H12A	108 (12)
CAMP		other	Activated	2.232		6.42e-06	CCL20,CXCL1,CXCL10,CXCL3,CXCL5,CXCL8,ICAM1,IL6,PTGS2,TNFAIP2	116 (14)
PTPRJ		phosphatase	Activated	2.449	bias	2.73e-05	CXCL2,CXCL3,EDN1,FOS,IL6,PTGS2,ZC3H12A	112 (17)
TRADD		other	Activated	2.795	bias	8.36e-09	CXCL1,CXCL2,CXCL3,CXCL8,ICAM1,IL6,NFKBIA,TNFAIP2	145 (12)
IL1A		cytokine	Activated	3.995		6.68e-18	ALDH1A3,C3,CCL20,CCN1,CSF3,CXCL1,CXCL10,CXCL2,CXCL3,CXCL5,CXCL6,CXCL8,DEFB4A/DEFB4B,FOS,ICAM1,IFNGR1,IK,IL32,IL6,ITGB1,NFKBIA,PDZK1IP1,PI3,PTGES,PTGS2,S100A12,SERPINA1,SOD2,TIMP1,ZC3H12A	121 (12)
NFKBIZ		transcription regulator	Activated	2.389		5.16e-06	CCL20,CSF3,CXCL3,CXCL8,DEFB4A/DEFB4B,IL6	106 (13)
ATF4		transcription regulator	Activated	2.575	bias	0.000103	CAST,CD55,CXCL1,CXCL2,CXCL8,EIF2S2,HSPA5,IL6,MGST1,PTGS2,SOD2,XDH	172 (18)
MAP3K8		kinase	Activated	3.401		1.23e-06	CCL20,CSF3,CXCL2,CXCL3,CXCL8,EGR1,FAM107B,FOS,IFNGR1,IL6,PTGS2,SOCS3,SPATS2L	139 (19)
JAK2		kinase	Activated	2.372		1.14e-06	CCND2,CXCL10,CXCL8,DEFB4A/DEFB4B,EGR1,FOS,ICAM1,IL6,KLK8,PTGS2,SET,SOCS3,XIST	129 (22)
FGF2		growth factor	Activated	2.021		6.47e-07	AQP3,CCL20,CCN1,CCND2,CSF3,CXCL10,CXCL2,CXCL6,EGR1,FOS,FOXO3,HIF1A,ICAM1,ID3,IL6,ITGB1,PTGS2,S100A4,SERPINA1,SOCS3,TFPI,TIMP1,XIST,YWHAB,YWHAZ	127 (15)
KLF6	0.466	transcription regulator	Activated	2.21		1.14e-05	CXCL2,CXCL8,HIF1A,ICAM1,IL6,KRT4,NFKBIA,PKM,PTGS2,TFPI2	127 (16)
CA9		enzyme	Activated	2.219		0.000209	ATP5MC2,ATP5ME,CSF3,CYC1,UQCRH
IL18		cytokine	Activated	2.264		6.67e-05	AQP3,CCL20,CXCL10,CXCL3,CXCL8,ICAM1,IL32,IL6,PTGS2,SET,TIMP1,VAMP2	127 (17)
PTGS2	0.345	enzyme	Activated	2.621		1.24e-08	CLU,CSF3,CTSD,CXCL10,CXCL3,CXCL5,CXCL8,DUSP1,EGR1,FOS,ICAM1,IL6,KRT23,MMP7,PTGS2,RPS19,RPS3A	126 (17)
CXCL2	1.009	cytokine	Activated	2.13	bias	5.02e-06	CXCL10,CXCL2,CXCL3,ICAM1,IL6	107 (13)
F2		peptidase	Activated	4.006	bias	5.11e-14	CCL20,CCN1,CCND2,CD55,CLU,CXCL1,CXCL10,CXCL3,CXCL8,DST,DUSP1,EDN1,EGR1,FOS,HIF1A,HSP90AA1,ICAM1,IER2,IL32,IL6,ITGB1,KLF6,NFKBIA,PTGS2,SOD2,TFPI,TFPI2	174 (17)
INSR		kinase	Activated	2.436		1.07e-05	AGR2,ATP1B1,CCND2,CTSB,CTSV,CYC1,DUSP1,EDN1,EGR1,FCGBP,FDPS,FOS,HMGCS1,IER2,IL6,MT-CO1,MT-CO2,NDUFB9,PDCD4,PHLDA2,RPS16,SAT1,SLC25A3,SOCS3	138 (19)
ECSIT		transcription regulator	Activated	2.216	bias	5.76e-05	CXCL8,IL6,NFKBIA,PTGS2,SOD2	104 (15)
DDIT3		transcription regulator	Activated	2.182		0.0524	CXCL8,HSPA5,IL6,ITGA2,SERPINA1
GNA13		enzyme	Activated	2.766	bias	1.36e-11	CXCL1,CXCL2,CXCL3,CXCL5,CXCL6,CXCL8,EGR1,FOS,PTGS2	114 (16)
NFKB2		transcription regulator	Activated	2.797		0.000139	CCL20,CXCL3,CXCL8,FOS,KRT7,PHLDA2,PTGS2,SEMA3E,SOD2,TNFAIP2	124 (18)
YAP1		transcription regulator	Activated	2.636		2.77e-38	CCN1,CSF3,CXCL2,CXCL3,CXCL8,EDN1,EGR1,EHD1,FBXO32,FOS,HMGCS1,ICAM1,IL6,PTGS2,RASSF4,RPL11,RPL13,RPL13A,RPL21,RPL22,RPL23,RPL24,RPL26,RPL27A,RPL28,RPL30,RPL31,RPL35A,RPL37,RPL37A,RPL38,RPL39,RPL41,RPL7,RPL8,RPL9,RPLP2,RPS12,RPS13,RPS15A,RPS16,RPS18,RPS19,RPS20,RPS21,RPS24,RPS25,RPS26,RPS27A,RPS28,RPS29,RPS5,RPS6,RPS8,TIMP1	178 (20)
C5AR1		G-protein coupled receptor	Activated	2.178		9.17e-06	C3,CD55,CSF3,CXCL2,CXCL3,CXCL8,HSPA5,IL6	111 (15)
HOXA5		transcription regulator	Activated	2		0.000504	CXCL8,EGR1,IER2,SAT1
TAL1		transcription regulator	Activated	2.433		6.39e-05	AZGP1,C3,GATA3,HLA-B,HLA-E,ICAM1,MUC1,OXR1,PLA2G2A,RPS3A,SERPINB2,TOB1,ZC3H12A	102 (11)
SASH1		other	Activated	2.236	bias	0.00528	CCND2,CXCL10,EDN1,IL6,PTGS2	97 (11)
TLR9		transmembrane receptor	Activated	2.01		2.06e-06	CAST,CSF3,CXCL10,CXCL2,CXCL3,CXCL6,CXCL8,DUSP1,EDN1,EGR1,ICAM1,IL6,MX1,PTGS2,SOCS3,TIMP1	113 (17)
RIPK1		kinase	Activated	2.415		0.000201	CXCL1,CXCL10,CXCL2,CXCL8,IL6,RPS6	139 (20)
SMPD1		enzyme	Activated	2.997		2.15e-07	CCL20,CSF3,CTSB,CXCL1,CXCL2,CXCL8,IL6,PPBP,TYMP	140 (16)
NDRG1		kinase	Activated	2.383		0.000557	CXCL1,CXCL2,CXCL3,CXCL5,CXCL8,FOS	160 (20)
LTB4R		G-protein coupled receptor	Activated	2		0.00154	CXCL2,CXCL3,CXCL8,PTGS2	163 (19)
APEX1		enzyme	Activated	2		0.00154	EGR1,FOS,IL6,PTGS2	110 (19)
MVP		other	Activated	2.234		3.98e-08	CXCL2,CXCL3,CXCL6,CXCL8,ICAM1,IL6	170 (20)
PRKCB		kinase	Activated	2.207		0.000329	EGR1,FOS,ICAM1,IL6,PTGS2,SOD2	140 (20)
CDK8		kinase	Activated	2		0.00545	CXCL1,CXCL2,CXCL8,KLF5	151 (15)
DAP3		other	Activated	2.646	bias	3.62e-10	MT-ATP6,MT-CO1,MT-CO2,MT-CO3,MT-CYB,MT-ND3,MT-ND4
NFKB1		transcription regulator	Activated	3.295		1.47e-11	CCL20,CCN1,CCND2,CFTR,CSF3,CTSB,CXCL1,CXCL10,CXCL2,CXCL3,CXCL8,DEFB4A/DEFB4B,DUSP1,EGR1,EHF,FOS,GATA3,ICAM1,IL17C,IL6,MMP7,NFKBIA,PI3,PTGS2,SOD2	147 (14)
RELA		transcription regulator	Activated	4.28		1.91e-15	C3,CCL20,CFTR,CTSB,CXCL1,CXCL10,CXCL2,CXCL3,CXCL5,CXCL6,CXCL8,DEFB4A/DEFB4B,DUSP1,EDN1,EGR1,EHF,ERAP2,FOS,HIF1A,HLA-B,ICAM1,IER2,IL17C,IL32,IL6,KRT15,MMP7,MT-CYB,MUC1,NFKBIA,PI3,PKM,PTGES,PTGS2,SOD2,TFPI2,TNFAIP2	143 (13)
DNMT3B		enzyme	Activated	2		0.149	MGST1,MYH14,PLAAT3,RPL13,SEC62
miR-6768-5p (miRNAs w/seed ACACAGG)		mature microRNA	Activated	2.236	bias	0.0314	ABLIM1,ATP5ME,CHMP4B,DYNLRB1,KLF5
CPT1B		enzyme	Activated	2.157		0.00712	ATP5ME,DBI,NDUFB9,NFKBIA,PPP1CB,RPS6,SOCS3,UQCR11,UQCRB
LIF		cytokine	Activated	2.853		2.98e-09	CXCL10,CXCL2,CXCL8,EGR1,FOS,HIF1A,IL6,MT-ATP6,MT-CO1,MT-CO2,MT-CO3,MT-CYB,MT-ND3,MT-ND4,PIM3,PTGS2,SOCS3,SOD2,TIMP1	154 (21)
IFNG		cytokine	Activated	2.339		5.51e-24	ALDH1A3,APOL1,APOL6,ATP1B1,AZGP1,C3,CCL20,CCND2,CD55,CD74,CFTR,CP,CSF3,CTSB,CTSC,CTSD,CTSV,CXCL1,CXCL10,CXCL17,CXCL2,CXCL3,CXCL5,CXCL6,CXCL8,CYBA,DDX60,DEFB4A/DEFB4B,DUSP1,DUSP5,EDN1,EGR1,EHF,ERAP2,FOS,FTL,GATA3,GJB2,HIF1A,HLA-B,HLA-E,HMGCS1,HSP90AA1,HSP90AB1,HSPA5,HSPB1,ICAM1,IER2,IFI6,IFNGR1,IL32,IL6,ITGB1,KLF6,KRT15,KYNU,MT1E,MUC1,MX1,NFKBIA,PIGR,PIM3,PKM,PLA2G2A,PLAAT3,PLAAT4,PROM1,PTGES,PTGS…	151 (11)
MAPKAPK3		kinase	Activated	2.216		9.2e-06	CXCL2,CXCL3,HSPA5,HSPB1,IL6	107 (11)
ELF4		transcription regulator	Activated	2.176		0.000273	CXCL2,CXCL8,DUSP1,DUSP5,PPBP
TBK1		kinase	Activated	2.917		7.61e-06	CXCL10,CXCL2,CXCL3,CXCL8,EDN1,HLA-E,ICAM1,IL6,PTGS2,ZC3H12A	146 (16)
PRKD1		kinase	Activated	2.605		0.000153	CCND2,CXCL10,CXCL2,CXCL3,CXCL6,IL6,PTGS2	188 (16)
CD40		transmembrane receptor	Activated	2.21		0.000245	CCND2,CSF3,CXCL10,CXCL8,DUSP1,FOS,HSPA5,ICAM1,IL6,ITGB1,NFKBIA,PTGS2	164 (17)
MMP1		peptidase	Activated	2.059		1.96e-06	CXCL8,EGR1,FOS,HIF1A,NFKBIA,PTGES,PTGS2,S100A4	147 (20)
MAPK1		kinase	Activated	2.611		4.28e-06	APOL6,ATP1B1,CTSB,CXCL8,DUSP1,EGR1,EHD1,EMP1,FBXO32,FOS,GATA3,HLA-B,HLA-E,IFI6,IL6,MAL2,PLAAT2,PTGS2,SCNN1A,SECTM1	204 (20)
EGF		growth factor	Activated	2.382		1.5e-17	AQP3,B4GALT5,CCL20,CCN1,CCND2,CLU,CTSD,CXCL1,CXCL2,CXCL5,CXCL6,CXCL8,DUSP1,DUSP5,EDN1,EGR1,EMP1,FOS,FSTL1,HIF1A,HMGCS1,ICAM1,IDS,IER2,IL6,ITGA2,ITGB1,KRT15,MT-CO2,MUC1,OSR2,PDCD4,PHLDA2,PROM1,PTGES,PTGS2,S100A4,SERPINA1,SERPINB2,SOCS3,TFPI2,TIMP1,VAMP2,XIST,YWHAB,ZFP36L2	192 (18)
STAT5A		transcription regulator	Activated	2.008		7.16e-09	AGR2,CCND2,CD24,CSF3,CXCL5,DUSP5,DYNLRB1,ERAP2,FOS,FOXQ1,ICAM1,IL6,KRT80,MAL2,MMP7,MUC20,PLAAT4,S100P,SOCS3,SYTL2,TPM3	182 (19)
ERBB2		kinase	Activated	2.087		1.43e-07	AGR2,CCL20,CCND2,CD47,CHD4,CLU,CTSB,CXCL10,CXCL3,CXCL8,EDN1,EGR1,EHF,EMP1,FOS,FSTL1,FXYD3,GATA3,HIF1A,HSPB1,ICAM1,IL6,ITGA2,ITGB1,ITGB6,KRT7,MMP7,MUC1,PDCD4,PHLDA2,PLIN2,PROM1,PTGES,PTGS2,S100A4,S100P,SLC6A14,ZFP36L2	140 (18)
EDN1	0.428	cytokine	Activated	2.101		5.66e-09	CCN1,CST3,CXCL8,EDN1,EGR1,FOS,HIF1A,HSPA5,ICAM1,IL6,ITGA2,ITGB1,MMP7,PTGS2,SERPINB2,SOCS3,TIMP1,TPM3	149 (23)
BTC		growth factor	Activated	2	bias	7.24e-05	CCL20,CXCL8,IL6,PTGS2	140 (19)
IL6	0.606	cytokine	Activated	3.04		4.94e-12	C3,CAPRIN1,CCL20,CD74,CFH,CLU,CP,CST3,CTSB,CTSC,CXCL1,CXCL10,CXCL2,CXCL3,CXCL5,CXCL6,CXCL8,DEFB4A/DEFB4B,DUSP1,EGR1,FOS,HIF1A,HSPA5,ICAM1,IK,IL6,ITGB1,MMP7,MT1E,MUC1,NFKBIA,PLA2G2A,PPBP,PROM1,PTGES,PTGS2,SCNN1A,SERPINA1,SLC12A2,SLC40A1,SOCS3,SOD2,TIMP1	136 (13)
TNFSF11		cytokine	Activated	2.839		2.32e-08	CSF3,CXCL3,CXCL8,DUSP1,EHD1,FOS,ICAM1,IL6,MT-CO1,MT-CO3,MT-CYB,MT-ND4,NFKBIA,PA2G4,PTGS2,RRAS,SLC11A2,SOCS3,SOD2,YWHAZ	150 (16)
OSM		cytokine	Activated	3.788		1.25e-17	ACSL3,AKR1C1/AKR1C2,CCL20,CCND2,CD24,CSF3,CTSV,CXCL1,CXCL10,CXCL2,CXCL3,CXCL5,CXCL6,CXCL8,DEFB4A/DEFB4B,DHRS3,EGR1,FOS,FOXC1,HIF1A,HLA-B,HSPA5,ICAM1,IFNGR1,IL32,IL6,KLK7,MX1,PDCD4,PDZK1IP1,PI3,PIGR,PTGES,RAB4A,S100A12,S100P,SERPINA1,SOCS3,SON,TIMP1,TNFAIP2,TYMP,XDH	123 (15)
RHOA		enzyme	Activated	2.169		0.000162	CTSD,CXCL10,CXCL5,CXCL8,FOS,ICAM1,IL6,ITGB1	122 (21)
IL1B		cytokine	Activated	4.907		1.37e-21	APOL6,C3,CAV2,CCL20,CD55,CD74,CFTR,CP,CSF3,CTSB,CXCL1,CXCL10,CXCL2,CXCL3,CXCL5,CXCL6,CXCL8,CYBA,DBI,DEFB4A/DEFB4B,DUSP1,DUSP5,EDN1,EGR1,EHD1,EHF,FOS,GATA3,HIF1A,HLA-E,HSPA5,HSPB1,ICAM1,ID3,IER2,IFNGR1,IL32,IL6,IRAK3,ITGB1,MMP7,MT-CO2,MT1E,MTDH,MUC1,MX1,NFKBIA,PI3,PIGR,PIM3,PLA2G2A,PTGES,PTGS2,SAT1,SCNN1A,SERPINB2,SLC11A2,SOCS3,SOD2,TFPI2,TIMP1,TINCR,TNFAIP2,TOB1,TYMP,XDH,ZC3H12A	152 (12)
CCN1	0.367	other	Activated	2.16		1.08e-09	C3,CCN1,CCND2,CXCL10,CXCL2,CXCL3,CXCL8,HIF1A,IL6,ITGA2,ITGB1,PTGS2,TIMP1	132 (15)
TWNK		enzyme	Activated	2.219		2.53e-05	HIF1A,MT-CO1,MT-CYB,MT-ND3,MT-ND4
CD36		transmembrane receptor	Activated	2.817		1.03e-07	CCL20,CSF3,CXCL1,CXCL3,CXCL5,CXCL6,CXCL8,DEFB4A/DEFB4B,HSPA5,ICAM1,IL6,SERPINB2	119 (12)
C5		cytokine	Activated	2.965		1.13e-07	CD55,CSF3,CXCL1,CXCL10,CXCL2,CXCL3,CXCL8,EGR1,HSPA5,ICAM1,IL6,NFKBIA,TNFAIP2	115 (15)
HMGB1		transcription regulator	Activated	2.8		2.2e-10	CCL20,CXCL2,CXCL3,CXCL5,CXCL6,CXCL8,EGR1,HIF1A,ICAM1,IL6,MX1,PLA2G2A,PTGES,PTGS2	151 (12)
Gm21596/Hmgb1		transcription regulator	Activated	2.416		2.6e-06	CXCL3,CXCL6,HIF1A,IL6,PKM,PROM1	151 (14)
KLK5	-0.759	peptidase	Activated	2	bias	0.000123	CCL20,CXCL2,ICAM1,IL6	101 (15)
MAP3K7		kinase	Activated	2.256		4.73e-06	CCL20,CXCL10,CXCL2,CXCL6,CXCL8,DEFB4A/DEFB4B,IL6,ITGB1,PTGS2	128 (18)
Map3k7		kinase	Activated	2.287		2.16e-05	CXCL10,CXCL2,CXCL3,EDN1,IL6,NFKBIA,PROM1,PTGS2	110 (14)
IL36A		cytokine	Activated	3.116	bias	1.09e-10	CCL20,CSF3,CXCL1,CXCL10,CXCL2,CXCL3,CXCL6,CXCL8,IL17C,IL6	94 (11)
PDX1		transcription regulator	Activated	2.596		0.00111	CXCL2,DUSP5,ECH1,EGR1,HSPA5,ID3,IL6,KLF6,NDUFB9,PDZK1IP1	99 (12)
IL17F		cytokine	Activated	3.136	bias	5.08e-14	CCL20,CSF3,CXCL1,CXCL10,CXCL2,CXCL3,CXCL5,CXCL6,CXCL8,ICAM1,IL32,IL6,PTGS2	126 (14)
TLR3		transmembrane receptor	Activated	2.619	bias	3.13e-10	C3,CAST,CCL20,CLU,CSF3,CXCL10,CXCL2,CXCL3,CXCL8,DEFB4A/DEFB4B,DUSP1,EDN1,FOS,ICAM1,IFI6,IL6,MX1,PTGES,PTGS2,SOCS3,TIMP1,ZNFX1	133 (17)
cytokine		group	Activated	3.313		5.47e-12	CCN1,CLU,CXCL1,CXCL3,CXCL8,DUSP1,EDN1,EGR1,FOS,HIF1A,ICAM1,IL6,PLAAT4,PTGS2,S100A4,SOCS3,SOD2,TIMP1,TYMP	162 (19)
Nr1h		group	Inhibited	-2.536		2.09e-07	ACSL3,AQP3,ATP1B1,C3,CCND2,CSF3,CXCL1,CXCL10,CXCL8,EDN1,IL6,PLA2G2A,PTGES,PTGS2	143 (20)
PSMB11		peptidase	Inhibited	-2.828		0.000756	CTSV,CXCL17,CXCL3,CXCL6,MT-ATP6,MT-CO1,MT-CO3,PTGS2
CAB39L		kinase	Inhibited	-2.646	bias	1.9e-06	ATP5F1E,ATP5MC2,ATP5ME,COX7C,NDUFB9,UQCR11,UQCRB	108 (7)
SIRT3		enzyme	Inhibited	-2.4		9.38e-08	HSPA5,IL6,MT-ATP6,MT-CO1,MT-CO2,MT-CO3,MT-CYB,MT-ND3,MT-ND4,SOD2	149 (23)
GABARAPL1		other	Inhibited	-2	bias	0.00121	AHNAK2,CTSB,HLA-B,IDS
FLCN		other	Inhibited	-2.912		1.48e-06	CTSC,DUSP5,HIF1A,ICAM1,MT-ATP6,MT-CO1,MT-CO2,MT-CYB,MUC20,SEMA3E,SOD2,ZC3H12A	86 (7)
WBP2		transcription regulator	Inhibited	-2.714		1.01e-05	AQP3,CSF3,CXCL1,CXCL2,CXCL3,CXCL8,DYNLRB1,EGR1,FOXQ1,PTGS2,TMA7	142 (14)
Lh		complex	Inhibited	-3.073		8.82e-29	ATP5IF1,CCND2,CD55,CXCL8,DHRS3,DUSP1,EGR1,FOS,IL6,PIM3,PTGS2,RAB2A,RAB4A,RPL13,RPL13A,RPL21,RPL23,RPL24,RPL26,RPL27A,RPL28,RPL30,RPL31,RPL35A,RPL37,RPL39,RPL7,RPL8,RPL9,RPLP2,RPS13,RPS15A,RPS16,RPS18,RPS19,RPS20,RPS24,RPS25,RPS26,RPS28,RPS5,RPS6,RPS8,SOD2,STK24,TFPI2	196 (21)
NR1H3		ligand-dependent nuclear receptor	Inhibited	-2.184		0.000365	ACSL3,CD47,CD55,CSF3,CTSC,CXCL10,CXCL2,DDX60,FDPS,IL6,NFKBIA,PTGS2	180 (21)
PRKAA2		kinase	Inhibited	-2.36		1.33e-05	ATP5MC2,EGR1,FOXO3,GATA3,HSPA5,ICAM1,IL6,MGST1,MT-CO1,NFKBIA,SOCS3	139 (22)
ZFP36		transcription regulator	Inhibited	-2.022	bias	1.79e-05	CXCL2,CXCL3,FOS,HIF1A,ICAM1,IL6,NFKBIA,PTGS2,SERINC3	121 (16)
HMOX1		enzyme	Inhibited	-2.937		1.26e-06	CXCL1,CXCL10,CXCL2,CXCL3,CXCL5,CXCL8,FOS,ICAM1,ID3,IL6,PTGS2,TYMP	151 (18)
RCAN1		other	Inhibited	-2.194		0.000239	CXCL8,FOS,ICAM1,IL6,PTGS2	145 (20)
TFRC		transporter	Inhibited	-2		0.0524	FOS,FTL,HSPA5,SLC11A2
miR-155-5p (miRNAs w/seed UAAUGCU)		mature microRNA	Inhibited	-2.312	bias	7.83e-05	AKR1C1/AKR1C2,CCL20,CCN1,CD47,CXCL1,CXCL2,CXCL3,CXCL8,FOS,FOXO3,H3-3A/H3-3B,IL6,PKN2,PTGS2	145 (19)
mir-181		microRNA	Inhibited	-2.213		0.0056	CXCL8,ICAM1,IL6,KLF6,PTGS2	150 (21)
let-7		microRNA	Inhibited	-2.394	bias	0.0133	BCAP29,CXCL8,IL6,MT-ND4,PA2G4,PKM,PROM1,PTGS2,S100A4
miR-146a-5p (and other miRNAs w/seed GAGAACU)		mature microRNA	Inhibited	-2.415	bias	0.00222	CFH,CXCL3,CXCL8,IL6,NFKBIA,PA2G4,PPBP,S100A12,SYT1	113 (17)
miR-2392 (miRNAs w/seed AGGAUGG)		mature microRNA	Inhibited	-2.409	bias	0.0231	MT-CO1,MT-CO2,MT-CYB,MT-ND4,PKM,PLA2G2A
NR1H2		ligand-dependent nuclear receptor	Inhibited	-2.4		4.34e-05	C3,CSF3,CXCL10,CXCL2,DDX60,FDPS,IL6,NFKBIA,PTGS2	161 (24)
GABARAP		transporter	Inhibited	-2	bias	0.00137	AHNAK2,CTSB,HLA-B,IDS	58 (4)
CD274		enzyme	Inhibited	-2.085		0.00467	CXCL2,ICAM1,IL6,MX1,PTGS2	148 (19)
DUX4		transcription regulator	Inhibited	-2		0.00908	CCND2,CXCL8,FBXO32,IL6
KLF2		transcription regulator	Inhibited	-2.456		3.07e-07	CD55,CXCL2,CXCL3,CXCL8,EDN1,HIF1A,ID3,IL32,IL6,ITGB1,NFKBIA,PTGS2,TFPI,TFPI2,TIMP1	126 (15)
TRIM3		enzyme	Inhibited	-2.449		6.56e-07	CXCL3,CXCL5,CXCL6,CXCL8,IL6,MMP7	141 (13)
GPS2		transcription regulator	Inhibited	-2.135		1.15e-05	CCL20,CXCL1,CXCL10,CXCL2,CXCL8,DHRS3,IL6,NFKBIA	143 (14)
CXADR		transmembrane receptor	Inhibited	-2	bias	3.01e-07	CXCL1,CXCL10,CXCL3,CXCL8	87 (7)
NFE2L2		transcription regulator	Inhibited	-2.087		6.42e-10	AKR1C1/AKR1C2,CCL20,CTSD,CXCL10,CXCL2,CXCL3,CXCL6,CXCL8,DSTN,FOXO3,FTL,HSP90AA1,HSP90AB1,ICAM1,IL6,KRT4,LGALS8,MGST1,MT-CO2,PLIN2,PSMA7,PTGS2,RPS16,S100P,SAT1,SERINC3,SOCS3,SOD2,SYT1	154 (22)
SERPINE2		other	Inhibited	-2		0.00324	CCL20,CXCL10,CXCL3,IL6	155 (14)
LAMA4		enzyme	Inhibited	-2.433	bias	0.00508	CAV2,CCND2,GSTK1,HIF1A,ITGB1,MGST1
THRA		ligand-dependent nuclear receptor	Inhibited	-2.646		0.00071	CTSB,CTSD,CXCL10,CXCL2,CXCL3,FOS,IL6,MMP7,PROM1	153 (21)
JAG2		growth factor	Inhibited	-2.138		1.42e-07	C3,CCL20,CXCL1,CXCL3,CXCL5,CXCL6,IL17C,IL6
BCL3		transcription regulator	Inhibited	-2.216		4.27e-14	CCL20,CXCL10,CXCL2,CXCL3,CXCL8,DEFB4A/DEFB4B,DUSP5,EGR1,FOS,GATA3,ICAM1,IL17C,IL6,NFKBIA,S100A12	120 (12)
IL1RN		cytokine	Inhibited	-2.308		2.57e-08	CCL20,CXCL1,CXCL3,CXCL5,CXCL8,ERAP2,ICAM1,IFI6,IL32,IL6,KLF6,MX1,PTGS2,TIMP1	124 (15)
STK11		kinase	Inhibited	-3.393		6.64e-06	ATP5MC2,CSF3,CTSD,CXCL1,CXCL2,CXCL3,CXCL5,CXCL6,CXCL8,CYC1,HIF1A,IL6,NDUFB9,PKM,PTGS2,RPS6,UQCR11	119 (16)
NLRP12		other	Inhibited	-2.576		1.29e-06	CXCL2,CXCL6,CXCL8,HLA-B,HLA-E,ICAM1,IL6	122 (17)
MEOX2		transcription regulator	Inhibited	-2.534		3.56e-10	CCL20,CXCL1,CXCL2,CXCL3,CXCL6,CXCL8,EDN1,ICAM1,ID3,IL6	137 (11)
GPX1		enzyme	Inhibited	-2.177		0.000691	CXCL10,CXCL3,ICAM1,IL6,SOD2	152 (14)
SCD		enzyme	Inhibited	-2.333		1.15e-05	ALDH1A3,CXCL10,CXCL3,CXCL6,CXCL8,EGR1,FOS,GATA3,HMGCS1,HSPA5,IL6,SOCS3,STRA6	141 (19)
ATG7		enzyme	Inhibited	-2.339		6.99e-06	AGR2,CTSB,CXCL8,HIF1A,IL6,NFKBIA,PA2G4,S100A4,SET,SOCS3	179 (22)
DDX3X		enzyme	Inhibited	-3	bias	3.53e-09	RPL11,RPL13,RPL28,RPL36,RPL37A,RPLP2,RPS16,RPS19,RPS5
MLXIPL		transcription regulator	Inhibited	-6.008	bias	4.66e-38	HIF1A,RPL11,RPL13,RPL13A,RPL21,RPL22,RPL23,RPL24,RPL26,RPL27A,RPL28,RPL30,RPL31,RPL35A,RPL37,RPL37A,RPL38,RPL39,RPL41,RPL7,RPL8,RPL9,RPLP2,RPS12,RPS13,RPS15A,RPS16,RPS18,RPS19,RPS20,RPS21,RPS24,RPS25,RPS26,RPS27A,RPS28,RPS29,RPS5,RPS6,RPS8
EFNA4		kinase	Inhibited	-2.236		0.0005	ITGB6,KLK7,KRT13,KRT4,KRT7
MYCN		transcription regulator	Inhibited	-5.506		5.99e-34	CCND2,CLU,EMP1,FAU,FBXO32,HSP90AB1,ITGA2,ITGB1,NACA,PA2G4,PROM1,PSMA7,RPL11,RPL13,RPL13A,RPL21,RPL22,RPL23,RPL23A,RPL24,RPL26,RPL27A,RPL28,RPL30,RPL31,RPL35A,RPL37,RPL37A,RPL38,RPL39,RPL41,RPL7,RPL8,RPL9,RPLP2,RPS12,RPS13,RPS16,RPS19,RPS20,RPS24,RPS25,RPS26,RPS27,RPS28,RPS3A,RPS5,RPS6,RPS8,SYT1
EFNA1		other	Inhibited	-2		0.0236	ITGB6,KLK7,KRT13,KRT4
IFNB1		cytokine	Inhibited	-2.789		1.59e-06	APOL1,APOL6,CXCL10,CXCL2,CXCL3,CXCL6,CXCL8,FOS,HMGCS1,IFI6,IFNGR1,IL6,MX1,PLAAT4,PTGS2,SERPINB2,TIMP1,XIST	129 (15)
DACH1		transcription regulator	Inhibited	-2.178		2.15e-07	CXCL3,CXCL8,DEFB4A/DEFB4B,EGR1,FOS,IER2,IL6,PTGS2	101 (11)
CBL		transcription regulator	Inhibited	-2.219	bias	0.00188	CFTR,CXCL2,CXCL3,FOS,IL6	161 (19)
CISH		other	Inhibited	-2.236		0.00629	CXCL10,CXCL3,EDN1,ID3,PTGS2	126 (14)
ANXA1		enzyme	Inhibited	-2.315		0.000329	CXCL2,CXCL8,ICAM1,IL6,PTGS2,TYMP	152 (20)
NR3C1		ligand-dependent nuclear receptor	Inhibited	-2.876		4.13e-13	ATP1B1,CCL20,CCN1,CD47,CPEB4,CXCL10,CXCL2,CXCL3,CXCL6,CXCL8,DBI,DUSP1,EDN1,EGR1,EMP1,FOS,FOXO3,GATA3,HSP90AB1,ICAM1,IER2,IFI6,IL6,ITGB6,KRT15,LGALS8,NFKBIA,PDCD4,PHLDA2,PIGR,PIM3,PLIN2,PPP1CB,PTGS2,S100P,SCNN1A,SEMA3C,SERINC3,SERPINA1,SON,TIMP1,TNFAIP2,YWHAZ	183 (18)
CITED2		transcription regulator	Inhibited	-2.714		1.19e-07	C3,CPEB4,CXCL1,CXCL10,CXCL2,CXCL3,CXCL8,DUSP1,HIF1A,ICAM1,IL6,KLF6,KYNU,SAT1,SECTM1,SEMA3C,SERPINB2	140 (16)
EFNA3		kinase	Inhibited	-2.236		0.000558	ITGB6,KLK7,KRT13,KRT4,KRT7
EFNA2		kinase	Inhibited	-2.236		0.00203	FOXQ1,KLK7,KRT13,KRT4,KRT7
GABARAPL2		other	Inhibited	-2	bias	0.00106	AHNAK2,CTSB,HLA-B,IDS	58 (4)
COP1		enzyme	Inhibited	-2.157		3.18e-05	C3,CLIC3,CXCL10,CXCL3,FOS,ICAM1,KLK10,KRT13	99 (8)
HBA1/HBA2		transporter	Inhibited	-2		0.00503	ATP5MC2,CYC1,HIF1A,NDUFB9
TREM2		transmembrane receptor	Inhibited	-2.608		0.000117	CTSB,CTSV,CXCL2,HIF1A,IL6,NFKBIA,PTGS2	171 (19)
TGFBR2		kinase	Inhibited	-2.212		0.000142	ACSL3,CLU,CXCL2,CXCL6,GJB2,ICAM1,IL6,KRT7,NFKBIA,PKM,PRSS22,PTGES,PTGS2,SOCS3,TIMP1,WFDC2,ZC3H12A	192 (19)
MYC		transcription regulator	Inhibited	-3.286		5.73e-37	ATP5IF1,CAST,CCND2,CD47,CLU,CTSB,CTSD,CTSV,CXCL10,CXCL8,DBI,DUSP1,DUSP5,EDN1,EGR1,EIF2S2,EMP1,FBXO32,FOS,FSTL1,H2AZ1,H3-3A/H3-3B,HIF1A,HLA-B,HLA-E,HSP90AA1,HSPB1,ICAM1,ID3,IFI6,IL6,ITGB1,KLF6,KLK6,KRT7,LINC01133,MMP7,MT-CYB,MX1,NFKBIA,PA2G4,PDCD4,PKM,PROM1,PTGS2,RPL11,RPL13,RPL13A,RPL21,RPL22,RPL23,RPL24,RPL26,RPL27A,RPL28,RPL30,RPL31,RPL35A,RPL37,RPL37A,RPL38,RPL39,RPL41,RPL7,RPL8,RPL9,RPLP2,RPS…	212 (22)
Ap2		group				0.00217	C3,ICAM1,IFNGR1,MT-CO2	91 (7)
Convulxin		complex				0.0466	CXCL8
Irp		group				0.000584	FTL,SLC11A2,SLC40A1
CSDE1 HNRNPD PABP PAIP1 SYNCRIP		complex				0.0158	FOS
PDK		group				0.0466	IL6
DNA-methyltransferase		group				0.0428	PTGS2,RGS10
IGF receptor		group				0.0466	ICAM1
TEAD		group				0.0103	CAV2,CCN1
Ggtase I		complex				0.0466	CCN1
HP1		group				0.0313	PTGS2
Steroid 5 alpha-Reductase		group				0.0313	PTGS2
Collagen type II		complex		1.89		3.82e-07	CCL20,CXCL1,CXCL2,CXCL3,CXCL5,IL6,MMP7,RRAS	140 (17)
ALG10		enzyme				0.0158	PROM1
NRDE2		other				0.0083	APOL1,CCN1
CARD9		other		1.719		1.14e-05	C3,CSF3,CXCL10,CXCL2,CXCL3,IL6	161 (14)
DUSP11		phosphatase				0.0428	DDX60,IL6
ELF3		transcription regulator		1.417		0.000273	CCL20,EHF,IL6,KRT4,PTGS2	115 (15)
EPHB1		kinase				0.000584	EGR1,FOS,PTGS2	132 (21)
ESRRG		ligand-dependent nuclear receptor		0.991		0.00214	CCL20,FBXO32,IL32,KCNE3,KLK6,PKM
SLC11A1		transporter				0.00652	SLC11A2,SLC40A1
MALSU1		other				7.51e-05	MT-CO1,MT-CO2,MT-ND4
PARPBP		other				0.0048	CPEB4,KRT7,TIMP1
ADRA1		group				0.0024	EGR1,FOS	137 (24)
CSF2RB		transmembrane receptor				0.00266	CCND2,FOS,IL6	190 (22)
AMOT		other				0.0466	CCN1
BANK1		other				0.0466	IL6
BIRC3		enzyme		0.374		2.03e-06	CSF3,CXCL1,CXCL8,ICAM1,IL6,NFKBIA	145 (14)
Agtr1b		G-protein coupled receptor				0.0083	FOS,PTGS2	140 (23)
RNY3		other		-1	bias	0.000802	CXCL10,DDX60,MX1,SPATS2L
Ren2		peptidase				0.00266	CYBA,MT-CO1,TIMP1
JINK1/2		group				0.00121	CXCL8,IL6,PTGES,PTGS2	134 (19)
Sos		group				2.09e-05	ALDH1A3,AQP3,CAST,FOS,ITGB1,KLF6,KRT13,MGST1,PTGS2,RAB11FIP1,SEMA3E,XDH,YWHAZ	134 (21)
Fcgr2		group				0.00357	IL6,S100A12
Hdac		group		-0.532		1.45e-05	CXCL8,EDN1,EGR1,FBXO32,FOS,GATA3,HIF1A,IL6,KLF6,MT1E,RGS10,SEMA3C	160 (23)
Notch		group		-0.686		0.0302	ABLIM1,DUSP1,GATA3,ID3,IL6,SVIP
JAK		group		0		4.53e-06	CXCL10,FBXO32,HIF1A,IFI6,IL6,PTGS2,SOCS3	140 (20)
Creb		group		0.912		0.00301	BCAS1,CCN1,CTSB,CTSV,CXCL10,CXCL8,DUSP1,EGR1,FOS,IL6,MT-ND3,PTGS2,SERPINB2	146 (24)
LTB4R/LTB4R2		group				0.0158	CXCL8
Pkg		group		0.849		0.000425	EDN1,EGR1,FOS,SOD2	113 (17)
G protein alphai		group		1.342	bias	0.00665	CCN1,CXCL10,FOS,SOCS3,TIMP1	112 (16)
SYK/ZAP		group				0.00241	H3-3A/H3-3B,IL6,PTGS2,TIMP1	113 (16)
Gαq		group				0.0158	PTGS2
NDPK		group				0.0158	CXCL8
Rsk		group				0.00146	CXCL2,CXCL8	189 (24)
PI3K (complex)		complex		1.618		4.79e-10	ADAM28,CCND2,CD55,CTSD,CXCL10,CXCL8,DUSP1,FBXO32,FOS,GATA3,HIF1A,ICAM1,IL6,ITGB1,MT-CO1,NFKBIA,PDCD4,PTGS2,RPL23,RPS6,SNCG,SOCS3,TYMP	149 (23)
Tgf beta		group		0.022		1.02e-08	ATP1B1,CCN1,CCND2,CLU,CSF3,CXCL10,CXCL17,CXCL2,CXCL3,CXCL8,EDN1,FOS,FSTL1,GATA3,HIF1A,ID3,IL32,IL6,ITGA2,ITGB1,MMP7,MUC1,PPBP,PROM1,PTGS2,SOCS3,TIMP1	165 (17)
Nos		group				0.00187	EGR1,FOS,TIMP1	147 (23)
Gsk3		group		0.555		0.00166	CXCL8,FOS,HIF1A,ICAM1,IL6,PTGS2	129 (22)
TCR		complex		-1.174		3.9e-17	ABLIM1,CTSB,CXCL10,CXCL8,ECH1,EGR1,FOS,GATA3,HIF1A,HSPA5,ID3,IFI6,IFNGR1,IL6,MX1,NFKBIA,PA2G4,PDCD4,RPL13A,RPL22,RPL23A,RPL30,RPL31,RPL38,RPL7,RPL9,RPS13,RPS16,RPS3A,SLC25A3,SOCS3,TNIP3,TOB1,UBA52,ZNFX1	193 (25)
TMSB4		group				0.0355	ITGA2,ITGB1
STAT5a/b		group		0		0.000189	CCND2,CDC42EP5,CLU,DUSP1,EMP1,FOS,GATA3,PTGS2,SOCS3	125 (20)
Ras homolog		group		1.172		0.000295	EGR1,FOS,ITGB1,PTGS2	187 (19)
EGFR ligand		group				0.0313	MUC1
STAT		group				0.0218	FOS,SOCS3,TIMP1
RNA polymerase II		complex				7.64e-07	C3,CCND2,CXCL2,CXCL8,DUSP1,FOS,FOXC1,ICAM1,IFNGR1,IL6,NFKBIA,PTGS2,RPL13A,RPS21,RPS6,SOCS3,SOD2,XIST	213 (18)
calpain		complex				0.00692	HSPA5,IL6,NFKBIA	151 (19)
CD3		complex		0.776		4.51e-11	AQP3,CCL20,CCND2,CD74,CXCL10,CXCL8,CYBA,CYC1,FDPS,FOS,FTL,GATA3,GPRC5A,HIF1A,HMGN2,HSP90AA1,HSPA5,ICAM1,ID3,IFNGR1,IL32,IL6,KLK7,MT-CO1,NFKBIA,PA2G4,PLIN2,PTGS2,RAB2A,RPL30,RPL35A,RPS3A,SOCS3,TCEA1,TFPI2,UQCR11	162 (21)
beta-glucuronidase		group				0.0158	PTGS2
PI3K p85		group				0.0158	IL6
NFkB (family)		group		1.565	bias	0.000932	CXCL10,CXCL8,IL6,PTGS2,TIMP1	130 (17)
PP2A		complex				0.000989	FOXO3,PIM3,PTGS2	121 (17)
Tap		complex				0.0313	HLA-E
Dynamin		group				0.00357	FOS,IL6	162 (24)
Hsp70		group		0.041		1.46e-05	CXCL3,CXCL8,FBXO32,HIF1A,ICAM1,IL6,NFKBIA	130 (19)
RAS		group		1.83		1.26e-06	B4GALT5,CXCL10,CXCL8,EDN1,EGR1,FOS,IL6,PDCD4,PTGES,PTGS2,SOD2,TFPI2	122 (19)
Plc beta		group				0.0313	IL6
Tropomyosin		group				0.0466	TPM3
Tnf receptor		group		-1.406		2e-05	C3,CCL20,CXCL8,IL6,TIMP1	145 (15)
Fgfr		group				0.0355	FOS,HSPA5
Fibrin		complex				0.00545	CXCL8,ICAM1,IL6	92 (10)
Ikb		group		1.732		3.15e-05	CXCL3,HSPA5,ICAM1,IL6,PTGS2	185 (15)
MKK3/6		group				0.0158	CXCL8
cyclooxygenase		group				0.00363	FOS,IL6,PTGS2	152 (22)
Aldose Reductase		group				0.00419	CXCL8,ICAM1,IL6	120 (17)
Calcineurin protein(s)		complex		-0.74		0.000153	CTSV,CXCL3,CXCL8,DUSP1,EGR1,FOS,PTGS2	155 (23)
Histone h3		group				3.52e-06	CCND2,CXCL10,CXCL8,EGR1,FOS,GATA3,HSPA5,ICAM1,IFI6,IL6,MX1,NFKBIA,PTGES,PTGS2,RGS10,RPL13A,RPS29,RPS6,SCNN1A,SOCS3,SOD2,SPATS2L,TPM3	168 (18)
Mek		group		1.958		1.67e-07	B4GALT5,CCND2,CLU,CXCL10,CXCL8,DUSP5,EGR1,FOS,HIF1A,HSPB1,ICAM1,IER2,IL6,ITGB1,ITGB6,PHLDA2,PTGS2,RPL23,SEMA3C,SLC6A14,SNCG	166 (20)
C1q		complex				0.00187	CXCL8,ICAM1,IL6	133 (19)
Fgf		group				0.015	FOS,IL6,PTGS2
MAPKAPK2/3		group				0.0313	IL6
Vegf		group		1.201		3.32e-05	CCN1,CXCL1,CXCL10,CXCL8,DUSP5,EDN1,EGR1,EHF,EMP1,GJB2,HIF1A,ICAM1,IL6,ITGA2,ITGB1,PHLDA2,PTGS2,SERPINB2,SOCS3,TIMP1,XDH,YWHAZ	130 (15)
Rac		group				5.38e-05	FOS,HIF1A,IL6,PTGS2	148 (22)
C8		complex				0.000305	CXCL2,CXCL3,ICAM1	101 (9)
Gli		group				0.00313	CCND2,HIF1A,S100A4
CK1		group				0.0466	CSF3
Rar		group				0.0162	AQP3,CSF3,EGR1
MSK1/2		group				0.000248	DUSP1,FOS	102 (7)
adenosine deaminase		group				0.0158	CXCL3
Mapk		group		1.979	bias	8.27e-06	CXCL1,CXCL8,EGR1,FOS,IL6,IRAK3,MMP7,PIGR,PTGS2,SNCG	125 (19)
L-type Calcium Channel		complex				0.00652	EGR1,FOS	138 (23)
Ciap		group				0.00616	CSF3,CXCL2,IL6	83 (7)
PLA2		group				0.0313	FOS
Fcgr3		group				0.0321	CSF3,CXCL8
ETS		group				0.000425	EGR1,FOS,ICAM1,TIMP1
growth factor receptor		group				0.0158	FOS
Akt		group		1.046		4.21e-10	AQP3,B4GALT5,CCND2,CP,CTSD,CXCL10,CXCL8,FBXO32,FOS,FOXO3,GSTK1,HIF1A,IL32,IL6,MT-CO1,MT-CO2,MUC1,NFKBIA,PTGS2,RPL13,RPL9,RPS16,RPS19,SLC6A14,SOCS3,SOD2,SYT1	175 (21)
Sod		group				0.0289	CXCL3,ICAM1
N-cor		group				0.00559	CTSB,CXCL10,CXCL2,DHRS3,PLIN2,PTGS2	157 (18)
IKK (complex)		complex		1.188		0.00217	CXCL10,CXCL8,ICAM1,PTGS2	138 (20)
Rab5		group				0.0313	IL6
Hsp90		group		0.865		0.0134	CCND2,CLU,HIF1A,IL6,RPS6
Pdgf (complex)		complex		1.644		5.77e-07	CCND2,CXCL3,CYBA,EDN1,EGR1,FOS,FOXO3,HIF1A,ICAM1,PTGS2,TIMP1	152 (18)
cAMP-Gef		group				0.00494	CXCL5,PPBP
SNHG6		other				0.0158	HIF1A
Cyp4a14		enzyme				0.00652	CXCL10,CXCL3
Stat1-Stat3		complex				0.0466	FOS
Egfr-Erbb2		complex				0.0466	CXCL8
Stat dimer		complex				0.00146	FOS,IL6
Pdgf Ab		complex				0.00266	FOS,HIF1A,IL6	153 (23)
Pdgfra-Pdgfrb		complex				0.0313	TIMP1
Stat6 dimer		complex				0.0391	CXCL6,DUSP1
G protein beta gamma		complex				0.0466	CCN1
NIK		group				0.000736	CXCL8,IL6	122 (9)
Stat3-Stat3		complex		1.671	bias	1.93e-05	FOS,FTL,HIF1A,ICAM1,SOCS3,SOD2
Ap1		complex		1.833	bias	2.32e-07	CLU,CXCL8,EDN1,FOS,ICAM1,IL6,ITGA2,MMP7,MT-CO2,PLA2G2A,PTGS2,S100A4,SNCG,SOCS3,TIMP1	140 (16)
Integrin		complex				0.0289	FOS,SOCS3
PPARα-RXRα		complex				0.0257	IL6,NFKBIA
PLC		group		1		0.000156	CXCL10,CXCL8,FOS,PTGS2	146 (23)
AMPK		complex		0.449		7.54e-09	CCND2,CXCL10,CXCL8,EGR1,FBXO32,FOXO3,GSTK1,HIF1A,IL6,MT-ATP6,MT-CO1,MT-CO2,MT-CYB,PTGS2	161 (21)
JUN/JUNB/JUND		group		-0.283		5.76e-05	C3,CCN1,FOS,IL6,PDCD4	91 (7)
Esr1-Estrogen-Sp1		complex				0.000736	CTSD,FOS
Rxr		group		-1		0.00948	AQP3,CSF3,CTSB,IL6,PLIN2,PTGS2	141 (22)
Ifn gamma		complex		1.996		0.00438	CXCL10,CXCL8,EDN1,ICAM1,IL32,SOCS3	119 (17)
HDL-cholesterol		complex				0.0234	EGR1,EIF2S2,HMGCS1
Angiotensin II receptor type 1		group		1.432	bias	6.87e-06	CXCL10,CXCL8,EDN1,HIF1A,TIMP1	133 (23)
SAA		group		1.621		2.73e-06	CSF3,CXCL8,ICAM1,IL6,PLA2G2A,PTGS2,TFPI	132 (17)
Rbp		group				0.0313	SOCS3
Insulin		group		1.752		2.93e-07	ATP5MC2,CAV2,CXCL1,DBI,DUSP1,EDN1,EGR1,FBXO32,FOS,FTL,GATA3,HIF1A,HMGCS1,HSP90AA1,HSPA5,ICAM1,IL6,NDUFB9,NFKBIA,PKM,PLAAT3,PLIN2,PTGS2,RPL32,RPS16,RPS6,SOCS3,SOD2,TIMP1,VAMP2,ZNF106	177 (24)
CRNDE		other				0.0189	DUSP5,RRAS,TAOK3
NPS		other				0.0313	FOS
UQCC3		other				1.86e-05	ATP1B1,ATP5F1E,ATP5MC2,ATP5ME,COX7C,HIF1A,NDUFB9,PKM,UQCR11,UQCRB,UQCRH	97 (7)
F630028O10Rik		other				0.0103	CXCL2,IL6
HOTAIR		other		1.501		0.000691	HIF1A,ICAM1,IL6,MX1,NFKBIA	213 (23)
PRKAA		group		-1.003		0.0117	CXCL10,DUSP1,FOXO3,IL6
TFIIA		complex				0.0124	CCND2,FOS
SFTPA2		other				0.0313	HSPA5
HDL		complex		0.091		2.26e-06	CXCL8,CYC1,HIF1A,HSPA5,ICAM1,IL6,ITGB1,PTGS2	145 (23)
PRC2		complex				0.00589	CXCL1,CXCL8,MMP7,MX1	74 (7)
EGOT		other				0.00313	CXCL10,IL6,MX1
GNAS-AS1		other				0.0313	GATA3
NORAD		other		1.067	bias	0.00389	CCN1,HSPA5,ID3,IL32	81 (7)
ZG16		other				0.0466	IL6
GPX8		enzyme				0.00043	CSF3,CXCL10,IL6
DEFA1 (includes others)		other				0.0466	CXCL8
C17orf98		other				0.0158	XIST
IFN Lambda		group				0.0124	CXCL2,IL6
NAV2-AS6		other				0.0158	IL6
Interferon alpha		group		0.605		2.52e-12	APOL1,AQP3,C3,CCND2,CXCL1,CXCL10,CXCL2,CXCL3,CXCL5,CXCL8,FOS,GATA3,HLA-B,ICAM1,IFI6,IL32,IL6,ITGB1,MT-CO1,MT-CYB,MX1,NABP1,NFKBIA,PLAAT4,PTGES,PTGS2,RBCK1,RNF213,RPL23A,SAT1,SOCS3,TYMP	160 (16)
WSX1-gp130		complex				0.0158	GATA3
Igm		complex				0.000961	CCND2,CXCL8,EGR1,ID3,IL6,PDCD4	126 (21)
MAP2K4/7		group				0.0158	PTGS2
Raf		group				0.000767	EDN1,EGR1,FOS,IER2,PHLDA2,SEMA3C	165 (19)
CREB-NFkB		complex				0.0158	SERPINB2
sPla2		group				0.000248	PTGES,PTGS2	101 (7)
IL12 (complex)		complex		1.328		1.27e-06	CCL20,CXCL10,CXCL6,CXCL8,FOS,GATA3,ICAM1,IFNGR1,IL32,IL6,PDCD4,PTGS2,SET,SOCS3,TIMP1	123 (20)
RNASEH2B		other		-0.853	bias	1.56e-05	APOL6,CD47,CFH,CXCL10,CXCL8,DDX60,IL17C,IL6,MX1,PTGS2	31 (3)
HCAR2		G-protein coupled receptor				0.0321	IL6,PTGS2
SLC4A5		transporter				0.0466	SCNN1A
ZNF426		transcription regulator				0.0158	XIST
CLEC10A		other				0.0234	CXCL2,CXCL6,IL6
LRRC26		ion channel				0.00357	CXCL1,CXCL8
KDM3A		transcription regulator				0.0284	CCN1,EDN1,KLF5
GPRC6A		G-protein coupled receptor				0.0199	EGR1,PLIN2
H1-6		other		-0.447		0.0117	B4GALT5,CLIC3,FDPS,FOS,SERINC3
MBNL3		other				0.0313	ABLIM1
ZBTB10		other		1	bias	0.0129	CXCL10,CXCL3,CXCL5,HLA-E,IL32,IL6,PTGS2
Smr3b/Vcsa2		other				0.0313	HIF1A
FFAR4		G-protein coupled receptor				0.00154	CXCL8,IL6,PTGS2	128 (21)
MIB2		transcription regulator				0.0313	CXCL8
HACE1		enzyme				0.0313	HIF1A
INTS11		enzyme				0.0466	EGR1
CDK19		kinase		1.265		3.8e-06	CCND2,CLU,CTSD,CXCL1,CXCL2,CXCL8,HMGCS1,KLF5,RPL36,RPS12,SAT1	88 (7)
trypsin		group				3.89e-05	CXCL8,FOS,ICAM1,PTGS2	133 (23)
DOT1L		phosphatase				0.000356	EDN1,IRAK3,RPL41,SCNN1A
SLC48A1		transporter				0.0466	ITGB1
IgG		complex		1.349		1.39e-15	ATP1B1,C3,CCND2,CTSC,CXCL10,CXCL8,DUSP1,EDN1,EGR1,EHD1,EMP1,GPRC5A,HIF1A,HLA-E,HSPA5,HSPB1,ICAM1,IER2,IL6,KLK6,KLK7,KLK8,KRT13,KRT15,NFKBIA,PHLDA2,PTGS2,SERPINB2,SLC40A1,STK24,TOB1	142 (22)
DGCR8		enzyme				0.0488	EGR1,FOS,PDCD4
4732491K20Rik		other				0.00494	ICAM1,PTGS2	92 (7)
PMM2		enzyme				0.0158	ICAM1
ANKRD42		transcription regulator				0.00013	CSF3,CXCL3,IL6	90 (7)
RNASEL		enzyme				0.0203	MT-ATP6,MT-CO2,PTGS2
ORMDL3		other				0.00545	CCL20,CXCL10,CXCL8	138 (9)
Fc gamma receptor		group		1.951		0.000135	CXCL8,ICAM1,IL6,SOCS3,TNIP3	116 (19)
IL23		complex		1.98		0.00738	CCL20,CXCL8,HSPA5,IL6	147 (15)
ISGF3		complex				0.0173	HIF1A,MX1
NADPH oxidase		complex		1.387		2.53e-05	CXCL1,EDN1,FOS,IL6,PTGS2	147 (19)
IFN Beta		group		0.02		1.27e-05	CD74,CXCL1,CXCL10,CXCL5,CXCL8,DUSP1,HLA-B,ICAM1,IFI6,IL6,KYNU,MT-CO2,MX1,RPL23A	146 (16)
Daf		group				0.0158	IL6
STAMBPL1		enzyme				0.0158	DUSP1
RAB7B		peptidase				0.00357	CTSD,IL6
FICD		enzyme				0.0024	HSP90AA1,HSPB1
Pad2		other				0.0158	PTGS2
HTR7		G-protein coupled receptor				0.0083	FOS,IL6	129 (19)
CLTRN		other				0.0466	SCNN1A
PI4K2A		kinase				0.000248	HIF1A,IL6	128 (12)
LPIN1		phosphatase				0.0115	FDPS,IL6,PTGS2
ATP6AP2		transporter				0.00077	IL6,PTGS2,SCNN1A	67 (5)
MOGS		enzyme				0.0158	PROM1
CYRIA		other				0.0313	ITGB1
Tlr11		transmembrane receptor				0.00494	CXCL8,IL6	120 (18)
TLR8		transmembrane receptor		1.956	bias	0.00636	CXCL10,CXCL2,CXCL8,IL6	105 (15)
SGPP1		phosphatase				0.0199	IL6,PTGS2
KDM8		enzyme		-0.762		0.0283	CD24,OSR2,PKM,S100P
IRF2BP1		transcription regulator				3.1e-05	CXCL8,DUSP1,EMP1,FOS,IL6,OSR2
BDNF		growth factor		1.826		3.07e-05	ATP5MC2,CAV2,CCN1,CCND2,CP,DUSP1,EGR1,FOS,FTL,HSPA5,IL6,RPL13,RPL35A,RPL37A,SEMA3E,SOD2,VAMP2	176 (22)
SIGIRR		transmembrane receptor		-1.965	bias	0.000691	CXCL2,CXCL3,IL17C,IL6	99 (12)
SLC31A1		transporter				0.0158	MT-CO1
CPT1C		enzyme				0.0124	MT-CO2,MT-CO3
EPB42		transporter				0.0313	CD47
CLEC14A		other				0.0083	EGR1,IL6	85 (7)
FAM168A		other				0.0313	NFKBIA
PNPLA2		enzyme		-0.467		0.0106	GSTK1,HSPA5,ICAM1,IL6,PLIN2
PPT1		enzyme				0.00652	CXCL10,CXCL3
LINC01139		other				0.0103	EGR1,PKM
RNF165		enzyme				0.0158	XIST
SSC5D		transmembrane receptor				0.0158	CXCL8
NLRP2		other				0.0313	ICAM1
PIMREG		other				0.00494	IL6,SOCS3	88 (12)
ZNF549		other				0.0313	IL32
TIFA		other		1.767		6.55e-08	CXCL10,CXCL3,CXCL8,ICAM1,IL6,NFKBIA	145 (13)
BSCL2		other				0.0194	CD74,IL6,PTGS2,TIMP1
NPC1		transporter				0.000521	CAV2,CD74,CTSB,CTSD,EGR1,HMGCS1,PTGS2	142 (13)
CDC42BPB		kinase				0.0158	CTSB
SOCS2-AS1		other				0.0466	ACSL3
PDLIM2		other		0.816		0.00375	CCL20,CXCL8,FSTL1,KYNU,SCARA3,SLC40A1	61 (5)
MT-TM		other				0.00154	MT-CO1,MT-CO2,MT-CYB
SQSTM1		transcription regulator		-0.114		0.00146	CXCL10,CXCL2,EDN1,IL6,NFKBIA	145 (14)
OGA		enzyme		0.426		1.12e-06	ABLIM1,AHNAK2,ATP5ME,AZGP1,CCL20,CD24,CD47,CD55,CXCL6,CXCL8,DST,FDPS,HMGCS1,HSP90AB1,ITGA2,NDUFB9,PLAAT3,PLIN2,PROM1,SOCS3,TIMP1,TSPAN12	83 (7)
SAV1		other				0.0391	CXCL2,IL6
C1QTNF1		other		-0.201		0.000123	IL6,SCNN1A,SLC12A2,SOD2
LPIN2		phosphatase				0.0313	IL6
CBX7		other				0.0355	CXCL8,KYNU
UPK3A		other				0.0313	UPK3B
MARCHF3		other				3.8e-05	CXCL1,CXCL8,NFKBIA	108 (11)
FOXL2		transcription regulator		1.272		9.28e-10	ATP5F1E,CCL20,CLU,CXCL2,CXCL3,CXCL6,FOS,ICAM1,IL6,OSR2,PTGS2,SERPINB2,SOD2	106 (10)
CTSC	0.865	peptidase				0.00357	CXCL3,IL6
PROM1	0.352	other				0.00313	FDPS,HMGCS1,PKM	147 (13)
EBF3		transcription regulator				0.000273	CXCL17,CXCL3,CXCL5,IL32,IL6
MRTFB		transcription regulator		1.524		0.000421	CCN1,CD24,CXCL6,CYBA,EDN1,EGR1,ITGB1,PTGS2,SERINC3,SERPINB2
COLEC12		transmembrane receptor				0.0313	CXCL10
METTL3		enzyme		0.284		5.76e-05	CXCL10,ICAM1,IL6,SOCS3,TIMP1	110 (15)
ADRM1		other				0.0466	NFKBIA
WWTR1		transcription regulator		-0.99		0.000115	CCN1,CXCL1,CXCL2,CXCL3,CXCL8,EMP1,ICAM1,IL6,MX1	114 (15)
LRRC8E		ion channel				0.0466	CXCL10
ZNF581		transcription regulator				0.0158	IL32
Hoxa11os		other				0.0083	FSTL1,IL6
FBXO25		enzyme				0.000248	EGR1,FOS	51 (4)
NEIL2		enzyme		-1.387		3.61e-07	C3,CCL20,CXCL10,CXCL2,CXCL3,CXCL6,IL6,MT-CO2,MT-CO3,PTGS2	138 (11)
TNIP3	0.704	other				0.00146	CXCL8,IL6
ALG8		enzyme				0.0158	PROM1
UCN2		other				0.0289	CXCL8,FOS
APOL1	-0.394	transporter				0.0124	CXCL2,IFNGR1
IFNA10		cytokine				0.00124	CXCL10,MX1,PLAAT4
FENDRR		other				0.0024	CXCL10,IL6	86 (7)
ANKS6		other				0.00652	IL6,ITGB6
NMRAL1		other				0.0313	MX1
OPA1		enzyme				0.0355	HSPA5,IL6
IFNW1		cytokine				0.0391	CXCL10,PLAAT4
C9orf72		other				0.0428	CXCL8,EDN1
CYB561A3		enzyme				0.0321	DUSP5,FTL
IFNA21		cytokine				0.00124	CXCL10,MX1,PLAAT4
CD3-TCR		complex				0.0158	TOB1
Fcer1		complex				0.0175	CXCL3,CXCL8,FOS,IL6
SRF-ELK1		complex				0.0158	FOS
MHC II		group				5.5e-05	CD74,RPL23,RPL38,RPL7,RPS28,RPS29
NIBAN2		transcription regulator				0.0466	PKM
IFNL2		other				0.0227	CXCL10,MX1
WFDC1		other				0.0158	ICAM1
RNASE2		enzyme		1.956	bias	0.00267	CXCL10,CXCL5,IL6,PPBP	98 (9)
TET2		enzyme		-1.408		0.0269	CXCL6,FOXC1,IL6,ITGA2,KCNE3,TIMP1
SELENOK		other				0.0466	IL6
TFAP2E		transcription regulator				0.0199	CXCL8,IL32
MCOLN1		ion channel				0.0313	CTSD
USP38		peptidase		-1.775		6.55e-08	CSF3,CXCL1,CXCL2,CXCL3,IL6,TIMP1	166 (17)
FGF21		growth factor		1.199		0.0184	EGR1,FOS,HSPA5,SOD2
BPIFA1		other		-1.98		3.89e-05	CCL20,CXCL2,CXCL3,IL6
LPAR5		G-protein coupled receptor				0.0313	PTGS2
AKIRIN2		other				0.00013	CCND2,DUSP1,IL6	87 (7)
ZMPSTE24		peptidase		-1.408		7.15e-05	CTSV,CXCL2,CXCL3,ICAM1,IL6,SOCS3	111 (14)
IPMK		kinase		-0.038	bias	0.000924	CCN1,FOS,HSP90AB1,ITGB1	136 (7)
FBXO42		other				0.000305	CXCL8,ICAM1,IL6	87 (7)
Hmgb1		transcription regulator				0.0289	CXCL8,IL6
ADTRP		enzyme				0.0158	TFPI
TMEM126A		other				0.0321	MT-ND3,MT-ND4
CYB5R4		enzyme				0.0391	ACSL3,HSPA5
TLR10		transmembrane receptor				0.00357	CXCL8,IL6	121 (21)
RSPO3		kinase				0.0103	IL6,PTGS2
BPI		transporter				3.8e-05	CXCL8,ICAM1,IL6	90 (7)
SV2B		transporter				0.0158	SYT1
VRK2		kinase				0.0313	PTGS2
IL10R		group				0.0466	SOCS3
Il3r		complex				0.0466	CXCL8
FPR		group				0.0313	IL6
Adaptor protein 1		complex				0.0199	PTGS2,SOD2
FAT1		other				0.00313	IL6,PDCD4,PTGS2	72 (7)
CYLD		transcription regulator		1.067		0.00425	CXCL8,IL6,NFKBIA,RPS6	109 (19)
BTNL2		transmembrane receptor		0.816		0.00119	CD74,GJB2,IFNGR1,IL6,S100A4,XDH	100 (7)
RNASEH2A		enzyme				0.000446	CXCL10,IFNGR1,IL6,NFKBIA,PTGS2
PRG3		other				0.0158	CXCL8
PRKAG3		kinase				0.00132	ATP1B1,CD55,EGR1,FTL,HSPA5,RPL13A,RPL22,SLC40A1,SNCG
AKIP1		other				0.000736	NFKBIA,PTGS2	126 (12)
CCDC88A		other				0.0083	CXCL3,IL6	95 (10)
PNPLA8		enzyme				0.000205	FBXO32,HSPA5,PLA2G2A	68 (7)
MBTD1		other				0.0218	CXCL3,NFKBIA,XIST
RNF31		enzyme		-0.277		2.16e-05	CCL20,CXCL1,CXCL10,CXCL2,CXCL3,CXCL6,CXCL8,IL6	107 (14)
NLRP10		enzyme				0.00357	CXCL8,IL6	74 (7)
TRIM38		enzyme				0.000989	CXCL10,CXCL8,IL6	96 (15)
SPON2		other				0.0466	IL6
PARP14		enzyme				0.0124	CXCL10,ID3
DCAF1		kinase				0.00773	PTGES,SOCS3,TOB1
EOLA1/EOLA2		other				0.0158	IL6
SMCR8		other				0.0466	IL6
FCN1		other				0.0158	CXCL8
NAALADL2		other				0.000305	AGR2,HSPA5,MMP7
NOX5		ion channel				0.00494	PTGES,PTGS2	104 (14)
HCAR1		G-protein coupled receptor				0.0147	EDN1,IL6
POLR3G		enzyme				0.0173	KLF6,S100A4
BUD23		enzyme				0.0024	CXCL8,IL6
EDEM1		enzyme				0.0466	HSPA5
SLC17A9		transporter				0.0313	IL6
LRBA		other				0.00266	CXCL10,FOXO3,IL6	118 (12)
ZNF710		transcription regulator				0.00773	CXCL10,CXCL8,PPBP
YOD1		enzyme				0.0124	CCN1,CXCL10
TMEM184A		other				0.0158	DUSP1
MARCHF2		enzyme				0.0083	CXCL10,IL6	105 (12)
IGF2		growth factor				8.53e-05	CTSV,DUSP1,EGR1,HIF1A,IER2,IL6,NFKBIA,PDCD4,PTGS2,SAT1,SOCS3	147 (22)
KDM2B		enzyme		-0.882		0.00294	CD24,CXCL10,FOS,XIST	119 (5)
LILRA2		other				0.00124	CSF3,CXCL8,IL6	78 (7)
MT-TE		other				2.05e-06	MT-ATP6,MT-CO2,MT-CYB,MT-ND4
MEMO1		other				0.0083	CTSD,FOS	82 (7)
BCS1L		other				0.0466	HIF1A
IKBIP		other				7.51e-05	CXCL1,CXCL2,IL6	151 (12)
NDUFAF3		other				0.0466	CTSD
SGF29		other				0.0313	HSPA5
SIRT6		enzyme		0.948		2.45e-06	ACSL3,CXCL8,IL6,IRAK3,PTGS2,RPL23,RPS15A,SLC40A1,SOD2	127 (19)
ORAI1		ion channel				0.0257	CXCL3,IL6
Ctf2		cytokine				0.0158	SOCS3
ZC3H10		other				0.0024	MT-CO1,MT-CO2
LLGL2		other				0.0115	CCN1,DUSP1,FSTL1
TRIM2		enzyme				0.0466	FTL,ITGB1
SLC7A2		transporter		-1		2.73e-05	CXCL10,CXCL2,CXCL3,CXCL6
Collagen(s)		complex				0.0339	C3,CCN1,CD55
Fascin		group				0.0466	CCN1
SGMS2		enzyme				0.0313	ICAM1
IFNA5		cytokine				0.00124	CXCL10,MX1,PLAAT4
MDC1		other				0.0313	CLU
RNF152		enzyme		1.959	bias	8.9e-07	CXCL1,CXCL10,CXCL8,IL6	94 (8)
SCARA5		transmembrane receptor				0.0313	CXCL10
MYADM		other				0.0158	ICAM1
SNORD22		other				0.00154	CCND2,YWHAB,YWHAZ
MACROD1		enzyme				0.0158	NFKBIA
C1QL1		other				0.0466	FOS
ZFP64		transcription regulator				0.0466	IL6
MRPL14		other				0.00013	MT-CO1,MT-CO2,MT-ND4
Histone h4		group				0.000615	CXCL10,CXCL3,CXCL8,FOS,ICAM1,IL6,PTGS2,RPS6,SOCS3	156 (17)
SOX14		transcription regulator				0.0391	CXCL10,CXCL5
TLE3		other				0.00241	CYC1,MT-ND3,MT-ND4,NDUFB9,UQCR11,UQCRB
KDM6A		enzyme		1.98		0.00849	CFI,ICAM1,IRAK3,UPK3B
TMEM79		other				0.0083	ICAM1,IL6	77 (7)
ZNF300		transcription regulator				0.000736	CXCL8,IL6	87 (7)
RRP1B		transcription regulator				2.01e-08	HSP90AA1,HSP90AB1,RPL11,RPL13,RPL13A,RPL22,RPL37,RPL37A,RPL39,RPS19,RPS26,RPS5,RPS8
IGF1R		transmembrane receptor		1.665		9.24e-15	CLU,CTSD,EDN1,EGR1,EMP1,FOS,HIF1A,HSPA5,IL6,MT-ATP6,MT-CO1,MT-ND3,MT-ND4,NDUFB9,PHLDA2,PKM,PROM1,PTGS2,RPL24,RPL35A,RPL37A,RPL7,RPL9,RPS21,RPS24,RPS26,S100A4,SNCG,ZFP36L2	206 (21)
ZNF580		transcription regulator				0.0158	CXCL8
MOG		other				0.011	CXCL10,CXCL2,ICAM1,IL6
EPN3		other				0.0313	EHD1
WLS		other				0.0428	CCL20,CXCL2
DPY30		other				0.0124	ID3,ITGB1
GPR4		G-protein coupled receptor				0.0313	ICAM1
SOX11		transcription regulator		0.87		0.0077	CD24,CP,EGR1,IER2,IL6,ITGB1,KLK6
COX10		enzyme				0.0313	MT-CO1
SELENOS		other				0.0227	HSPA5,IL6
ALG6		enzyme				0.0158	PROM1
DUOX1		enzyme				0.00124	CCL20,CXCL6,CXCL8	86 (10)
KDM4C		enzyme				0.0466	KLF5,PIM3
CIRBP		translation regulator				1.54e-05	CXCL2,CXCL3,IL6	99 (7)
FFAR2		G-protein coupled receptor				0.0103	CXCL8,IL6
WDR83		other				0.0158	IL6
IFNA17		cytokine				0.00124	CXCL10,MX1,PLAAT4
potassium channel		group				0.000736	FOS,SCNN1A
sGC		complex				0.0024	EGR1,FOS	189 (23)
GNRH		group		1.996		0.00294	DUSP1,EGR1,FOS,PTGS2	161 (19)
Shc		group				0.0103	CCND2,FOS
Relaxin		group				0.00692	AQP3,EDN1,TIMP1	72 (7)
ADRB		group		-0.614		0.000434	CXCL10,CXCL2,FDPS,FOS,HMGCS1,ICAM1,NFKBIA,PTGS2,SLC40A1	124 (21)
SRC (family)		group		1.969		1.66e-05	EGR1,HIF1A,ICAM1,IL6,PROM1,PTGS2,S100A4	163 (20)
TCF/LEF		group				0.00419	IL6,ITGB1,PTGS2
RPS6KA		group				0.0466	CXCL8
ABCA4		transporter				0.0147	C3,CXCL10
TRAP1		enzyme		-0.447		0.0146	ATP5ME,HIF1A,ITGB1,PKM,PTGS2
Ribosomal Subunit 80S		complex				0.0466	EGR1
HMGXB4		other		0.447	bias	2.53e-05	B4GALT5,ICAM1,KLF6,RNF213,TNFAIP2
SETX		enzyme				0.00545	CTSV,FOXQ1,PI3
CREB3L2		transcription regulator				0.0173	HSPA5,MX1
LAYN		other				0.0313	XIST
CGAS		enzyme		1.142	bias	0.00267	CXCL10,CXCL8,DDX60,IL6	116 (21)
HDGF		growth factor				0.00494	IL6,PTGS2
SH3TC2		other				0.0105	EGR1,FDPS,HMGCS1
SGPL1		enzyme				0.00773	HSPA5,MX1,PTGS2
B4GALT6		enzyme				0.0103	IL6,PTGS2
COL1A1		other				0.0257	EDN1,ICAM1
ALG5		enzyme				0.0158	PROM1
DGKH		kinase				0.0466	CXCL8
SPHKAP		other				0.0313	IL6
COQ7		enzyme				0.0466	HIF1A
MASTL		kinase				0.0399	KYNU,RAB11FIP1,STK24
CP	0.888	enzyme				0.0466	SLC40A1
PYGO1		other				0.0313	XIST
GPR87		G-protein coupled receptor				0.0158	PROM1
SMYD5		other				0.0313	CXCL10
MFN2		enzyme				0.0355	HIF1A,IL6
CLCN5		ion channel				0.0227	CTSB,IL6
Tlr13		other				0.00652	CXCL8,IL6	109 (12)
FLVCR1		transporter				0.0024	RPS19,RPS27A
RGMB		other				7.51e-05	CXCL2,CXCL3,IL6	117 (7)
BATF2		transcription regulator				0.0313	CCN1
CMKLR1		G-protein coupled receptor				0.00187	CCND2,CD55,IL6
SAMHD1		enzyme		-0.283	bias	5.38e-05	IFI6,IL6,MX1,NFKBIA	126 (7)
HOXA6		transcription regulator				0.000305	CXCL10,CXCL17,PPBP
ASPN		other				0.00494	IL6,PTGS2	151 (16)
SRRT		other				0.0466	PDCD4
SETD4		other				0.0313	IL6
BMPR2		kinase				0.0126	CXCL8,ICAM1,SEMA3C
YARS2		enzyme				0.0227	MT-CO2,MT-CYB
MAPKBP1		other				0.0158	CXCL8
AMOTL1		other				0.0466	CCN1
ASH1L		transcription regulator				0.000736	IL6,IRAK3
NEK7		kinase				0.000305	CXCL10,EDN1,PTGS2	105 (10)
NSD1		transcription regulator				0.00187	CTSD,IRAK3,KLF6
IL33		cytokine		1.639		9.27e-12	ALDH1A3,ATP5MK,CXCL1,CXCL10,CXCL2,CXCL3,CXCL8,DEFB4A/DEFB4B,EHD1,FTL,GATA3,HIF1A,ICAM1,IFNGR1,IL32,IL6,IRAK3,MDK,NABP1,NFKBIA,PLIN2,RASSF4,RGS10,SERPINB2,SLC26A4,SOCS3,SOD2,TIMP1,TNFAIP2,ZC3H12A	141 (16)
FGF14		growth factor				0.0158	FOS
CERK		kinase				1.75e-07	CCL20,CSF3,CXCL1,CXCL2,CXCL8,IL6,PPBP,TYMP	149 (17)
GATM		enzyme				0.0024	CXCL3,IL6
UNC93B1		other				0.00313	CXCL10,CXCL3,IL6	117 (16)
SHARPIN		other				9.53e-05	CXCL10,CXCL6,IL6,RBCK1	140 (15)
FBXO8		other				0.0158	XIST
HSD17B14		enzyme				0.0466	IL6
SURF1		enzyme				0.0199	MT-CO1,MT-CO2
CLPP		peptidase		0	bias	0.0308	CXCL10,CYC1,ECH1,SOD2
GAS2L3		other				0.0257	CCND2,SAT1
LRRC4C		other				0.0158	IL6
PON2		enzyme				0.000205	CXCL2,IL6,TFPI	96 (7)
ZDHHC7		enzyme				0.0289	CXCL8,IL32
STK40		kinase				0.0322	CXCL1,CXCL5,CXCL8,PTGS2
ZC3HAV1		other				0.0083	CXCL10,IL6	78 (7)
EVX2		transcription regulator				0.0158	CXCL8
TNFAIP8L2		other				0.0257	CXCL2,IL6
TRPM3		ion channel				0.000736	EGR1,FOS
C1QTNF4		other				0.0313	IL6
EGLN2		enzyme				0.0083	CXCL8,HIF1A	111 (14)
CA4		enzyme				0.00952	HSPA5,KRT13,KRT4
MAVS		other		1.299	bias	0.00126	CCL20,CXCL10,CXCL2,CXCL8,ICAM1,IL6,MX1,SOCS3	148 (19)
METRNL		other				0.0289	CXCL2,IL6
TLN2		other				0.0313	ITGB1
LINC00324		other				0.0147	CD24,PROM1
KLHL21		enzyme				0.000736	DUSP1,NFKBIA
GLIS2		transcription regulator				0.00194	C3,CXCL10,CXCL3,IL32
SNHG5		other				0.0158	ICAM1
TAS2R14		G-protein coupled receptor				0.0024	CXCL8,IL6
NCEH1		enzyme				0.0313	HSPA5
DEPTOR		other				0.00077	CCL20,CXCL10,ICAM1	107 (11)
CRBN		enzyme				0.00266	HSPA5,IL6,PTGS2	124 (18)
SDF4		other				0.0466	HSPA5
STING1		other		1.676	bias	0.00326	CXCL10,CXCL2,CXCL8,HSPA5,ICAM1,IL6,MX1	114 (20)
LECT2		other		0.665		1.1e-06	C3,CSF3,CXCL10,CXCL3,IL6	133 (10)
KDM4A		transcription regulator				0.00545	CXCL10,KLF5,PIM3
SCARB2		transmembrane receptor				0.0466	IL6
NSD2		enzyme				0.00324	CCND2,FOS,ITGB1,RRAS	94 (10)
TRIL		other				0.00146	CXCL8,IL6	91 (12)
INAVA		other				0.0466	IL6
MRGPRX1		G-protein coupled receptor				0.0313	EGR1
CPEB2		translation regulator				0.0313	HIF1A
CTR9		other				0.00545	PLAAT2,PTGES,USP53
TPSAB1/TPSB2		peptidase				0.0083	CXCL2,IL6	87 (10)
ARL11		other				0.0313	IL6
SEMA7A		transmembrane receptor				0.00545	CTSB,EGR1,TIMP1
SBDS		other				0.0027	AKR1C1/AKR1C2,EGR1,FBXO32,FOS,HSP90AB1,HSPA5
MIR31HG		other				0.0313	HIF1A
TUT4		enzyme				0.0466	IL6
TXNDC2		enzyme				0.0158	IL6
USP29		peptidase				0.00494	HIF1A,PKM	91 (7)
SV2A		other				0.0313	SYT1
ZNF599		other				0.0466	IL32
SENP5		peptidase				0.0313	CXCL8
CYSLTR2		G-protein coupled receptor				0.0124	CXCL8,EGR1
LRRC19		other				0.00146	CXCL8,IL6
PACS2		other				0.0313	HSPA5
Alpha catenin		group		-1.886	bias	5.4e-07	CTSB,CTSV,CXCL10,CXCL2,CXCL6,FSTL1,IL6,NFKBIA,PTGS2,SOCS3,TIMP1,TNFAIP2	177 (13)
Plk		group				0.0313	CXCL10
BCR (complex)		complex		1.734		0.00542	CCND2,EGR1,FAM107B,FOS,HSPA5,ICAM1,IL6,ITGB1,PTGS2	162 (26)
26s Proteasome		complex		0.12		0.00291	CTSB,CTSD,CXCL3,CXCL8,ICAM1,IL6,PTGS2,SOCS3	118 (18)
INK4		group				0.0313	TFPI2
Sapk		group				0.00146	FBXO32,FOS
Trk Receptor		group				0.0466	EDN1
IL-2R		complex				0.00652	CCND2,FOS	113 (14)
Growth hormone		group		1.906		3.6e-10	ATP5MC2,C3,CCND2,CLU,CXCL1,CXCL2,EGR1,FDPS,FOS,ICAM1,IL6,MT-CO2,MT-CYB,MT-ND3,NFKBIA,PLAAT3,S100A4,SCNN1A,SOCS3,XDH,YWHAZ	163 (22)
Mir122a,b		group		-0.111		0.00425	CXCL2,CXCL3,IL6,PTGS2	203 (12)
Tlr12		other				0.0024	CXCL8,IL6	122 (16)
IL26		cytokine				7.2e-06	CCL20,CXCL8,ICAM1,IL6	113 (16)
MBNL2		other				0.0158	ABLIM1
GPR68		G-protein coupled receptor				0.0024	DUSP1,PTGS2	99 (11)
AFAP1L2		other				0.000248	CXCL8,IL6	176 (24)
GPD1L		enzyme				0.0466	HIF1A
ECD		transcription regulator				0.0466	HSPA5
MGAT4C		enzyme				0.0158	PROM1
Ifn		group		0.92		5.4e-07	CFH,CXCL10,EDN1,FOS,HIF1A,ICAM1,IL32,MX1,PLAAT4,SECTM1,TYMP,XDH	162 (18)
IFN type 1		group		0.744		0.00123	CXCL10,CXCL8,IL6,PLAAT4,XDH	113 (16)
Traj18		other				0.000584	CXCL2,CXCL3,IL6	103 (10)
Eif2		complex				0.00146	HSPA5,PTGS2
MAC		complex				0.0126	CXCL2,EGR1,PTGS2
MTORC1		complex		1.987		0.011	FDPS,HIF1A,PKM,PTGS2
Iga		complex				0.00419	CXCL10,CXCL8,IL6	140 (19)
Par		group				0.000248	CCL20,IL6
Ifnar		group		0.423	bias	0.000174	C3,CD74,CXCL10,HLA-E,IFNGR1,IL6,RBCK1,RNF213	142 (16)
FTX		other				0.0313	MTDH
estrogen receptor		group		-0.03		5.1e-09	C3,CAV2,CCND2,CD24,CXCL1,CXCL8,EDN1,EGR1,FOS,GATA3,HSP90AA1,ICAM1,IL6,ITGB1,KRT15,KRT7,MT-CO2,MUC1,SAT1,TIMP1	205 (19)
Lymphotoxin		complex		1.98	bias	0.000295	CXCL10,CXCL8,ICAM1,IL6	133 (16)
elastase		group				0.0321	ICAM1,IL6
Endothelin		group		1.217	bias	0.000156	CD74,EDN1,FOS,PTGS2	130 (17)
C/EBP		group				0.00738	HIF1A,IL6,PTGES,PTGS2	129 (20)
Fetal Hemoglobin		complex				0.0466	HIF1A
Ferritin		complex				0.0391	ICAM1,NFKBIA
Collagen type I (complex)		complex		-0.06		0.00467	FOXO3,IL6,ITGA2,ITGB1,PTGS2	159 (17)
TH17 Cytokine		group				0.000736	CXCL8,IL6
HMGA1		transcription regulator		0.169		8.64e-06	APOL6,CAV2,CCN1,CCND2,CTSC,EGR1,FOS,FSTL1,ID3,IER2,IL6,PHLDA2,PTGS2	209 (20)
RPL19		other				0.000248	CXCL10,CXCL8	87 (7)
EIF2AK3		kinase		1.987		0.0933	CCL20,CTSC,EGR1,HSPA5,IL6
ACAT1		enzyme				0.0466	ITGB1
TNFRSF4		transmembrane receptor				0.00773	CCL20,CXCL10,IL6	132 (16)
FZD9		G-protein coupled receptor				0.0289	CXCL10,CXCL6
PRKCD		kinase		1.488		1.56e-09	CCL20,CTSB,CXCL10,CXCL8,FOS,GPRC5A,ICAM1,IL32,IL6,KLF5,KLF6,NFKBIA,OSR2,PDCD4,PROM1,PTGS2,SERPINB2,TTC9	153 (20)
IDH2		enzyme				0.0227	EGR1,HIF1A
ERVW-1		other		1.98		0.000241	CXCL1,CXCL8,HSPA5,IL6	168 (7)
OMG		G-protein coupled receptor				0.0313	FOS
ABCB4		transporter				0.00146	CCL20,CXCL10,PROM1,SOCS3,TIMP1
ATP1A2		transporter				0.0466	FOS
POLG		enzyme				4.83e-16	CXCL2,IL6,MT-CO2,MT-CO3,RPL13,RPL23,RPL27A,RPL7,RPS16,RPS19,RPS24,RPS25,RPS27A,RPS5	89 (7)
INPP5D		phosphatase		-0.701		0.00545	CCND2,CXCL8,IL6,IRAK3	170 (21)
Immunoglobulin		complex		-1.536		4.27e-09	C3,CCL20,CCND2,CD74,CLU,CST3,CTSB,CXCL1,CXCL10,CXCL2,CXCL3,CXCL5,CXCL6,CXCL8,CYBA,DEFB4A/DEFB4B,DUSP1,EGR1,FOS,FOXO3,GATA3,HIF1A,HLA-B,HLA-E,ICAM1,IL32,IL6,MX1,NFKBIA,PTGS2,RPS6,RRBP1,S100A12,SAT1,SLC11A2,SOCS3,SOD2,TIMP1,TNFAIP2,TYMP,ZFP36L2	151 (12)
MRPL12		other				0.00652	MT-CO1,MT-CO2
LOXL1		enzyme				0.00124	HIF1A,IL6,TIMP1	135 (7)
Pde4		group		-1.209		2.53e-05	CXCL5,FDPS,ICAM1,IL6,PPBP	131 (9)
IgG2a		complex				0.0173	CXCL8,IL6
Casein		group				0.00357	ICAM1,IL6	94 (7)
SCAVENGER receptor CLASS A		group				0.0199	CXCL8,IL6
Collagen type III		complex				0.00494	ITGA2,ITGB1
Mannosidase2		group				0.0158	PROM1
mediator		complex				0.0158	FOS
Cebp		complex				0.0124	CXCL8,IL6
C-type LECTIN		group				0.0466	IL6
Collagen type IV		complex				0.0428	ITGB1,PTGS2
Hnp alpha		group				0.0466	CXCL8
INTERLEUKIN		group				0.0313	FOS
HLA-DQ		complex				0.00494	FOS,IL6	96 (11)
7S NGF		complex				0.0024	CLU,FOS
RAB7		group				0.00357	CXCL10,CXCL5
p85 (pik3r)		group				0.00266	HIF1A,IL6,PTGS2	163 (21)
Gap		group				0.0466	FOS
CSF		group		1.4	bias	0.00274	C3,IRAK3,PI3,RPS19,SOCS3
Mucin		group				0.0024	CXCL8,PTGS2	76 (7)
IGFBP7		transporter				0.0227	PTGS2,SOD2
PSEN2		peptidase		-0.816		0.000229	CD74,CTSC,EMP1,FOXO3,HLA-E,IL6,MT-CO2,PTGS2	164 (23)
Retnla		other				0.0257	HIF1A,IL6
CNTF		cytokine		0.977		0.00229	CP,CXCL8,EGR1,FOS,PTGS2,SEC62,SOCS3,TCEA1,TIMP1,XDH	120 (21)
PARD3		other				0.0158	IL6
ATP7B		transporter				0.025	CP,FDPS,HMGCS1
RBM5		other				0.0339	HSP90AA1,ICAM1,IL32
MAPK8IP1		other				0.0466	FOS,IL6
SKP2		other				0.0234	CCND2,FOXO3,S100A4
GRP		growth factor				0.0105	CXCL8,FOS,PTGS2
HSF1		transcription regulator		0.864		0.00148	CLU,CSF3,EIF4A2,HSP90AA1,HSP90AB1,HSPB1,ICAM1,IL6,PLAAT4,RPL22,SEMA3C	121 (13)
TSIX		other				0.0466	XIST
LAMTOR5		other				0.0199	CXCL8,S100A4
FCGR2B		transmembrane receptor		1.131		0.000397	CCND2,CXCL10,ICAM1,MX1,SOCS3	118 (16)
EIF4G2		translation regulator		0		2e-05	CCND2,CTSD,HIF1A,KLF5,PTGS2
CCND1		transcription regulator		0.847		0.000103	ALDH1A3,AQP3,AZGP1,CCND2,GPRC5A,HSPB1,ID3,ITGB6,KRT4,PDCD4,RPL13,RPL27A,RPS6,SERINC3,SVIP,TYMP
XDH	0.387	enzyme		-1.179		0.000273	CXCL3,CXCL8,DUSP1,HIF1A,ID3	160 (20)
KLRG1		other				0.0173	CXCL8,IL6
SLC9A3R1		other		1.633		4.79e-05	CFTR,CXCL2,CXCL3,CXCL6,IL6,S100A4	183 (17)
ACBD3		other				0.0158	SLC11A2
GAB2		other				0.0162	FOS,HIF1A,IL6
PLP1		other				0.00267	CCL20,CXCL2,HSPA5,TIMP1	155 (18)
NFATC3		transcription regulator				0.0225	EDN1,FOS,IL6,PTGS2
GRK2		kinase				0.0355	FOS,IL6
FLNA		other				0.0138	CTSB,ITGB1,SCNN1A
PMF1/PMF1-BGLAP		transcription regulator				0.0158	SAT1
PHF21A		other				0.0103	SYT1,VAMP2
GTF2F2		transcription regulator				0.0466	CYC1
TEAD4		transcription regulator		1.98		0.0274	CAV2,CCN1,EDN1,GATA3,HIF1A
ASCL2		transcription regulator				0.00013	CTSD,CXCL10,EGR1
MAX		transcription regulator		0.152		0.00395	CCND2,EDN1,FBXO32,IL32,KLF6,SERINC3
SERPINC1		enzyme		1.477		5.02e-06	CCL20,CXCL8,IL6,MMP7,PTGS2	121 (19)
E2F1		transcription regulator		0.023		0.0364	AGR2,CCND2,CTSB,DUSP1,EGR1,FOS,FOXO3,ICAM1,ID3,NFKBIA,PA2G4,RPS16,SOD2,UQCR11
IRS1		enzyme		1.998		0.0583	EGR1,FBXO32,FOS,GATA3,IL6
ARHGEF17		other				0.0158	FOS
AREG		growth factor		1.94		0.000486	C3,CCL20,EGR1,FOS,IFI6,IL6,PTGS2	144 (20)
CASP1		peptidase				0.00267	CSF3,CXCL2,IL6,PTGS2	125 (14)
IRGM		enzyme		1	bias	0.00849	DDX60,HLA-B,MX1,SOCS3
ATXN2		other				0.00187	FAM107B,HSPA5,STAU1
CASQ1		other				0.0466	HSPA5
SRF		transcription regulator		1.296		0.0261	CAPRIN1,DSTN,DUSP5,EGR1,FOS,FOXQ1,IER2,ITGB1,MGST1,PTGS2,SERPINB2
MAPK13		kinase				0.0466	FOS,IL6
NCOR2		transcription regulator				5.34e-05	C3,CTSB,CXCL8,FOS,IL6,PLA2G2A,PTGS2	187 (24)
PELI1		enzyme				0.0199	CXCL8,IL6
ITGB2		transmembrane receptor		-1.949		1.25e-06	CSF3,CXCL10,CXCL2,CXCL3,GATA3,IL6,PTGS2,TNIP3	155 (17)
RABGEF1		enzyme		-0.216		1.25e-06	ATP5MC2,CXCL10,IL6,MT-ATP6,MT-CO2,MT-ND3,MT-ND4,SLC11A2	65 (7)
TSLP		cytokine				0.000828	CXCL8,ICAM1,IL32,IL6,MX1,TIMP1	128 (19)
FEV		transcription regulator		0.083	bias	0.0122	FOS,ICAM1,ITGB1,SEMA3E,SYT1
TNFRSF1B		transmembrane receptor		1.109		0.000279	CXCL2,CXCL8,ICAM1,IL6,SOCS3,SOD2,TIMP1,TYMP	105 (18)
TFAP2A		transcription regulator		0		9.4e-06	CXCL1,CXCL2,CXCL8,IL32,PLAAT3,PPBP,RPL7,RPS5,SOD2,TIMP1,TPM3
HOXA11		transcription regulator				0.0428	CD47,CTSV
LEFTY2		growth factor				0.0313	MMP7
VCAN		other		-1.906		1.74e-10	C3,CCL20,CLU,CXCL2,CXCL3,CXCL6,CXCL8,CYBA,ICAM1,IFI6,IL6,ITGB1,MX1,NFKBIA,PLA2G2A,SOD2,SPATS2L,TIMP1	112 (17)
PSMB10		peptidase				0.00124	GATA3,IL6,NFKBIA	77 (7)
RBBP5		transcription regulator				0.0024	CTSD,ITGB1
STAT1		transcription regulator		1.664		1.96e-10	ALDH1A3,APOL6,C3,CCL20,CCND2,CXCL10,CXCL2,CXCL3,CXCL8,DDX60,DEFB4A/DEFB4B,EDN1,EGR1,FOS,GATA3,HIF1A,HLA-E,ICAM1,IFI6,IL6,ITGA2,MUC1,MX1,PLIN2,PTGS2,RNF213,SOCS3,TYMP	131 (12)
STAP2		other				0.0391	CXCL2,IL6
KL		enzyme		0.073		3.86e-05	CAST,EGR1,HSPA5,ICAM1,IL6,MMP7,SOD2	143 (22)
IGF1		growth factor		1.789		1.51e-10	AKR1C1/AKR1C2,CCN1,CCND2,CD74,CLU,CP,CTSD,CXCL6,CXCL8,CYBA,DEFB4A/DEFB4B,DUSP1,EDN1,EGR1,FBXO32,FOS,HIF1A,HSPA5,ICAM1,IER2,IL6,KLF6,KLK6,MDK,NFKBIA,OLFM4,PKM,PLA2G2A,PLIN2,PTGS2,SNCG,SOCS3,TPM3,ZFP36L2	205 (23)
HAND2		transcription regulator				0.000656	CXCL2,CXCL6,IL6,PLA2G2A,PTGS2,S100A4
LYL1		transcription regulator				0.00266	EGR1,ID3,ITGA2
NFAT5		transcription regulator		0.943		1.93e-07	CD24,CD74,CLIC3,CSF3,CXCL10,CXCL3,EDN1,IL6,NFKBIA,PLIN2,PTGES,S100A4,SCNN1A,TNFAIP2	205 (19)
SERTAD1		transcription regulator				0.0466	SET
G6PD		enzyme				0.0428	MX1,PTGS2
Pdi		group				0.0466	HSPA5
IL10RB		transmembrane receptor				1.19e-05	CXCL8,ICAM1,MX1,SOCS3	119 (18)
PRKG2		kinase				0.00494	FOS,PROM1
SOX2		transcription regulator		0.653		0.000169	BCAS1,CCL20,CXCL10,CXCL3,CXCL5,CXCL8,DUSP1,DUSP5,FAM107B,FOS,GATA3,ID3,IL6,KLF6,KRT7,PLAAT3,PROM1,SERPINA1,SLC12A2,STRA6	191 (10)
MAPK8IP2		other				0.0313	FOS
HMGCS2		enzyme				0.0466	KLF5
GATA2		transcription regulator		1.303		0.000125	AZGP1,CXCL10,CXCL2,EDN1,GABRP,GATA3,ICAM1,IL6,ITGA2,KRT13,LYPD6B,MDK,MGST1,OLFM4,RPL13,SERPINA1,SERPINB2,TSPAN12	120 (12)
PTEN		phosphatase		-0.203		5.69e-07	ALDH1A3,ATP5ME,C3,CTSB,CTSV,CXCL10,CXCL2,CXCL8,DEFB4A/DEFB4B,DUSP1,EDN1,FDPS,FOS,FOXO3,GATA3,HIF1A,HMGCS1,IL6,ITGB1,KLF5,KLF6,MT-ATP6,MT-CO2,MT-CYB,PA2G4,PDCD4,PTGS2,RPS6,SAT1,SERINC3,SOCS3	179 (21)
TCF21		transcription regulator				0.0173	IL6,TIMP1
HSPB1	-0.275	other		-1.977		0.000802	CXCL2,CXCL3,CXCL8,IL6	128 (17)
IL17RD		other				0.0124	CXCL3,IL6
SLAMF1		transmembrane receptor				0.0289	CXCL8,IL6
MUC13		other				0.0257	CXCL3,IL6
BMP10		growth factor		0.777		2.35e-06	ALDH1A3,CD55,CD74,CFI,FOS,ICAM1,ID3,NFKBIA,RPL22,TIMP1	87 (7)
CXCL8	0.971	cytokine		1.247		5.42e-05	CD74,CXCL2,CXCL3,CXCL8,DEFB4A/DEFB4B,ICAM1,IL32,NFKBIA,PTGS2	121 (14)
MXD1		transcription regulator		0.447	bias	0.00177	CCND2,CYC1,EDN1,IFNGR1,RPL30,RPS13
NCOR1		transcription regulator		-0.728		0.00484	CXCL10,DDX60,DUSP1,FOXQ1,PLA2G2A,PTGS2	108 (15)
PRKD2		kinase				0.00357	CXCL8,ITGA2	101 (12)
VIP		other		-0.825		8.98e-06	CFTR,CXCL10,CXCL2,CXCL3,CXCL8,FOS,GATA3,IL6,NFKBIA,PTGS2	145 (16)
CCK		other		0.176		2.53e-05	CXCL10,EGR1,FOS,HSPA5,IL6	128 (19)
TAP1		transporter				0.00154	CXCL8,IL6,MX1	113 (15)
C1QA		other		0.751		0.000157	C3,CXCL10,EGR1,IL6,TIMP1	162 (15)
GPR132		G-protein coupled receptor				0.00313	EGR1,ICAM1,IL6	120 (17)
RIPK2		kinase		1.993		0.000128	CXCL10,CXCL2,CXCL3,ICAM1,IL6,PTGES,SOD2	111 (15)
HLX		transcription regulator		-1.98		0.00173	CXCL8,EGR1,ICAM1,KYNU	69 (7)
LAIR1		transmembrane receptor				0.0103	IL6,MX1
GAS6		growth factor		-0.916		0.000924	CCN1,IL6,PTGES,SOCS3	111 (17)
DHX15		enzyme				0.0466	IL6
CFB		peptidase		1.987		0.00154	C3,CXCL2,CXCL3,HSPA5	92 (11)
ZFHX3		transcription regulator				0.000557	ID3,ROMO1,RPL37,RPLP2,RPS12,RPS28,SERPINA1
MRTFA		transcription regulator		1.545		4.44e-05	CCN1,CD24,CXCL6,CYBA,EDN1,EGR1,FOS,ICAM1,ITGB1,PTGS2,SERINC3,SERPINB2	155 (12)
TOLLIP		other				0.00124	DEFB4A/DEFB4B,HIF1A,IL6	107 (17)
TREM1		transmembrane receptor		1.451		7.7e-12	ACSL3,ATP1B1,CCL20,CXCL1,CXCL10,CXCL2,CXCL3,CXCL5,CXCL8,DEFB4A/DEFB4B,EDN1,EGR1,GPRC5A,IL6,MT1E,NFKBIA,PHLDA2,PTGS2,SERPINB2,TFPI2,TNIP3	143 (13)
SETD2		enzyme				0.0339	CCN1,FOXO3,SEMA3C
GPRC5A	-0.658	G-protein coupled receptor				0.0083	CSF3,PTGES
LATS1		kinase		1.342		0.00112	ALDH1A3,CD24,GATA3,MUC1,PTGS2
GCA		other				0.0466	IL6
IFNA7		cytokine				0.00124	CXCL10,MX1,PLAAT4
SCARB1		transporter		0.469		0.00102	CXCL2,FBXO32,ICAM1,IL6,PTGS2	128 (19)
CYP2E1		enzyme				0.00419	IL6,MGST1,PTGS2	164 (21)
UNC5B		transmembrane receptor				0.0083	CXCL2,IL6
C1QBP		transcription regulator				0.00363	CXCL8,MT-CO1,MT-CO2	127 (13)
PRKAA1		kinase		-0.315		4.17e-06	CD24,CLU,CXCL8,FOXO3,GJB2,HSPA5,IL6,MGST1,MT-CO1,NFKBIA,PLA2G2A,SOCS3,SOD2	151 (26)
NOD1		other		1.951		1.21e-05	CXCL2,CXCL8,DEFB4A/DEFB4B,DUSP1,IL6	117 (18)
S100B		other				0.0355	FOS,IL6
USF1		transcription regulator				0.0111	DUSP1,FBXO32,GATA3,PIGR,PTGS2
PRL		cytokine		-0.941		1.61e-07	CCL20,CLU,CST3,CTSB,CTSD,CTSV,CXCL10,EGR1,FOS,ID3,IFI6,IL6,KRT15,MGST1,PHLDA2,PIM3,SOCS3,TIMP1,TPM3,XDH	177 (25)
EIF4EBP1		translation regulator		-1.078		0.00134	CXCL10,EGR1,IL6,PTGS2,SERPINB2	152 (22)
SOX4		transcription regulator		0		0.0485	CD74,EMP1,FOS,KLK8,KYNU,SEMA3C,SEMA3E
TNFSF12		cytokine		1.679		1.03e-06	CXCL10,CXCL2,CXCL3,CXCL6,CXCL8,FBXO32,ICAM1,IL6,MT-CO2,NFKBIA,TIMP1	103 (16)
MBNL1		other				0.0147	ABLIM1,PROM1
ELL		transcription regulator				0.0466	FOS
PLCG1		enzyme				0.0391	EGR1,FOS
NR4A3		ligand-dependent nuclear receptor		0.562		0.014	CCND2,CXCL3,HIF1A,IL6,MT-CO1
GNA14		enzyme				1.76e-05	CXCL3,CXCL8,DUSP5,IL6,KLF6,MGST1,PTGS2,XDH	106 (14)
NRF1		transcription regulator		0.48		0.0259	ATP1B1,CCL20,CD47,CXCL8
ZNF281		transcription regulator		-1.342		6.2e-06	CXCL2,CXCL5,CXCL6,IL32,IL6,PROM1,PTGS2
HSPB2		other				0.00357	CXCL8,ICAM1
MMP10		peptidase				0.0313	CXCL2
MDM2		transcription regulator		-0.954		8.91e-05	ADIRF,CXCL8,DEFB4A/DEFB4B,FOXO3,HIF1A,RPL23,SERPINB2,TIMP1	205 (21)
ANG		enzyme				0.0173	CXCL10,IL6
SETBP1		transcription regulator				0.0313	SET
WNT1		cytokine		-0.5		2.02e-06	CCND2,CD24,EDN1,EGR1,EIF5B,FOS,KLF5,PDCD4,PTGS2,RPS6,SEMA3C,STRA6	192 (21)
JUNB		transcription regulator		1.462		3.69e-05	C3,CCL20,CLU,CSF3,CXCL2,CXCL3,DUSP1,IL6,SERPINB2,SYT1,TIMP1	155 (16)
CD244		transmembrane receptor				0.00043	CXCL8,EGR1,FOS	131 (21)
NUDT16L1		other				0.00494	EDN1,IL6
MST1		growth factor				0.00773	FOS,IL6,PTGS2	153 (24)
FGF6		growth factor				0.0466	CSF3
PPARG		ligand-dependent nuclear receptor		-1.85		2.38e-10	AQP3,C3,CAV2,CSF3,CXCL1,CXCL2,CXCL3,CXCL5,CXCL6,CXCL8,CYBA,DHRS3,EDN1,FDPS,ICAM1,IL6,KLF6,KLK6,MGST1,MUC1,MYH14,OXR1,PLA2G2A,PLIN2,PTGES,PTGS2,SAT1,SERPINA1,SNCG,SOCS3,VAMP2	154 (18)
EHD4		enzyme				0.0158	EHD1
CCL3		cytokine		1.154		0.000592	CCL20,FOS,IL6,ITGB1	146 (19)
GLRX		enzyme		0.762		7.2e-06	CXCL2,CXCL3,HIF1A,ICAM1	104 (9)
KCNN4		ion channel				0.0173	FOS,IL6
TPR		other				0.00357	CXCL8,IL6
MSR1		transmembrane receptor		-0.581		0.000241	CXCL10,CXCL2,CXCL3,IL6	146 (22)
NAMPT		cytokine		1.513		8.23e-05	CCL20,CXCL1,CXCL10,CXCL2,CXCL8,IL6,ITGB1,TFPI	146 (12)
AGT		growth factor		1.925		2.4e-07	ALDH1A3,ATP1B1,C3,CCND2,CFI,CP,CXCL10,CXCL2,CXCL3,CXCL8,CYBA,DUSP1,EDN1,EGR1,EHF,FOS,FOXO3,HIF1A,HMGCS1,HSPB1,ICAM1,ID3,IL6,ITGA2,ITGB1,KLF5,MGST1,NFKBIA,PROM1,PTGS2,RRAS,SCNN1A,SERPINB2,SOCS3,SOD2,TFPI,TIMP1	172 (15)
EDN2		growth factor				0.0158	PTGS2
A2M		transporter				0.0339	HSPA5,IL6,SLC40A1
IL11		cytokine		0.157		0.000181	CXCL8,FOS,ICAM1,IL6,MUC1,SOCS3,TIMP1	104 (16)
IVNS1ABP		other				0.0466	SOD2
SCARA3	-0.307	transmembrane receptor				0.0313	CXCL10
CITED4		transcription regulator				0.0158	HIF1A
IRF8		transcription regulator		1.732		0.00217	CD74,EGR1,FOS,ICAM1,ID3,IFI6,IL6,KLF6	144 (19)
SHC1		other		-1.216		1.76e-05	CXCL1,CXCL10,EGR1,FOS,FTL,ICAM1,KRT7,SOD2	144 (22)
MKNK1		kinase		0.447	bias	0.00746	CCN1,CFH,CLU,CP,EGR1,FOS,VAMP2,XDH	102 (7)
JAK1		kinase		1.757	bias	2.16e-05	CSF3,DEFB4A/DEFB4B,FOS,HIF1A,ICAM1,IL6,MX1,SOCS3	122 (19)
SMAD1		transcription regulator				0.0379	CXCL2,CXCL3,ICAM1
ROCK2		kinase				0.0148	CXCL8,ICAM1,PI3,TOB1
TPSG1		peptidase				0.000736	CXCL3,IL6
AIRE		transcription regulator				0.000643	CXCL10,CXCL2,CXCL3,CXCL6,DDX60,ICAM1,KLK6,SOD2	89 (7)
FGF4		growth factor		1.982		0.000425	CSF3,FOS,FOXO3,HMGCS1	107 (7)
DUSP10		phosphatase				0.00494	IL6,KLF5	80 (7)
MEFV		other				0.00494	CXCL8,DEFB4A/DEFB4B	80 (7)
MAP2K1		kinase		0.979		1.69e-08	CCN1,CTSB,CXCL3,CXCL8,DUSP1,DUSP5,FBXW11,FOS,HIF1A,HSPA5,IL6,ITGB1,NFKBIA,OLFM4,PTGS2,SERPINA1,TFPI2	159 (16)
CTF1		cytokine				0.025	FOS,SOCS3,TIMP1
PPARD		ligand-dependent nuclear receptor		0.012		3.12e-07	AQP3,CCL20,CCND2,CXCL1,CXCL2,CXCL3,CXCL8,ECH1,EGR1,FCGBP,ICAM1,IL6,KLK6,PKM,PLA2G2A,PLIN2,PTGS2,SAT1	159 (17)
ZIC1		transcription regulator				0.00952	CXCL17,CXCL5,IL32
ACVR1		kinase				0.0379	FSTL1,ICAM1,XIST
ZBTB16		transcription regulator		-1.254		0.0087	CD55,CD74,CXCL10,DHRS3,GATA3,ID3,IFNGR1,IL6,PTGS2	140 (15)
PPP2CA		phosphatase		1.633		0.000361	CXCL10,CXCL3,FOXO3,MT-ND3,PTGS2,SOCS3	160 (21)
NOTCH1		transcription regulator		0.945		0.000104	AKR1C1/AKR1C2,AQP3,CCN1,CCND2,CXCL1,CXCL8,FOS,GATA3,HIF1A,HSP90AB1,ICAM1,IL6,ITGB1,PTGS2	130 (19)
IKBKE		kinase		1.857		0.000104	CSF3,CXCL10,CXCL2,CXCL6,CXCL8,IL6,NFKBIA,PTGS2	136 (13)
KIFAP3		other				0.0158	FOS
DNMT1		enzyme				0.00375	MT-CO1,PTGS2,RGS10,RPL13,SERPINB2,XIST	112 (13)
PLCG2		enzyme		-0.191		2.89e-05	ACSL3,CD74,CTSD,CTSV,CXCL10,ICAM1,IL6,PTGS2	151 (20)
MAP3K12		kinase		1.633		5.16e-06	RPL27A,RPL37,RPL37A,RPS18,RPS8,SYT1	166 (7)
ISLR		other				0.0218	CCN1,FOS,FSTL1
THBD		transmembrane receptor				0.0083	CXCL3,IL6	100 (13)
PLEC		other				0.0466	IL6
TRG		other				0.0083	CAV2,CXCL1
HIRA		transcription regulator				0.0257	CXCL2,CXCL6
EFNA5		kinase		-1.633		0.000146	ITGB6,KLK7,KRT13,KRT4,KRT7,PTGS2
CST3	-0.446	other				0.0147	FOS,NFKBIA
TRPM2		ion channel		1.034		0.000135	CXCL3,CXCL8,FOXO3,HIF1A,SOD2	146 (18)
LRP6		transmembrane receptor		-0.673		0.000299	CXCL2,CXCL3,FOS,GATA3,IL6,MMP7	195 (22)
NAB1		transcription regulator				0.0466	IFNGR1
VCL		enzyme				0.00652	IL6,ITGB1	84 (9)
MED30		transcription regulator				0.0391	MT-CO1,SOD2
IL10		cytokine		-1.646		1.16e-10	CCL20,CCND2,CD55,CD74,CSF3,CTSB,CTSC,CTSD,CTSV,CXCL10,CXCL2,CXCL3,CXCL5,CXCL6,CXCL8,DEFB4A/DEFB4B,DUSP1,EHF,FOS,HIF1A,ICAM1,IL6,MMP7,MUC1,PLA2G2A,PTGS2,SERPINB2,SOCS3,TIMP1,TNIP3	136 (14)
MAT1A		enzyme				0.0048	ATP1B1,EGR1,YWHAZ
HOXA13		transcription regulator				0.00616	CXCL8,IL6,PTGS2
PFKFB3		kinase				0.0289	ICAM1,IL6
IL27		cytokine		0.763		2.29e-10	APOL1,CCL20,CCND2,CD74,CXCL10,CXCL8,EGR1,FOS,GATA3,HLA-B,HLA-E,ICAM1,IL6,MX1,PLAAT4,PTGS2,SOCS3	153 (16)
AGR2	0.357	other				0.00013	EGR1,FOS,MUC1
ITCH		enzyme				0.0234	CCN1,FOS,IL6
GPNMB		enzyme				0.0048	FOS,IL6,ITGB1	153 (16)
CDK9		kinase		1.981	bias	0.000223	CCND2,CXCL2,CXCL8,FOS,IL6,NFKBIA	166 (20)
AIMP1		cytokine				0.00154	CXCL2,CXCL8,ICAM1	113 (15)
HOXA10		transcription regulator		0		0.000683	CTSV,HSP90AA1,KRT15,KRT4,PIGR,PROM1,RPL37A,S100A12,SAT1,XDH
ALDH1A2		enzyme				0.0138	ALDH1A3,CCN1,TIMP1
ETV4		transcription regulator		0.941		0.00241	B4GALT5,CXCL8,MMP7,PTGS2	113 (7)
CAT		enzyme		0		0.00188	CXCL8,HIF1A,IL6,PTGS2,TIMP1	142 (21)
ERN2		kinase				0.0024	HSPA5,ICAM1	67 (7)
CTSG		peptidase				0.0173	CXCL5,MMP7
EIF4EBP3		other				0.0083	IL6,PTGS2
SOD2	0.525	enzyme		-1.176		0.00614	IL6,MMP7,MT1E,PTGS2,SOD2,YWHAZ	164 (20)
GLI3		transcription regulator		1.982		0.0716	CCND2,DUSP1,DUSP5,EGR1
TNFAIP3		enzyme		-1.959		2.42e-05	CCL20,CXCL10,CXCL8,ICAM1,IL6,NFKBIA,SOCS3	139 (17)
CHRM1		G-protein coupled receptor				0.000989	CCN1,EGR1,FOS	123 (22)
SPZ1		transcription regulator				0.0428	HIF1A,PROM1
SEL1L		other				0.0355	HSPA5,TIMP1
BAG4		other				0.0466	IL6
IL24		cytokine		1.981		0.00738	CCL20,CXCL8,HSPA5,PTGS2	132 (16)
MALT1		peptidase		0.924	bias	0.00194	CXCL2,CXCL3,FOXO3,IL6	140 (18)
IFNGR1	0.252	transmembrane receptor		-0.466		0.000586	CCL20,CXCL10,CXCL3,CXCL6,ECH1,ICAM1,IFI6,IL6,MX1	116 (16)
SYP		transporter				0.0158	VAMP2
NTS		other				0.0466	CXCL8,FOS
STXBP4		other				0.0313	ITGB1
ZBTB33		transcription regulator				0.0227	MMP7,S100A4
PPY		other				0.0158	FOS
RORA		ligand-dependent nuclear receptor		-1.111		0.00229	ATP1B1,CXCL10,CXCL8,IL32,IL6,NFKBIA,PLIN2,PTGS2,SOCS3,USP53	182 (17)
PSMC5		transcription regulator				0.0466	CCND2
STC1		kinase				0.0124	CXCL3,XIST
TF		transporter				0.00616	CXCL8,IL6,NFKBIA	120 (19)
MSTN		growth factor		0		0.00103	CTSV,CXCL1,FBXO32,FOS,HIF1A,IL6	150 (22)
LATS2		kinase		1.342		0.000395	ALDH1A3,CCN1,CD24,GATA3,MUC1,PTGS2	58 (6)
CEBPE		transcription regulator				0.00188	CCND2,CTSV,IL6,PTGS2,SERPINB2
ID1		transcription regulator				0.0322	EGR1,GATA3,ICAM1,PROM1
UCHL1		peptidase		-0.064		0.0335	HSPA5,RPL7,RPS6,SOD2
CEBPA		transcription regulator		0.648		3.06e-07	AKR1C1/AKR1C2,C3,CCL20,CCND2,CSF3,CXCL8,FOS,FOXO3,HLA-B,HSPA5,ICAM1,IFI6,IL6,KLF5,KLK8,KRT7,MT-CO1,PLIN2,PTGS2,SECTM1,SEMA3E,SERPINB2,SOCS3,SOD2	149 (19)
PROK2		other				0.00357	FOS,HIF1A	82 (7)
POU2F1		transcription regulator				0.0134	CD55,CXCL8,GSTK1,ICAM1,IL6,PTGES
IL-17f dimer		complex		1.982	bias	0.000123	CSF3,CXCL1,DEFB4A/DEFB4B,IL6	58 (4)
COPS5		transcription regulator		1.066		0.0143	CTSD,H2AW,HIF1A,IL6,RPL36,S100A4,SAT1,SLC12A2,TOB1
RASSF5		other		-1.664		2.66e-05	CXCL2,CXCL8,IL6,MDK,SAT1,UQCR11	154 (15)
RXRB		ligand-dependent nuclear receptor				0.00594	CCL20,CTSB,CXCL10,FSTL1,S100A4	134 (7)
CCL1		cytokine				0.0147	IL6,ITGA2
LINC00963		other				0.00692	FOXO3,ICAM1,IL6	80 (7)
GAPLINC		other				0.000736	CXCL10,IL6
LUCAT1		other				0.0105	PTGS2,SAT1,SOD2
CHRNA7		transmembrane receptor		-1.969		0.00217	CXCL10,CXCL2,CXCL3,IL6	120 (14)
IFNAR1		transmembrane receptor		0.515		2.85e-07	CCL20,CXCL10,CXCL2,CXCL3,CXCL6,HMGCS1,IFI6,IFNGR1,IL6,KLK6,PTGS2,SOCS3,SOD2,TNFAIP2	122 (14)
C3AR1		G-protein coupled receptor		-0.787		8.37e-06	C3,CD55,CSF3,CXCL10,CXCL8,HSPA5,IL6	123 (14)
PRLH		cytokine				0.00494	CXCL8,IL6	154 (24)
ACOX1		enzyme		1.134		0.00828	CTSV,HSPA5,KLF6,KRT23,PLIN2,RPS24,SERPINA1	86 (7)
GSTM1		enzyme				0.0313	CXCL8
MAPK8		kinase		1.717		3.41e-05	B4GALT5,CXCL8,DUSP1,EGR1,FOS,HMGCS1,IL6,KLF6,MMP7,PTGES,PTGS2,SOD2	136 (17)
MYF6		transcription regulator				0.00735	CTSB,CXCL10,FSTL1,IL32,IL6,MMP7
RAG2		enzyme				0.0203	CXCL10,IL6,KLF5
TANK		other		0.221		1.57e-06	CXCL2,CXCL3,CXCL8,IL6,PLAAT4,PTGS2,ZC3H12A	106 (16)
TNFRSF6B		transmembrane receptor				0.00224	CXCL8,ICAM1,IL6	106 (17)
COL18A1		other		-1.937		0.000521	EDN1,FOS,HIF1A,ICAM1,ID3,IL6,PTGS2	122 (17)
IRF2		transcription regulator		-0.451		1.73e-06	CFTR,CXCL10,CXCL5,DST,DUSP5,FCGBP,HLA-B,IL6,MMP7,PTGS2,RRBP1,S100P	117 (15)
GPHA2		other				0.0158	FOS
TRPV1		ion channel				0.00124	FOS,IL6,PTGS2	145 (22)
SCNN1G		ion channel				0.0313	SCNN1A
BHLHE40		transcription regulator		1.592		4.29e-06	ATP1B1,CD47,CD74,CP,CSF3,CXCL3,HIF1A,HSPA5,IL6,PIGR,PLIN2,PTGS2,RBCK1,SLC11A2,SOCS3,SOD2,SRI,ZNFX1	185 (26)
YARS1		enzyme				0.0466	NFKBIA
IL10RA		transmembrane receptor		1.069		0.000148	C3,CCN1,CFTR,EDN1,EHF,FSTL1,IL6,KCNE3,LRIG3,OLFM4,PLAAT3,RNF213,SECTM1,SOCS3,WFDC2	93 (7)
PHLPP1		enzyme				0.0355	CXCL2,CXCL3
FN1		enzyme		1.041		2.4e-10	CCN1,CSNK2A1,CTSD,CXCL1,CXCL2,CXCL3,CXCL5,CXCL8,EPB41L1,FOS,HLA-B,IL6,ITGB1,KRT7,LGALS8,NFKBIA,SOCS3,TNFAIP2,YWHAZ,ZBTB7A	170 (16)
MTOR		kinase		0.668		4.6e-09	ALDH1A3,CXCL1,CXCL2,CXCL8,DUSP1,FBXO32,FDPS,GATA3,HIF1A,HSP90AB1,HSPB1,IL6,MT-CO1,MUC1,PKM,RAB4A,RPL23,RPL32,RPS18,RPS6,SERPINA1,SLC12A2,SNCG,SOCS3	131 (16)
CXCL10	0.875	cytokine				0.00137	CXCL10,FOS,IL6,ITGA2	161 (25)
PRF1		transporter				0.0257	CXCL10,IL6
IKZF2		transcription regulator				0.0203	GATA3,HLA-E,ICAM1
TRAF5		transporter				0.00266	ICAM1,IL6,SOCS3	115 (18)
OSMR		transmembrane receptor				5.93e-05	CXCL10,CXCL2,FOS,IL6,SERPINA1,SOCS3,TIMP1	124 (15)
SPTBN1		other				0.0466	FOS
EDN3		other		0		0.000295	EGR1,FOS,ITGA2,ITGB1	153 (24)
TSC22D3		transcription regulator		-0.707		0.00159	CXCL8,DUSP1,ICAM1,IL6,PTGS2	115 (19)
HAMP		other				7.51e-05	IL6,SLC11A2,SLC40A1
MUC2		other				0.00357	IL6,PTGS2
CLIP1		other				0.00146	ICAM1,IL6	117 (18)
SUMO1		enzyme				0.0203	CXCL10,IL6,PTGS2
Il3		cytokine		1.976		0.00703	CCND2,CSF3,EGR1,FOS,IL6	121 (17)
RAPGEF1		other				0.0257	IL6,PTGS2
S100a7a		other				0.0083	CXCL1,CXCL8	80 (7)
UBB		enzyme				0.0024	CXCL8,NFKBIA	113 (12)
SLC52A1		transporter				0.0313	ICAM1
RPSA		translation regulator		-1.452		9.78e-05	CSF3,CXCL3,DUSP1,IL6,PTGS2	126 (18)
LIMS1		other				0.0199	HIF1A,ITGB1
TARDBP		transcription regulator		0.896		0.000153	C3,CFTR,FDPS,HLA-E,HMGCS1,IL6,MT-ND3
PI3	1.208	other				0.0083	CXCL8,NFKBIA	86 (7)
TBX20		transcription regulator				0.0147	CCL20,IL32
GNAS		enzyme		1.941		0.0363	CCN1,CXCL2,FOS,IL6
IL3		cytokine		1.566		3.73e-08	CCND2,CSF3,CXCL8,ECH1,EGR1,FOS,HSPA5,ICAM1,IK,IL6,NACA,RPL11,RPL13,RPL7,RPS12,RPS16,RPS19,RPS20,RPS6,SERPINB2,SOCS3,ZBTB7A	163 (20)
ZNF740		transcription regulator				0.0024	CXCL5,IL32
EGLN1		enzyme		0.389		0.00071	CCL20,EDN1,HIF1A,ICAM1,IL6,PTGS2	158 (17)
CD24	-0.302	other				0.00164	CFTR,CXCL8,DUSP5,FOS,ICAM1,TFPI,TFPI2	118 (12)
AFAP1		other				0.0158	ITGB1
CREM		transcription regulator		-1.396		0.0137	CCND2,CXCL8,DUSP1,EGR1,FOS,HMGCS1,KLF5
NCL		other				0.000924	HIF1A,IL6,MDK,PDCD4	110 (11)
Pvr		other				0.0124	CCND2,GATA3
SP100		transcription regulator				0.0428	FOS,ICAM1
KSR2		kinase				0.0158	CXCL8
MAPT		other				5.52e-08	AAK1,ATP1B1,C3,CAST,CD74,CTSC,CTSD,CXCL10,CXCL2,DBI,DDX60,DSTN,EIF4A2,FOS,HIF1A,HSP90AA1,HSPA5,IL6,MT-CO2,MT-CO3,PKM,RAB2A,RNF213,RPL23,RPS16,TPM3,VAMP2,YWHAZ	171 (17)
RASSF1		other		-0.103		1.79e-05	CAV2,CCND2,CLU,EGR1,EMP1,FOS,MDK,PROM1,PTGS2	213 (23)
SLPI		other				0.00692	ICAM1,IL6,NFKBIA	130 (20)
NMB		other				0.0313	FOS
PSMB8		peptidase				0.00224	IL6,NFKBIA,PTGS2	146 (14)
ELAVL1		other		0.617		8.71e-05	DUSP1,FOS,GATA3,HIF1A,IL6,NFKBIA,PDCD4,PIGR,PROM1,PTGS2,RPL13,RPS6,SAT1	157 (17)
LGALS1		other		0.747		0.0027	CCND2,CXCL2,ICAM1,IFNGR1,IL6,SOCS3	178 (15)
GLI1		transcription regulator		0.529		1.14e-17	AHNAK2,AKR1C1/AKR1C2,C1orf116,CAV2,CCN1,CCND2,CD24,CLU,CTSB,CXCL8,DUSP5,EGR1,EMP1,FOS,FOXQ1,GPRC5A,ID3,IDS,IL6,ITGB6,KLF5,KLF6,KLK10,KLK6,KLK7,KRT15,KRT80,PHLDA2,PTGS2,RGS10,RPL27A,RPL30,RPL31,RRAS,S100A4,SAT1,SCARA3,SERPINA1,SOCS3,SYTL2,TFPI,TIMP1	218 (23)
VEGFA		growth factor		1.549		1.63e-15	ATP5MC2,CCN1,CD55,CSF3,CST3,CTSB,CTSV,CXCL10,CXCL2,CXCL6,CXCL8,DENND2B,DUSP5,EDN1,EGR1,FOS,HIF1A,HSPA5,ICAM1,ID3,IL6,ITGA2,ITGB1,PTGS2,SET,SNCG,SOD2,TFPI2,TIMP1,UQCRB	135 (20)
SPTLC2		enzyme				0.0227	HSPA5,TIMP1
SMAD7		transcription regulator		-1.203		0.0117	CXCL10,ICAM1,ID3,NFKBIA,PROM1,TIMP1,TPM3
IRF4		transcription regulator		-1.03		0.0105	CCL20,CXCL10,CXCL3,DBI,GATA3,IL6,ITGB1,RPS3A
IFNK		cytokine				0.00545	CXCL10,MX1,PLAAT4
PLA2G2F		enzyme				0.000248	PTGES,PTGS2	101 (7)
WNT5A		cytokine		0.622		1.37e-07	AKR1C1/AKR1C2,COX7C,CSF3,CXCL1,CXCL2,CXCL6,CXCL8,ID3,IL6,MMP7,PROM1,PTGS2,SEMA3E,SERPINB2,SOCS3,SYT1	182 (20)
AKAP10		other				0.0313	IL6
PDGFA		growth factor				0.0103	EGR1,PROM1
MMP14		peptidase				0.0162	CSF3,IL6,PTGS2
IL4		cytokine		0.642		3.09e-09	ABLIM1,ATP5MK,C3,CCL20,CCND2,CD55,CD74,CHD4,CSF3,CTSC,CXCL1,CXCL10,CXCL2,CXCL3,CXCL6,CXCL8,DEFB4A/DEFB4B,FOS,GATA3,ICAM1,ID3,IER2,IL32,IL6,IRAK3,ITGA2,ITGB1,KLF6,KLK7,KRT7,MTDH,MUC1,NABP1,NFKBIA,PI3,PIGR,PKM,PLIN2,PRSS22,PTGS2,RASSF4,RNF213,RPS19,RPS6,SOCS3,SON,TIMP1,WFDC2,ZC3H12A	157 (16)
SENP3		peptidase				0.0359	CXCL10,RBCK1,TYMP
SLC40A1	0.615	transporter				0.0289	IL6,SLC11A2
SP1		transcription regulator		0.3	bias	3.08e-10	B4GALT5,CCL20,CCND2,CD55,CSNK2A1,CTSD,CXCL10,CXCL3,CXCL5,CXCL8,CYC1,EGR1,FOS,HIF1A,HSPA5,ICAM1,IFNGR1,IRAK3,ITGA2,KLF6,KRT4,NFKBIA,PKM,PROM1,PTGS2,RRAS,SLC11A2,SNCG,SOD2,TFPI2,TIMP1,TINCR,ZFAS1	146 (20)
INHBA		growth factor		0.427		0.0148	ARFGEF1,CCND2,CD24,CHMP4B,CXCL8,IL6,SERPINB2,TIMP1
SPP1		cytokine		1.692		9.82e-09	CCL20,CXCL1,CXCL2,CXCL3,CXCL5,CXCL6,CXCL8,FOS,ICAM1,IL6,ITGA2,MMP7,NDUFB9,PTGS2,S100A4,SELENOW,TIMP1	119 (16)
PTK2		kinase		0.277		0.00361	CCN1,FOS,IL6,MMP7,TIMP1	201 (24)
LEP		growth factor		1.845		1.14e-07	ACSL3,AKR1C1/AKR1C2,AQP3,CCN1,CSF3,CTSV,CXCL10,CXCL8,CYBA,ECH1,EDN1,EGR1,FOS,FOXO3,HSPA5,ICAM1,IL6,MMP7,MT-CO3,MT-CYB,MT-ND4,PLIN2,PTGS2,SOCS3,SOD2,TIMP1	145 (19)
TNFRSF18		transmembrane receptor		-0.277		2e-05	CXCL3,CXCL8,ICAM1,IL6,PTGS2	136 (20)
IL22RA2		transmembrane receptor				0.0083	HLA-B,SOCS3	73 (5)
SOCS5		cytokine				0.0158	IL6
CDK5R1		kinase				0.00313	CXCL8,FOS,IL6	153 (24)
FLI1		transcription regulator				0.0225	CSF3,CXCL10,EGR1,FOXO3
HAO1		enzyme				0.0024	CXCL8,HSPA5	94 (7)
CFI	0.268	peptidase				0.0158	C3
LTBR		transmembrane receptor		0.2		0.000116	CCL20,CLU,ICAM1,IL6,NFKBIA,SERPINA1	135 (16)
SH3KBP1		other				0.0147	CCND2,HIF1A
LY96		transmembrane receptor		-0.677		9.53e-05	CXCL2,CXCL3,CXCL8,IL6	99 (15)
MAP3K3		kinase				0.00616	CXCL8,FOS,IL6	124 (20)
PLA2G10		enzyme		1.692		0.00484	DHRS3,GATA3,IL6,KRT13,NABP1,PTGS2	148 (22)
NR1H4		ligand-dependent nuclear receptor		-0.738		0.000365	C3,CCN1,CTSB,CTSC,CXCL3,EDN1,HSPA5,IL32,IL6,PTGS2,SERPINA1,TIMP1	125 (16)
LBP		transporter				0.000123	CXCL10,CXCL3,CXCL8,IL6	115 (15)
ZBP1		other				0.00419	CXCL10,IL6,NFKBIA	113 (14)
DAB2IP		other				0.0124	CLU,EGR1
MCF2		other				0.0024	ITGA2,ITGB1
CASP8		peptidase		0.94		0.0125	CSF3,CXCL10,FOS,IL6
SERPINA1	0.371	other				0.0379	CXCL8,HSPA5,IL6
PLD1		enzyme		1.982		0.00106	ICAM1,IL6,PROM1,PTGS2	165 (24)
GFI1		transcription regulator		-1.342	bias	0.00071	CCND2,CXCL8,GATA3,HSP90AB1,ICAM1,IL6,MMP7,NFKBIA,SERPINA1	168 (18)
PIAS2		transcription regulator				0.00077	FOS,ITGA2,MUC1	86 (7)
TRAIP		enzyme				0.0391	CSF3,IL6
BCAP31		transporter				0.0105	CFTR,CXCL10,HSPA5
ATG5		other		-1.387		0.00962	AGR2,CTSC,HSPA5,ICAM1,IL6	164 (20)
HOXD10		transcription regulator		-1		0.0236	ICAM1,PDZK1IP1,TFPI,TIMP1
SPI1		transcription regulator		0		0.0222	CCND2,CXCL10,CXCL17,FOS,ID3,IFI6,IRAK3,MT1E,MX1,PTGS2
SUMO2		enzyme				0.032	CAV2,CCND2,IL6
DUSP4		phosphatase				0.0173	DUSP1,IL6
ESR2		ligand-dependent nuclear receptor		1.089		3.73e-09	ABLIM1,ACSL3,ALDH1A3,AQP3,C3,CCL20,CCN1,CLU,CTSD,CXCL17,CXCL2,CXCL8,DBI,EDN1,EGR1,FDPS,FOS,FOXO3,FOXQ1,FSTL1,GATA3,HMGCS1,IL6,ITGA2,ITGB1,LRATD1,MDK,MUC1,NFKBIA,PA2G4,PLIN2,PROM1,PTGS2,RAB4A,SOCS3,STK24,TIMP1	194 (17)
DYRK1B		kinase				0.0124	CP,SOD2
PROC		peptidase		-1.282		7.71e-07	CLU,CXCL2,CXCL3,CXCL5,CXCL8,ICAM1,IL6,PLA2G2A	111 (15)
GATA4		transcription regulator		0.547		0.00109	CXCL2,CXCL6,EDN1,FOS,GATA3,HSPA5,IL6,KRT7,PLA2G2A,PTGS2,S100A4,TIMP1	146 (15)
ROCK1		kinase				0.0105	CCND2,EDN1,ICAM1
CHRM3		G-protein coupled receptor		0.762	bias	1.84e-05	CCN1,EGR1,FOS,ITGA2	122 (17)
SERPINE1		other		0.447		0.00103	CXCL2,CXCL8,DUSP1,EGR1,FOS,IL6	134 (22)
PYCARD		transcription regulator				0.00106	CCND2,CXCL8,IL6,PTGS2	163 (22)
CAMK4		kinase				0.0234	FOS,IL6,MT-CYB
PRKCI		kinase		-0.2		0.000446	CXCL10,CXCL2,CXCL3,IL6,PTGS2	123 (13)
PNN		other				0.0227	MMP7,TIMP1
MIR101		group				0.0289	DUSP1,PTGS2
TAF1		transcription regulator				0.0321	RPL31,RPL34
RBM8A		other				0.0466	IL6
miR-4659a-3p (and other miRNAs w/seed UUCUUCU)		mature microRNA		1.134	bias	0.0485	CHD4,DST,EHF,EIF5B,NEBL,NFKBIA,RPS13
miR-4520-3p (miRNAs w/seed UGGACAG)		mature microRNA		0	bias	0.015	AQP3,ATP1B1,MT-ATP6,PI3,RPL34,SAMD12
mir-155		microRNA		0.684		1.04e-09	CD47,CSF3,CXCL10,CXCL8,DUSP5,EDN1,FOXO3,HIF1A,IL6,IRAK3,MX1,PDCD4,PKM,PTGS2,SOCS3,YWHAZ	150 (16)
mir-338		microRNA				0.0083	HIF1A,IL6
mir-622		microRNA				0.0313	HIF1A
miR-221-3p (and other miRNAs w/seed GCUACAU)		mature microRNA		-0.637	bias	0.0323	AQP3,FOS,FOXO3,ICAM1,SEC62,SOCS3,SOD2
miR-516a-5p (miRNAs w/seed UCUCGAG)		mature microRNA				0.0399	H2AW,KLK10,RPS15A
miR-291a-3p (and other miRNAs w/seed AAGUGCU)		mature microRNA		-0.323	bias	0.0288	BCAS1,C3,CCND2,CD24,CXCL1,IL6,OXR1,RPS15A
miR-515-5p (and other miRNAs w/seed UCUCCAA)		mature microRNA		0.378	bias	0.0155	ADAM28,CCN1,CXCL6,DYNLRB1,HMGN2,ID3,TSTD1
miR-17-5p (and other miRNAs w/seed AAAGUGC)		mature microRNA		-0.412	bias	0.000176	ALDH1A3,CCL20,CCN1,CCND2,CXCL6,CXCL8,IL6,NABP1,RPS15A,S100P,SAMD12,ZBTB7A,ZNFX1
miR-518c-5p (miRNAs w/seed CUCUGGA)		mature microRNA		1.633	bias	0.0449	AHNAK2,ANAPC16,ECHDC1,KLK10,RPL23A,STAU1
miR-515-3p (and other miRNAs w/seed AGUGCCU)		mature microRNA		1.342	bias	0.0357	APOL6,HSP90AA1,RPS15A,SAMD12,SYT1
miR-526a-5p (and other miRNAs w/seed UCUAGAG)		mature microRNA		0	bias	0.0472	AAK1,BCAP29,ECHDC1,RB1CC1
mir-515		microRNA				0.00266	CXCL8,HIF1A,IL6	100 (11)
miR-223-3p (miRNAs w/seed GUCAGUU)		mature microRNA		1.325	bias	0.0449	ACSL3,FOXO3,IL6,MDK,MX1,NEBL
mir-223		microRNA		-1.343		2.25e-05	EMP1,FOXO3,HIF1A,HMGCS1,ICAM1,IL6,MT1E,SERPINB2,SLC11A2,SLC40A1,TOB1	79 (7)
mir-302		microRNA				0.0199	CXCL8,IL6
miR-10b-3p (miRNAs w/seed CAGAUUC)		mature microRNA		1.134	bias	8.83e-05	DST,FOXO3,HLA-B,RAB4A,RPL39,SYTL2,ZG16B
miR-148b-5p (and other miRNAs w/seed AGUUCUG)		mature microRNA		0.762	bias	0.0335	IFI6,IL6,RB1CC1,RPL23A
mir-148		microRNA				0.025	EGR1,IL6,PKM
mir-15		microRNA		-0.589		0.00241	ALDH1A3,CCND2,IL6,MX1,PTGS2,TIMP1	120 (13)
miR-4536-5p (miRNAs w/seed GUGGUAG)		mature microRNA		0	bias	0.0261	CTSB,H3-3A/H3-3B,MGST1,OLFM4,SAMD12,SRRM1
MIR499B		microRNA				0.0158	HIF1A
mir-1		microRNA		-1.035		2.74e-06	ANP32B,CAPRIN1,CCND2,CXCL1,CXCL8,EDN1,FBXO32,H3-3A/H3-3B,IL6,PDCD4,RRBP1	86 (7)
miR-496-3p (miRNAs w/seed GUAUUAC)		mature microRNA				0.025	CAV2,RPS15A,TCEA1
miR-494-3p (miRNAs w/seed GAAACAU)		mature microRNA		-0.447	bias	0.00703	ADAM28,HMGCS1,RPS13,TCEA1,TFPI
miR-210-3p (miRNAs w/seed UGUGCGU)		mature microRNA		0.64	bias	0.00673	B4GALT5,HIF1A,HMGCS1,RPS20,SAMD12,SCARA3
miR-509-5p (and other miRNAs w/seed ACUCCAG)		mature microRNA		1.342	bias	0.00112	EIF5B,EMP1,UBA52,UQCRB,ZG16B
miR-511-5p (miRNAs w/seed UGUCUUU)		mature microRNA		-0.447	bias	0.0056	ATP5MC2,CXCL10,CXCL8,IL6,RPS25
miR-92a-1-5p (miRNAs w/seed GGUUGGG)		mature microRNA		1.897	bias	0.017	CST3,EDN1,GPRC5A,KLK10,PA2G4,RRBP1,SCNN1A,VAMP2,WFDC2,XDH
miR-4425 (miRNAs w/seed GUUGGGA)		mature microRNA		0.707	bias	0.0294	CSNK2A1,EIF5B,GJB2,IL17C,RPL23,SAT1,STAU1,WFDC2
miR-743a-5p (and other miRNAs w/seed AUUCAGA)		mature microRNA		0.447	bias	0.0181	APOL6,HLA-B,PLA2G2A,RPL23A,TFPI
miR-889-3p (miRNAs w/seed UAAUAUC)		mature microRNA				0.00773	CXCL8,ECHDC1,H2AW
miR-495-3p (and other miRNAs w/seed AACAAAC)		mature microRNA				0.0175	IER2,IL6,NABP1
miR-4529-5p (miRNAs w/seed GGCCAUC)		mature microRNA		-0.378	bias	0.0137	ATP5F1E,EGR1,FSTL1,H3-3A/H3-3B,PTGES,RASSF4,SMIM5
miR-9-5p (and other miRNAs w/seed CUUUGGU)		mature microRNA		1.093	bias	0.00755	ALDH1A3,CYC1,FSTL1,HSP90AA1,KLF5,NDUFB9,PKM,PLA2G2A,UQCR11
miR-9-3p (and other miRNAs w/seed UAAAGCU)		mature microRNA		1.342	bias	0.0173	CXCL2,ITGB1,MDK,PLIN2,RGS10
miR-16-5p (and other miRNAs w/seed AGCAGCA)		mature microRNA		0.136	bias	0.014	ALDH1A3,ANAPC16,CAPRIN1,CCND2,ECHDC1,FNDC3B,H3-3A/H3-3B,IL6,ITGA2,PDCD4,PTGS2,SLC12A2,SNCG,TACC1,TFPI2,TPM3
mir-217		microRNA				0.0103	IL6,KLK7
miR-34a-3p (miRNAs w/seed AAUCAGC)		mature microRNA		0	bias	0.0271	DUSP1,EMP1,FOS,TPM3
mir-34		microRNA		-0.654		0.000187	CCND2,CD47,CXCL3,EMP1,HIF1A,PKM,PPP1CB,SEMA3C	169 (7)
mir-19		microRNA		-1.154		0.00589	CCND2,CXCL1,IL6,SOCS3	83 (7)
mir-183		microRNA		-0.622		0.0104	DDX60,EGR1,IFI6,ITGB1
miR-365-1-5p (and other miRNAs w/seed GGGACUU)		mature microRNA		1.89	bias	0.00164	APOL1,COX7C,KLK10,KRT80,MT-ATP6,RPL22,VAMP2
miR-3082-3p (and other miRNAs w/seed ACAUGGC)		mature microRNA		0.447	bias	0.0381	AKR1C1/AKR1C2,ATP1B1,B4GALT5,DBI,EMP1
miR-874-3p (miRNAs w/seed UGCCCUG)		mature microRNA		0	bias	0.0338	AQP3,FAM107B,IL32,KCNE3,NEBL,RASSF4
miR-181c-3p (miRNAs w/seed ACCAUCG)		mature microRNA				0.0466	ATP5F1E,SAMD12
miR-377-5p (and other miRNAs w/seed GAGGUUG)		mature microRNA		1.342	bias	0.043	IFI6,KLK7,RPS15A,SNCG,TFPI
mir-483		microRNA				0.00494	ALDH1A3,SOCS3
miR-3074 (and other miRNAs w/seed AUAUCAG)		mature microRNA				0.0391	RPL34,SLC25A3
miR-877-3p (miRNAs w/seed CCUCUUC)		mature microRNA		-0.707	bias	0.0234	ATP5IF1,CXCL1,CXCL2,DST,ECHDC1,FAM107B,RASSF4,RPS27
mir-26		microRNA		-1.973		0.00106	CCND2,CXCL3,IL6,PTGS2	82 (7)
miR-411-3p (and other miRNAs w/seed AUGUAAC)		mature microRNA				0.0126	CXCL10,DUSP1,MMP7
miR-379-5p (and other miRNAs w/seed GGUAGAC)		mature microRNA		0	bias	0.0423	CFTR,HLA-E,RPL7,TFPI2
mir-129		microRNA				0.0158	CXCL8
mir-101		microRNA				0.00545	DUSP1,IL6,PTGS2	133 (11)
miR-3686 (and other miRNAs w/seed UCUGUAA)		mature microRNA		0.447	bias	0.0469	ECHDC1,KYNU,NDUFB9,RPL31,RPL37
miR-542-3p (miRNAs w/seed GUGACAG)		mature microRNA		0.692	bias	0.00586	CSF3,PTGS2,RPL11,RPL22,RPS28,UBA52
miR-133a-3p (and other miRNAs w/seed UUGGUCC)		mature microRNA		-0.04	bias	0.0035	CXCL3,DUSP1,FOXC1,FOXQ1,FTL,KRT7,PKM,RB1CC1,SYT1,TINCR,VAMP2
mir-133		microRNA		1.186		0.0247	CCND2,CXCL3,FTL,RB1CC1
mir-140		microRNA				0.0391	HIF1A,IL6
miR-4481 (and other miRNAs w/seed GAGUGGG)		mature microRNA		1	bias	0.0248	CSF3,DHRS3,DYNLRB1,FSTL1,MT-ATP6,PA2G4,SNCG,TIMP1,TTC9
miR-4724-5p (miRNAs w/seed ACUGAAC)		mature microRNA		1	bias	0.0194	ANP32B,CSNK2A1,FAU,FSTL1
miR-127-3p (miRNAs w/seed CGGAUCC)		mature microRNA		1.342	bias	0.0196	KRT15,PKN2,RASSF4,TTC9,VAMP2
mir-127		microRNA				0.0173	DUSP1,IL6
mir-146		microRNA		-1.587		2.6e-06	CXCL10,CXCL3,CXCL8,DUSP1,HIF1A,IL6,PKM,PTGS2	125 (17)
mir-204		microRNA		1.186		0.000329	CXCL1,CXCL2,CXCL8,FOXC1,IL6,VAMP2
miR-580-3p (miRNAs w/seed UGAGAAU)		mature microRNA		-1	bias	0.0322	AAK1,CFI,H3-3A/H3-3B,HIF1A
mir-22		microRNA				0.0284	CCN1,IL6,YWHAZ
miR-532-5p (and other miRNAs w/seed AUGCCUU)		mature microRNA		0	bias	0.0472	AKR1C1/AKR1C2,CXCL1,CXCL2,RPL23
miR-191-5p (and other miRNAs w/seed AACGGAA)		mature microRNA				0.0442	EGR1,IL6,PPP1CB
miR-501-3p (and other miRNAs w/seed AUGCACC)		mature microRNA		0	bias	0.0408	ATP1B1,B4GALT5,OLFM4,SAMD12
mir-21		microRNA		0.657		0.00926	CLU,CXCL10,CXCL2,GATA3,ICAM1,IL6,PDCD4,SOD2,TYMP,YWHAB,YWHAZ	130 (19)
miR-497-3p (and other miRNAs w/seed CAAACCA)		mature microRNA		1.342	bias	0.00528	FAM107B,FBXW11,NABP1,NACA,RPL7
mir-8		microRNA		-0.479		0.000297	CCND2,CD47,HIF1A,IL6,ITGB1,ITGB6,PROM1,SLC25A3,TOB1,YWHAB,YWHAZ	184 (11)
mir-766		microRNA				0.00146	CXCL8,IL6
miR-3187-3p (miRNAs w/seed UGGCCAU)		mature microRNA		1.633	bias	0.00356	ATP5F1E,CXCL1,PLIN2,ROMO1,RPS21,SMIM5
mir-142		microRNA		0.336		1.43e-05	CXCL3,DSTN,HIF1A,HLA-E,IFNGR1,IL6,PROM1,SOCS3	116 (11)
miR-124-5p (miRNAs w/seed GUGUUCA)		mature microRNA		-1.633	bias	0.0178	AGR2,COX7C,DST,IL17C,NABP1,TSPAN12
mir-23		microRNA				0.0189	FBXO32,HIF1A,SOD2
miR-145-5p (and other miRNAs w/seed UCCAGUU)		mature microRNA		-0.536	bias	0.00847	CLINT1,DST,KLF5,KRT7,MUC1,PROM1,SOD2,TPM3
mir-145		microRNA				0.00792	IL6,KLF5,MUC1,SOD2	138 (13)
miR-4686 (miRNAs w/seed AUCUGCU)		mature microRNA		1.89	bias	0.00172	CD74,CLINT1,COX7C,DST,RPL37,RPS20,TMEM238
mir-375		microRNA		1.988		5.38e-05	CXCL2,MTDH,TINCR,YWHAZ
miR-3148 (miRNAs w/seed GGAAAAA)		mature microRNA		-0.816	bias	0.00508	CXCL6,H3-3A/H3-3B,KLF6,OST4,S100A4,TCEA1
miR-450a-1-3p (and other miRNAs w/seed UUGGGAA)		mature microRNA		0.816	bias	0.0261	BCAP29,IRAK3,PTGES,S100P,XRN2,YWHAZ
mir-2392		microRNA		-1.432		5.11e-08	MT-CO1,MT-CO2,MT-CYB,MT-ND4,PKM
miR-199a-5p (and other miRNAs w/seed CCAGUGU)		mature microRNA		0.864	bias	1.15e-05	APOL1,C3,EPB41L1,FAM107B,GPRC5A,HIF1A,HSPA5,ID3,KLK7,MACC1,MMP7,PDCD4,PIGR,PTGS2,SET,SRRM1,TFPI
mir-199		microRNA				0.0257	EDN1,HIF1A
miR-325-3p (miRNAs w/seed UUAUUGA)		mature microRNA		-0.447	bias	0.0381	FDPS,PRSS22,RPS27,S100A4,STAU1
mir-873		microRNA				0.0083	CXCL3,IL6
miR-3157-5p (miRNAs w/seed UCAGCCA)		mature microRNA		1.89	bias	0.0355	CPEB4,DST,MAL2,RPL37,SPATS2L,TPM3,UBA52
miR-550a-5p (and other miRNAs w/seed GUGCCUG)		mature microRNA		1.89	bias	0.0475	DSTN,ITGA2,KLK10,PDZK1IP1,RPS15A,SAMD12,SCARA3
miR-149-5p (miRNAs w/seed CUGGCUC)		mature microRNA		1.134	bias	0.0495	CAPN13,ID3,IL6,RAB11FIP1,RPL13A,RPS20,STRA6
miR-935 (miRNAs w/seed CAGUUAC)		mature microRNA				0.0488	CSF3,RPS28,ZG16B
miR-1243 (miRNAs w/seed ACUGGAU)		mature microRNA		1.342	bias	0.0455	ATP5IF1,CLINT1,IFNGR1,RPS16,SAMD12
miR-3551-5p (and other miRNAs w/seed CUUCACC)		mature microRNA		0	bias	0.0139	ATP5F1E,CFI,H3-3A/H3-3B,LYPD6B,TACC1,TPM3
miR-589-3p (and other miRNAs w/seed CAGAACA)		mature microRNA				0.0488	CAV2,FOS,HSP90AB1
mir-433		microRNA				0.0158	GATA3
mir-342		microRNA				0.0024	HIF1A,MTDH
mir-373		microRNA				0.0199	CXCL8,IL6
miR-548o-3p (and other miRNAs w/seed CAAAACU)		mature microRNA		-1.342	bias	0.00112	APOL6,CXCL1,CXCL6,IL6,SRI
miR-181b-1-3p (and other miRNAs w/seed UCACUGA)		mature microRNA		-0.378	bias	0.0137	BCAS1,CCN1,CXCL8,FBXW11,H3-3A/H3-3B,NDUFB9,SEMA3C
mir-920		microRNA				0.0466	CXCL8
miR-3654 (miRNAs w/seed ACUGGAC)		mature microRNA				0.0379	FBXW11,KCNE3,SMIM5
mir-1301		microRNA				0.0158	KLF6
miR-4687-5p (miRNAs w/seed AGCCCUC)		mature microRNA		-0.447	bias	0.0324	CXCL5,KLF6,RPL37,SNCG,SULT1B1
miR-1-3p (and other miRNAs w/seed GGAAUGU)		mature microRNA		0.042	bias	0.00463	ANP32B,CCND2,CTSC,EDN1,FSTL1,H3-3A/H3-3B,MAL2,PDCD4,RPS12,SRI,TPM3,VAMP2
miR-493-5p (miRNAs w/seed UGUACAU)		mature microRNA		1	bias	0.0363	CTSV,CXCL8,RGS10,VAMP2
miR-498-5p (miRNAs w/seed UUCAAGC)		mature microRNA				0.0267	ATP5F1E,RPL13A,RPL37A
miR-3942-3p (and other miRNAs w/seed UUCAGAU)		mature microRNA		-1	bias	0.0335	CXCL10,CXCL8,DBI,TMF1
miR-4715-5p (miRNAs w/seed AGUUGGC)		mature microRNA		0.707	bias	0.00103	ATP5MK,FAU,GJB2,MT-ATP6,NABP1,ROMO1,SAMD12,SEC62
mir-657		microRNA				0.0313	IL6
miR-1276 (miRNAs w/seed AAAGAGC)		mature microRNA		-1	bias	0.0271	CXCL10,HIF1A,SOD2,TPM3
miR-1248 (miRNAs w/seed CCUUCUU)		mature microRNA		0	bias	0.00532	ATP5IF1,CXCL5,CXCL6,DST,EHF,FBXO32,KLF6,RPS16
miR-4443 (miRNAs w/seed UGGAGGC)		mature microRNA		-0.333	bias	0.0477	CD74,CSF3,GJB2,IFI6,PRSS22,RASSF4,RPL23A,SAMD12,SOCS3
miR-587 (miRNAs w/seed UUCCAUA)		mature microRNA		0	bias	0.0295	ADAM28,HMGN2,OSR2,SLC6A14
miR-636 (miRNAs w/seed GUGCUUG)		mature microRNA		0.447	bias	0.0122	ITGB6,MT-ATP6,PKN2,SAMD12,TOB1
miR-676-5p (miRNAs w/seed CUUCAAC)		mature microRNA				0.0442	DST,ECHDC1,SLC25A3
miR-4462 (miRNAs w/seed GACACGG)		mature microRNA		1	bias	0.0472	ATP5IF1,FOXO3,PDZK1IP1,TAOK3
miR-26a-5p (and other miRNAs w/seed UCAAGUA)		mature microRNA		-1.061	bias	0.0217	ACSL3,CCND2,CXCL3,NABP1,PTGS2,TOB1
mir-126		microRNA				0.0175	GATA3,MMP7,MTDH
mir-486		microRNA				0.0391	EMP1,TOB1
miR-12185-3p (and other miRNAs w/seed CAGCCAC)		mature microRNA		0.239	bias	0.00954	DEFB4A/DEFB4B,FCGBP,PTGES,RPL37,SPATS2L,UBA52,ZG16B
miR-3140-3p (miRNAs w/seed GCUUUUG)		mature microRNA		1	bias	0.0271	CAV2,KLF5,PKN2,TSTD1
miR-3123 (miRNAs w/seed AGAGAAU)		mature microRNA		-1.342	bias	0.00467	CFI,CXCL2,CXCL6,SET,SULT1B1
miR-5694 (miRNAs w/seed AGAUCAU)		mature microRNA				0.0218	CD47,PLAAT4,UQCRH
miR-6869-5p (miRNAs w/seed UGAGUAG)		mature microRNA		1.342	bias	6.92e-05	AQP3,COX7C,DBI,RPL34,RPS29
miR-1199-5p (and other miRNAs w/seed CUGAGCC)		mature microRNA		0.378	bias	0.00954	APOL6,DST,GJB2,KLK8,PDZK1IP1,TACC1,VAMP2
miR-6776-5p (miRNAs w/seed CUGGGUG)		mature microRNA		0.378	bias	0.0495	CD74,COX7C,IFI6,KCNE3,PLA2G2A,SLC12A8,TIMP1
TRAF3		enzyme		-1.653		0.000245	CCL20,CXCL10,CXCL2,CXCL3,HSPA5,ICAM1,IL6,NFKBIA	146 (18)
MAPK11		kinase		1.067		0.00154	FOS,IL6,PTGS2,TIMP1	134 (22)
LPL		enzyme				0.011	CXCL8,FOXO3,ICAM1,IL6
AKT1		kinase		1.809		2.98e-09	AKR1C1/AKR1C2,CCND2,CD74,CLU,CST3,CTSV,CXCL10,CXCL2,CXCL6,CXCL8,EGR1,FBXO32,FOS,FSTL1,HIF1A,HMGCS1,IL6,ITGB1,PKM,PROM1,PTGS2,TIMP1	123 (14)
MTM1		phosphatase				0.0048	CTSV,FBXO32,FOXO3	112 (12)
EED		transcription regulator				0.0302	GATA3,MMP7,PTGS2
HGS		other				0.0083	FOS,SCNN1A
PIK3CA		kinase				0.0308	DEFB4A/DEFB4B,HIF1A,HSP90AB1,ITGB1
mir-150		microRNA				0.0339	CXCL2,EDN1,HIF1A
TWIST1		transcription regulator		1.941		0.00532	C3,CLU,CXCL8,FCGBP,FOS,IL6,PROM1,S100A4	207 (19)
EGFL7		other				0.00357	ICAM1,NFKBIA
PGLYRP2		transmembrane receptor				0.000989	CCL20,CXCL2,CXCL6	99 (7)
TRIM28		transcription regulator				0.0194	CXCL10,FOXO3,IL6,S100A4
REN		peptidase				0.00952	FOS,ICAM1,IL6	164 (18)
F3		transmembrane receptor		1.596	bias	1.35e-06	CCN1,CXCL8,EGR1,FOS,ICAM1,IL6,ITGA2,MDK,MMP7	169 (19)
NEUROG1		transcription regulator		-1.633		0.000557	C3,CCND2,CFH,CXCL1,IL6,S100A4
AGER		transmembrane receptor		0.394		0.000231	CXCL2,CXCL3,CXCL8,EGR1,ICAM1,IL6,PTGS2	146 (17)
PRTN3		peptidase				0.0083	CXCL8,IL6	114 (19)
AKT3		kinase				0.0126	MT-CO1,MT-CO2,RPS6
AMBP		transporter				0.0103	CXCL2,CXCL3
TGFA		growth factor		1.109		6.56e-07	CCL20,CXCL10,CXCL2,CXCL8,FOS,GJB2,ICAM1,IL6,PTGS2,SERPINA1	131 (17)
ADCYAP1		other		-0.599		0.00153	CXCL10,CXCL2,CXCL3,EGR1,FOS,GATA3,H2AZ1,ID3,IL6,NFKBIA,SOCS3	149 (20)
ATG16L1		enzyme		-1.964		9.53e-05	CXCL2,IL6,NFKBIA,SOD2	146 (20)
MMP12		peptidase				0.00439	ICAM1,IL6,NFKBIA,PKM,TPM3	88 (12)
MLK		group				0.0158	MMP7
Ccl6		cytokine				0.0083	CTSV,SERPINA1
P2RY11		G-protein coupled receptor				0.0466	IL6
NUCB2		other				7.51e-05	FOS,IL6,PTGS2	160 (24)
DICER1		enzyme		0		4.5e-05	CCN1,CCND2,CXCL10,CXCL8,EGR1,FOS,ICAM1,ID3,ITGA2,ITGB1,PDCD4,SEMA3C,SERPINA1,SERPINB2,SLC40A1,SOCS3	183 (25)
GUSB		enzyme				0.0083	CCN1,CTSV
NCOA1		transcription regulator		1.338		0.00071	C3,CD24,EGR1,FOS,GJB2,HIF1A,IL6,NFKBIA,RPL36	193 (21)
STAT2		transcription regulator		0.6		0.000361	CXCL10,CXCL8,IFI6,IL6,MX1,SOCS3	113 (19)
CCL21		cytokine				0.0173	CXCL10,CXCL8
GJA1		transporter				0.0218	GJB2,ICAM1,PTGS2
HIF3A		transcription regulator				0.0173	EDN1,HIF1A
CSF2RA		transmembrane receptor				0.0173	CCND2,FOS
FYN		kinase		0.447		0.000104	CXCL10,DUSP1,FOS,IL6,PTGS2,SOCS3	137 (22)
MACROH2A1		other		-0.378		0.000316	ALDH1A3,CCND2,EDN1,EGR1,IL6,KRT23,SERPINB2	104 (15)
LTA		cytokine		0.686		0.0125	CCL20,IL6,ITGB1,PTGS2
UCN		other		0.87		0.000504	CXCL3,FOS,ICAM1,IL6	119 (19)
PDE3B		enzyme				0.0124	IL6,SOCS3
IRAK4		kinase		1.89		2.69e-11	CCL20,CXCL10,CXCL2,CXCL3,CXCL6,CXCL8,EDN1,EGR1,FOS,IER2,IFNGR1,IL6,NFKBIA,ZC3H12A	147 (13)
CSK		kinase				0.0257	FOS,IL6
XBP1		transcription regulator		0.706		0.0388	CXCL2,CXCL8,HSPA5,ICAM1,IL6,PHLDA2,SERPINA1,VAMP2
ANXA4		other				0.0158	CXCL8
BMP4		growth factor		-0.829		0.000117	CCN1,CSF3,EIF4A2,GABRP,GATA3,ID3,IL6,ITGB6,KRT23,KRT7,PKM,S100P,SLC40A1
HBP1		transcription regulator				0.00224	CTSB,PKM,PTGS2
NOS3		enzyme		-1.154		0.00792	CXCL3,ICAM1,IL6,PTGS2	159 (20)
S100A9		other		1.966		1.95e-05	C3,CP,CXCL10,CXCL3,CXCL8,GJB2,GPRC5A,ICAM1,IL6,MMP7,PTGES,SOCS3	152 (18)
RTN4		other		1.934		0.0214	CCL20,CSF3,IL6,YWHAB
PTGER2		G-protein coupled receptor		1.089		0.000382	ARFGEF1,CXCL10,CXCL8,EGR1,IL6,PTGES,PTGS2,TIMP1	141 (19)
TWIST2		transcription regulator				0.00738	CD24,DUSP5,HSPA5,KLF6
YWHAZ	-0.398	enzyme				0.00121	CXCL2,HSPA5,IL6,MMP7	156 (19)
NPVF		other				0.0158	FOS
POMC		other		0.998		0.022	DUSP1,FOS,ICAM1,IL6,SOD2
NCK1		kinase				0.0103	FOS,HSPA5
ARNT		transcription regulator		-1.091		0.00132	CCND2,CSF3,CTSD,CXCL10,EDN1,HIF1A,IL17C,SOCS3,SOD2	191 (15)
LRPAP1		other		-0.132		0.000592	CXCL8,IL6,PTGES,PTGS2	111 (18)
FGF1		growth factor		0.614		0.00108	CCN1,CXCL1,EDN1,EGR1,FOS,ICAM1,IL6,PTGS2	137 (19)
KRT14		other				1.06e-11	CXCL1,CXCL8,GJB2,HSPA5,KLK10,KLK5,KLK6,KLK7,KLK8,KRT15,MMP7
LAMA5		other				0.00224	CSF3,CXCL10,CXCL3
NPY1R		G-protein coupled receptor				0.0289	FOS,IL6
HIF1A-AS1		other				0.0466	HIF1A
CEBPB		transcription regulator		1.282		1.4e-11	C3,CCND2,CD74,CFTR,CLU,CP,CSF3,CTSC,CXCL10,CXCL2,CXCL3,CXCL5,CXCL8,FBXO32,FOS,FOXO3,FTL,HSP90AA1,ICAM1,IL6,IRAK3,KRT15,PA2G4,PI3,PLA2G2A,PTGES,PTGS2,SAT1,SEMA3E,SERPINA1,SERPINB2,SLC12A2,SOCS3,SOD2,XDH,XIST	145 (16)
PARP1		enzyme		1.441		6.96e-05	CXCL1,CXCL10,CXCL3,CXCL8,FOS,ICAM1,IL6,MT-CO1,PTGS2,TIMP1	115 (19)
ZNF106	-0.297	other				0.032	C3,CXCL10,HSPB1
RCE1		peptidase				0.0267	FSTL1,MGST1,PLIN2
CD70		cytokine				0.0321	CCND2,CXCL10
RBM5-AS1		other				0.0227	MMP7,PROM1
HDAC3		transcription regulator				3.77e-06	CD55,CXCL10,CXCL2,CXCL8,FOS,ICAM1,IL6,NFKBIA,PLIN2,PTGS2	131 (20)
miR-561-5p (miRNAs w/seed UCAAGGA)		mature microRNA		1.633	bias	0.0178	KLK7,RPL32,RPL37,SAT1,TMF1,TPM3
miR-5571-3p (miRNAs w/seed UCCUAGG)		mature microRNA				0.0284	MUC1,RPL23A,YWHAB
miR-548au-3p (miRNAs w/seed GGCAGUU)		mature microRNA		1.134	bias	0.0133	ANP32B,ATP5IF1,CCN1,GATA3,RPL32,RPL7,RRAS
miR-1307-5p (miRNAs w/seed CGACCGG)		mature microRNA				0.00952	EHF,KRT13,PIM3
miR-5003-3p (miRNAs w/seed ACUUUUC)		mature microRNA		-1	bias	0.000592	HSP90AA1,MGST1,NABP1,S100A12
miR-548as-3p (miRNAs w/seed AAAACCC)		mature microRNA				0.0488	CXCL3,H2AW,RPS27A
miR-5590-5p (miRNAs w/seed UGCCAUA)		mature microRNA		0.447	bias	0.0314	APOL6,ATP5F1E,CXCL5,DENND2B,PPP1CB
miR-5695 (miRNAs w/seed CUCCAAG)		mature microRNA		1.342	bias	0.014	ADAM28,APOL6,DYNLRB1,HMGN2,ID3
miR-5006-5p (miRNAs w/seed UGCCAGG)		mature microRNA		-1.134	bias	0.0475	EDN1,FOS,ICAM1,IL32,LYPD6B,S100P,SAMD12
miR-3184-3p (miRNAs w/seed AAGUCUC)		mature microRNA		1	bias	0.0166	EGR1,FAM107B,HMGN2,SAMD12
miR-5580-5p (and other miRNAs w/seed GCUGGCU)		mature microRNA		1	bias	0.0494	APOL6,CCND2,CST3,FAM107B,GJB2,PKM,PLAAT2,STRA6,VAMP2
IL1R2		transmembrane receptor		-1.725		1.26e-08	CCL20,CXCL2,CXCL3,CXCL8,ICAM1,IL6	120 (16)
USP7		peptidase				0.0115	CCND2,IL6,PLIN2
NKX2-1		transcription regulator				0.0293	AGR2,CD74,CLU,FOXQ1,FXYD3,SCARA3,SLC6A14
PRDX4		enzyme				0.0466	ICAM1
ADIPOQ		other		0.394		2.35e-08	CCL20,CXCL1,CXCL10,CXCL2,CXCL3,CXCL8,CYBA,DUSP1,EGR1,FOS,ICAM1,IL6,NFKBIA,PDCD4,PTGS2,SOCS3,SOD2,TIMP1,TNIP3	117 (17)
KCNQ1		ion channel				0.0466	SCNN1A
PROS1		other				0.0024	CXCL8,IL6	143 (19)
CSF3	0.397	cytokine		0.652		5.63e-07	CCND2,CST3,CTSD,CXCL2,CXCL3,CXCL5,CXCL8,EDN1,EGR1,ERAP2,FOS,ICAM1,IK,IL6,S100P,SOCS3	116 (15)
ID3	-0.876	transcription regulator		1.129		8.1e-05	CCND2,CXCL1,CXCL8,DUSP1,FOXO3,HIF1A,ICAM1,ID3,IFNGR1,IL6,KLF6,SOCS3	148 (19)
DRD1		G-protein coupled receptor				0.0147	EGR1,FOS
PPRC1		transcription regulator		1.961	bias	0.00686	CCL20,CXCL8,DUSP5,PTGS2
TSC2		other		-0.905		2.02e-06	CCND2,CP,CXCL10,EGR1,FOS,HIF1A,HSPA5,HSPB1,METRN,OLFM4,RASSF4,SOCS3,SOD2	168 (22)
TLE1		transcription regulator				0.000989	DUSP1,EGR1,FOS	69 (7)
THRB		ligand-dependent nuclear receptor		-1.765		6.55e-07	CCND2,CFTR,CTSD,CXCL10,CXCL2,CXCL3,FDPS,FOS,FSTL1,HIF1A,IL32,IL6,MACC1,MMP7,PLA2G2A,PROM1,PTGS2,STRA6	182 (21)
HSPB3		other				0.000736	CXCL8,ICAM1
ECE1		peptidase				0.0313	EDN1
ZEB1		transcription regulator		0.218		2.35e-06	CCN1,CD74,EDN1,EHD1,GATA3,MAL2,MUC1,PTGS2,RPL30,XDH
THBS2		other				0.0173	HIF1A,PKM
BCYRN1		other				0.0175	CHMP2A,MT-ND4,RPL35A
PLAUR		transmembrane receptor		-0.371		0.00545	CTSB,CXCL3,ITGB1,MT-CO1	121 (13)
TSC22D1		transcription regulator				0.00494	CXCL8,IL6
STAT6		transcription regulator		-0.599		0.00049	ABLIM1,CCL20,CCND2,CTSB,CXCL10,CXCL2,CXCL3,EGR1,GATA3,IER2,IL6,IRAK3,NFKBIA,PTGS2,RASSF4,RNF213,SERPINA1,TIMP1	150 (16)
SUMO3		other		-1.067		0.00294	CAV2,CCND2,CXCL10,IL6	188 (12)
FEM1A		transcription regulator				0.000205	CXCL10,CXCL2,IL6	114 (12)
CBX5		transcription regulator		1.387	bias	1.24e-07	AGR2,CD24,CXCL5,DYNLRB1,ERAP2,FOXQ1,KRT80,MAL2,MMP7,MUC20,PLAAT4,S100P,SYTL2
FCGR1A		transmembrane receptor				0.0257	CXCL3,IL6
CLDN7		other		0.681		7.75e-08	ABLIM1,C3,CCL20,CXCL8,FOXQ1,HLA-B,IFI6,MUC1,MX1,PLAAT3,RPL34,SYTL2,TSPAN12	94 (7)
PPARA		ligand-dependent nuclear receptor		-0.472		1.79e-07	AQP3,C3,CFH,CFI,CYBA,DBI,ECH1,EDN1,FDPS,FOS,GSTK1,H2AZ1,HIF1A,HLA-E,HMGCS1,IL6,KRT23,MGST1,MT-CO2,NFKBIA,PLA2G2A,PLIN2,PTGS2,SAT1,YWHAB	184 (22)
HYAL2		enzyme				0.000736	CXCL8,IL6	104 (12)
HCRT		other				0.0103	EGR1,FOS
TRPC1		ion channel				0.0086	CCND2,HIF1A,IL6	137 (16)
JUND		transcription regulator				4.18e-05	C3,CLU,CXCL10,IL6,MMP7,SAT1,SERPINB2,TIMP1	129 (17)
HS6ST1		enzyme				0.00652	CXCL8,IL6	87 (7)
STK38L		kinase				0.0313	ITGB1
HEIH		other				0.0138	DUSP1,FOS,RRAS
ETV5		transcription regulator				0.00484	ICAM1,ITGB1,KRT13,KRT23,KRT7,KRT80	39 (3)
CX3CR1		G-protein coupled receptor		0		0.00198	CXCL3,EGR1,EMP1,FOS,H3-3A/H3-3B,ICAM1,IL6,TPM3,XIST	102 (12)
EPHX2		enzyme		1.91		0.000156	CXCL6,HSPA5,ICAM1,IL6	113 (14)
CDKN2A		transcription regulator		-0.552		0.00867	C3,CXCL10,CXCL6,DUSP1,DYNLRB1,EGR1,FOS,GATA3,GPRC5A,IL6,PTGS2,TOB1	138 (18)
FOXO4		transcription regulator		-0.557		0.00987	CCND2,FOXC1,HIF1A,HMGCS1,HSPA5,SOD2	170 (19)
SIGLEC16		other				0.0158	IL6
Ighe		other				3.89e-06	CXCL3,CXCL6,IL6
BCL2L1		other		0.063		0.0194	CXCL1,CXCL3,CXCL8,TIMP1
TNFRSF25		transmembrane receptor				0.00187	CSF3,CXCL8,IL6	106 (14)
H2AX		transcription regulator		1.981	bias	0.000932	CLU,HIF1A,MT-CO1,PKM,RPL13
LCN2		transporter		1.75		1.5e-05	CCL20,CXCL10,CXCL2,CXCL3,CXCL6,HIF1A,IL6,SOD2,STRA6	135 (17)
UPF2		other		-1.98		0.00173	CLU,CXCL10,PTGS2,TSPAN12
NBR1		other				0.00357	GATA3,HSPA5
PIK3CG		kinase		-0.039		0.00673	CD47,CD74,CXCL10,ICAM1,IL6,SECTM1	146 (22)
SCNN1A	-0.265	ion channel				0.00652	HSPA5,IL6
SLC8A1		transporter				0.0466	EDN1
IFNL1		cytokine		-0.578	bias	9.49e-06	APOL6,CXCL10,CXCL8,DDX60,HLA-B,IFI6,IL6,MX1,PLAAT4	99 (16)
PLA2R1		transmembrane receptor		0	bias	0.000924	ACSL3,CTSD,MGST1,SOD2
SOCS1		other		-1.437		4.2e-07	CCND2,CSF3,CXCL10,CXCL2,CXCL8,DUSP1,FOS,ICAM1,IL6,MUC1,MX1,PTGS2,SOCS3	122 (16)
PLAU		peptidase		-0.2		0.000961	CCN1,CXCL3,HSPA5,ICAM1,IL6,PIM3	125 (19)
BNIP3L		other		-0.343		0.0148	CD47,CST3,NFKBIA,PKM
ATM		kinase		1		0.00111	CLU,CXCL8,DUSP1,HSP90AA1,HSP90AB1,IL6	202 (20)
PLCB1		enzyme				0.0199	CD24,PTGS2
IRS2		enzyme				0.032	EGR1,FOS,MX1
ITGA9		other				0.0466	CXCL6,IL6
HDAC7		transcription regulator				0.00419	EDN1,IL6,SCNN1A	33 (5)
ATP2B2		transporter				0.0339	HSPA5,KLK6,RPL22
IL21		cytokine		1.789		0.00206	CCL20,CCND2,CXCL10,CXCL8,EGR1,GATA3,HIF1A,IL6,SOCS3	111 (13)
ALOX15		enzyme		-0.728		0.00324	CXCL2,ICAM1,ID3,IL6	105 (14)
ANGPT1		growth factor				0.00545	DUSP1,DUSP5,ICAM1,ITGB1	124 (22)
RB1CC1	-0.252	other				0.0147	ALDH1A3,CXCL10
CYP11B1		enzyme				0.0158	SCNN1A
EPSTI1		other				0.0158	NFKBIA
PFN2		enzyme				0.0313	SLC40A1
SCNN1B		ion channel				0.000584	AGR2,SCNN1A,SLC26A4
IL4I1		enzyme				0.000305	CXCL1,CXCL8,TOB1
PKM	0.282	kinase		-1.425		7.1e-06	EGR1,HIF1A,IL6,ITGB1,MT-ATP6,MT-CO1,MT-CO2,MT-ND3,PKM	126 (19)
H2AB3 (includes others)		other				0.0465	AQP3,FOS,PDZK1IP1
GH1		growth factor		1.042		0.000643	CLU,DBI,EGR1,FOS,ID3,IL6,MGST1,SOCS3	138 (24)
PTGES3		enzyme				0.0083	CTSD,HIF1A	89 (7)
CEACAM6		other				0.0466	IL6
SAA1		transporter		1.206		0.0005	CSF3,CXCL10,CXCL6,CXCL8,IL6	141 (12)
REG3A		enzyme				0.0313	SOCS3
PPP2R5C		other				0.0289	CXCL8,TNIP3
SERPINB3		other				0.0466	IL6
SIGLEC7		transmembrane receptor				0.0158	PTGS2
SIGLEC9		other				0.0158	PTGS2
EGFR		kinase		0.512		9.28e-09	B4GALT5,CD47,CST3,CXCL10,CXCL5,CXCL8,DUSP1,EGR1,FOS,HIF1A,HSPA5,HSPB1,ICAM1,IER2,IL6,ITGA2,ITGB6,MT-CO2,MUC1,NFKBIA,PA2G4,PKM,PROM1,PTGES,PTGS2,RRAS,SOCS3,XRN2	178 (19)
CEACAM21		other				0.0466	IL6
Muc16		other				0.0158	IL6
ADORA2A		G-protein coupled receptor		-0.522		7.39e-05	CXCL10,CXCL2,DSTN,DUSP1,EIF2S2,FOS,HIF1A,IL6,NFKBIA,PTGS2	141 (18)
GNAI3		enzyme				0.00419	CXCL3,CXCL8,IL6	110 (20)
MSLN		other				0.00357	IL6,MMP7
ITGAM		transmembrane receptor				0.000209	CXCL10,CXCL8,IL6,PTGS2,TIMP1	152 (22)
CX3CL1		cytokine		-0.199		0.00715	HIF1A,ICAM1,IL6,OLFM4,PROM1,SYT1,TIMP1	133 (21)
FABP4		transporter				0.00952	IL6,PTGS2,SOCS3	138 (22)
FSTL1	0.257	other				0.0289	FSTL1,IL6
COL5A1		other		0	bias	0.00241	CTSC,CTSD,ITGB1,PKM
DNASE2		enzyme				0.0126	CP,CXCL10,CXCL2
FOXC1	-0.276	transcription regulator		0.895		8.25e-10	CLU,FOS,HLA-B,ICAM1,IFI6,IFNGR1,KLF5,KLK5,KLK8,MMP7,MUC1,MX1,OSR2,SOCS3,TINCR
PKD1		ion channel		-0.896		0.0495	ATP1B1,CCN1,CXCL2,DENND2B,IER2,MT-CO1,RPL37
SRSF3		other				0.0199	CXCL8,PDCD4
ELK4		transcription regulator				0.0048	EGR1,FOS,PPBP
LIPE		enzyme				0.000558	CD74,CP,EDN1,EGR1,FOS,H3-3A/H3-3B,IL6,PLIN2,PTGS2	161 (23)
LGALS7/LGALS7B		other				0.0124	EGR1,IL6
CXCR4		G-protein coupled receptor		1.877		0.00047	CXCL1,CXCL10,CXCL8,EGR1,IL6,RRAS	132 (20)
MAPK9		kinase		0.209		8.43e-07	CXCL8,EDN1,EGR1,FOS,HIF1A,HMGCS1,HMGN2,IER2,IL6,KLF6,PLIN2,PTGES,SERPINA1,SOD2	151 (18)
HSP90B1		other		-1.236		3.98e-07	CXCL5,HSPA5,IL6,RAB2A,RPL27A,RPL30,RPLP2,RPS20,VAMP2	15 (3)
VAV1		transcription regulator		1.015		0.00137	CCND2,FOS,IL6,PTGS2	143 (23)
LPAR1		G-protein coupled receptor		1.131	bias	7.24e-05	CXCL8,IL6,KLF5,PTGS2	129 (21)
PTGER4		G-protein coupled receptor		-1.451		7.74e-06	CCL20,CP,CXCL10,CXCL8,EDN1,EGR1,ICAM1,IL6,PDCD4,PTGS2,RNF213,S100P	133 (18)
CRY2		enzyme				0.0173	FOS,IL6
NKX2-3		transcription regulator		1		1.21e-05	CXCL8,DDX60,EDN1,HLA-B,MMP7,PIM3,PTGS2,RNF213,RPL23,RPS29,SLC40A1,TFPI2,TYMP,ZNFX1
BCAR1		enzyme				0.0173	EGR1,MMP7
IFNAR2		transmembrane receptor				0.0359	CXCL10,IFI6,IL6
NOXO1		other				0.0313	SOD2
XIAP		enzyme		1.528		3.3e-06	CSF3,CXCL1,CXCL8,IL6,PTGS2,SOD2	164 (17)
SELE		transmembrane receptor				0.00043	CSF3,FOS,IL6	107 (16)
HAS2		enzyme				0.0227	IL6,TIMP1
SCN1B		ion channel				0.0466	FOS
TRIM63		enzyme				0.0466	FBXO32
SUPT16H		transcription regulator				0.0324	ATP5MC2,DUSP5,EGR1,SAMD12,TFPI
CDH1		other		-0.152		0.0455	KRT13,KRT15,KRT7,S100A4
IL17RB		transmembrane receptor				0.0147	CSF3,IL6
NTN1		growth factor		-1.969		0.000356	CTSB,CXCL2,IL6,PTGS2	154 (21)
DDB2		other				0.0147	NFKBIA,SOD2
KRAS		enzyme		0.765		4.94e-14	ATP1B1,B4GALT5,CCN1,CD74,CFTR,CLU,CSF3,CSNK2A1,CXCL10,CXCL6,CXCL8,DENND2B,DUSP1,DUSP5,EGR1,FOS,FSTL1,FXYD3,HIF1A,HSPA5,HSPB1,IFI6,IL6,ITGB6,KLF6,MACC1,MMP7,MT-ATP6,MT-CO1,MT-ND4,MUC20,MX1,NFKBIA,OLFM4,PA2G4,PKM,PSMA7,PTGS2,RPS6,S100A4,SERPINB2,SLC6A14,SOCS3,STRA6,TCEA1,TNFAIP2,XRN2	134 (18)
SSPN		other				0.00357	CTSB,PTGS2
GLI2		transcription regulator		1.467		3.23e-06	CCND2,CLU,CSF3,CXCL10,CXCL2,CXCL3,CXCL6,GATA3,IL6,ITGB1,PI3	153 (12)
IGFBP1		other				0.0257	ITGA2,ITGB1
CAV1		transmembrane receptor		1.69		1.78e-07	CAV2,CTSD,CXCL10,EGR1,FOS,ICAM1,IL6,KRT4,KRT7,PROM1,RPS13,SLC12A2,TFPI,WFDC2	191 (22)
LUM		other				0.0103	CXCL2,IL6
SERPINF1		other		-1.091		0.0132	CXCL8,CYBA,NFKBIA,SOD2
ADRB3		G-protein coupled receptor		1.965		0.000356	EGR1,FOS,IL6,PTGS2	149 (23)
MAPKAP1		other				0.0257	CXCL10,HIF1A
PPARGC1A		transcription regulator		-0.971		9.7e-07	C3,CTSC,CXCL10,EDN1,FBXO32,FDPS,FOS,HIF1A,ICAM1,IL6,ITGB1,MT-CO1,MT-CO2,NFKBIA,PLIN2,PTGS2,SEMA3C,SOCS3,SOD2,TIMP1,UQCRH,VAMP2,XDH	154 (21)
SAFB2		other				0.00616	FOS,HLA-E,RPL35A
EGR2		transcription regulator		0		0.00112	CAST,EGR1,EIF5B,FOS,GATA3,HSPA5,ID3,SLC12A2,SOCS3	140 (21)
COL4A3		other				0.0218	ITGA2,PTGS2,TIMP1
RYBP		transcription regulator				0.0466	CCND2
CD38		enzyme		1.348	bias	0.00107	ATP1B1,CCND2,ICAM1,IL6,MTDH,NABP1,PKM,S100A4,SOCS3	183 (26)
IL6R		transmembrane receptor		1.895		1.44e-09	CCL20,CTSB,CXCL10,CXCL2,CXCL3,CXCL5,CXCL6,CXCL8,ICAM1,IL6,PTGS2,SOCS3,TIMP1	112 (12)
CD74	-0.632	transmembrane receptor				0.00154	CXCL8,HIF1A,IL6	185 (22)
KLF4		transcription regulator		1.04		2.27e-05	CCND2,CXCL3,CXCL8,DUSP1,DUSP5,GJB2,HSPB1,ID3,IL32,IL6,KLF5,KRT13,KRT7,PROM1,SERPINA1,SERPINB2,SOD2	178 (19)
NCOA3		transcription regulator		1.577		0.00416	CCN1,GJB2,NFKBIA,PLIN2,PTGS2,XDH	191 (23)
PDE4B		enzyme				0.0173	CXCL10,DUSP1
DUSP1	0.524	phosphatase		-1.722		3.85e-12	APOL6,CCL20,CXCL1,CXCL10,CXCL2,CXCL3,CXCL8,DDX60,DUSP1,GJB2,ICAM1,IL6,IRAK3,MX1,PLIN2,PTGS2,SERPINB2,SOCS3,SOD2	150 (19)
HFE		transmembrane receptor		-0.102		2.25e-05	CD74,DUSP1,EGR1,HMGCS1,HSP90AA1,HSP90AB1,HSPA5,HSPB1,SOCS3,WFDC2
IL1RAPL1		transmembrane receptor				0.0313	IL6
P2RY1		G-protein coupled receptor				0.00494	FOS,IL6	126 (20)
RACK1		enzyme				0.0115	DDX60,FOS,HIF1A
YES1		kinase				0.0466	IL6
TGM2		enzyme		-0.5		2.74e-08	C3,CD74,CSF3,CXCL10,CXCL8,DDX60,EHD1,HIF1A,HLA-B,IFI6,IL6,OLFM4,PLAAT4,PTGES,RNF213,SERPINB2,SRD5A3,TNFAIP2	127 (20)
SART1		other				0.0124	HIF1A,PROM1
ABCG1		transporter				0.0379	CSF3,CXCL3,IL6
PIKFYVE		kinase				0.0227	CTSD,RPS6
MAP2K2		kinase				0.00952	FOS,HIF1A,IL6	153 (22)
GUCA2B		other				0.0158	SLC26A4
PPP1R13L		transcription regulator				0.0391	CCND2,ITGB1
LCOR		transcription regulator				0.0199	MUC1,TFPI2
FOXM1		transcription regulator		1.192		0.0106	CCND2,FOS,IL6,ITGB1,MMP7,PROM1,SOD2
RPS6KA4		kinase				0.000989	DUSP1,FOS,IL6	149 (20)
HDAC6		transcription regulator				0.0379	HIF1A,ICAM1,IL6
MYBL2		transcription regulator				0.0421	CLU,ITGB1,SLC25A3
CYP19A1		enzyme		0.128		0.00703	CXCL10,HLA-E,IL6,PLIN2,PTGS2,TIMP1	139 (22)
STAT5B		transcription regulator		0.087		0.00181	AKR1C1/AKR1C2,CCND2,DUSP1,EIF4A2,FOS,IL6,PDZK1IP1,PROM1,RPL21,RPL38,RPS21,SELENOW,SOCS3,TPM3	147 (20)
BCL2		transporter		0.239		5.83e-05	CXCL1,CXCL8,FOS,HIF1A,ICAM1,IL6,ITGB1,NFKBIA,TIMP1	168 (16)
ING4		transcription regulator				0.000305	CXCL10,IL6,NFKBIA	121 (16)
ERN1		kinase		1.848		0.0285	CXCL2,HSPA5,IL6,ITGB6,PLIN2,SERPINB2
ZBTB7A	-0.273	transcription regulator				0.0162	FOS,IL32,PKM
PML		transcription regulator		0.059		0.0483	CXCL1,DDX60,FTL,HMGCS1,HSPB1,MX1
ARRB2		other		-1.555		3.1e-05	CXCL2,CXCL3,EGR1,HIF1A,IL6,PTGS2	158 (16)
ACKR1		G-protein coupled receptor				0.0428	ICAM1,TNFAIP2
S100A8		other		1.383		1.35e-06	CCL20,CP,CXCL10,CXCL2,CXCL3,CXCL8,GJB2,GPRC5A,ICAM1,IL6,MMP7,NFKBIA,PTGES,SOCS3	180 (18)
RPS6KB1		kinase				0.0302	CXCL10,HIF1A,MUC1
PTX3		other		0.087		0.000115	CXCL2,CXCL8,FOS,GATA3,IL6	114 (15)
ADRA1B		G-protein coupled receptor				0.000932	CTSV,DUSP1,EGR1,FOS,IL6	167 (21)
MAPK10		kinase		1.954		9.53e-05	CXCL8,FOS,IL6,PTGS2	129 (19)
MAP2K5		kinase		0.505	bias	0.000163	CXCL8,FDPS,FOS,HMGCS1,KLF5,PTGS2	119 (22)
BCL6		transcription regulator		-0.966		0.00499	CCND2,CXCL10,CXCL3,GATA3,IL6,KLF6,PDCD4,PLA2G2A,SOCS3,TIMP1	139 (18)
TP73		transcription regulator		-1.648		3.07e-07	C3,CCN1,CD55,CTSD,CXCL1,CXCL10,CXCL2,CXCL3,DHRS3,EDN1,EGR1,FOXO3,HIF1A,IL6,KLF5,MDK,PTGES,RB1CC1,SAT1,SERPINA1,TIMP1,TNFAIP2,YWHAB	196 (15)
MECP2		transcription regulator				0.000806	EGR1,HSPA5,PLAAT3,PROM1,PTGS2,S100A4,SLC26A4,TFPI2,YWHAB,YWHAZ
SLC29A1		transporter				0.0355	AQP3,ITGB1
TNFSF13B		cytokine		1.671		0.0311	CCND2,CD74,CXCL6,CXCL8,DUSP5,ICAM1
CDKN1A		kinase		-0.44		0.000116	CCN1,CSF3,CTSB,CXCL2,CXCL3,DUSP1,H2AZ1,HIF1A,HSPA5,IFNGR1,IL32,IL6,NFKBIA,SOD2	159 (15)
LDLR		transporter				0.00559	CD47,CD55,CTSC,DUSP1,EGR1,FDPS,HSPA5,ICAM1,IL6,PSMA7	151 (18)
ADRA1A		G-protein coupled receptor				0.000163	CTSV,DUSP1,EGR1,FOS,IL6,MMP7	167 (21)
MAOA		enzyme				0.0162	CCN1,IL6,SOCS3
DNMT3A		enzyme		-1.342		0.0331	CXCL1,CXCL2,CXCL3,CXCL5,PTGS2,SLC12A8,SOCS3
SOCS6		other				0.00419	CXCL2,CXCL3,PTGS2	92 (7)
ITGA2	-0.381	transmembrane receptor				0.0048	IL6,ITGA2,ITGB1	101 (10)
IFIT1		other				0.0158	CXCL10
DHX9		enzyme				0.0428	CXCL10,IL6
PSEN1		peptidase		0.185		5.22e-09	ATP1B1,C3,CD74,CTSC,CTSD,CXCL2,DBI,DSTN,DUSP1,EGR1,EMP1,FOS,FOXO3,HLA-E,HSP90AA1,HSPA5,IL6,MT-CO1,PKM,PTGS2,SLC11A2,SRD5A3,TPM3,VAMP2,YWHAZ	129 (17)
PIN1		enzyme		1.459		0.00962	CXCL8,HSPA5,IL6,PTGS2,TIMP1	154 (22)
ADRA1D		G-protein coupled receptor				0.000932	CTSV,DUSP1,EGR1,FOS,IL6	170 (21)
TNPO2		transporter				0.0158	CXCL8
SYK		kinase		0.653		1.44e-05	CFTR,CXCL10,CXCL8,EDN1,GATA3,ICAM1,IL6,RASSF4,TFPI2,USP53	121 (17)
RAF1		kinase		0.091	bias	6.51e-12	CD74,CXCL3,DHRS3,DUSP5,EGR1,EMP1,FBXW11,FOS,HIF1A,HSPB1,ID3,IER2,IL6,ITGA2,ITGB1,PHLDA2,PTGS2,SCNN1A,SERPINB2,TFPI2,TIMP1,ZFP36L2	115 (17)
VDR		transcription regulator		0.171		2.25e-05	AGR2,CCND2,CXCL10,CXCL8,EDN1,EGR1,GATA3,H2AZ1,ICAM1,IL6,KLK5,PLIN2,PTGS2,SERPINA1,SOCS3	152 (22)
PRKCQ		kinase				0.0203	GATA3,IL6,ITGB1
HNF4A		transcription regulator		-0.845		0.0243	AKR1C1/AKR1C2,AQP3,ARFGEF1,ATP5MK,C3,CCL20,CD55,COX7C,CP,CSNK2A1,CTSB,CXCL3,CXCL8,EGR1,FAM107B,FDPS,GJB2,GSTK1,HIF1A,HLA-B,HSPA5,IFNGR1,IL32,IL6,KRT7,MAL2,MGST1,PDCD4,PKM,PKN2,PROM1,RAB2A,RPL31,RPL41,RPS18,RPS20,RPS25,RPS27A,RPS6,SEMA3C,SERPINA1,SPATS2L,STK24,TAOK3,TMF1,YWHAB
RXRA		ligand-dependent nuclear receptor		-1.768		2.41e-06	ACSL3,AKR1C1/AKR1C2,C3,CCL20,CTSB,CXCL1,CXCL10,CXCL2,FOS,FSTL1,FTL,HIF1A,IL32,IL6,PLA2G2A,S100A4,SAT1,STRA6	199 (22)
P2RY4		G-protein coupled receptor				0.00494	ICAM1,TIMP1	85 (7)
BDKRB1		G-protein coupled receptor				0.00357	CXCL6,EDN1	104 (14)
MEP1A		peptidase				0.00146	CXCL8,IL6	81 (7)
FOXO1		transcription regulator		1.858		9.09e-05	CCL20,CTSV,CXCL10,CXCL8,DEFB4A/DEFB4B,EDN1,EGR1,FBXO32,FDPS,FOS,FOXC1,GSTK1,HIF1A,HSP90AB1,HSPA5,ICAM1,IL6,ITGB6,SERPINB2,SOD2	132 (21)
P2RY2		G-protein coupled receptor		1.165		4.75e-05	CXCL8,HIF1A,ICAM1,PTGS2,SCNN1A	132 (20)
FTMT		enzyme				0.0466	FTL
S100A6		transporter				0.0105	CCL20,CXCL2,CXCL8
GATAD2B		transcription regulator				0.00494	CXCL8,PTGS2
DDR2		kinase				0.0173	ITGB1,MMP7
SP3		transcription regulator				0.000673	CCL20,DUSP1,EGR1,FOS,HSPA5,ITGA2,PKM,PTGS2,RRAS,SOD2,TIMP1	152 (24)
SYVN1		transporter		-1.633	bias	0.0277	ACSL3,DUSP1,GPRC5A,HSPB1,ITGB1,SCARA3
MGAT3		enzyme				0.0199	ITGA2,PROM1
NTRK2		kinase				0.0378	CCND2,EGR1,FOS,SYT1
ATF3		transcription regulator		-0.279		0.00638	CXCL1,HSPA5,HSPB1,ICAM1,IL6,PTGES,SRI	132 (20)
CAPN3		peptidase				0.00154	DUSP1,PTGS2,SOD2
TYMP	0.408	growth factor				0.0158	CXCL8
KIF3A		enzyme				0.0466	FDPS,HMGCS1
SELPLG		other				0.0302	CXCL2,CXCL8,FOS
PPIF		enzyme		1.633		0.00356	CCL20,CXCL10,CXCL2,CXCL3,CXCL6,IL6	83 (7)
IDO1		enzyme				0.0428	GATA3,IL6
AVP		other				0.00849	EGR1,FOS,HSPA5,IL6	146 (24)
PTPRE		phosphatase				0.0199	CXCL2,CXCL3
RAC1		enzyme		1.741		1.95e-05	CXCL8,DUSP1,FOS,HIF1A,HSPB1,ICAM1,IL6,ITGB1,PTGS2,SOD2	129 (20)
ERBB4		kinase		-0.447		0.014	DUSP1,EGR1,HIF1A,PTGS2,SOCS3
SIPA1		other				0.0466	ITGB1
NFYA		transcription regulator		1.982		0.0506	EGR1,HSPA5,ICAM1,PKM
TPSD1		peptidase				0.00013	CXCL8,IL6,PTGS2	109 (19)
SDHB		enzyme				0.00154	SLC11A2,SLC25A3,SOD2
WWP1		enzyme				0.0466	KLF5
GZMA		peptidase				0.0466	CXCL8
DCTN4		other				0.0313	CXCL10
HSPA9		other				0.0267	RPL7,SOD2,TIMP1
SLC1A2		transporter				0.0158	FOS
MAP3K1		kinase		1.287		2.14e-05	CXCL8,DUSP1,EGR1,FOS,HSPB1,PTGS2,TIMP1	123 (18)
CALR		transcription regulator				0.00102	CXCL3,HSPA5,ICAM1,PTGS2,SCNN1A	204 (22)
NRAS		enzyme		1.21		0.0212	CFH,CXCL2,EGR1,HIF1A,IL6,ITGA2,PON3,PTGS2
SPHK1		kinase		1.17		8.97e-09	CXCL8,DEFB4A/DEFB4B,EGR1,HIF1A,ICAM1,IL6,PTGES,PTGS2,SOCS3,TIMP1	107 (15)
SMAD4		transcription regulator		0.228		2.14e-07	AGR2,ATP5IF1,CCL20,CCND2,CTSD,CXCL2,CXCL3,CXCL6,EDN1,FOS,ICAM1,IL32,IRAK3,ITGB1,NFKBIA,PKM,PTGS2,TIMP1,TPM3	157 (18)
TBXA2R		G-protein coupled receptor				0.00494	ICAM1,PTGS2	80 (7)
PPP1R1A		phosphatase				0.0466	HSPA5
LPA		other				0.000205	CXCL8,ICAM1,SERPINB2	131 (16)
BAX		transporter		-0.277		0.00146	CTSB,CTSD,CXCL10,IL6,TIMP1	193 (22)
ERBB3		kinase		0.156		2.83e-07	CCN1,CCND2,CD47,CLU,DUSP1,EGR1,FSTL1,HIF1A,IER2,PTGS2,RRAS,SOCS3	139 (19)
GMFG		growth factor				0.00357	IL6,ITGB1	80 (7)
RAC2		enzyme				0.0488	CD74,FOS,PKM
IAPP		other				0.0391	FOS,HMGCS1
AXIN1		other				0.0466	CCND2,FOS
PRKAB1		kinase				0.00357	HIF1A,IL6	103 (14)
C6		other				0.0124	CXCL2,CXCL3
ITGA6		transmembrane receptor				0.0355	CCND2,ITGA2
SP4		transcription regulator				0.00102	CXCL3,CXCL5,HSPA5,IL32,SOD2
OGG1		enzyme		0.339		9.53e-05	CCL20,CXCL2,HIF1A,IL6	160 (15)
TCF3		transcription regulator		-0.027		0.00107	AZGP1,CCND2,CD55,CTSV,DSTN,GATA3,ID3,IL32,IL6,KLF6,KLK8,RASSF4,RPS3A,SLC12A2,SOCS3,ZC3H12A	29 (4)
AKT2		kinase		0.317		0.014	IRAK3,ITGB1,PDCD4,TIMP1
PTGIS		enzyme		1.414		2.3e-10	CXCL2,CXCL3,CXCL6,ICAM1,IL6,PTGES,PTGS2,YWHAB	117 (12)
CTSB	-0.277	peptidase		0.762		0.00137	CTSB,CTSV,CXCL2,CXCL3	137 (18)
ARHGEF28		other				0.0313	FOS
CTCF		transcription regulator		-0.896		0.00715	CXCL10,EGR1,IL6,MDK,PTGS2,XIST,ZBTB7A	136 (11)
KCNJ10		ion channel				0.00363	CXCL10,ICAM1,TIMP1
NRG2		growth factor				0.00361	CCN1,CXCL6,EDN1,EGR1,IER2	105 (9)
KIDINS220		transcription regulator				0.0024	EGR1,FOS	98 (10)
GPHB5		other				0.0158	FOS
KAT5		transcription regulator		1.387	bias	0.00802	CCND2,CFTR,CXCL8,IL6,PSMA7,SOD2	166 (20)
miR-6134 (miRNAs w/seed GAGGUGG)		mature microRNA		0	bias	0.0422	ADAM28,AHNAK2,CXCL17,DUSP5,KLK10,KRT80,PLA2G2A,SOCS3,UQCR11,VAMP2
miR-6511b-5p (and other miRNAs w/seed UGCAGGC)		mature microRNA		0.378	bias	0.0475	CCND2,CXCL1,ECHDC1,RPL30,TIMP1,UPK3B,VAMP2
miR-6079 (miRNAs w/seed UGGAAGC)		mature microRNA		0	bias	0.000717	CXCL10,DSTN,FSTL1,HMGN2,KRT7,RPS16,SEMA3C,YWHAZ
miR-5089-3p (and other miRNAs w/seed UGCUACU)		mature microRNA		-0.447	bias	0.0346	CXCL17,FOS,ITGB1,KCNE3,PPP1CB
ZNF410		transcription regulator				0.0313	SERPINB2
PNKP		kinase				0.000248	MT-CO2,MT-CO3
USP18		peptidase		-0.692	bias	0.000115	CXCL10,IFI6,IL6,MX1,SOCS3	151 (21)
ABCC9		ion channel				0.00146	HIF1A,XDH
OTUD7B		peptidase				0.00357	CXCL8,ICAM1	123 (21)
MAZ		transcription regulator				0.0339	CXCL2,CXCL5,IL32
ZNF197		transcription regulator				0.0313	HIF1A
SOCS3	0.296	phosphatase		-1.337		0.000636	CXCL10,EGR1,FOS,ICAM1,IL6,MX1,SOCS3	134 (19)
IFNE		cytokine				0.0302	CXCL10,PLAAT4,PTGS2
IFNA8		cytokine				0.00154	CXCL10,MX1,PLAAT4
SCN7A		ion channel				0.0158	FOS
IFNA14		cytokine				0.00313	CXCL10,MX1,PLAAT4
CCN5		growth factor		-1.067		0.00971	CD24,GATA3,HIF1A,MUC1
PGR		ligand-dependent nuclear receptor		-0.299		6.62e-10	ALDH1A3,ATP1B1,CTSD,CXCL8,DDX60,DST,EDN1,EIF5B,FOS,FOXC1,GATA3,GPRC5A,HIF1A,ICAM1,ITGB1,KLF5,MUC1,MX1,NFKBIA,PTGES,PTGS2,S100P,SERPINA1	189 (19)
MARCO		transmembrane receptor				0.00494	CXCL3,IL6	103 (12)
TBX5		transcription regulator		1		3.82e-05	CCL20,CXCL2,CXCL6,CXCL8,IL6,PLA2G2A,PTGS2,S100A4	147 (16)
HDAC2		transcription regulator		-0.378		0.00413	CXCL8,EGR1,IL6,KRT15,MMP7,NFKBIA,OLFM4,PTGS2	159 (21)
S100A4	0.659	other				0.00589	CSF3,CXCL3,ICAM1,TIMP1	142 (14)
KDM1A		enzyme		-0.583		8.8e-06	AZGP1,C1orf116,C3,CCND2,CD74,CHD4,CTSC,CTSD,CXCL10,DDX60,GATA3,HIF1A,IRAK3,MT-CO3,NEBL,PROM1,RAB2A,RNF213,SUCO
BAP1		peptidase				0.00545	CCN1,CXCL2,HSPA5	62 (7)
PTAFR		G-protein coupled receptor		1.21		0.000504	CXCL2,CXCL8,IL6,PTGS2	196 (20)
SFTPD		other				0.0466	CXCL2,CXCL3
E2F3		transcription regulator		0.47		0.000135	AKR1C1/AKR1C2,CAV2,CCL20,CXCL1,EDN1,H2AW,ID3,KRT80,MAL2,TNFAIP2,WFDC2
CTLA4		transmembrane receptor				0.00497	CXCL10,CXCL8,GATA3,ICAM1,SOD2	126 (18)
HSPB6		other				0.00146	CXCL8,ICAM1	109 (11)
ATF1		transcription regulator				4.79e-05	EGR1,FOS,HLA-B,PTGS2,SOD2,YWHAZ	83 (9)
TP63		transcription regulator		-0.613		1.23e-07	AGR2,ALDH1A3,CAST,CCN1,CCND2,CTSD,CTSV,CXCL17,CXCL8,DST,EMP1,FDPS,FOS,FOXO3,FOXQ1,ID3,IL6,ITGA2,ITGB1,KLF6,KRT7,PI3,PPBP,S100A4,SERPINB2,WFDC2	207 (23)
SMARCE1		transcription regulator				0.0428	CTSD,FOS
PEBP1		other		1.952		0.00425	CCL20,CXCL2,CXCL3,IL6	145 (18)
IL12A		cytokine		1.729		0.00589	CXCL10,ICAM1,IL6,SOCS3	123 (18)
BAG2		other				0.00146	CTSB,IL6	137 (11)
S1PR2		G-protein coupled receptor		1.28		0.000196	FOS,ICAM1,PTGS2,TIMP1	121 (19)
MAP2K7		kinase				0.000272	CXCL10,CXCL8,HSPA5,ITGB1,RPS6,TFPI2	102 (16)
CARM1		transcription regulator		0.816		7.63e-09	C3,CSF3,CXCL10,CXCL3,FOS,FTL,HSP90AA1,ICAM1,PTGES	138 (18)
MARK2		kinase				0.015	CXCL2,CXCL3,PTGS2
KCNE2		ion channel				0.0313	KCNE3
CSF1R		kinase				0.0302	CCND2,FOS,IL6
NLRC4		other				0.00124	CXCL2,CXCL3,CXCL6	160 (16)
C3	0.638	peptidase		1.919		7.1e-06	C3,CD55,CSF3,CXCL10,CXCL2,CXCL3,CXCL8,IL6,TIMP1	107 (16)
SH2D3C		other				0.0313	IL6
FGFR1		kinase		0.61		4.68e-05	CCND2,EIF5B,FOS,HSPA5,IL6,PDCD4,PTGS2,PTPRA,RPS6	162 (22)
PSMC4		peptidase				0.0158	CCND2
IL17B		cytokine				0.00494	CSF3,IL6	94 (9)
INSIG1		other		-1.342		1.06e-05	CXCL10,CXCL2,CXCL3,CXCL6,FDPS,HMGCS1,HSPA5,IL6,PLIN2,PTGES	139 (11)
CD3E		transmembrane receptor				0.0204	FOS,IL6,NFKBIA,PTGS2
LGALS4		other				0.0158	IL6
PROK1		growth factor				0.00494	CXCL8,PTGS2	166 (26)
EZH2		transcription regulator		0.92		3.47e-09	C3,CCND2,CSF3,CXCL1,CXCL10,CXCL2,CXCL8,DUSP5,EGR1,FOXO3,GATA3,ICAM1,IL6,IRAK3,LYPD6B,MAL2,MMP7,NFKBIA,PLAAT4,PROM1,PTGES,PTGS2,RPL13,S100A4,SERPINA1,SOCS3	126 (18)
CYBB		enzyme		1.769		1.9e-06	CXCL10,CXCL3,CYBA,DUSP1,ICAM1,IL6,PTGS2	140 (16)
FOLR1		transporter				0.0181	IK,MDK,PDCD4,RPS24,S100A4
CRH		cytokine		1.651		0.000828	CXCL6,CXCL8,EDN1,FOS,IL6,SOCS3	111 (18)
IL32	0.391	cytokine		1.413		2.98e-06	CXCL1,CXCL3,CXCL8,ICAM1,IL32,IL6,MX1,PTGS2	105 (15)
LAMP2		enzyme		1.083		4.54e-09	CTSC,CTSD,CXCL1,CXCL10,CXCL5,CXCL6,CXCL8,HIF1A,IL6,MX1,PPBP,TIMP1	119 (13)
GRM5		G-protein coupled receptor				0.0103	FOS,SOD2
MAP3K5		kinase				0.0466	CXCL8,IL6
ACSL4		enzyme		1.633		0.000361	ICAM1,IL6,PTGS2,SAT1,TFPI,XIST	154 (19)
ALDH1A3	-0.882	enzyme				0.0466	PKM
NCOA2		transcription regulator		1.253		0.00138	BCAS1,C3,CXCL10,EGR1,HMGCS1,IL6,NFKBIA,PLIN2,PTGS2	189 (20)
RARB		ligand-dependent nuclear receptor		-0.175		5.03e-06	CXCL2,CXCL8,DHRS3,EGR1,ICAM1,ID3,IL32,IL6,MMP7,PTGS2,SERPINA1,STRA6,TCEA1	165 (20)
FANCC		other				0.00467	ATP1B1,MMP7,MX1,PHLDA2,PTGS2	84 (7)
AICDA		enzyme				0.0355	CD74,SOCS3
TAC1		other		1.791	bias	1.14e-05	CCN1,CXCL10,CXCL3,CXCL8,FOS,HIF1A,IL6,PTGS2,SERPINB2	120 (20)
SNCA		enzyme		0.102		0.00925	CD74,CHL1,CHMP4B,CTSB,DHRS3,DUSP1,EMP1,FBXO32,HSPA5,IDS,IL6,MX1,PTGS2	186 (24)
F7		peptidase		1.042		1.03e-12	CCN1,CXCL2,CXCL8,EGR1,FOS,ICAM1,IER2,IL6,KLF5,MMP7,PTGS2,SERPINB2	118 (18)
OCLN		other				0.00154	CSF3,CXCL10,MMP7
IRF1		transcription regulator		-0.512		7.26e-07	APOL6,CCL20,CFTR,CXCL10,CXCL2,CXCL3,CXCL8,DST,IFI6,IL6,MX1,PIGR,PLAAT3,PLAAT4,PTGS2	136 (15)
FBXO32	-0.399	enzyme		-0.296		5.35e-11	ALDH1A3,CCL20,CCND2,CXCL2,CXCL3,CXCL6,HSPA5,IL6,KLF5,PTGES,PTGS2,SERPINB2,SOD2,TFPI2
FGB		other				0.0313	ICAM1
AHR		ligand-dependent nuclear receptor		1.88		1.63e-05	ATP1B1,B4GALT5,CCL20,CTSD,CXCL10,CXCL2,EDN1,EHD1,FOS,HIF1A,HSP90AA1,HSPA5,IL6,ITGB6,MT-CO1,MT-CO3,MT-CYB,MT-ND4,PTGS2,SERPINB2,SOCS3,SOD2	170 (18)
RGS10	-0.355	enzyme				0.0132	CXCL10,CXCL2,CXCL6,IL6
CIDEB		other				0.0313	PLIN2
MAPK14		kinase		1.922		9.79e-05	CXCL10,CXCL8,DUSP1,FDPS,FOS,ICAM1,IL6,PTGES,PTGS2,SOCS3,SOD2,TIMP1	141 (19)
CEACAM1		transporter				0.00425	CSF3,CXCL6,CXCL8,ICAM1	116 (17)
PRB1/PRB2		other				0.0158	SERPINB2
DST	0.322	other				0.0313	HSPA5
CHCHD4		enzyme				0.00146	HIF1A,MT-CO2
DPP4		peptidase		1.522		0.000622	CSF3,CXCL10,CXCL2,IL6,TIMP1	130 (17)
GCN1		translation regulator				0.0313	CXCL10
N4BP1		enzyme		-1.016		9.2e-06	CSF3,CXCL2,CXCL6,HLA-B,IL6	148 (11)
MTA1		transcription regulator				0.0421	CCND2,EMP1,MT-CO2
RPS3		enzyme				0.0024	CXCL8,NFKBIA	129 (13)
ANKS1A		other				0.0158	FOS
COPA		transporter				0.0124	CXCL8,IL6
KCNIP3		transcription regulator		-0.447		0.00594	C2CD4A,FOS,IL6,ITGA2,SOCS3	139 (15)
AGTR1		G-protein coupled receptor		-0.87		1.54e-08	CP,CYBA,DUSP1,EDN1,FOS,IL6,MGST1,PTGS2,XDH	158 (21)
CDX2		transcription regulator		0.747		0.0328	CLU,FOXQ1,FXYD3,KLF5,KRT23,LGALS8
VEGFC		growth factor				0.0227	ITGB1,PTGS2
B4GALNT1		enzyme				0.0173	C3,FOS
NME3		kinase				0.0024	ITGA2,ITGB1	57 (4)
MMP3		peptidase		0.497		0.0264	CAPRIN1,EGR1,MMP7,PTGES,PTGS2
CEBPG		transcription regulator				0.0147	CXCL8,IL6
DDOST		enzyme				0.0466	PROM1
IFNA4		cytokine		-0.108	bias	0.00123	CXCL10,HLA-E,IL6,MX1,PLAAT4	99 (10)
ISG15		other				0.0147	IFI6,MX1
PTGS1		enzyme		-0.588		6.2e-06	CFTR,EDN1,IL6,KLK6,PTGES,PTGS2,YWHAB	143 (20)
RNASE1		enzyme				0.00419	CXCL10,CXCL5,IL6
CD163		transmembrane receptor				0.000989	ICAM1,IL6,PROM1	100 (10)
RARG		ligand-dependent nuclear receptor		-0.64		1.79e-05	CCL20,DHRS3,DUSP1,EGR1,FOS,FOXC1,IL32,IL6,STRA6	163 (23)
BDKRB2		G-protein coupled receptor				0.00154	EDN1,ICAM1,PTGS2	139 (20)
OGT		enzyme		-1.922		0.0917	CXCL2,CXCL3,FOS,IL6
IL25		cytokine		0.507		0.00361	CSF3,CXCL8,GATA3,IL6,PLIN2	142 (19)
CCL22		cytokine				0.0024	CXCL2,CXCL3
HNRNPA2B1		other				3.92e-06	CD24,CP,CTSV,IDS,IL6,KRT4,PKM,SERPINA1,SLC6A14,SRI,SYT1,TFPI2	86 (7)
APOE		transporter		-0.686		2.38e-08	CCN1,CCND2,CLU,CTSB,CTSD,CTSV,CXCL3,CXCL6,DBI,EDN1,EGR1,FOS,GATA3,HSP90AB1,HSPA5,ICAM1,IL6,PLIN2,PTGES,PTGS2,SOCS3,SOD2,TIMP1	156 (18)
NKX3-1		transcription regulator				0.0125	CTSB,CTSV,FOS,FOXO3
STXBP3		transporter				0.0158	HSPA5
BIRC2		enzyme		0.781		0.000196	CSF3,CXCL1,CXCL8,IL6	134 (14)
SOD3		enzyme				0.0355	EDN1,IL6
MAP2K6		kinase				0.00742	CXCL10,CXCL8,IL6,PLA2G2A,PTGS2	137 (18)
ATF7		transcription regulator				0.00652	DUSP1,DUSP5	58 (4)
GAD1		enzyme				0.0313	FOS
RAB10		enzyme				0.0466	IL6
LPAR2		G-protein coupled receptor				0.00013	CXCL8,IL6,PTGS2	125 (21)
SND1		enzyme				0.00194	ADIRF,EMP1,KYNU,PTGS2
FCAR		transmembrane receptor				0.0466	IL6
IFNA6		cytokine				0.00124	CXCL10,MX1,PLAAT4
CTBP1		enzyme				0.0488	FDPS,FOS,MUC1
CD160		transmembrane receptor				0.0083	FOS,IL6
LUC7L3		other				0.0158	PTGS2
TOR2A		other				0.0466	FOS
TACR1		G-protein coupled receptor				0.00266	FOS,IL6,PTGS2	141 (21)
FAS		transmembrane receptor		1.428		6.86e-07	CAST,CCL20,CXCL1,CXCL10,CXCL2,CXCL3,CXCL6,CXCL8,EGR1,FOS,FOXO3,ICAM1,IL6,NFKBIA,PHLDA2,PKN2,PLIN2,RALBP1,S100A12,SERPINB2,SOD2	114 (15)
PITX2		transcription regulator		0.277		0.0204	ATP1B1,CCND2,EGR1,FOXC1,ITGB1,SOD2
SLC9A1		ion channel				0.000584	CXCL8,ICAM1,SLC12A2	82 (7)
HEPH		transporter				0.0024	CP,SLC40A1
CARD14		other				0.0147	CXCL2,CXCL3
TNFRSF12A		transmembrane receptor				0.00187	CXCL10,CXCL8,IL6	104 (13)
VLDLR		transporter				0.0173	FOS,IL6
USP19		peptidase		-1.974		0.000592	CXCL10,FBXO32,FOXO3,IL6	138 (20)
CCL15		cytokine				7.51e-05	CXCL8,ICAM1,IL6	137 (20)
ADORA2B		G-protein coupled receptor		1.137		8.12e-05	CXCL2,CXCL3,CXCL8,HIF1A,IL6,TIMP1	193 (19)
KEAP1		transcription regulator				0.0267	HIF1A,IL6,S100P
NEK6		kinase				0.000305	CXCL10,IL6,PTGS2	83 (7)
RB1		transcription regulator		-0.652		0.00149	ATP1B1,CCL20,CSF3,CXCL2,CXCL3,CXCL8,DUSP1,DYNLRB1,EGR1,FOS,GPRC5A,HIF1A,IFNGR1,IL6,KRT4,NFKBIA,PROM1,SOD2	165 (17)
GFRA2		transmembrane receptor				0.0466	EGR1
TREX1		enzyme		-0.03	bias	0.000317	APOL6,CAST,CD47,CFH,CXCL10,CXCL8,DDX60,MX1	78 (6)
DISC1		other				0.0466	ITGB1
HNF1B		transcription regulator		-1.32		4.11e-06	CXCL1,DST,DUSP1,ID3,ITGB6,MMP7,PDZK1IP1,S100A4,S100P,SEMA3C,SERPINA1
HSPB8		kinase				0.00077	CXCL8,ICAM1,IL6	135 (21)
NR1I2		ligand-dependent nuclear receptor		0.555		0.00379	CXCL2,CXCL3,EGR1,HMGCS1,IL32,IL6,ITGB6,MGST1,MT-CO2	182 (15)
RPS6KA2		kinase				0.0466	EGR1
MMP8		peptidase		0.44		0.000123	CXCL10,CXCL8,IL6,PDCD4	109 (16)
NTRK1		kinase				0.00616	EGR1,FOS,SOD2	162 (24)
GADD45A		other		-1.98		0.000356	CXCL2,CXCL3,IL6,MMP7	114 (12)
IL12B		cytokine		1.561		0.000361	CXCL10,CXCL8,DUSP5,ICAM1,IL6,SOCS3	106 (14)
CCL5		cytokine		1.729	bias	4.25e-06	CXCL2,CXCL3,CXCL8,DUSP1,EMP1,FOS,IER2,IL6,SERPINB2	131 (19)
APC		enzyme		-1.539		7.87e-07	CCND2,CD55,CLU,CXCL2,CXCL3,EDN1,HIF1A,ICAM1,ID3,IL6,ITGA2,MMP7,PTGS2,TIMP1	203 (22)
GCNT1		enzyme				0.0466	FOS
PTPN11		phosphatase		1.949		0.00166	CXCL8,EGR1,FOS,IL6,OLFM4,SOCS3	134 (22)
GFI1B		transcription regulator				0.0391	GATA3,SOCS3
EBF1		transcription regulator				0.0109	CXCL10,CXCL17,GATA3,IL32,IL6,PPP1CB,SOCS3
TRPC6		ion channel				0.0466	MX1
AFP		transporter				0.0124	EGR1,FOS
IL36RN		cytokine				0.0024	CXCL8,IL6	48 (3)
ACSL5		enzyme				0.00224	GPRC5A,MDK,PHLDA2
IKBKG		kinase		1.671		9.08e-14	C3,CCL20,CLU,CP,CTSB,CXCL10,CXCL2,CXCL3,CXCL6,CXCL8,FOS,HIF1A,ICAM1,IL6,KLF5,NFKBIA,SEMA3C,SERPINB2,SOCS3,TNFAIP2	140 (12)
RUVBL1		transcription regulator				0.0359	CCND2,PSMA7,SOCS3
GRAMD4		other				0.0158	IL6
SELP		transmembrane receptor				0.0203	CXCL2,CXCL8,IL6
EGR1	0.442	transcription regulator		1.154		5.26e-07	CCND2,CLU,CXCL2,CXCL3,CXCL6,CXCL8,EGR1,FTL,HIF1A,ICAM1,PTGES,PTGS2,SLC12A2,SOD2,TIMP1	156 (18)
LEPR		transmembrane receptor		1.446		0.0118	EDN1,FOS,HIF1A,HSPA5,IL6,MMP7,SOCS3,TIMP1
ADIPOR1		transmembrane receptor				0.0138	IL6,MT-CO2,SOD2
PSMA2		peptidase				0.0158	CCND2
HOXB4		transcription regulator				0.0289	CCND2,CXCL8
HBEGF		growth factor		1.664		7.15e-05	CCND2,EGR1,ITGB1,MUC1,PKM,PTGS2	154 (19)
SFTPA1		transporter		-1.464		3.91e-09	AKR1C1/AKR1C2,CCN1,CXCL10,CXCL2,CXCL3,CXCL5,EGR1,FOS,GABRP,IL6,PLAAT4,PLIN2	182 (16)
NFKBIB		transcription regulator		1.352		1.55e-07	CTSV,CXCL1,CXCL2,CXCL8,DEFB4A/DEFB4B,EGR1,ICAM1,IL6,NFKBIA	145 (13)
ACE		peptidase				0.00952	CCL20,MDK,MT-CO1	110 (7)
CD200R1		transmembrane receptor				0.0103	HIF1A,IL6
POU4F3		transcription regulator				0.0313	FOS
CLIC4		ion channel				0.00494	CXCL2,IL6	82 (7)
GABRG2		ion channel				0.0313	FOS
BTK		kinase		0.599		0.00284	CCND2,CXCL10,CXCL3,CXCL8,EMP1,IL6,MX1	137 (19)
SMYD1		transcription regulator				0.00971	CYC1,MT-CO1,PKM,UQCR11
MEF2C		transcription regulator				0.00545	CXCL2,CXCL6,FOS,IL6,PLA2G2A,PTGS2,S100A4	176 (21)
NLRP3		other		0.97		0.00082	CCL20,CSF3,CXCL10,CXCL2,GATA3,IL6,PTGS2	113 (14)
TIMP3		other				0.0465	FOS,IL6,ITGB6
NOS1		enzyme		1.452		4.75e-05	EGR1,FBXO32,FOS,HIF1A,IL6	129 (20)
MEF2A		transcription regulator		0.147		0.00962	CXCL10,EDN1,FOS,GATA3,SYT1	27 (5)
ERG		transcription regulator		-1.414		0.00823	CXCL1,CXCL8,DSTN,ICAM1,RAB2A,RPL22,RPL27A,RRAS,TACC1	89 (7)
TGFB1		growth factor		1.763		2.94e-15	ACSL3,AGR2,AKR1C1/AKR1C2,ARHGAP27,C3,CAPRIN1,CAV2,CCL20,CCN1,CCND2,CD55,CD74,CFH,CFI,CHD4,CLU,CST3,CTSB,CTSC,CTSD,CXCL1,CXCL10,CXCL2,CXCL3,CXCL8,CYBA,CYC1,DUSP1,EDN1,EGR1,EHD1,EIF2S2,FNDC3B,FOS,FOXC1,FOXO3,FTL,GATA3,GJB2,GPRC5A,HIF1A,HMGCS1,HMGN2,HSP90AA1,HSPA5,HSPB1,ICAM1,ID3,IER2,IL32,IL6,IRAK3,ITGA2,ITGB1,ITGB6,KRT7,MMP7,NFKBIA,OSR2,PA2G4,PDCD4,PDZK1IP1,PHLDA2,PKM,PROM1,PRSS22,PTGES,PTGS2,S100…	178 (15)
MT-ND2		enzyme				0.0158	HIF1A
ABCC8		transporter		-1.165		0.000123	IL6,MT-CO1,MT-CO3,SOD2
SMAD3		transcription regulator		1.346		8.09e-09	ARHGAP27,C3,CCL20,CCND2,CXCL10,CXCL3,EDN1,EGR1,FOS,FOXO3,GATA3,HSPA5,ID3,IL32,IL6,ITGB1,PTGS2,RPS6,RPS8,TIMP1,TPM3	154 (19)
IL18R1		transmembrane receptor				0.0227	IL6,SOCS3
EREG		growth factor				0.00266	CXCL3,IL6,PTGS2	138 (18)
BMX		kinase		1.165	bias	5.38e-05	CXCL8,FOS,IL6,TIMP1	119 (18)
LY6E		other				0.00363	CXCL8,IL6,NFKBIA	76 (5)
ARRB1		transcription regulator				0.000446	CXCL5,CXCL8,EGR1,IL6,PTGS2	136 (20)
GNRH1		other		1.988		0.0132	EGR1,FOS,PTGS2,RPLP2
TSC1		other		1.501		0.000771	CTSB,CTSD,CTSV,FOXO3,IL6,OLFM4,RPS6	128 (19)
C9		other				0.00077	CXCL2,CXCL3,ICAM1	101 (9)
NR4A1		ligand-dependent nuclear receptor		-0.338		0.0073	AKR1C1/AKR1C2,CCND2,EHF,HIF1A,ICAM1,IL6,ITGB1,MMP7,NFKBIA,RASSF4,SAT1	147 (14)
PINK1		kinase				0.00266	CXCL2,HIF1A,IL6	193 (20)
SENP6		peptidase				7.51e-05	CXCL8,ICAM1,IL6	102 (10)
RBMX		other				0.0466	PKM
ADA		enzyme		-1.095	bias	6.92e-05	CXCL2,CXCL3,HIF1A,IL6,TIMP1	103 (16)
CRADD		other				0.0313	IL6
CCN3		growth factor				0.0466	ITGA2,ITGB1
TXNDC5		enzyme				0.0466	CTSB
LRG1		other				0.0466	IL6
ST6GAL1		enzyme		1.996		7.24e-05	CCND2,CXCL8,HIF1A,IL6	196 (22)
TGFBR1		kinase		-1.109		0.043	C3,CXCL10,CXCL3,EDN1,IL6
MYL9		other				0.0158	HIF1A
FGF19		growth factor				0.000521	CXCL2,EGR1,FDPS,FOS,PROM1,SERPINA1,TCEA1	105 (11)
HOXB7		transcription regulator				0.0103	CXCL1,CXCL8
ACADS		enzyme				0.0466	HSPA5
TBP		transcription regulator				0.00111	FOS,NFKBIA,PTGS2,RPL31,RPL34,XDH	145 (12)
TFF1		other				0.0158	PTGS2
TMSB10/TMSB4X		other				0.0024	CXCL8,MMP7
PDE10A		enzyme				0.0083	HIF1A,IL6	113 (11)
HOXA4		transcription regulator				0.00124	CCN1,CCND2,ITGB1
NFATC1		transcription regulator		1.96		0.0381	CCND2,EDN1,ICAM1,IL6,PTGS2
RGD1560225		other				0.00146	EDN1,PTGS2
PTCD1		other		0	bias	1.19e-05	MT-ATP6,MT-CO2,NDUFB9,UQCRB
IKZF1		transcription regulator		0.081		0.00154	CAV2,CCND2,CSF3,CXCL2,DUSP5,EMP1,FOXO3,GATA3,IFI6,IL6,RASSF4,RNF213	165 (17)
PEMT		enzyme				0.0199	HSPA5,TIMP1
DDX17		enzyme				0.0289	CTSD,S100A4
CEBPD		transcription regulator		1.836		9.41e-07	C3,CCL20,CLU,CTSV,CXCL1,CXCL3,CXCL8,FOS,HIF1A,IL6,PTGS2	173 (21)
STK38		kinase		1.985		8.9e-07	CCL20,CXCL2,CXCL3,IL6	119 (16)
KDELR1		transporter				0.0158	HSPA5
KRT5		other				0.0466	ICAM1
PAEP		other		-1.98		0.000196	CXCL1,CXCL5,EDN1,GATA3
PTPRT		phosphatase				0.0313	SOCS3
CHGA		other				0.00077	HSPA5,PTGS2,XDH	63 (7)
NOX1		enzyme				0.0466	CXCL8,NFKBIA
MLLT3		transcription regulator				0.00494	EDN1,SCNN1A
EIF2AK4		kinase				0.0218	EGR1,IL6,SOD2
MOGAT1		enzyme				0.0147	CXCL10,TIMP1
F2RL3		G-protein coupled receptor				0.00357	EGR1,FOS	87 (7)
TNC		other				0.000622	CCL20,CXCL3,CXCL6,FOS,IL6	115 (13)
PSMD10		transcription regulator		1		4.75e-05	CXCL1,CXCL8,HIF1A,ICAM1,IL6	195 (16)
APOA1		transporter		-0.156		4.81e-05	CYC1,HSPA5,ICAM1,IL6,PTGS2,SOD2,XDH	122 (19)
CLU	-1.184	other		-0.749		0.000273	CLU,CXCL8,HSPA5,IL6,NFKBIA	180 (19)
COCH		other				0.0083	CXCL2,IL6
FABP5		transporter		0.132		0.000156	CXCL8,DEFB4A/DEFB4B,HIF1A,SOCS3	134 (15)
Flg		other				0.0124	ICAM1,IL6
Hbb-b2		other				0.00589	CD74,CXCL10,CYBA,FTL
KLB		enzyme				0.000584	EGR1,FOS,HMGCS1	46 (3)
IL18RAP		transmembrane receptor				2.05e-06	CXCL8,IL32,IL6,PTGS2	130 (18)
ITGA3		other				0.00077	CTSV,ITGA2,PTGS2	113 (14)
ITGB3		transmembrane receptor				0.0247	FOS,PTGS2,TIMP1,UBA52
KNG1		other				0.00154	CXCL8,FOS,IL6,PTGS2	132 (22)
KRT18		other				0.0313	KRT7
MNT		transcription regulator		-1	bias	0.00219	ATP1B1,CCND2,CXCL17,FBXO32,KLF6
MYB		transcription regulator		-1.771		2.89e-05	C3,CSF3,CXCL2,CXCL6,GATA3,HSPA5,ICAM1,IL6,PTGS2,SLC11A2,SLC25A3,ZC3H12A	144 (17)
KAT2B		transcription regulator		0.692		0.00112	CSF3,HIF1A,HLA-B,HSPA5,PTGS2	158 (20)
PHB		transcription regulator				0.0175	CXCL8,MMP7,NFKBIA
Pla2g2a		other				0.0158	PTGS2
PLA2G2A	2.447	enzyme				0.00224	CXCL8,IL6,PTGS2	128 (22)
RASGRF1		other				0.00077	FOS,IL6,RRAS	119 (19)
RORC		ligand-dependent nuclear receptor		1.698		0.00433	ATP1B1,CCL20,CXCL2,CXCL3,HIF1A,IL32,IL6,PKM,USP53	152 (13)
Trim30a/Trim30d		other				0.0466	IL6
SEC22B		other				0.0466	IL6
SIN3B		transcription regulator				0.0428	FBXO32,KLF6
SNAI2		transcription regulator		1.387		0.00497	CCN1,CXCL1,CXCL5,ITGB1,MUC1
ETS2		transcription regulator		0.555	bias	0.00665	CSF3,CTSB,FOS,ICAM1,PLAAT3	170 (13)
THBS1		other				0.00355	EGR1,IL6,ITGB1,TIMP1	147 (20)
TLR1		transmembrane receptor				0.00363	CXCL8,DEFB4A/DEFB4B,IL6	104 (15)
TNFAIP6		other				0.00616	CXCL2,IL6,PPBP	105 (13)
TNFSF9		cytokine				0.0048	CXCL8,ICAM1,IL6	129 (13)
ARL5B		enzyme				0.0024	CXCL10,IL6	58 (4)
VIPR1		G-protein coupled receptor				0.00187	CXCL10,CXCL2,CXCL3	109 (14)
PLAGL1		transcription regulator				0.00121	CCL20,CXCL5,IL32,PLIN2
ZFY		transcription regulator				0.0466	IL32
ZBTB7B		transcription regulator				0.0283	ECH1,GATA3,HMGCS1,IL32
NBEAL2		other				0.00224	CXCL10,CXCL2,CXCL3	120 (14)
SIRT1		transcription regulator		-0.434		9.65e-05	CCND2,CD74,DDX60,EIF2S2,FBXO32,FOXO3,H2AZ1,HIF1A,HSPA5,ICAM1,IL6,MT-CO1,RNF213,RPL13,SCNN1A,SLC12A8,SOCS3,SOD2,TFPI	146 (22)
ADAMTS12		peptidase		-1.067	bias	0.000691	ALDH1A3,CXCL10,IL6,TNFAIP2
EPGN		growth factor				0.0158	FOS
NR1D2		ligand-dependent nuclear receptor				0.0199	IL32,IL6
MAPK3		kinase		0.383		6.99e-06	B4GALT5,CXCL8,EGR1,FOS,IL6,ITGA2,ITGB1,PTGES,PTGS2,TIMP1	118 (17)
C5AR2		G-protein coupled receptor		-1.177		6.87e-06	CSF3,CXCL2,CXCL3,CXCL8,IL6	116 (18)
WNK3		kinase				0.0158	SLC12A2
GPR32		G-protein coupled receptor				0.000248	CXCL8,IL6	85 (7)
NLRC5		transcription regulator				0.00419	HLA-B,HLA-E,IL6
TMEM9B		other				0.000248	CXCL8,IL6
PLAGL2		transcription regulator				0.0199	CXCL5,IL32
TBC1D23		other				0.0313	IL6
TAX1BP3		transcription regulator				0.0158	FOS
GOPC		transporter				0.0466	CFTR
RPS6KA5		kinase		1.31		2e-05	CCL20,DUSP1,FOS,IL6,PTGS2	127 (21)
UACA		other				0.00652	HSPA5,IL6	8 (3)
Manf		other				0.0466	HSPA5
KLF7		transcription regulator				0.0124	IFI6,MX1
KIR2DL1/KIR2DL3		other				0.0466	IL6
IFNL4		cytokine				0.000989	CXCL10,IFI6,MX1	89 (10)
CDH5		other				0.00124	HMGCS1,ICAM1,KLF5
ADCYAP1R1		G-protein coupled receptor				0.00494	DUSP5,FOS
IL18BP		other				0.0103	CXCL8,IL6
ABCA1		transporter		-1.999		0.00203	CSF3,CXCL3,HSPA5,IL6,PTGS2	157 (17)
TNIP1		other		-1.367		4.16e-05	CCL20,CXCL2,CXCL3,HLA-B,IL17C,KRT15	103 (12)
FAAH		enzyme		1		0.00121	FOS,RPL7,RPS18,RPS6
LMNB1		other				0.0104	FSTL1,HMGCS1,MGST1,PLIN2
WARS1		enzyme				0.00146	IL6,NFKBIA
CCR4		G-protein coupled receptor				0.00494	CXCL3,FOS	103 (11)
TCF12		transcription regulator		-0.443		0.000391	AZGP1,GATA3,GJB2,ID3,IL32,KLF6,KLK8,RPS3A,ZC3H12A	24 (3)
RPTOR		other		1.353		1.74e-05	CCND2,FDPS,GSTK1,HIF1A,HMGCS1,IL6,MT-CO1,PKM,PTGS2,RPS6,SOCS3	165 (23)
PRNP		other		-0.692		0.00177	CTSD,EGR1,HSPA5,HSPB1,IL6,NFKBIA	200 (20)
VCP		enzyme				0.0115	CXCL8,DUSP1,HSPA5
PAPOLA		enzyme		1.98	bias	6.09e-08	MT-ATP6,MT-CO1,MT-CO2,MT-CO3
IRF3		transcription regulator		0.126		0.0182	B4GALT5,CXCL1,CXCL10,CXCL8,DDX60,ICAM1,IFI6,IL6
IL22RA1		transmembrane receptor				0.000305	CCL20,CXCL8,SOD2	83 (7)
PDCD4	-0.323	other				0.00313	IL6,PDCD4,PTGS2	73 (9)
HTT		transcription regulator		0.156		7.93e-05	CAST,CD74,CTSD,CYC1,DUSP5,EGR1,FDPS,FOS,FOXO3,HIF1A,HMGCS1,HSP90AB1,HSPA5,ITGB1,KLF5,MT-CO3,MT-CYB,PROM1,RPS29,SERPINA1,SLC12A2,SLC40A1,SOD2,STAU1,UQCR11,UQCRB	203 (19)
MAPK7		kinase		1.941		9.7e-08	CXCL10,CXCL2,CXCL3,CXCL8,DUSP1,EDN1,FDPS,HMGCS1,IL6,PTGS2,SERPINB2	161 (19)
RAMP3		G-protein coupled receptor				0.0313	FOS
VPS18		transporter				0.0158	ITGB1
MAP2K3		kinase		1.966	bias	0.00528	CXCL10,CXCL8,ICAM1,IL6,PTGS2	157 (20)
TOR1A		enzyme				0.0289	HSPA5,SNCG
IL13		cytokine		-1.053		1.46e-13	ADAM28,C3,CCL20,CFI,CP,CTSB,CTSC,CTSV,CXCL1,CXCL10,CXCL2,CXCL3,CXCL5,CXCL6,CXCL8,DEFB4A/DEFB4B,EGR1,FXYD3,GATA3,ICAM1,IFNGR1,IL32,IL6,IRAK3,KLF6,KLK6,PCM1,PLIN2,PTGES,PTGS2,SERPINA1,SLC26A4,SOCS3,TIMP1	145 (16)
KITLG		growth factor		1.867		8.24e-07	CDC42EP5,CLU,CXCL2,CXCL3,CXCL8,EGR1,FOS,GCC2,IK,IL6,NFKBIA,PDCD4,PKM,PTGS2,RAB4A,RPL7,RPS6	150 (18)
TAZ		enzyme		1.288		3.5e-08	AHNAK2,CAV2,CCN1,CXCL2,CXCL3,DUSP1,EDN1,HIF1A,HSP90AA1,IL6,KLF6,PDCD4,PKM,PSMA7,PTGS2,RNF213,SEMA3C,SLC40A1,TFPI2,TIMP1	136 (19)
S1PR1		G-protein coupled receptor		-0.209		0.000241	GATA3,ICAM1,IL6,PTGS2	129 (19)
LRP1		transmembrane receptor		-1.329		0.00219	CTSD,IL6,ITGB1,PLIN2,PTGS2	128 (23)
CTSK		peptidase				0.000305	CTSV,IL6,PTGS2	58 (4)
CDX1		transcription regulator		0.64		0.000163	CCND2,CLU,FOXQ1,FXYD3,KRT23,PTGS2
YY1		transcription regulator		-1.16		0.00142	CFTR,CLU,EDN1,EGR1,FDPS,FOS,HIF1A,HSPA5,ID3,PTPRA,RPL30,TIMP1,XIST	200 (19)
BID		other		0.128		4.75e-07	CTSB,CTSD,CXCL8,IL6,MT-CO2,TIMP1	195 (22)
TCF4		transcription regulator		-1.134		0.0285	CD55,DSTN,HIF1A,ID3,IL32,IL6,PTGS2,RPL35A,RPL7,SOCS3,YWHAZ
PTPN6		phosphatase		-0.501		0.0132	CXCL10,CXCL8,IL6,TIMP1
FDFT1		enzyme				0.0355	FDPS,HSPA5
[truncated: 434 more rows]
