# Supplementary material for: Conjunctival epithelial cells resist productive SARS-CoV-2 infection
Source: Stem Cell Reports. 2022 Jun 23;17(7):1699–713. doi: 10.1016/j.stemcr.2022.05.017 (PMC9222349; doi:10.1016/j.stemcr.2022.05.017)
Supplement: Table S5. List of IPA enriched pathways in infected cells (versus mock) in all cell types [file mmc6.xlsx]

## Sheet: basal conjunctival epith
Ingenuity Canonical Pathways	-log(p-value)	Ratio	z-score	Molecules
Glucocorticoid Receptor Signaling	12	0.0516	NaN	ATP5F1E,CXCL3,DUSP1,FOS,H3-3A/H3-3B,HLA-C,HSP90B1,HSPA5,IL1R1,JUN,KRT13,KRT6A,MT-ATP6,MT-CYB,MT-ND1,MT-ND2,MT-ND3,MT-ND4,MT-ND4L,MT-ND5,MT-ND6,NDUFB2,NFKBIA,PLA2G2A,POLR2J2/POLR2J3,POLR2L,PTGS2,SGK1,SLPI,TGFB2
Oxidative Phosphorylation	9.71	0.117	2.496	ATP5F1E,MT-ATP6,MT-CO1,MT-CO2,MT-CO3,MT-CYB,MT-ND1,MT-ND2,MT-ND3,MT-ND4,MT-ND4L,MT-ND5,NDUFB2
Mitochondrial Dysfunction	9.32	0.0877	NaN	ATP5F1E,MT-ATP6,MT-CO1,MT-CO2,MT-CO3,MT-CYB,MT-ND1,MT-ND2,MT-ND3,MT-ND4,MT-ND4L,MT-ND5,MT-ND6,NDUFB2,XDH
Estrogen Receptor Signaling	7.76	0.049	2.111	ATP5F1E,DDX5,FOS,HES1,HSP90B1,JUN,MMP10,MT-ATP6,MT-CYB,MT-ND1,MT-ND2,MT-ND3,MT-ND4,MT-ND4L,MT-ND5,MT-ND6,MYL6,NDUFB2,PDIA3,PRKAR2B
Endoplasmic Reticulum Stress Pathway	7.19	0.286	1.633	CALR,DNAJC3,HSP90B1,HSPA5,TAOK3,XBP1
IL-17A Signaling in Fibroblasts	6.87	0.184	NaN	CEBPD,CXCL5,FOS,JUN,LCN2,NFKBIA,NFKBIZ
EIF2 Signaling	6.86	0.0625	-2.53	HSPA5,INSR,RPL32,RPL35,RPL35A,RPL36,RPL38,RPL39,RPLP1,RPLP2,RPS15,RPS21,RPS26,RPS27A
Agranulocyte Adhesion and Diapedesis	6.27	0.0607	NaN	CLDN7,CXCL1,CXCL10,CXCL17,CXCL2,CXCL3,CXCL5,CXCL6,IL1R1,ITGA6,MMP10,MYL6,PPBP
Complement System	5.62	0.162	-1.633	C3,CD46,CD55,CFB,CFH,CFI
Sirtuin Signaling Pathway	5.48	0.0479	-1.508	ATP5F1E,H3-3A/H3-3B,JUN,MT-ATP6,MT-CYB,MT-ND1,MT-ND2,MT-ND3,MT-ND4,MT-ND4L,MT-ND5,MT-ND6,NDUFB2,NFE2L2
Granulocyte Adhesion and Diapedesis	5.21	0.0582	NaN	CLDN7,CXCL1,CXCL10,CXCL17,CXCL2,CXCL3,CXCL5,CXCL6,IL1R1,MMP10,PPBP
MIF Regulation of Innate Immunity	5.16	0.136	2.449	CD14,FOS,JUN,NFKBIA,PLA2G2A,PTGS2
Hepatic Fibrosis / Hepatic Stellate Cell Activation	5.1	0.0567	NaN	CD14,COL5A2,CXCL3,EDN1,IFNGR1,IGFBP3,IL1R1,KLF6,MET,MYL6,TGFB2
iNOS Signaling	4.99	0.128	2.449	CD14,FOS,IFNGR1,IRAK3,JUN,NFKBIA
Role of IL-17A in Psoriasis	4.94	0.286	2	CXCL1,CXCL3,CXCL5,CXCL6
Role of IL-17A in Arthritis	4.5	0.105	NaN	CXCL1,CXCL3,CXCL5,CXCL6,NFKBIA,PTGS2
IL-17 Signaling	4.47	0.0535	3.162	CXCL1,CXCL3,CXCL5,FOS,HSP90B1,JUN,LCN2,PTGS2,TGFB2,TNFSF10
Neuroinflammation Signaling Pathway	4.42	0.041	2.309	BIRC3,CXCL10,FOS,GLUL,HLA-C,IFNGR1,IL1R1,IRAK3,JUN,NFE2L2,PLA2G2A,PTGS2,TGFB2
Unfolded protein response	4.3	0.0778	1.89	CALR,CEBPD,DNAJC3,HSP90B1,HSPA5,NFE2L2,XBP1
Aryl Hydrocarbon Receptor Signaling	4.27	0.0566	0.378	FOS,GSTP1,HSP90B1,HSPB1,JUN,NCOA7,NFE2L2,TGFB2,TGM2
IL-6 Signaling	4.16	0.0625	1.134	CD14,FOS,HSPB1,IL1R1,JUN,MCL1,NFKBIA,SOCS3
RAR Activation	4.15	0.049	NaN	AKR1C1/AKR1C2,DHRS9,DUSP1,FOS,IGFBP3,JUN,NR2F2,PRKAR2B,RDH10,TGFB2
Wound Healing Signaling Pathway	4.06	0.0437	1.508	COL5A2,FOS,IFNGR1,IL1R1,ITGA6,JUN,KRT6A,MMP10,NFKBIA,TGFB2,TNFSF10
IL-10 Signaling	3.93	0.0833	NaN	CD14,FOS,IL1R1,JUN,NFKBIA,SOCS3
PPAR Signaling	3.83	0.0654	-2.646	FOS,HSP90B1,IL1R1,INSR,JUN,NFKBIA,PTGS2
IL-17A Signaling in Gastric Cells	3.81	0.154	NaN	CXCL1,CXCL10,FOS,JUN
Acute Phase Response Signaling	3.77	0.0486	1.667	C3,CFB,CP,FOS,FTL,IL1R1,JUN,NFKBIA,SOCS3
Role of MAPK Signaling in Inhibiting the Pathogenesis of Influenza	3.76	0.0779	1.633	CXCL10,JUN,NFKBIA,PLA2G2A,PLAAT4,PTGS2
VDR/RXR Activation	3.73	0.0769	NaN	CD14,CST6,CXCL10,HES1,IGFBP3,TGFB2
Toll-like Receptor Signaling	3.73	0.0769	2	CD14,FOS,IRAK3,JUN,NFKBIA,RPS27A
Hepatic Cholestasis	3.66	0.0471	NaN	CD14,IL1R1,INSR,IRAK3,JUN,NFKBIA,PRKAR2B,TGFB2,TNFSF10
NRF2-mediated Oxidative Stress Response	3.62	0.0422	0.378	AKR1A1,DNAJC3,FOS,FTL,GSTP1,HSP90B1,JUN,JUNB,NFE2L2,TXN
p38 MAPK Signaling	3.52	0.0583	1.134	DUSP1,H3-3A/H3-3B,HSPB1,IL1R1,IRAK3,PLA2G2A,TGFB2
NAD biosynthesis II (from tryptophan)	3.5	0.231	NaN	IDO1,KMO,QPRT
TNFR2 Signaling	3.45	0.125	1	BIRC3,FOS,JUN,NFKBIA
Aldosterone Signaling in Epithelial Cells	3.42	0.0488	NaN	DNAJC3,DUSP1,HSP90B1,HSPA5,HSPB1,PDIA3,SGK1,SLC12A2
Inhibition of Angiogenesis by TSP1	3.35	0.118	NaN	CD47,HSPG2,JUN,THBS1
MIF-mediated Glucocorticoid Regulation	3.25	0.111	2	CD14,NFKBIA,PLA2G2A,PTGS2
IL-1 Signaling	3.25	0.0625	2.449	FOS,IL1R1,IRAK3,JUN,NFKBIA,PRKAR2B
Role of PKR in Interferon Induction and Antiviral Response	3.19	0.0515	-0.378	DNAJC3,FOS,HSP90B1,HSPA5,IFNGR1,JUN,NFKBIA
IL-17A Signaling in Airway Cells	3.13	0.0746	1	CXCL1,CXCL3,CXCL5,CXCL6,NFKBIA
Pulmonary Fibrosis Idiopathic Signaling Pathway	3.11	0.0337	2.714	COL5A2,EDN1,EGR1,FOS,HES1,JUN,MMP10,MUC1,TGFB2,THBS1,WNT5A
IGF-1 Signaling	3.06	0.0577	1	CCN1,FOS,IGFBP3,JUN,PRKAR2B,SOCS3
PPARα/RXRα Activation	2.92	0.041	-1.633	HSP90B1,IL1R1,INSR,JUN,NFKBIA,PDIA3,PRKAR2B,TGFB2
IL-13 Signaling Pathway	2.82	0.0517	1.633	AGR2,CXCL6,DUSP1,JUN,SOCS3,TGFB2
Coronavirus Pathogenesis Pathway	2.81	0.0394	2.828	FOS,JUN,NFKBIA,PTGS2,RPS15,RPS21,RPS26,RPS27A
Role of IL-17F in Allergic Inflammatory Airway Diseases	2.81	0.0851	NaN	CXCL1,CXCL10,CXCL5,CXCL6
Tryptophan Degradation to 2-amino-3-carboxymuconate Semialdehyde	2.79	0.333	NaN	IDO1,KMO
MSP-RON Signaling In Macrophages Pathway	2.76	0.0504	0	FOS,IFNGR1,JUN,NFKBIZ,PTGS2,SOCS3
HIF1α Signaling	2.75	0.0385	1.414	ADM,EDN1,HSPA5,JUN,MET,MMP10,SAT1,TGFB2
Vitamin-C Transport	2.74	0.13	NaN	GJB2,STOM,TXN
Hepatic Fibrosis Signaling Pathway	2.71	0.0285	0.905	EDN1,FOS,FTL,IL1R1,IRAK3,ITGA6,JUN,MYL6,NFKBIA,PRKAR2B,TGFB2,WNT5A
LXR/RXR Activation	2.69	0.0488	0	C3,CD14,IL1R1,PCYOX1,PON3,PTGS2
HMGB1 Signaling	2.67	0.0419	1.633	FOS,IFNGR1,IL1R1,JUN,PLAT,TGFB2,TNFSF10
TNFR1 Signaling	2.65	0.0769	1	BIRC3,FOS,JUN,NFKBIA
Androgen Signaling	2.64	0.0414	1	CALR,H3-3A/H3-3B,JUN,NCOA4,POLR2J2/POLR2J3,POLR2L,PRKAR2B
ERK/MAPK Signaling	2.64	0.037	1.134	DUSP1,ELF3,FOS,H3-3A/H3-3B,HSPB1,ITGA6,PLA2G2A,PRKAR2B
RANK Signaling in Osteoclasts	2.54	0.0549	2	BIRC3,FOS,GSN,JUN,NFKBIA
HGF Signaling	2.53	0.0455	NaN	ELF3,FOS,ITGA6,JUN,MET,PTGS2
Ferroptosis Signaling Pathway	2.53	0.0455	0.816	FTL,HSPB1,NCOA4,NFE2L2,SAT1,SLC11A2
HER-2 Signaling in Breast Cancer	2.51	0.0352	0	ELF3,FOS,JUN,MT-CO1,MT-CO2,MT-CO3,NFKBIA,PTGS2
Tumor Microenvironment Pathway	2.51	0.0391	1.89	FOS,HLA-C,IDO1,JUN,MMP10,PTGS2,TGFB2
Adipogenesis pathway	2.49	0.0444	NaN	CEBPD,KLF5,NR2F2,TXNIP,WNT5A,XBP1
IL-12 Signaling and Production in Macrophages	2.47	0.0441	NaN	FOS,IFNGR1,JUN,NFKBIA,PCYOX1,TGFB2
Huntington's Disease Signaling	2.46	0.0318	NaN	ATP5F1E,CLTB,HSPA5,JUN,POLR2J2/POLR2J3,POLR2L,RPS27A,SGK1,TGM2
MSP-RON Signaling In Cancer Cells Pathway	2.41	0.0429	0.816	ELF3,FOS,ITGA6,JUN,MET,NFKBIA
Endothelin-1 Signaling	2.34	0.0365	2.646	EDN1,FOS,JUN,PDIA3,PLA2G2A,PLAAT4,PTGS2
Prostanoid Biosynthesis	2.32	0.2	NaN	PTGES,PTGS2
CD40 Signaling	2.25	0.0597	NaN	FOS,JUN,NFKBIA,PTGS2
Eicosanoid Signaling	2.22	0.0588	NaN	PLA2G2A,PLAAT4,PTGES,PTGS2
Interferon Signaling	2.18	0.0833	NaN	IFIT1,IFIT3,IFNGR1
Antioxidant Action of Vitamin C	2.16	0.0446	-2	NFKBIA,PDIA3,PLA2G2A,PLAAT4,TXN
Role of MAPK Signaling in Promoting the Pathogenesis of Influenza	2.14	0.0442	1.342	JUN,NFKBIA,PLA2G2A,PLAAT4,PTGS2
Role of Tissue Factor in Cancer	2.09	0.0431	NaN	CCN1,CXCL1,EGR1,F3,ITGA6
Inhibition of Matrix Metalloproteases	2.09	0.0769	NaN	HSPG2,MMP10,TFPI2
Antigen Presentation Pathway	2.09	0.0769	NaN	CALR,HLA-C,PDIA3
Caveolar-mediated Endocytosis Signaling	2.08	0.0533	NaN	CD55,HLA-C,INSR,ITGA6
Airway Pathology in Chronic Obstructive Pulmonary Disease	2.06	0.0424	NaN	CXCL1,CXCL3,LCN2,TGFB2,TNFSF10
Colorectal Cancer Metastasis Signaling	2.06	0.0295	2.646	FOS,IFNGR1,JUN,MMP10,PRKAR2B,PTGS2,TGFB2,WNT5A
Role of Macrophages, Fibroblasts and Endothelial Cells in Rheumatoid Arthritis	2.06	0.0274	NaN	CEBPD,FOS,IL1R1,IRAK3,JUN,NFKBIA,PDIA3,SOCS3,WNT5A
Hypoxia Signaling in the Cardiovascular System	2.06	0.0526	NaN	EDN1,HSP90B1,JUN,NFKBIA
April Mediated Signaling	2	0.0714	NaN	FOS,JUN,NFKBIA
Retinoate Biosynthesis I	2	0.0714	NaN	AKR1C1/AKR1C2,DHRS9,RDH10
Role of Osteoblasts, Osteoclasts and Chondrocytes in Rheumatoid Arthritis	1.99	0.0312	NaN	BIRC3,FOS,GSN,IL1R1,JUN,NFKBIA,WNT5A
Renal Cell Carcinoma Signaling	1.98	0.05	NaN	FOS,JUN,MET,RPS27A
Glutamine Biosynthesis I	1.97	1	NaN	GLUL
B Cell Activating Factor Signaling	1.97	0.0698	NaN	FOS,JUN,NFKBIA
Role of MAPK Signaling in the Pathogenesis of Influenza	1.94	0.0488	NaN	CXCL10,PLA2G2A,PLAAT4,PTGS2
Erythropoietin Signaling Pathway	1.93	0.0339	0	BIRC3,FOS,JUN,NFKBIA,TGFB2,TNFSF10
Tight Junction Signaling	1.92	0.0337	NaN	CLDN7,FOS,JUN,MYL6,PRKAR2B,TGFB2
LPS-stimulated MAPK Signaling	1.89	0.0471	2	CD14,FOS,JUN,NFKBIA
PFKFB4 Signaling Pathway	1.84	0.0625	NaN	PRKAR2B,TGFB2,XDH
Regulation Of The Epithelial Mesenchymal Transition By Growth Factors Pathway	1.77	0.0312	2.449	EGR1,FOS,JUN,MET,TGFB2,TNFSF10
UVB-Induced MAPK Signaling	1.75	0.0577	NaN	FOS,H3-3A/H3-3B,JUN
PI3K Signaling in B Lymphocytes	1.73	0.035	2.236	C3,FOS,JUN,NFKBIA,PDIA3
Death Receptor Signaling	1.71	0.0417	0	BIRC3,HSPB1,NFKBIA,TNFSF10
Sperm Motility	1.71	0.0275	2	INSR,MET,PDIA3,PLA2G2A,PLAAT4,PRKAR2B,SLC12A2
PI3K/AKT Signaling	1.7	0.0302	NaN	HSP90B1,IL1R1,ITGA6,MCL1,NFKBIA,PTGS2
Adrenomedullin signaling pathway	1.7	0.0302	1.633	ADM,C3,CFH,FOS,PDIA3,PRKAR2B
ILK Signaling	1.69	0.03	0.816	FOS,JUN,MUC1,MYL6,PTGS2,TMSB10/TMSB4X
The Visual Cycle	1.65	0.0909	NaN	DHRS9,RDH10
CD27 Signaling in Lymphocytes	1.64	0.0526	NaN	FOS,JUN,NFKBIA
Polyamine Regulation in Colon Cancer	1.62	0.0517	NaN	FOS,JUN,SAT1
Differential Regulation of Cytokine Production in Intestinal Epithelial Cells by IL-17A and IL-17F	1.61	0.087	NaN	CXCL1,LCN2
IL-8 Signaling	1.6	0.0286	2.236	CXCL1,FOS,IRAK3,JUN,NFKBIA,PTGS2
PCP (Planar Cell Polarity) Pathway	1.58	0.05	NaN	JUN,JUNB,WNT5A
mTOR Signaling	1.58	0.0283	NaN	FKBP1A,INSR,RPS15,RPS21,RPS26,RPS27A
Necroptosis Signaling Pathway	1.58	0.0318	1.342	BIRC3,FKBP1A,GLUL,PLA2G2A,TNFSF10
Autophagy	1.56	0.0279	0	FOS,INSR,JUN,PRKAR2B,SLC7A5,TGFB2
Protein Ubiquitination Pathway	1.55	0.0255	NaN	BIRC3,DNAJC3,HLA-C,HSP90B1,HSPA5,HSPB1,RPS27A
HOTAIR Regulatory Pathway	1.52	0.0307	1	H3-3A/H3-3B,MET,MMP10,NFKBIA,WNT5A
Cardiac Hypertrophy Signaling (Enhanced)	1.51	0.0203	2.333	EDN1,HSPB1,IL1R1,ITGA6,JUN,PDIA3,PRKAR2B,PTGS2,TGFB2,TNFSF10,WNT5A
Oxytocin Signaling Pathway	1.51	0.0249	1.134	FOS,HSPB1,MYL6,NFE2L2,PLA2G2A,PRKAR2B,PTGS2
Protein Kinase A Signaling	1.5	0.022	1.134	ADD3,DUSP1,H3-3A/H3-3B,MYL6,NFKBIA,PDIA3,PRKAR2B,PTGS2,TGFB2
D-glucuronate Degradation I	1.5	0.333	NaN	AKR1A1
Phospholipases	1.46	0.0448	NaN	PDIA3,PLA2G2A,PLAAT4
Glutathione Redox Reactions I	1.45	0.0714	NaN	GSTP1,PTGES
Tryptophan Degradation III (Eukaryotic)	1.45	0.0714	NaN	IDO1,KMO
Methylglyoxal Degradation III	1.42	0.069	NaN	AKR1A1,AKR1C1/AKR1C2
WNT/β-catenin Signaling	1.42	0.0289	0	JUN,RPS27A,SOX4,TGFB2,WNT5A
Neuroprotective Role of THOP1 in Alzheimer's Disease	1.4	0.0333	NaN	HLA-C,PRKAR2B,PRSS22,TMPRSS4
Growth Hormone Signaling	1.4	0.0423	NaN	FOS,IGFBP3,SOCS3
Osteoarthritis Pathway	1.39	0.0254	2.236	ELF3,HES1,IL1R1,ITGA6,MMP10,PTGS2
Spermine and Spermidine Degradation I	1.38	0.25	NaN	SAT1
Glutathione Redox Reactions II	1.38	0.25	NaN	PDIA3
Regulation of eIF4 and p70S6K Signaling	1.37	0.0279	NaN	ITGA6,RPS15,RPS21,RPS26,RPS27A
Axonal Guidance Signaling	1.34	0.0197	NaN	ERAP2,ITGA6,MET,MMP10,MYL6,PDIA3,PRKAR2B,SEMA3C,SEMA3E,WNT5A
Leptin Signaling in Obesity	1.32	0.0395	NaN	PDIA3,PRKAR2B,SOCS3
Airway Inflammation in Asthma	1.32	0.0606	NaN	IFNGR1,TGFB2
Molecular Mechanisms of Cancer	1.3	0.0201	NaN	BIRC3,FOS,HIPK2,ITGA6,JUN,NFKBIA,PRKAR2B,TGFB2,WNT5A
IL-7 Signaling Pathway	1.3	0.0385	NaN	JUN,MCL1,MET
4-1BB Signaling in T Lymphocytes	1.3	0.0588	NaN	JUN,NFKBIA
Ethanol Degradation II	1.3	0.0588	NaN	AKR1A1,DHRS9
Atherosclerosis Signaling	1.29	0.0305	NaN	F3,PCYOX1,PLA2G2A,PLAAT4
Thyroid Cancer Signaling	1.28	0.038	NaN	FOS,INSR,JUN
Coagulation System	1.27	0.0571	NaN	F3,PLAT
Nucleotide Excision Repair Pathway	1.27	0.0571	NaN	POLR2J2/POLR2J3,POLR2L
Production of Nitric Oxide and Reactive Oxygen Species in Macrophages	1.27	0.0262	2.236	FOS,IFNGR1,JUN,NFKBIA,PCYOX1
Gα12/13 Signaling	1.27	0.0301	NaN	CDH13,JUN,MYL6,NFKBIA
P2Y Purigenic Receptor Signaling Pathway	1.27	0.0301	2	FOS,JUN,PDIA3,PRKAR2B
Estrogen-Dependent Breast Cancer Signaling	1.26	0.037	NaN	AKR1C1/AKR1C2,FOS,JUN
BEX2 Signaling Pathway	1.26	0.037	NaN	JUN,LGALS1,NFKBIA
STAT3 Pathway	1.25	0.0296	NaN	IL1R1,INSR,SOCS3,TGFB2
JAK/STAT Signaling	1.24	0.0366	NaN	FOS,JUN,SOCS3
TWEAK Signaling	1.23	0.0541	NaN	BIRC3,NFKBIA
Glutathione-mediated Detoxification	1.23	0.0541	NaN	GSTP1,PTGES
Noradrenaline and Adrenaline Degradation	1.23	0.0541	NaN	AKR1A1,DHRS9
Cardiac Hypertrophy Signaling	1.22	0.0231	0.816	HSPB1,JUN,MYL6,PDIA3,PRKAR2B,TGFB2
Iron homeostasis signaling pathway	1.21	0.0288	NaN	CP,FTL,SLC11A2,SLC40A1
Pulmonary Healing Signaling Pathway	1.21	0.0251	1.342	MMP10,NFKBIA,TGFB2,THBS1,WNT5A
Insulin Receptor Signaling	1.2	0.0286	0	INSR,PRKAR2B,SGK1,SOCS3
Prolactin Signaling	1.19	0.0349	NaN	FOS,JUN,SOCS3
Role of Hypercytokinemia/hyperchemokinemia in the Pathogenesis of Influenza	1.19	0.0349	NaN	CXCL10,CXCL3,IFIT3
BMP signaling pathway	1.18	0.0345	NaN	FST,JUN,PRKAR2B
Signaling by Rho Family GTPases	1.17	0.0224	1.342	CDC42EP3,CDH13,FOS,ITGA6,JUN,MYL6
NAD Biosynthesis from 2-amino-3-carboxymuconate Semialdehyde	1.14	0.143	NaN	QPRT
Thioredoxin Pathway	1.14	0.143	NaN	TXN
Apelin Adipocyte Signaling Pathway	1.14	0.033	NaN	GSTP1,PRKAR2B,PTGES
Pyroptosis Signaling Pathway	1.11	0.0323	NaN	IL1R1,PRKAR2B,TXNIP
NAD Signaling Pathway	1.11	0.0265	NaN	POLR2J2/POLR2J3,POLR2L,SLC7A5,TGFB2
Corticotropin Releasing Hormone Signaling	1.11	0.0265	NaN	FOS,JUN,PRKAR2B,PTGS2
Semaphorin Neuronal Repulsive Signaling Pathway	1.11	0.0265	-1	ITGA6,MYL6,PRKAR2B,SEMA3E
Type II Diabetes Mellitus Signaling	1.09	0.0261	NaN	ACSL3,INSR,NFKBIA,SOCS3
TGF-β Signaling	1.08	0.0312	NaN	FOS,JUN,TGFB2
Relaxin Signaling	1.08	0.0258	1	FOS,JUN,NFKBIA,PRKAR2B
Retinol Biosynthesis	1.07	0.0435	NaN	DHRS9,RDH10
IL-23 Signaling Pathway	1.07	0.0435	NaN	NFKBIA,SOCS3
p53 Signaling	1.06	0.0306	NaN	HIPK2,JUN,THBS1
UVA-Induced MAPK Signaling	1.06	0.0306	NaN	FOS,JUN,PDIA3
Ovarian Cancer Signaling	1.05	0.0253	NaN	EDN1,PRKAR2B,PTGS2,WNT5A
eNOS Signaling	1.05	0.0252	NaN	AQP3,HSP90B1,HSPA5,PRKAR2B
Pathogenesis of Multiple Sclerosis	1.04	0.111	NaN	CXCL10
Neuropathic Pain Signaling In Dorsal Horn Neurons	1.03	0.0297	NaN	FOS,PDIA3,PRKAR2B
Sumoylation Pathway	1.01	0.0291	NaN	FOS,JUN,NFKBIA
NER (Nucleotide Excision Repair, Enhanced Pathway)	1.01	0.0291	NaN	H3-3A/H3-3B,POLR2J2/POLR2J3,POLR2L
MYC Mediated Apoptosis Signaling	1	0.04	NaN	MCL1,PRKAR2B
Assembly of RNA Polymerase II Complex	1	0.04	NaN	POLR2J2/POLR2J3,POLR2L
FAT10 Cancer Signaling Pathway	1	0.04	NaN	NFKBIA,TGFB2
Virus Entry via Endocytic Pathways	1	0.0288	NaN	CD55,CLTB,HLA-C
Apoptosis Signaling	1	0.0288	NaN	BIRC3,MCL1,NFKBIA
UVC-Induced MAPK Signaling	0.991	0.0392	NaN	FOS,JUN
PD-1, PD-L1 cancer immunotherapy pathway	0.983	0.0283	NaN	HLA-C,IFNGR1,TGFB2
CXCR4 Signaling	0.971	0.0237	NaN	EGR1,FOS,JUN,MYL6
Lymphotoxin β Receptor Signaling	0.936	0.0364	NaN	CXCL1,NFKBIA
EGF Signaling	0.936	0.0364	NaN	FOS,JUN
Actin Cytoskeleton Signaling	0.917	0.0204	NaN	CD14,GSN,ITGA6,MYL6,TMSB10/TMSB4X
CDK5 Signaling	0.914	0.0263	NaN	EGR1,ITGA6,PRKAR2B
Prostate Cancer Signaling	0.914	0.0263	NaN	GSTP1,HSP90B1,NFKBIA
Regulation of Actin-based Motility by Rho	0.896	0.0259	NaN	GSN,ITGA6,MYL6
Guanosine Nucleotides Degradation III	0.886	0.0769	NaN	XDH
Cholecystokinin/Gastrin-mediated Signaling	0.873	0.0252	NaN	FOS,JUN,PTGS2
LPS/IL-1 Mediated Inhibition of RXR Function	0.87	0.0197	NaN	ACSL3,CD14,GSTP1,IL1R1,JUN
IL-2 Signaling	0.863	0.0328	NaN	FOS,JUN
Urate Biosynthesis/Inosine 5'-phosphate Degradation	0.857	0.0714	NaN	XDH
Renin-Angiotensin Signaling	0.851	0.0246	NaN	FOS,JUN,PRKAR2B
Thrombopoietin Signaling	0.839	0.0317	NaN	FOS,JUN
Stearate Biosynthesis I (Animals)	0.839	0.0317	NaN	ACSL3,SRD5A3
Fatty Acid Activation	0.83	0.0667	NaN	ACSL3
GNRH Signaling	0.827	0.0208	2	EGR1,FOS,JUN,PRKAR2B
FXR/RXR Activation	0.821	0.0238	NaN	C3,PCYOX1,PON3
Clathrin-mediated Endocytosis Signaling	0.821	0.0207	NaN	CLTB,MET,PCYOX1,RPS27A
PXR/RXR Activation	0.818	0.0308	NaN	INSR,PRKAR2B
Activation of IRF by Cytosolic Pattern Recognition Receptors	0.818	0.0308	NaN	JUN,NFKBIA
Induction of Apoptosis by HIV1	0.818	0.0308	NaN	BIRC3,NFKBIA
14-3-3-mediated Signaling	0.815	0.0236	NaN	FOS,JUN,PDIA3
Regulation of the Epithelial-Mesenchymal Transition Pathway	0.81	0.0205	NaN	EGR1,MET,TGFB2,WNT5A
WNT/Ca+ pathway	0.807	0.0303	NaN	PDIA3,WNT5A
Extrinsic Prothrombin Activation Pathway	0.804	0.0625	NaN	F3
Adenosine Nucleotides Degradation II	0.804	0.0625	NaN	XDH
Differential Regulation of Cytokine Production in Macrophages and T Helper Cells by IL-17A and IL-17F	0.757	0.0556	NaN	CXCL1
Serotonin Degradation	0.757	0.0282	NaN	AKR1A1,DHRS9
Bile Acid Biosynthesis, Neutral Pathway	0.757	0.0556	NaN	AKR1C1/AKR1C2
SNARE Signaling Pathway	0.752	0.0221	NaN	MYL6,PRKAR2B,SYT8
Sertoli Cell-Sertoli Cell Junction Signaling	0.752	0.0194	NaN	CLDN7,ITGA6,JUN,PRKAR2B
Melatonin Signaling	0.75	0.0278	NaN	PDIA3,PRKAR2B
γ-linolenate Biosynthesis II (Animals)	0.735	0.0526	NaN	ACSL3
Purine Nucleotides Degradation II (Aerobic)	0.735	0.0526	NaN	XDH
Mitochondrial L-carnitine Shuttle Pathway	0.735	0.0526	NaN	ACSL3
ERK5 Signaling	0.73	0.027	NaN	FOS,SGK1
GPCR-Mediated Integration of Enteroendocrine Signaling Exemplified by an L Cell	0.721	0.0267	NaN	PDIA3,PRKAR2B
Integrin Signaling	0.717	0.0188	NaN	GSN,ITGA6,TSPAN1,TSPAN3
Hereditary Breast Cancer Signaling	0.714	0.0211	NaN	POLR2J2/POLR2J3,POLR2L,RPS27A
GDNF Family Ligand-Receptor Interactions	0.712	0.0263	NaN	FOS,JUN
Macropinocytosis Signaling	0.712	0.0263	NaN	CD14,MET
Xenobiotic Metabolism General Signaling Pathway	0.71	0.021	NaN	FTL,GSTP1,NFE2L2
NF-κB Activation by Viruses	0.697	0.0256	NaN	ITGA6,NFKBIA
Maturity Onset Diabetes of Young (MODY) Signaling	0.697	0.0256	NaN	APOL6,INSR
Role of WNT/GSK-3β Signaling in the Pathogenesis of Influenza	0.697	0.0256	NaN	NCOA4,WNT5A
Androgen Biosynthesis	0.697	0.0476	NaN	SRD5A3
Fatty Acid α-oxidation	0.697	0.0476	NaN	PTGS2
Neurotrophin/TRK Signaling	0.697	0.0256	NaN	FOS,JUN
IL-3 Signaling	0.688	0.0253	NaN	FOS,JUN
Chemokine Signaling	0.68	0.025	NaN	FOS,JUN
Putrescine Degradation III	0.678	0.0455	NaN	SAT1
Cellular Effects of Sildenafil (Viagra)	0.674	0.0201	NaN	MYL6,PDIA3,PRKAR2B
Endocannabinoid Neuronal Synapse Pathway	0.674	0.0201	NaN	PDIA3,PRKAR2B,PTGS2
Neurovascular Coupling Signaling Pathway	0.662	0.0178	2	PLA2G2A,PLAAT4,PRKAR2B,PTGS2
Apelin Cardiac Fibroblast Signaling Pathway	0.662	0.0435	NaN	TGFB2
Factors Promoting Cardiogenesis in Vertebrates	0.652	0.0196	NaN	PDIA3,TGFB2,WNT5A
TR/RXR Activation	0.648	0.0238	NaN	AKR1C1/AKR1C2,NCOA4
VEGF Family Ligand-Receptor Interactions	0.648	0.0238	NaN	FOS,PLA2G2A
IL-22 Signaling	0.646	0.0417	NaN	SOCS3
Role of Pattern Recognition Receptors in Recognition of Bacteria and Viruses	0.636	0.0192	NaN	C3,TGFB2,TNFSF10
PDGF Signaling	0.633	0.0233	NaN	FOS,JUN
Role of JAK family kinases in IL-6-type Cytokine Signaling	0.629	0.04	NaN	SOCS3
Xenobiotic Metabolism AHR Signaling Pathway	0.625	0.023	NaN	GSTP1,HSP90B1
Phagosome Maturation	0.62	0.0189	NaN	CALR,CTSS,HLA-C
Role of JAK1, JAK2 and TYK2 in Interferon Signaling	0.614	0.0385	NaN	IFNGR1
Apelin Liver Signaling Pathway	0.614	0.0385	NaN	EDN1
Inhibition of ARE-Mediated mRNA Degradation Pathway	0.611	0.0186	NaN	PRKAR2B,TNFSF10,ZFP36
Ceramide Signaling	0.606	0.0222	NaN	FOS,JUN
Tryptophan Degradation X (Mammalian, via Tryptamine)	0.6	0.037	NaN	AKR1A1
Crosstalk between Dendritic Cells and Natural Killer Cells	0.599	0.022	NaN	HLA-C,TNFSF10
ERBB Signaling	0.578	0.0213	NaN	FOS,JUN
Sonic Hedgehog Signaling	0.573	0.0345	NaN	PRKAR2B
Small Cell Lung Cancer Signaling	0.565	0.0208	NaN	NFKBIA,PTGS2
Germ Cell-Sertoli Cell Junction Signaling	0.562	0.0175	NaN	GSN,ITGA6,TGFB2
Th1 and Th2 Activation Pathway	0.558	0.0174	NaN	IFNGR1,JUN,SOCS3
ATM Signaling	0.547	0.0202	NaN	JUN,NFKBIA
Apelin Cardiomyocyte Signaling Pathway	0.547	0.0202	NaN	MYL6,PDIA3
D-myo-inositol (1,4,5,6)-Tetrakisphosphate Biosynthesis	0.527	0.0168	NaN	DUSP1,SOCS3,TNS3
D-myo-inositol (3,4,5,6)-tetrakisphosphate Biosynthesis	0.527	0.0168	NaN	DUSP1,SOCS3,TNS3
Role of JAK2 in Hormone-like Cytokine Signaling	0.516	0.0294	NaN	SOCS3
IL-9 Signaling	0.506	0.0286	NaN	SOCS3
DNA Methylation and Transcriptional Repression Signaling	0.506	0.0286	NaN	H3-3A/H3-3B
Telomerase Signaling	0.502	0.0187	NaN	ELF3,HSP90B1
CREB Signaling in Neurons	0.498	0.0132	2.449	ADGRF1,GPRC5A,INSR,PDIA3,POLR2J2/POLR2J3,POLR2L,PRKAR2B,TGFB2
Fatty Acid β-oxidation I	0.495	0.0278	NaN	ACSL3
Cell Cycle Regulation by BTG Family Proteins	0.485	0.027	NaN	BTG2
3-phosphoinositide Degradation	0.479	0.0157	NaN	DUSP1,SOCS3,TNS3
Notch Signaling	0.476	0.0263	NaN	HES1
Leukocyte Extravasation Signaling	0.471	0.0155	NaN	CLDN7,MMP10,MYL6
Xenobiotic Metabolism PXR Signaling Pathway	0.471	0.0155	NaN	GSTP1,HSP90B1,PRKAR2B
Synaptic Long Term Depression	0.465	0.0154	NaN	PDIA3,PLA2G2A,PLAAT4
D-myo-inositol-5-phosphate Metabolism	0.465	0.0154	NaN	DUSP1,SOCS3,TNS3
Amyotrophic Lateral Sclerosis Signaling	0.461	0.0174	NaN	BIRC3,GLUL
Opioid Signaling Pathway	0.458	0.0143	1	CLTB,FOS,NFKBIA,PRKAR2B
Oxytocin In Brain Signaling Pathway	0.457	0.0152	NaN	PLA2G2A,PLAAT4,PTGS2
Bladder Cancer Signaling	0.456	0.0172	NaN	MMP10,THBS1
Gap Junction Signaling	0.453	0.0152	NaN	GJB2,PDIA3,PRKAR2B
Neuregulin Signaling	0.451	0.0171	NaN	HSP90B1,ITGA6
Natural Killer Cell Signaling	0.45	0.0151	NaN	HLA-C,HSPA5,TNFSF10
ID1 Signaling Pathway	0.446	0.015	NaN	EGR1,TGFB2,TGM2
PAK Signaling	0.446	0.0169	NaN	ITGA6,MYL6
GPCR-Mediated Nutrient Sensing in Enteroendocrine Cells	0.446	0.0169	NaN	PDIA3,PRKAR2B
Nitric Oxide Signaling in the Cardiovascular System	0.441	0.0168	NaN	HSP90B1,PRKAR2B
3-phosphoinositide Biosynthesis	0.429	0.0146	NaN	DUSP1,SOCS3,TNS3
Xenobiotic Metabolism Signaling	0.429	0.0138	NaN	FTL,GSTP1,HSP90B1,NFE2L2
Th1 Pathway	0.428	0.0164	NaN	IFNGR1,SOCS3
G Protein Signaling Mediated by Tubby	0.426	0.0227	NaN	INSR
IL-15 Production	0.424	0.0163	NaN	INSR,MET
RHOA Signaling	0.419	0.0161	NaN	CDC42EP3,MYL6
Estrogen Biosynthesis	0.418	0.0222	NaN	AKR1C1/AKR1C2
Gαs Signaling	0.416	0.016	NaN	ADD3,PRKAR2B
Pancreatic Adenocarcinoma Signaling	0.411	0.0159	NaN	PTGS2,TGFB2
Role of RIG1-like Receptors in Antiviral Innate Immunity	0.41	0.0217	NaN	NFKBIA
Role of OCT4 in Mammalian Embryonic Stem Cell Pluripotency	0.41	0.0217	NaN	NR2F2
Apelin Pancreas Signaling Pathway	0.41	0.0217	NaN	PRKAR2B
Senescence Pathway	0.41	0.0135	2	ELF3,HIPK2,JUN,TGFB2
RHOGDI Signaling	0.397	0.014	NaN	CDH13,ITGA6,MYL6
Synaptic Long Term Potentiation	0.39	0.0153	NaN	PDIA3,PRKAR2B
Calcium Signaling	0.387	0.0138	NaN	CALR,MYL6,PRKAR2B
Cell Cycle: G2/M DNA Damage Checkpoint Regulation	0.383	0.02	NaN	HIPK2
Role of NFAT in Cardiac Hypertrophy	0.376	0.0135	NaN	PDIA3,PRKAR2B,TGFB2
Amyloid Processing	0.376	0.0196	NaN	PRKAR2B
Th2 Pathway	0.368	0.0146	NaN	JUN,SOCS3
RAC Signaling	0.364	0.0145	NaN	ITGA6,JUN
Synaptogenesis Signaling Pathway	0.361	0.0126	2	CDH13,PRKAR2B,SYT8,THBS1
Transcriptional Regulatory Network in Embryonic Stem Cells	0.358	0.0185	NaN	H3-3A/H3-3B
Phototransduction Pathway	0.358	0.0185	NaN	PRKAR2B
Apelin Endothelial Signaling Pathway	0.354	0.0142	NaN	FOS,JUN
CSDE1 Signaling Pathway	0.346	0.0179	NaN	FOS
Superpathway of Inositol Phosphate Compounds	0.343	0.0128	NaN	DUSP1,SOCS3,TNS3
Phagosome Formation	0.343	0.0116	2.121	ADGRF1,C3,CD14,GPRC5A,ITGA6,MYL6,PLA2G2A,PLAAT4
Cancer Drug Resistance By Drug Efflux	0.335	0.0172	NaN	PTGS2
Dilated Cardiomyopathy Signaling Pathway	0.33	0.0135	NaN	MYL6,PRKAR2B
G-Protein Coupled Receptor Signaling	0.325	0.0114	1.414	ADGRF1,DUSP1,FOS,GPRC5A,JUN,MYL6,NFKBIA,PRKAR2B
Retinoic acid Mediated Apoptosis Signaling	0.324	0.0167	NaN	TNFSF10
GADD45 Signaling	0.324	0.0167	NaN	TGFB2
SPINK1 Pancreatic Cancer Pathway	0.324	0.0167	NaN	CPD
PTEN Signaling	0.323	0.0133	NaN	INSR,ITGA6
Semaphorin Signaling in Neurons	0.314	0.0161	NaN	MET
Epithelial Adherens Junction Signaling	0.302	0.0127	NaN	MET,TGFB2
ERB2-ERBB3 Signaling	0.3	0.0154	NaN	JUN
Systemic Lupus Erythematosus In B Cell Signaling Pathway	0.297	0.0111	2.828	FOS,IFIT3,IFNGR1,JUN,MCL1,PLAAT4,TGFB2,TNFSF10
Mitotic Roles of Polo-Like Kinase	0.295	0.0152	NaN	HSP90B1
Role of PI3K/AKT Signaling in the Pathogenesis of Influenza	0.295	0.0152	NaN	NFKBIA
Pyridoxal 5'-phosphate Salvage Pathway	0.295	0.0152	NaN	SGK1
Glutamate Receptor Signaling	0.295	0.0152	NaN	GLUL
Remodeling of Epithelial Adherens Junctions	0.287	0.0147	NaN	MET
Cell Cycle: G1/S Checkpoint Regulation	0.287	0.0147	NaN	TGFB2
Role of JAK1 and JAK3 in γc Cytokine Signaling	0.282	0.0145	NaN	SOCS3
Agrin Interactions at Neuromuscular Junction	0.278	0.0143	NaN	JUN
Human Embryonic Stem Cell Pluripotency	0.277	0.012	NaN	TGFB2,WNT5A
Basal Cell Carcinoma Signaling	0.27	0.0139	NaN	WNT5A
Netrin Signaling	0.27	0.0139	NaN	PRKAR2B
Circadian Rhythm Signaling	0.264	0.0112	NaN	H3-3A/H3-3B,PDIA3,PRKAR2B
Glioblastoma Multiforme Signaling	0.264	0.0117	NaN	PDIA3,WNT5A
Insulin Secretion Signaling Pathway	0.256	0.011	NaN	INSR,PDIA3,PRKAR2B
TREM1 Signaling	0.25	0.013	NaN	CXCL3
Angiopoietin Signaling	0.25	0.013	NaN	NFKBIA
Dopamine Receptor Signaling	0.243	0.0127	NaN	PRKAR2B
Dopamine-DARPP32 Feedback in cAMP Signaling	0.235	0.0109	NaN	PDIA3,PRKAR2B
Cyclins and Cell Cycle Regulation	0.227	0.0119	NaN	TGFB2
PEDF Signaling	0.227	0.0119	NaN	NFKBIA
BAG2 Signaling Pathway	0.227	0.0119	NaN	HSPA5
FGF Signaling	0.22	0.0116	NaN	MET
Regulation Of The Epithelial Mesenchymal Transition In Development Pathway	0.218	0.0115	NaN	WNT5A
Regulation of Cellular Mechanics by Calpain Protease	0.212	0.0112	NaN	ITGA6
Actin Nucleation by ARP-WASP Complex	0.2	0.0108	NaN	ITGA6
CLEAR Signaling Pathway	0	0.00702	NaN	INSR,TGFB2
Fc Epsilon RI Signaling	0	0.00847	NaN	PLA2G2A
α-Adrenergic Signaling	0	0.00926	NaN	PRKAR2B
Role of NFAT in Regulation of the Immune Response	0	0.00509	NaN	FOS,JUN,NFKBIA
CCR5 Signaling in Macrophages	0	0.00401	NaN	FOS,JUN
Cytotoxic T Lymphocyte-mediated Apoptosis of Target Cells	0	0.00235	NaN	HLA-C
fMLP Signaling in Neutrophils	0	0.00763	NaN	NFKBIA
CTLA4 Signaling in Cytotoxic T Lymphocytes	0	0.00418	NaN	CLTB,HLA-C
T Helper Cell Differentiation	0	0.00212	NaN	IFNGR1
CCR3 Signaling in Eosinophils	0	0.00741	NaN	PLA2G2A
CD28 Signaling in T Helper Cells	0	0.0058	NaN	FOS,JUN,NFKBIA
Dendritic Cell Maturation	0	0.00507	NaN	HLA-C,NFKBIA,PDIA3
Thrombin Signaling	0	0.00889	NaN	MYL6,PDIA3
ICOS-ICOSL Signaling in T Helper Cells	0	0.00197	NaN	NFKBIA
Lipid Antigen Presentation by CD1	0	0.00481	NaN	CALR,PDIA3
Melanocyte Development and Pigmentation Signaling	0	0.0102	NaN	PRKAR2B
Role of NANOG in Mammalian Embryonic Stem Cell Pluripotency	0	0.00833	NaN	WNT5A
Type I Diabetes Mellitus Signaling	0	0.00982	1	HLA-C,IFNGR1,IL1R1,NFKBIA,SOCS3
Allograft Rejection Signaling	0	0.00207	NaN	HLA-C
Autoimmune Thyroid Disease Signaling	0	0.0022	NaN	HLA-C
Graft-versus-Host Disease Signaling	0	0.00224	NaN	HLA-C
Chronic Myeloid Leukemia Signaling	0	0.00935	NaN	TGFB2
p70S6K Signaling	0	0.00758	NaN	PDIA3
G Beta Gamma Signaling	0	0.00775	NaN	PRKAR2B
Communication between Innate and Adaptive Immune Cells	0	0.00215	NaN	CXCL10,HLA-C
Sphingosine-1-phosphate Signaling	0	0.00833	NaN	PDIA3
Systemic Lupus Erythematosus Signaling	0	0.00482	NaN	FOS,HLA-C,JUN
CDC42 Signaling	0	0.0087	NaN	FOS,HLA-C,ITGA6,JUN,MYL6
FAK Signaling	0	0.00961	2.53	ADGRF1,ELF3,FOS,GPRC5A,IL1R1,ITGA6,JUN,MET,SOCS3,TGFB2
AMPK Signaling	0	0.0082	NaN	INSR,PRKAR2B
Phospholipase C Signaling	0	0.00589	NaN	ITGA6,MYL6,PLA2G2A,TGM2
Breast Cancer Regulation by Stathmin1	0	0.00842	1.342	ADGRF1,GPRC5A,JUN,PRKAR2B,TGFB2
Regulation of IL-2 Expression in Activated and Anergic T Lymphocytes	0	0.00868	1	FOS,JUN,NFKBIA,TGFB2
NUR77 Signaling in T Lymphocytes	0	0.00391	NaN	HLA-C,TNFSF10
PKCθ Signaling in T Lymphocytes	0	0.00538	NaN	FOS,JUN,NFKBIA
Antiproliferative Role of TOB in T Cell Signaling	0	0.00235	NaN	TGFB2
OX40 Signaling Pathway	0	0.00626	NaN	HLA-C,JUN,NFKBIA
Paxillin Signaling	0	0.00926	NaN	ITGA6
Salvage Pathways of Pyrimidine Ribonucleotides	0	0.0102	NaN	SGK1
Gαi Signaling	0	0.00714	NaN	PRKAR2B
Gαq Signaling	0	0.00588	NaN	NFKBIA
TEC Kinase Signaling	0	0.00518	NaN	FOS,ITGA6,TNFSF10
SAPK/JNK Signaling	0	0.00199	NaN	JUN
Cardiac β-adrenergic Signaling	0	0.00562	NaN	PRKAR2B
GABA Receptor Signaling	0	0.00752	NaN	RPS27A
B Cell Receptor Signaling	0	0.00475	NaN	EGR1,JUN,NFKBIA
cAMP-mediated signaling	0	0.00851	NaN	DUSP1,PRKAR2B
NF-κB Signaling	0	0.00702	0	IL1R1,INSR,IRAK3,NFKBIA
T Cell Receptor Signaling	0	0.00651	1	FOS,HLA-C,JUN,NFKBIA
Gustation Pathway	0	0.00985	NaN	LIPH,PRKAR2B
GP6 Signaling Pathway	0	0.00787	NaN	COL5A2
Th17 Activation Pathway	0	0.00826	1	HSP90B1,IL1R1,IRAK3,SOCS3
Endocannabinoid Developing Neuron Pathway	0	0.00787	NaN	PRKAR2B
Endocannabinoid Cancer Inhibition Pathway	0	0.0068	NaN	PRKAR2B
T Cell Exhaustion Signaling Pathway	0	0.0053	NaN	FOS,HLA-C,JUN
Systemic Lupus Erythematosus In T Cell Signaling Pathway	0	0.00468	NaN	FOS,HLA-C,JUN
White Adipose Tissue Browning Pathway	0	0.00725	NaN	PRKAR2B
Xenobiotic Metabolism CAR Signaling Pathway	0	0.0105	NaN	GSTP1,HSP90B1
Ephrin Receptor Signaling	0	0.00493	NaN	ITGA6

## Sheet: suprabasal conjunctival epith
Ingenuity Canonical Pathways	-log(p-value)	Ratio	z-score	Molecules
Vitamin-C Transport	2.24	0.0435	NaN	GJB2
IL-13 Signaling Pathway	1.54	0.00862	NaN	AGR2
Ferroptosis Signaling Pathway	1.48	0.00758	NaN	FTL
Iron homeostasis signaling pathway	1.46	0.00719	NaN	FTL
Xenobiotic Metabolism General Signaling Pathway	1.45	0.00699	NaN	FTL
Acute Phase Response Signaling	1.34	0.00541	NaN	FTL
Gap Junction Signaling	1.31	0.00505	NaN	GJB2
NRF2-mediated Oxidative Stress Response	1.23	0.00422	NaN	FTL
Xenobiotic Metabolism Signaling	1.15	0.00345	NaN	FTL
Hepatic Fibrosis Signaling Pathway	0.991	0.00238	NaN	FTL

## Sheet: superficial conjunctival epith
Ingenuity Canonical Pathways	-log(p-value)	Ratio	z-score	Molecules
EIF2 Signaling	47.3	0.237	-5.303	EIF2S2,EIF4A2,EIF5B,FAU,HSPA5,PPP1CB,RPL11,RPL13,RPL13A,RPL21,RPL22,RPL23,RPL23A,RPL24,RPL26,RPL27A,RPL28,RPL30,RPL31,RPL32,RPL34,RPL35A,RPL36,RPL37,RPL37A,RPL38,RPL39,RPL41,RPL7,RPL8,RPL9,RPLP2,RPS12,RPS13,RPS15A,RPS16,RPS18,RPS19,RPS20,RPS21,RPS24,RPS25,RPS26,RPS27,RPS27A,RPS28,RPS29,RPS3A,RPS5,RPS6,RPS8,RRAS,UBA52
Regulation of eIF4 and p70S6K Signaling	17.6	0.145	-1	EIF2S2,EIF4A2,FAU,ITGA2,ITGB1,ITGB6,RPS12,RPS13,RPS15A,RPS16,RPS18,RPS19,RPS20,RPS21,RPS24,RPS25,RPS26,RPS27,RPS27A,RPS28,RPS29,RPS3A,RPS5,RPS6,RPS8,RRAS
Coronavirus Pathogenesis Pathway	17.2	0.133	5.196	CXCL8,FAU,FOS,HIF1A,IL6,NFKBIA,PA2G4,PTGS2,RPS12,RPS13,RPS15A,RPS16,RPS18,RPS19,RPS20,RPS21,RPS24,RPS25,RPS26,RPS27,RPS27A,RPS28,RPS29,RPS3A,RPS5,RPS6,RPS8
mTOR Signaling	12.8	0.108	NaN	EIF4A2,FAU,HIF1A,RPS12,RPS13,RPS15A,RPS16,RPS18,RPS19,RPS20,RPS21,RPS24,RPS25,RPS26,RPS27,RPS27A,RPS28,RPS29,RPS3A,RPS5,RPS6,RPS8,RRAS
Oxidative Phosphorylation	11	0.144	-0.5	ATP5F1E,ATP5MC2,ATP5ME,COX7C,CYC1,MT-ATP6,MT-CO1,MT-CO2,MT-CO3,MT-CYB,MT-ND3,MT-ND4,NDUFB9,UQCR11,UQCRB,UQCRH
Mitochondrial Dysfunction	9.93	0.105	NaN	ATP5F1E,ATP5MC2,ATP5ME,COX7C,CYC1,MT-ATP6,MT-CO1,MT-CO2,MT-CO3,MT-CYB,MT-ND3,MT-ND4,NDUFB9,SOD2,UQCR11,UQCRB,UQCRH,XDH
Role of IL-17A in Psoriasis	9.3	0.5	2.646	CCL20,CXCL1,CXCL3,CXCL5,CXCL6,CXCL8,DEFB4A/DEFB4B
Glucocorticoid Receptor Signaling	8.31	0.0516	NaN	ATP5F1E,CXCL3,CXCL8,CYC1,DUSP1,FOS,FOXO3,H3-3A/H3-3B,HLA-B,HLA-E,HSP90AA1,HSP90AB1,HSPA5,ICAM1,IL6,KRT13,KRT15,KRT23,KRT4,KRT7,KRT80,MT-ATP6,MT-CYB,MT-ND3,MT-ND4,NDUFB9,NFKBIA,PLA2G2A,PTGS2,RRAS
Agranulocyte Adhesion and Diapedesis	6.03	0.0701	NaN	CCL20,CXCL1,CXCL10,CXCL17,CXCL2,CXCL3,CXCL5,CXCL6,CXCL8,ICAM1,ITGA2,ITGB1,MMP7,MYH14,PPBP
IL-17 Signaling	6.01	0.0749	2.673	CCL20,CSF3,CXCL1,CXCL3,CXCL5,CXCL8,DEFB4A/DEFB4B,FOS,HSP90AA1,HSP90AB1,IL17C,IL6,PTGS2,RRAS
Granulocyte Adhesion and Diapedesis	5.95	0.0741	NaN	CCL20,CSF3,CXCL1,CXCL10,CXCL17,CXCL2,CXCL3,CXCL5,CXCL6,CXCL8,ICAM1,ITGB1,MMP7,PPBP
MSP-RON Signaling In Cancer Cells Pathway	5.85	0.0857	-1.732	FOS,HIF1A,ITGB1,KLK10,KLK5,KLK6,KLK7,KLK8,NFKBIA,RRAS,YWHAB,YWHAZ
Role of IL-17A in Arthritis	5.68	0.14	NaN	CCL20,CXCL1,CXCL3,CXCL5,CXCL6,CXCL8,NFKBIA,PTGS2
Role of MAPK Signaling in Inhibiting the Pathogenesis of Influenza	5.64	0.117	0.333	CXCL10,CXCL8,IL6,NFKBIA,PLA2G2A,PLAAT2,PLAAT3,PLAAT4,PTGS2
IL-17A Signaling in Airway Cells	5.14	0.119	1.342	CCL20,CXCL1,CXCL3,CXCL5,CXCL6,DEFB4A/DEFB4B,IL6,NFKBIA
MSP-RON Signaling In Macrophages Pathway	4.9	0.084	-1.265	FOS,IFNGR1,KLK10,KLK5,KLK6,KLK7,KLK8,PTGS2,RRAS,SOCS3
Tumor Microenvironment Pathway	4.75	0.067	3.464	CSF3,CXCL8,FOS,FOXO3,HIF1A,HLA-B,HLA-E,ICAM1,IL6,MMP7,PTGS2,RRAS
Atherosclerosis Signaling	4.53	0.0763	NaN	APOL1,CLU,CXCL8,ICAM1,IL6,PLA2G2A,PLAAT2,PLAAT3,PLAAT4,SERPINA1
IL-17A Signaling in Gastric Cells	4.43	0.192	NaN	CCL20,CXCL1,CXCL10,CXCL8,FOS
Estrogen Receptor Signaling	4.29	0.0441	0.832	ATP5F1E,CYC1,FBXO32,FOS,FOXO3,HIF1A,HSP90AA1,HSP90AB1,MDK,MMP7,MT-ATP6,MT-CYB,MT-ND3,MT-ND4,NDUFB9,PPP1CB,RRAS,SOD2
Role of IL-17F in Allergic Inflammatory Airway Diseases	4.16	0.128	2.236	CXCL1,CXCL10,CXCL5,CXCL6,CXCL8,IL6
ERK/MAPK Signaling	3.95	0.0556	0.333	DUSP1,FOS,H3-3A/H3-3B,HSPB1,ITGA2,ITGB1,ITGB6,PLA2G2A,PPP1CB,RRAS,YWHAB,YWHAZ
Aryl Hydrocarbon Receptor Signaling	3.82	0.0629	1.633	ALDH1A3,CCND2,CTSD,FOS,GSTK1,HSP90AA1,HSP90AB1,HSPB1,IL6,MGST1
IGF-1 Signaling	3.76	0.0769	0	CCN1,CSNK2A1,FOS,FOXO3,RRAS,SOCS3,YWHAB,YWHAZ
HER-2 Signaling in Breast Cancer	3.75	0.0529	0	COX7C,FOS,FOXO3,ITGB1,ITGB6,MT-CO1,MT-CO2,MT-CO3,NFKBIA,PTGS2,RPS6,RRAS
PI3K/AKT Signaling	3.65	0.0553	-1	FOXO3,HSP90AA1,HSP90AB1,ITGA2,ITGB1,ITGB6,NFKBIA,PTGS2,RRAS,YWHAB,YWHAZ
Role of MAPK Signaling in the Pathogenesis of Influenza	3.63	0.0854	NaN	CXCL10,PLA2G2A,PLAAT2,PLAAT3,PLAAT4,PTGS2,RRAS
SPINK1 Pancreatic Cancer Pathway	3.56	0.1	2.449	CTSB,KLK10,KLK5,KLK6,KLK7,KLK8
Intrinsic Prothrombin Activation Pathway	3.4	0.119	-2.236	KLK10,KLK5,KLK6,KLK7,KLK8
Neuroprotective Role of THOP1 in Alzheimer's Disease	3.33	0.0667	-1.633	HLA-B,HLA-E,KLK10,KLK5,KLK6,KLK7,KLK8,PRSS22
MIF Regulation of Innate Immunity	3.3	0.114	1.342	CD74,FOS,NFKBIA,PLA2G2A,PTGS2
Acute Phase Response Signaling	3.29	0.0541	1.897	C3,CP,FOS,FTL,IL6,NFKBIA,RRAS,SERPINA1,SOCS3,SOD2
Sirtuin Signaling Pathway	3.29	0.0445	0	ATP5F1E,CXCL8,CYC1,FOXO3,H3-3A/H3-3B,HIF1A,MT-ATP6,MT-CYB,MT-ND3,MT-ND4,NDUFB9,SCNN1A,SOD2
Eicosanoid Signaling	3.26	0.0882	NaN	PLA2G2A,PLAAT2,PLAAT3,PLAAT4,PTGES,PTGS2
Clathrin-mediated Endocytosis Signaling	3.15	0.0518	NaN	AAK1,APOL1,CLU,CSNK2A1,ITGB1,ITGB6,RAB4A,RPS27A,SERPINA1,UBA52
IL-6 Signaling	3.15	0.0625	1.414	CSNK2A1,CXCL8,FOS,HSPB1,IL6,NFKBIA,RRAS,SOCS3
Ferroptosis Signaling Pathway	3.06	0.0606	0	CTSB,EMP1,FTL,H2AZ1,HSPB1,RRAS,SAT1,SLC11A2
Caveolar-mediated Endocytosis Signaling	3.03	0.08	NaN	CD55,HLA-B,HLA-E,ITGA2,ITGB1,ITGB6
Virus Entry via Endocytic Pathways	3.01	0.0673	NaN	CD55,HLA-B,HLA-E,ITGA2,ITGB1,ITGB6,RRAS
Role of PKR in Interferon Induction and Antiviral Response	2.97	0.0588	0.816	CYC1,FOS,HSP90AA1,HSP90AB1,HSPA5,IFNGR1,NFKBIA,SCARA3
TREM1 Signaling	2.97	0.0779	1.633	CXCL3,CXCL8,DEFB4A/DEFB4B,ICAM1,IL6,ITGB1
Neuroinflammation Signaling Pathway	2.97	0.041	1.508	CXCL10,CXCL8,FOS,GABRP,HLA-B,HLA-E,ICAM1,IFNGR1,IL6,IRAK3,PLA2G2A,PTGS2,SOD2
HIF1α Signaling	2.9	0.0481	0.632	EDN1,HIF1A,HSP90AA1,HSPA5,IL6,MMP7,PKM,RPS6,RRAS,SAT1
Erythropoietin Signaling Pathway	2.83	0.0508	0.333	CCND2,CXCL8,FOS,FOXO3,HIF1A,IL17C,IL6,NFKBIA,RRAS
Role of MAPK Signaling in Promoting the Pathogenesis of Influenza	2.8	0.0619	-0.378	NFKBIA,PLA2G2A,PLAAT2,PLAAT3,PLAAT4,PTGS2,RRAS
MSP-RON Signaling Pathway	2.75	0.0862	NaN	KLK10,KLK5,KLK6,KLK7,KLK8
Hepatic Fibrosis Signaling Pathway	2.73	0.0356	0.535	CXCL8,EDN1,FOS,FTL,HIF1A,ICAM1,IRAK3,ITGA2,ITGB1,ITGB6,NFKBIA,PDCD4,RRAS,SOD2,TIMP1
Neuregulin Signaling	2.71	0.0598	NaN	HSP90AA1,HSP90AB1,ITGA2,ITGB1,ITGB6,RPS6,RRAS
Xenobiotic Metabolism AHR Signaling Pathway	2.7	0.069	1.633	ALDH1A3,GSTK1,HSP90AA1,HSP90AB1,IL6,MGST1
MIF-mediated Glucocorticoid Regulation	2.7	0.111	1	CD74,NFKBIA,PLA2G2A,PTGS2
Complement System	2.65	0.108	-1	C3,CD55,CFH,CFI
Regulation of Cellular Mechanics by Calpain Protease	2.65	0.0674	0	CAST,CCND2,ITGA2,ITGB1,ITGB6,RRAS
Differential Regulation of Cytokine Production in Macrophages and T Helper Cells by IL-17A and IL-17F	2.64	0.167	NaN	CSF3,CXCL1,IL6
IL-17A Signaling in Fibroblasts	2.61	0.105	NaN	CXCL5,FOS,IL6,NFKBIA
LXR/RXR Activation	2.59	0.0569	-0.378	APOL1,C3,CLU,IL6,PON3,PTGS2,SERPINA1
Hepatic Fibrosis / Hepatic Stellate Cell Activation	2.56	0.0464	NaN	CXCL3,CXCL8,EDN1,ICAM1,IFNGR1,IL6,KLF6,MYH14,TIMP1
Phagosome Maturation	2.55	0.0503	NaN	CTSB,CTSC,CTSD,CTSV,DYNLRB1,HLA-B,HLA-E,VAMP2
HGF Signaling	2.42	0.053	0.447	FOS,IL6,ITGA2,ITGB1,ITGB6,PTGS2,RRAS
IL-8 Signaling	2.34	0.0429	2.828	CCND2,CXCL1,CXCL8,FOS,ICAM1,IRAK3,NFKBIA,PTGS2,RRAS
Differential Regulation of Cytokine Production in Intestinal Epithelial Cells by IL-17A and IL-17F	2.32	0.13	NaN	CSF3,CXCL1,DEFB4A/DEFB4B
ERK5 Signaling	2.29	0.0676	0.447	FOS,FOXO3,RRAS,YWHAB,YWHAZ
iNOS Signaling	2.27	0.0851	2	FOS,IFNGR1,IRAK3,NFKBIA
PPAR Signaling	2.25	0.0561	-0.816	FOS,HSP90AA1,HSP90AB1,NFKBIA,PTGS2,RRAS
Hypoxia Signaling in the Cardiovascular System	2.24	0.0658	NaN	EDN1,HIF1A,HSP90AA1,HSP90AB1,NFKBIA
Toll-like Receptor Signaling	2.2	0.0641	NaN	FOS,IRAK3,NFKBIA,RPS27A,UBA52
Renal Cell Carcinoma Signaling	2.15	0.0625	NaN	FOS,HIF1A,RPS27A,RRAS,UBA52
Role of Tissue Factor in Cancer	2.09	0.0517	NaN	CCN1,CXCL1,CXCL8,EGR1,ITGB1,RRAS
Glutathione Redox Reactions I	2.08	0.107	NaN	GSTK1,MGST1,PTGES
Production of Nitric Oxide and Reactive Oxygen Species in Macrophages	2.07	0.0419	1.414	APOL1,CLU,CYBA,FOS,IFNGR1,NFKBIA,PPP1CB,SERPINA1
Endothelin-1 Signaling	2.06	0.0417	1.134	EDN1,FOS,PLA2G2A,PLAAT2,PLAAT3,PLAAT4,PTGS2,RRAS
Role of Cytokines in Mediating Communication between Immune Cells	2.06	0.0741	NaN	CSF3,CXCL8,IL32,IL6
Airway Pathology in Chronic Obstructive Pulmonary Disease	2.05	0.0508	NaN	CCL20,CXCL1,CXCL3,CXCL8,IL17C,IL6
Protein Ubiquitination Pathway	2.05	0.0364	NaN	HLA-B,HLA-E,HSP90AA1,HSP90AB1,HSPA5,HSPB1,PSMA7,RPS27A,UBA52,USP53
Prostanoid Biosynthesis	2.03	0.2	NaN	PTGES,PTGS2
Role of Hypercytokinemia/hyperchemokinemia in the Pathogenesis of Influenza	2.02	0.0581	1.342	CXCL10,CXCL3,CXCL8,IL6,MX1
Th1 Pathway	1.99	0.0492	0.447	GATA3,HLA-B,ICAM1,IFNGR1,IL6,SOCS3
Pulmonary Fibrosis Idiopathic Signaling Pathway	1.97	0.0337	1.508	EDN1,EGR1,FOS,FOXO3,IL6,ITGA2,ITGB1,ITGB6,MMP7,MUC1,RRAS
ILK Signaling	1.96	0.04	0.707	FOS,HIF1A,ITGB1,ITGB6,MUC1,MYH14,NACA,PTGS2
Aldosterone Signaling in Epithelial Cells	1.92	0.0427	NaN	DUSP1,HSP90AA1,HSP90AB1,HSPA5,HSPB1,SCNN1A,SLC12A2
Airway Inflammation in Asthma	1.88	0.0909	NaN	CCL20,CXCL8,IFNGR1
HMGB1 Signaling	1.88	0.0419	2.646	CXCL8,FOS,ICAM1,IFNGR1,IL17C,IL6,RRAS
Small Cell Lung Cancer Signaling	1.83	0.0521	NaN	CCND2,CYC1,NFKBIA,PA2G4,PTGS2
Th1 and Th2 Activation Pathway	1.81	0.0407	NaN	CHD4,GATA3,HLA-B,ICAM1,IFNGR1,IL6,SOCS3
Interferon Signaling	1.78	0.0833	NaN	IFI6,IFNGR1,MX1
SNARE Signaling Pathway	1.77	0.0441	-1.633	MYH14,RAB2A,SNCG,SYT1,SYT8,VAMP2
IL-12 Signaling and Production in Macrophages	1.77	0.0441	NaN	APOL1,CLU,FOS,IFNGR1,NFKBIA,SERPINA1
Glutathione-mediated Detoxification	1.75	0.0811	NaN	GSTK1,MGST1,PTGES
CD40 Signaling	1.74	0.0597	NaN	FOS,ICAM1,NFKBIA,PTGS2
Phospholipases	1.74	0.0597	NaN	PLA2G2A,PLAAT2,PLAAT3,PLAAT4
Iron homeostasis signaling pathway	1.73	0.0432	NaN	CP,FTL,HIF1A,IL6,SLC11A2,SLC40A1
Insulin Receptor Signaling	1.72	0.0429	-0.816	FOXO3,PPP1CB,RRAS,SCNN1A,SOCS3,VAMP2
Inhibition of Matrix Metalloproteases	1.69	0.0769	NaN	MMP7,TFPI2,TIMP1
Antigen Presentation Pathway	1.69	0.0769	NaN	CD74,HLA-B,HLA-E
PD-1, PD-L1 cancer immunotherapy pathway	1.66	0.0472	1.342	CSNK2A1,HLA-B,HLA-E,IFNGR1,PDCD4
IL-10 Signaling	1.64	0.0556	NaN	FOS,IL6,NFKBIA,SOCS3
Retinoate Biosynthesis I	1.6	0.0714	NaN	AKR1C1/AKR1C2,ALDH1A3,DHRS3
PTEN Signaling	1.59	0.04	1.342	CSNK2A1,FOXO3,ITGA2,ITGB1,ITGB6,RRAS
Oxytocin Signaling Pathway	1.57	0.032	1.667	CXCL8,FOS,HSPB1,IL6,MYH14,PLA2G2A,PPP1CB,PTGS2,RRAS
Semaphorin Neuronal Repulsive Signaling Pathway	1.57	0.0397	1.342	ITGA2,ITGB1,ITGB6,PPP1CB,RRAS,SEMA3E
Xenobiotic Metabolism PXR Signaling Pathway	1.57	0.0363	1.134	ALDH1A3,GSTK1,HSP90AA1,HSP90AB1,MGST1,PPP1CB,SULT1B1
Antioxidant Action of Vitamin C	1.57	0.0446	0	NFKBIA,PLA2G2A,PLAAT2,PLAAT3,PLAAT4
NRF2-mediated Oxidative Stress Response	1.57	0.0338	NaN	FOS,FTL,GSTK1,HSP90AA1,HSP90AB1,MGST1,RRAS,SOD2
CDK5 Signaling	1.54	0.0439	NaN	EGR1,ITGA2,ITGB1,PPP1CB,RRAS
Prostate Cancer Signaling	1.54	0.0439	NaN	HSP90AA1,HSP90AB1,NFKBIA,PA2G4,RRAS
Superpathway of Geranylgeranyldiphosphate Biosynthesis I (via Mevalonate)	1.53	0.111	NaN	FDPS,HMGCS1
Oxytocin In Brain Signaling Pathway	1.53	0.0355	-0.378	IL6,PLA2G2A,PLAAT2,PLAAT3,PLAAT4,PTGS2,RRAS
Thyroid Hormone Biosynthesis	1.53	0.5	NaN	CTSD
NF-κB Activation by Viruses	1.52	0.0513	0	ITGA2,ITGB1,NFKBIA,RRAS
IL-13 Signaling Pathway	1.51	0.0431	0.447	AGR2,CXCL6,DEFB4A/DEFB4B,DUSP1,SOCS3
IL-23 Signaling Pathway	1.5	0.0652	NaN	HIF1A,NFKBIA,SOCS3
Xenobiotic Metabolism Signaling	1.5	0.031	NaN	ALDH1A3,FTL,GSTK1,HSP90AA1,HSP90AB1,IL6,MGST1,RRAS,SULT1B1
p38 MAPK Signaling	1.46	0.0417	0.447	DUSP1,H3-3A/H3-3B,HSPB1,IRAK3,PLA2G2A
JAK/STAT Signaling	1.46	0.0488	1	FOS,IL6,RRAS,SOCS3
Wound Healing Signaling Pathway	1.43	0.0317	1.414	CXCL8,FOS,IFNGR1,IL17C,IL6,ITGB1,NFKBIA,RRAS
BAG2 Signaling Pathway	1.42	0.0476	NaN	CTSB,HSP90AA1,HSPA5,PSMA7
Fatty Acid α-oxidation	1.41	0.0952	NaN	ALDH1A3,PTGS2
Endoplasmic Reticulum Stress Pathway	1.41	0.0952	NaN	HSPA5,TAOK3
FXR/RXR Activation	1.38	0.0397	NaN	APOL1,C3,CLU,PON3,SERPINA1
Putrescine Degradation III	1.37	0.0909	NaN	ALDH1A3,SAT1
Transcriptional Regulatory Network in Embryonic Stem Cells	1.32	0.0556	NaN	FOXC1,H3-3A/H3-3B,SET
Apelin Adipocyte Signaling Pathway	1.32	0.044	NaN	GSTK1,HIF1A,MGST1,PTGES
Lymphotoxin β Receptor Signaling	1.3	0.0545	NaN	CXCL1,CYC1,NFKBIA
Actin Nucleation by ARP-WASP Complex	1.29	0.043	NaN	ITGA2,ITGB1,ITGB6,RRAS
Non-Small Cell Lung Cancer Signaling	1.27	0.0426	NaN	CCND2,FOXO3,PA2G4,RRAS
Role of JAK family kinases in IL-6-type Cytokine Signaling	1.27	0.08	NaN	IL6,SOCS3
Neurovascular Coupling Signaling Pathway	1.27	0.0311	-1.134	GABRP,PLA2G2A,PLAAT2,PLAAT3,PLAAT4,PPP1CB,PTGS2
CD27 Signaling in Lymphocytes	1.27	0.0526	NaN	CYC1,FOS,NFKBIA
Th2 Pathway	1.25	0.0365	NaN	CHD4,GATA3,HLA-B,ICAM1,SOCS3
Polyamine Regulation in Colon Cancer	1.25	0.0517	NaN	CSNK2A1,FOS,SAT1
Cancer Drug Resistance By Drug Efflux	1.25	0.0517	NaN	FOXO3,PTGS2,RRAS
Spermine and Spermidine Degradation I	1.23	0.25	NaN	SAT1
Role of Macrophages, Fibroblasts and Endothelial Cells in Rheumatoid Arthritis	1.22	0.0274	NaN	CXCL8,FOS,ICAM1,IL32,IL6,IRAK3,NFKBIA,RRAS,SOCS3
VEGF Signaling	1.21	0.0404	NaN	EIF2S2,FOXO3,HIF1A,RRAS
IL-2 Signaling	1.2	0.0492	NaN	CSNK2A1,FOS,RRAS
PI3K Signaling in B Lymphocytes	1.19	0.035	2	C3,FOS,FOXO3,NFKBIA,RRAS
Osteoarthritis Pathway	1.18	0.0297	0	CXCL8,FOXO3,HIF1A,ITGA2,ITGB1,ITGB6,PTGS2
Xenobiotic Metabolism CAR Signaling Pathway	1.17	0.0316	0	ALDH1A3,GSTK1,HSP90AA1,HSP90AB1,MGST1,SULT1B1
Superpathway of Cholesterol Biosynthesis	1.16	0.069	NaN	FDPS,HMGCS1
Leukocyte Extravasation Signaling	1.15	0.0311	0.816	CYBA,ICAM1,ITGA2,ITGB1,MMP7,TIMP1
Trans, trans-farnesyl Diphosphate Biosynthesis	1.14	0.2	NaN	FDPS
Induction of Apoptosis by HIV1	1.13	0.0462	NaN	CYC1,NFKBIA,SLC25A3
Paxillin Signaling	1.1	0.037	NaN	ITGA2,ITGB1,ITGB6,RRAS
Cell Cycle: G1/S Checkpoint Regulation	1.08	0.0441	NaN	CCND2,PA2G4,RPL11
TNFR2 Signaling	1.08	0.0625	NaN	FOS,NFKBIA
Dopamine Degradation	1.08	0.0625	NaN	ALDH1A3,SULT1B1
SPINK1 General Cancer Pathway	1.07	0.0435	NaN	IL6,MT1E,RRAS
Tryptophan Degradation to 2-amino-3-carboxymuconate Semialdehyde	1.06	0.167	NaN	KYNU
RAR Activation	1.06	0.0294	NaN	AKR1C1/AKR1C2,ALDH1A3,CSNK2A1,DHRS3,DUSP1,FOS
Ovarian Cancer Signaling	1.05	0.0316	NaN	EDN1,MMP7,PA2G4,PTGS2,RRAS
Coagulation System	1.01	0.0571	NaN	SERPINA1,TFPI
DNA Methylation and Transcriptional Repression Signaling	1.01	0.0571	NaN	CHD4,H3-3A/H3-3B
Regulation of Actin-based Motility by Rho	1.01	0.0345	NaN	ITGA2,ITGB1,ITGB6,PPP1CB
Bladder Cancer Signaling	1.01	0.0345	NaN	CXCL8,MMP7,PA2G4,RRAS
PAK Signaling	0.991	0.0339	NaN	ITGA2,ITGB1,ITGB6,RRAS
Macropinocytosis Signaling	0.975	0.0395	NaN	ITGB1,ITGB6,RRAS
VDR/RXR Activation	0.947	0.0385	NaN	CSNK2A1,CXCL10,KLK6
Superoxide Radicals Degradation	0.943	0.125	NaN	SOD2
Thyroid Cancer Signaling	0.936	0.038	NaN	CXCL8,FOS,RRAS
Chemokine Signaling	0.924	0.0375	NaN	FOS,PPP1CB,RRAS
Estrogen-Dependent Breast Cancer Signaling	0.914	0.037	NaN	AKR1C1/AKR1C2,FOS,RRAS
BEX2 Signaling Pathway	0.914	0.037	NaN	HIF1A,ITGB6,NFKBIA
14-3-3-mediated Signaling	0.907	0.0315	0	FOS,RRAS,YWHAB,YWHAZ
Mechanisms of Viral Exit from Host Cells	0.9	0.0488	NaN	CHMP2A,CHMP4B
Pathogenesis of Multiple Sclerosis	0.896	0.111	NaN	CXCL10
Salvage Pathways of Pyrimidine Deoxyribonucleotides	0.896	0.111	NaN	TYMP
April Mediated Signaling	0.883	0.0476	NaN	FOS,NFKBIA
VEGF Family Ligand-Receptor Interactions	0.879	0.0357	NaN	FOS,PLA2G2A,RRAS
PEDF Signaling	0.879	0.0357	NaN	NFKBIA,RRAS,SOD2
D-myo-inositol (1,4,5,6)-Tetrakisphosphate Biosynthesis	0.876	0.0279	1	DUSP1,DUSP5,PPP1CB,SET,SOCS3
D-myo-inositol (3,4,5,6)-tetrakisphosphate Biosynthesis	0.876	0.0279	1	DUSP1,DUSP5,PPP1CB,SET,SOCS3
Huntington's Disease Signaling	0.87	0.0247	NaN	ATP5F1E,CTSD,HSPA5,PSMA7,RPS27A,UBA52,VAMP2
LPS-stimulated MAPK Signaling	0.866	0.0353	NaN	FOS,NFKBIA,RRAS
B Cell Activating Factor Signaling	0.866	0.0465	NaN	FOS,NFKBIA
HIPPO signaling	0.866	0.0353	NaN	PPP1CB,YWHAB,YWHAZ
Molecular Mechanisms of Cancer	0.863	0.0224	NaN	CCND2,FOS,HIF1A,ITGA2,ITGB1,ITGB6,NFKBIA,PA2G4,RALBP1,RRAS
p70S6K Signaling	0.863	0.0303	NaN	RPS6,RRAS,YWHAB,YWHAZ
Prolactin Signaling	0.857	0.0349	NaN	FOS,RRAS,SOCS3
PDGF Signaling	0.857	0.0349	NaN	CSNK2A1,FOS,RRAS
Ceramide Signaling	0.815	0.0333	NaN	CTSD,FOS,RRAS
Ketogenesis	0.815	0.0909	NaN	HMGCS1
RAC Signaling	0.812	0.029	NaN	ITGA2,ITGB1,ITGB6,RRAS
Crosstalk between Dendritic Cells and Natural Killer Cells	0.804	0.033	NaN	HLA-B,HLA-E,IL6
Hepatic Cholestasis	0.793	0.0262	NaN	CXCL8,IL17C,IL6,IRAK3,NFKBIA
3-phosphoinositide Degradation	0.793	0.0262	1	DUSP1,DUSP5,PPP1CB,SET,SOCS3
Apelin Endothelial Signaling Pathway	0.788	0.0284	2	FOS,HIF1A,ICAM1,RRAS
Actin Cytoskeleton Signaling	0.785	0.0245	-0.447	ITGA2,ITGB1,ITGB6,MYH14,PPP1CB,RRAS
Protein Kinase A Signaling	0.785	0.022	0	DUSP1,DUSP5,H3-3A/H3-3B,NFKBIA,PPP1CB,PTGS2,PTPRA,YWHAB,YWHAZ
Hereditary Breast Cancer Signaling	0.783	0.0282	NaN	CCND2,RPS27A,RRAS,UBA52
Hematopoiesis from Multipotent Stem Cells	0.78	0.0833	NaN	CSF3
Glycogen Degradation II	0.78	0.0833	NaN	TYMP
Xenobiotic Metabolism General Signaling Pathway	0.775	0.028	1	FTL,GSTK1,MGST1,RRAS
Synaptic Long Term Depression	0.77	0.0256	0	PLA2G2A,PLAAT2,PLAAT3,PLAAT4,RRAS
PPARα/RXRα Activation	0.77	0.0256	0	HSP90AA1,HSP90AB1,IL6,NFKBIA,RRAS
D-myo-inositol-5-phosphate Metabolism	0.77	0.0256	1	DUSP1,DUSP5,PPP1CB,SET,SOCS3
Cell Cycle: G2/M DNA Damage Checkpoint Regulation	0.762	0.04	NaN	YWHAB,YWHAZ
FAT10 Cancer Signaling Pathway	0.762	0.04	NaN	IL6,NFKBIA
IL-1 Signaling	0.757	0.0312	NaN	FOS,IRAK3,NFKBIA
Death Receptor Signaling	0.757	0.0312	NaN	CYC1,HSPB1,NFKBIA
NAD biosynthesis II (from tryptophan)	0.75	0.0769	NaN	KYNU
Guanosine Nucleotides Degradation III	0.75	0.0769	NaN	XDH
UVC-Induced MAPK Signaling	0.75	0.0392	NaN	FOS,RRAS
Natural Killer Cell Signaling	0.745	0.0251	1.342	HLA-B,HLA-E,HSPA5,ITGB1,RRAS
Adrenomedullin signaling pathway	0.745	0.0251	1.342	C3,CFH,FOS,HIF1A,RRAS
ID1 Signaling Pathway	0.738	0.025	2.236	EGR1,FOXO3,HIF1A,IL6,RRAS
TNFR1 Signaling	0.738	0.0385	NaN	FOS,NFKBIA
UVB-Induced MAPK Signaling	0.738	0.0385	NaN	FOS,H3-3A/H3-3B
LPS/IL-1 Mediated Inhibition of RXR Function	0.735	0.0236	NaN	ACSL3,ALDH1A3,GSTK1,HMGCS1,MGST1,SULT1B1
Glycogen Degradation III	0.719	0.0714	NaN	TYMP
Urate Biosynthesis/Inosine 5'-phosphate Degradation	0.719	0.0714	NaN	XDH
Mevalonate Pathway I	0.719	0.0714	NaN	HMGCS1
Cardiac Hypertrophy Signaling (Enhanced)	0.712	0.0203	0.632	CXCL8,EDN1,HSPB1,IL17C,IL6,ITGA2,ITGB1,ITGB6,PTGS2,RPS6,RRAS
3-phosphoinositide Biosynthesis	0.708	0.0244	1	DUSP1,DUSP5,PPP1CB,SET,SOCS3
Type II Diabetes Mellitus Signaling	0.703	0.0261	NaN	ACSL3,NFKBIA,PKM,SOCS3
Sertoli Cell-Sertoli Cell Junction Signaling	0.703	0.0243	NaN	CLINT1,ITGA2,ITGB1,ITGB6,RRAS
EGF Signaling	0.699	0.0364	NaN	CSNK2A1,FOS
Fatty Acid Activation	0.693	0.0667	NaN	ACSL3
CSDE1 Signaling Pathway	0.688	0.0357	NaN	FOS,RPL9
Apoptosis Signaling	0.688	0.0288	NaN	CYC1,NFKBIA,RRAS
Role of Pattern Recognition Receptors in Recognition of Bacteria and Viruses	0.684	0.0256	NaN	C3,CXCL8,IL17C,IL6
Extrinsic Prothrombin Activation Pathway	0.668	0.0625	NaN	TFPI
Adenosine Nucleotides Degradation II	0.668	0.0625	NaN	XDH
Chronic Myeloid Leukemia Signaling	0.664	0.028	NaN	CCND2,PA2G4,RRAS
Telomerase Signaling	0.664	0.028	NaN	HSP90AA1,HSP90AB1,RRAS
eNOS Signaling	0.664	0.0252	NaN	AQP3,HSP90AA1,HSP90AB1,HSPA5
Integrin Signaling	0.664	0.0235	0	ITGA2,ITGB1,ITGB6,PPP1CB,RRAS
Colorectal Cancer Metastasis Signaling	0.652	0.0221	2.449	FOS,IFNGR1,IL6,MMP7,PTGS2,RRAS
Inhibition of ARE-Mediated mRNA Degradation Pathway	0.652	0.0248	NaN	PSMA7,YWHAB,YWHAZ,ZFP36L2
Endometrial Cancer Signaling	0.644	0.0333	NaN	FOXO3,RRAS
GADD45 Signaling	0.644	0.0333	NaN	CCND2,FOXO3
Dermatan Sulfate Degradation (Metazoa)	0.644	0.0588	NaN	IDS
HOTAIR Regulatory Pathway	0.638	0.0245	NaN	H3-3A/H3-3B,ICAM1,MMP7,NFKBIA
Axonal Guidance Signaling	0.629	0.0197	NaN	ABLIM1,ADAM28,ERAP2,ITGA2,ITGB1,ITGB6,MMP7,RRAS,SEMA3C,SEMA3E
Bile Acid Biosynthesis, Neutral Pathway	0.623	0.0556	NaN	AKR1C1/AKR1C2
Thrombopoietin Signaling	0.613	0.0317	NaN	FOS,RRAS
Stearate Biosynthesis I (Animals)	0.613	0.0317	NaN	ACSL3,SRD5A3
Granzyme A Signaling	0.602	0.0526	NaN	SET
γ-linolenate Biosynthesis II (Animals)	0.602	0.0526	NaN	ACSL3
Purine Nucleotides Degradation II (Aerobic)	0.602	0.0526	NaN	XDH
Mitochondrial L-carnitine Shuttle Pathway	0.602	0.0526	NaN	ACSL3
Activation of IRF by Cytosolic Pattern Recognition Receptors	0.593	0.0308	NaN	IL6,NFKBIA
Germ Cell-Sertoli Cell Junction Signaling	0.593	0.0234	NaN	CLINT1,ITGA2,ITGB1,RRAS
CLEAR Signaling Pathway	0.588	0.0211	0	CTSB,CTSD,HIF1A,RRAS,YWHAB,YWHAZ
Mitotic Roles of Polo-Like Kinase	0.583	0.0303	NaN	HSP90AA1,HSP90AB1
Inflammasome pathway	0.583	0.05	NaN	CTSB
WNT/β-catenin Signaling	0.582	0.0231	NaN	CSNK2A1,MMP7,RPS27A,UBA52
Cholecystokinin/Gastrin-mediated Signaling	0.577	0.0252	NaN	FOS,PTGS2,RRAS
Androgen Biosynthesis	0.565	0.0476	NaN	SRD5A3
Histamine Degradation	0.565	0.0476	NaN	ALDH1A3
Superpathway of Inositol Phosphate Compounds	0.561	0.0214	1	DUSP1,DUSP5,PPP1CB,SET,SOCS3
Role of JAK1 and JAK3 in γc Cytokine Signaling	0.558	0.029	NaN	RRAS,SOCS3
Agrin Interactions at Neuromuscular Junction	0.548	0.0286	NaN	ITGB1,RRAS
The Visual Cycle	0.548	0.0455	NaN	DHRS3
Glioma Signaling	0.545	0.0242	NaN	CCND2,PA2G4,RRAS
Growth Hormone Signaling	0.541	0.0282	NaN	FOS,SOCS3
Serotonin Degradation	0.541	0.0282	NaN	ALDH1A3,SULT1B1
Senescence Pathway	0.541	0.0202	1.342	CCND2,CXCL8,FOXO3,IL6,RRAS,SOD2
Pancreatic Adenocarcinoma Signaling	0.533	0.0238	NaN	PA2G4,PTGS2,RALBP1
Role of Lipids/Lipid Rafts in the Pathogenesis of Influenza	0.532	0.0435	NaN	FDPS
Vitamin-C Transport	0.532	0.0435	NaN	GJB2
Apelin Cardiac Fibroblast Signaling Pathway	0.532	0.0435	NaN	IL6
Glioma Invasiveness Signaling	0.523	0.0274	NaN	RRAS,TIMP1
IL-22 Signaling	0.517	0.0417	NaN	SOCS3
Tumoricidal Function of Hepatic Natural Killer Cells	0.517	0.0417	NaN	ICAM1
Ethanol Degradation IV	0.517	0.0417	NaN	ALDH1A3
GDNF Family Ligand-Receptor Interactions	0.5	0.0263	NaN	FOS,RRAS
Angiopoietin Signaling	0.492	0.026	NaN	NFKBIA,RRAS
GABA Receptor Signaling	0.492	0.0226	NaN	GABRP,RPS27A,UBA52
Role of JAK1, JAK2 and TYK2 in Interferon Signaling	0.488	0.0385	NaN	IFNGR1
Apelin Liver Signaling Pathway	0.488	0.0385	NaN	EDN1
Regulation Of The Epithelial Mesenchymal Transition By Growth Factors Pathway	0.487	0.0208	2	EGR1,FOS,IL6,RRAS
Maturity Onset Diabetes of Young (MODY) Signaling	0.485	0.0256	NaN	APOL1,APOL6
Neurotrophin/TRK Signaling	0.485	0.0256	NaN	FOS,RRAS
CCR3 Signaling in Eosinophils	0.481	0.0222	NaN	PLA2G2A,PPP1CB,RRAS
IL-3 Signaling	0.478	0.0253	NaN	FOS,RRAS
Tryptophan Degradation X (Mammalian, via Tryptamine)	0.475	0.037	NaN	ALDH1A3
Glycolysis I	0.475	0.037	NaN	PKM
Sperm Motility	0.472	0.0196	NaN	PLA2G2A,PLAAT2,PLAAT3,PLAAT4,SLC12A2
Phagosome Formation	0.463	0.0174	-1.155	C3,GPRC5A,ITGA2,ITGB1,ITGB6,MYH14,PLA2G2A,PLAAT2,PLAAT3,PLAAT4,RRAS,SCARA3
Tryptophan Degradation III (Eukaryotic)	0.462	0.0357	NaN	KYNU
Pulmonary Healing Signaling Pathway	0.456	0.0201	2	HIF1A,MMP7,NFKBIA,RRAS
Methylglyoxal Degradation III	0.45	0.0345	NaN	AKR1C1/AKR1C2
TR/RXR Activation	0.444	0.0238	NaN	AKR1C1/AKR1C2,HIF1A
Cyclins and Cell Cycle Regulation	0.444	0.0238	NaN	CCND2,PA2G4
Ephrin Receptor Signaling	0.44	0.0197	NaN	ITGA2,ITGB1,ITGB6,RRAS
Ubiquinol-10 Biosynthesis (Eukaryotic)	0.438	0.0333	NaN	ECHDC1
Signaling by Rho Family GTPases	0.426	0.0187	0	CDC42EP5,FOS,ITGA2,ITGB1,ITGB6
Regulation Of The Epithelial Mesenchymal Transition In Development Pathway	0.425	0.023	NaN	HIF1A,S100A4
NAD Signaling Pathway	0.402	0.0199	NaN	HIF1A,SLC12A8,SOD2
RANK Signaling in Osteoclasts	0.401	0.022	NaN	FOS,NFKBIA
4-1BB Signaling in T Lymphocytes	0.396	0.0294	NaN	NFKBIA
Inhibition of Angiogenesis by TSP1	0.396	0.0294	NaN	CD47
Role of JAK2 in Hormone-like Cytokine Signaling	0.396	0.0294	NaN	SOCS3
Ethanol Degradation II	0.396	0.0294	NaN	ALDH1A3
RHOGDI Signaling	0.394	0.0186	NaN	ITGA2,ITGB1,ITGB6,MYH14
Autophagy	0.394	0.0186	0	FOS,FOXO3,HIF1A,RB1CC1
IL-4 Signaling	0.389	0.0215	NaN	HLA-B,RRAS
IL-9 Signaling	0.386	0.0286	NaN	SOCS3
ERBB Signaling	0.384	0.0213	NaN	FOS,RRAS
Fatty Acid β-oxidation I	0.377	0.0278	NaN	ACSL3
Epithelial Adherens Junction Signaling	0.377	0.0191	NaN	RRAS,YWHAB,YWHAZ
Necroptosis Signaling Pathway	0.377	0.0191	NaN	PLA2G2A,RBCK1,SLC25A3
TGF-β Signaling	0.374	0.0208	NaN	FOS,RRAS
TWEAK Signaling	0.368	0.027	NaN	NFKBIA
Noradrenaline and Adrenaline Degradation	0.368	0.027	NaN	ALDH1A3
p53 Signaling	0.363	0.0204	NaN	CCND2,HIF1A
UVA-Induced MAPK Signaling	0.363	0.0204	NaN	FOS,RRAS
ATM Signaling	0.358	0.0202	NaN	HP1BP3,NFKBIA
T Cell Receptor Signaling	0.356	0.0163	-1	DUSP5,FOS,FOXO3,HLA-B,HLA-E,ICAM1,ITGA2,ITGB1,NFKBIA,RRAS
Th17 Activation Pathway	0.356	0.0165	2.828	CCL20,DEFB4A/DEFB4B,HIF1A,HSP90AA1,HSP90AB1,IL6,IRAK3,SOCS3
Thyroid Hormone Metabolism II (via Conjugation and/or Degradation)	0.343	0.025	NaN	SULT1B1
Sumoylation Pathway	0.338	0.0194	NaN	FOS,NFKBIA
NER (Nucleotide Excision Repair, Enhanced Pathway)	0.338	0.0194	NaN	H3-3A/H3-3B,TCEA1
Mouse Embryonic Stem Cell Pluripotency	0.333	0.0192	NaN	ID3,RRAS
CXCR4 Signaling	0.331	0.0178	NaN	EGR1,FOS,RRAS
Oncostatin M Signaling	0.321	0.0233	NaN	RRAS
B Cell Development	0.313	0.0227	NaN	HLA-B
Estrogen Biosynthesis	0.306	0.0222	NaN	AKR1C1/AKR1C2
Kinetochore Metaphase Signaling Pathway	0.303	0.018	NaN	H2AZ1,PPP1CB
Tight Junction Signaling	0.3	0.0169	NaN	FOS,MYH14,VAMP2
Role of RIG1-like Receptors in Antiviral Innate Immunity	0.3	0.0217	NaN	NFKBIA
Retinol Biosynthesis	0.3	0.0217	NaN	DHRS3
Dermatan Sulfate Biosynthesis (Late Stages)	0.293	0.0213	NaN	SULT1B1
PFKFB4 Signaling Pathway	0.287	0.0208	NaN	XDH
Synaptogenesis Signaling Pathway	0.286	0.0158	-0.447	RRAS,SNCG,SYT1,SYT8,VAMP2
Fc Epsilon RI Signaling	0.275	0.0169	NaN	PLA2G2A,RRAS
Melanoma Signaling	0.275	0.02	NaN	RRAS
Chondroitin Sulfate Biosynthesis (Late Stages)	0.275	0.02	NaN	SULT1B1
Nitric Oxide Signaling in the Cardiovascular System	0.272	0.0168	NaN	HSP90AA1,HSP90AB1
Amyloid Processing	0.269	0.0196	NaN	CSNK2A1
Renin-Angiotensin Signaling	0.26	0.0164	NaN	FOS,RRAS
GNRH Signaling	0.258	0.0156	NaN	EGR1,FOS,RRAS
RHOA Signaling	0.254	0.0161	NaN	CDC42EP5,PPP1CB
Regulation of the Epithelial-Mesenchymal Transition Pathway	0.25	0.0154	NaN	EGR1,HIF1A,RRAS
Oxidative Ethanol Degradation III	0.243	0.0179	NaN	ALDH1A3
FAT10 Signaling Pathway	0.243	0.0179	NaN	PSMA7
CNTF Signaling	0.238	0.0175	NaN	RRAS
G Beta Gamma Signaling	0.237	0.0155	NaN	CAV2,RRAS
Chondroitin Sulfate Biosynthesis	0.234	0.0172	NaN	SULT1B1
Synaptic Long Term Potentiation	0.231	0.0153	NaN	PPP1CB,RRAS
fMLP Signaling in Neutrophils	0.231	0.0153	NaN	NFKBIA,RRAS
Gα12/13 Signaling	0.225	0.015	NaN	NFKBIA,RRAS
P2Y Purigenic Receptor Signaling Pathway	0.225	0.015	NaN	FOS,RRAS
Dermatan Sulfate Biosynthesis	0.224	0.0167	NaN	SULT1B1
Semaphorin Signaling in Neurons	0.215	0.0161	NaN	ITGB1
Melatonin Degradation I	0.215	0.0161	NaN	SULT1B1
PXR/RXR Activation	0.203	0.0154	NaN	IL6
ERB2-ERBB3 Signaling	0.203	0.0154	NaN	RRAS
Role of PI3K/AKT Signaling in the Pathogenesis of Influenza	0.199	0.0152	NaN	NFKBIA
Dilated Cardiomyopathy Signaling Pathway	0	0.00676	NaN	MYH14
Pyroptosis Signaling Pathway	0	0.0108	NaN	FOXO3
Circadian Rhythm Signaling	0	0.0149	NaN	CSNK2A1,H3-3A/H3-3B,HIF1A,RRAS
α-Adrenergic Signaling	0	0.00926	NaN	RRAS
Role of NFAT in Regulation of the Immune Response	0	0.00679	NaN	FOS,HLA-B,NFKBIA,RRAS
FcγRIIB Signaling in B Lymphocytes	0	0.0118	NaN	RRAS
CCR5 Signaling in Macrophages	0	0.002	NaN	FOS
Calcium-induced T Lymphocyte Apoptosis	0	0.00217	NaN	HLA-B
Cytotoxic T Lymphocyte-mediated Apoptosis of Target Cells	0	0.00706	NaN	CYC1,HLA-B,HLA-E
CTLA4 Signaling in Cytotoxic T Lymphocytes	0	0.00418	NaN	HLA-B,HLA-E
IL-15 Production	0	0.00813	NaN	IL6
T Helper Cell Differentiation	0	0.00849	NaN	GATA3,HLA-B,IFNGR1,IL6
CD28 Signaling in T Helper Cells	0	0.0058	NaN	FOS,HLA-B,NFKBIA
IL-15 Signaling	0	0.00379	NaN	CXCL8,RRAS
Dendritic Cell Maturation	0	0.0101	0.816	HLA-B,HLA-E,ICAM1,IL32,IL6,NFKBIA
Reelin Signaling in Neurons	0	0.00719	NaN	ITGB1
Cellular Effects of Sildenafil (Viagra)	0	0.0134	NaN	MYH14,PPP1CB
Neuropathic Pain Signaling In Dorsal Horn Neurons	0	0.0099	NaN	FOS
Relaxin Signaling	0	0.0129	NaN	FOS,NFKBIA
Thrombin Signaling	0	0.0133	NaN	GATA3,PPP1CB,RRAS
Cardiac Hypertrophy Signaling	0	0.0115	NaN	HSPB1,IL6,RRAS
ICOS-ICOSL Signaling in T Helper Cells	0	0.00394	NaN	HLA-B,NFKBIA
Corticotropin Releasing Hormone Signaling	0	0.0132	NaN	FOS,PTGS2
FLT3 Signaling in Hematopoietic Progenitor Cells	0	0.0122	NaN	RRAS
Melanocyte Development and Pigmentation Signaling	0	0.0102	NaN	RRAS
Antiproliferative Role of Somatostatin Receptor 2	0	0.013	NaN	RRAS
Androgen Signaling	0	0.0118	NaN	H3-3A/H3-3B,HSP90AA1
Role of NANOG in Mammalian Embryonic Stem Cell Pluripotency	0	0.00833	NaN	RRAS
CREB Signaling in Neurons	0	0.0033	NaN	GPRC5A,RRAS
Type I Diabetes Mellitus Signaling	0	0.0118	NaN	CYC1,HLA-B,HLA-E,IFNGR1,NFKBIA,SOCS3
Allograft Rejection Signaling	0	0.00413	NaN	HLA-B,HLA-E
Autoimmune Thyroid Disease Signaling	0	0.00441	NaN	HLA-B,HLA-E
Acute Myeloid Leukemia Signaling	0	0.011	NaN	RRAS
Graft-versus-Host Disease Signaling	0	0.00673	NaN	HLA-B,HLA-E,IL6
Communication between Innate and Adaptive Immune Cells	0	0.00538	NaN	CXCL10,CXCL8,HLA-B,HLA-E,IL6
Systemic Lupus Erythematosus Signaling	0	0.00804	NaN	FOS,HLA-B,HLA-E,IL6,RRAS
CDC42 Signaling	0	0.0139	0.447	CDC42EP5,FOS,HLA-B,HLA-E,ITGA2,ITGB1,ITGB6,PPP1CB
FAK Signaling	0	0.00865	-0.333	FOS,GPRC5A,ITGA2,ITGB1,ITGB6,PTPRA,RB1CC1,RRAS,SOCS3
AMPK Signaling	0	0.0123	NaN	CFTR,FOXO3,RAB2A
Role of Osteoblasts, Osteoclasts and Chondrocytes in Rheumatoid Arthritis	0	0.0134	NaN	FOS,IL6,NFKBIA
Phospholipase C Signaling	0	0.00884	0.447	ITGA2,ITGB1,ITGB6,PLA2G2A,PPP1CB,RRAS
Altered T Cell and B Cell Signaling in Rheumatoid Arthritis	0	0.00407	NaN	HLA-B,IL6
Leptin Signaling in Obesity	0	0.0132	NaN	SOCS3
Role of NFAT in Cardiac Hypertrophy	0	0.00901	NaN	IL6,RRAS
Breast Cancer Regulation by Stathmin1	0	0.0101	0.447	CCND2,GPRC5A,HIF1A,PPP1CB,RB1CC1,RRAS
Glioblastoma Multiforme Signaling	0	0.0117	NaN	CCND2,RRAS
Regulation of IL-2 Expression in Activated and Anergic T Lymphocytes	0	0.00868	2	FOS,NFKBIA,RRAS,TOB1
NUR77 Signaling in T Lymphocytes	0	0.00391	NaN	HLA-B,HLA-E
PKCθ Signaling in T Lymphocytes	0	0.00717	1	FOS,HLA-B,NFKBIA,RRAS
Antiproliferative Role of TOB in T Cell Signaling	0	0.00235	NaN	TOB1
OX40 Signaling Pathway	0	0.00626	NaN	HLA-B,HLA-E,NFKBIA
Dopamine-DARPP32 Feedback in cAMP Signaling	0	0.00546	NaN	PPP1CB
NGF Signaling	0	0.00833	NaN	RRAS
Gap Junction Signaling	0	0.0101	NaN	GJB2,RRAS
Hematopoiesis from Pluripotent Stem Cells	0	0.00679	NaN	CSF3,CXCL8,IL6
ERBB4 Signaling	0	0.0147	NaN	RRAS
Netrin Signaling	0	0.0139	NaN	ABLIM1
Heparan Sulfate Biosynthesis	0	0.0116	NaN	SULT1B1
Heparan Sulfate Biosynthesis (Late Stages)	0	0.0127	NaN	SULT1B1
Superpathway of Melatonin Degradation	0	0.0149	NaN	SULT1B1
Gαi Signaling	0	0.0143	NaN	RGS10,RRAS
Gαq Signaling	0	0.00588	NaN	NFKBIA
TEC Kinase Signaling	0	0.00691	NaN	FOS,ITGA2,ITGB1,ITGB6
STAT3 Pathway	0	0.0148	NaN	RRAS,SOCS3
Adipogenesis pathway	0	0.0148	NaN	HIF1A,KLF5
Unfolded protein response	0	0.0111	NaN	HSPA5
SAPK/JNK Signaling	0	0.00199	NaN	RRAS
Cardiac β-adrenergic Signaling	0	0.00562	NaN	PPP1CB
B Cell Receptor Signaling	0	0.00475	NaN	EGR1,NFKBIA,RRAS
Dopamine Receptor Signaling	0	0.0127	NaN	PPP1CB
cAMP-mediated signaling	0	0.00851	NaN	DUSP1,RGS10
NF-κB Signaling	0	0.00702	-1	CSNK2A1,IRAK3,NFKBIA,RRAS
G-Protein Coupled Receptor Signaling	0	0.00996	1.134	DUSP1,FOS,FOXO3,GPRC5A,NFKBIA,RGS10,RRAS
BMP signaling pathway	0	0.0115	NaN	RRAS
Gustation Pathway	0	0.00985	NaN	GABRP,SCNN1A
IL-7 Signaling Pathway	0	0.0128	NaN	FOXO3
Opioid Signaling Pathway	0	0.0143	1	FOS,NFKBIA,RGS10,RRAS
Endocannabinoid Neuronal Synapse Pathway	0	0.00671	NaN	PTGS2
Endocannabinoid Developing Neuron Pathway	0	0.00787	NaN	RRAS
Endocannabinoid Cancer Inhibition Pathway	0	0.0136	NaN	CCND2,HIF1A
Apelin Cardiomyocyte Signaling Pathway	0	0.0101	NaN	HIF1A
T Cell Exhaustion Signaling Pathway	0	0.00883	NaN	FOS,HLA-B,HLA-E,IL6,RRAS
Systemic Lupus Erythematosus In T Cell Signaling Pathway	0	0.00936	-1.633	FOS,HLA-B,HLA-E,IL6,RAB4A,RRAS
Systemic Lupus Erythematosus In B Cell Signaling Pathway	0	0.0124	2.333	CCND2,CXCL8,FOS,FOXO3,IFNGR1,IL17C,IL6,PLAAT4,RRAS
Insulin Secretion Signaling Pathway	0	0.0147	-2	EIF2S2,EIF4A2,SCNN1A,VAMP2
Calcium Signaling	0	0.00917	NaN	MYH14,TPM3
GM-CSF Signaling	0	0.0143	NaN	RRAS

## Sheet: fibroblasts
Ingenuity Canonical Pathways	-log(p-value)	Ratio	z-score	Molecules
Role of IL-17A in Psoriasis	2.63	0.0714	NaN	CXCL1
Differential Regulation of Cytokine Production in Macrophages and T Helper Cells by IL-17A and IL-17F	2.52	0.0556	NaN	CXCL1
Differential Regulation of Cytokine Production in Intestinal Epithelial Cells by IL-17A and IL-17F	2.41	0.0435	NaN	CXCL1
IL-17A Signaling in Gastric Cells	2.36	0.0385	NaN	CXCL1
Role of IL-17F in Allergic Inflammatory Airway Diseases	2.1	0.0213	NaN	CXCL1
Lymphotoxin β Receptor Signaling	2.04	0.0182	NaN	CXCL1
Role of IL-17A in Arthritis	2.02	0.0175	NaN	CXCL1
IL-17A Signaling in Airway Cells	1.95	0.0149	NaN	CXCL1
Role of Tissue Factor in Cancer	1.71	0.00862	NaN	CXCL1
Airway Pathology in Chronic Obstructive Pulmonary Disease	1.71	0.00847	NaN	CXCL1
NAD Signaling Pathway	1.6	0.00662	NaN	SLC7A5
IL-17 Signaling	1.51	0.00535	NaN	CXCL1
Granulocyte Adhesion and Diapedesis	1.5	0.00529	NaN	CXCL1
IL-8 Signaling	1.46	0.00476	NaN	CXCL1
Agranulocyte Adhesion and Diapedesis	1.45	0.00467	NaN	CXCL1
Autophagy	1.45	0.00465	NaN	SLC7A5
