# Supplementary material for: Conjunctival epithelial cells resist productive SARS-CoV-2 infection
Source: Stem Cell Reports. 2022 Jun 23;17(7):1699–713. doi: 10.1016/j.stemcr.2022.05.017 (PMC9222349; doi:10.1016/j.stemcr.2022.05.017)
Supplement: Table S6. A list of differentially expressed genes (adjusted p < 0.05) between bystander and mock condition in all cell types [file mmc7.xlsx]

## Sheet: basal conjunctival epith
Gene	p_val	avg_log2FC	pct.1	pct.2	p_val_adj
MALAT1	3.99172e-126	1.1892	0.825	0.533	7.83414e-122
PIP	3.4083e-124	1.90232	0.417	0.121	6.68914e-120
PSCA	4.27963e-118	1.89351	0.601	0.299	8.3992e-114
AGR2	3.80835e-104	1.70539	0.441	0.167	7.47426e-100
SPRR3	1.02392e-96	1.31911	0.414	0.151	2.00955e-92
LCN2	6.70964e-95	1.75381	0.915	0.741	1.31683e-90
LYPD2	3.1736e-81	1.247	0.387	0.15	6.22851e-77
RARRES1	1.41417e-76	1.68964	0.545	0.32	2.77545e-72
KRT6B	2.37405e-74	-0.912892	0.776	0.867	4.65931e-70
IGFBP2	1.55579e-71	0.745664	0.853	0.719	3.0534e-67
ATP1B1	7.08341e-71	0.922286	0.763	0.583	1.39019e-66
FTL	2.59789e-66	-0.486602	0.997	0.998	5.09861e-62
FOS	2.19275e-64	0.75716	0.656	0.482	4.30349e-60
PLA2G2A	4.67117e-63	1.13001	0.2	0.037	9.16763e-59
RARRES3	1.29776e-62	0.651279	0.596	0.351	2.54698e-58
GLUL	2.27516e-56	0.728437	0.65	0.473	4.46524e-52
PPBP	2.42943e-56	1.38535	0.256	0.084	4.76801e-52
OLFM4	8.35858e-56	1.12197	0.468	0.257	1.64045e-51
CXCL17	1.43974e-55	1.23516	0.318	0.142	2.82564e-51
SLC6A14	8.82748e-53	1.42478	0.478	0.293	1.73248e-48
C3	1.35965e-52	0.989362	0.768	0.62	2.66845e-48
PIGR	1.40822e-52	1.87155	0.47	0.302	2.76377e-48
RPL39	3.91643e-51	-0.469985	0.997	0.993	7.68639e-47
CP	6.71516e-51	0.747644	0.241	0.081	1.31792e-46
SLC26A4	4.38431e-50	0.927119	0.237	0.077	8.60465e-46
KRT6A	1.64744e-49	-0.486182	0.965	0.972	3.23326e-45
NEAT1	1.89991e-49	0.918887	0.625	0.45	3.72876e-45
RPS26	2.33306e-48	-0.441085	0.887	0.915	4.57887e-44
LINC02154	2.20475e-46	-0.745842	0.086	0.255	4.32704e-42
ZG16B	4.32856e-46	1.08912	0.427	0.264	8.49522e-42
F3	4.94349e-44	0.583021	0.766	0.638	9.70209e-40
S100P	8.63452e-44	0.731527	0.412	0.227	1.69461e-39
SLC34A2	1.12708e-43	0.561235	0.2	0.062	2.21201e-39
IGFBP3	2.88079e-43	0.740099	0.49	0.31	5.65383e-39
CXCL3	3.11967e-41	0.9393	0.442	0.28	6.12266e-37
KRT13	3.73102e-40	0.614399	0.249	0.103	7.3225e-36
ATP5MD	4.66453e-40	-0.435644	0.867	0.895	9.1546e-36
SLPI	2.48346e-39	1.02117	0.853	0.764	4.87404e-35
SRD5A3	6.59695e-39	0.771893	0.586	0.422	1.29472e-34
FAM3D	1.06615e-38	0.498072	0.185	0.058	2.09243e-34
RPL35A	1.37854e-38	-0.387577	0.977	0.981	2.70552e-34
RPL36	2.88651e-38	-0.333522	0.983	0.985	5.66506e-34
ATOX1	3.35347e-38	-0.432676	0.782	0.839	6.58152e-34
EGR1	3.46532e-37	0.521665	0.501	0.354	6.80105e-33
PRSS22	4.18923e-37	0.712686	0.609	0.466	8.22178e-33
IER2	4.48141e-37	0.668654	0.616	0.487	8.79521e-33
PRDX5	5.14694e-37	0.360647	0.943	0.876	1.01014e-32
LGALS1	6.4363e-37	-0.376072	0.951	0.974	1.26319e-32
DHRS9	7.6683e-37	0.876225	0.314	0.169	1.50498e-32
RPS28	1.96229e-36	-0.412292	0.996	0.993	3.85118e-32
CEACAM7	2.0225e-35	0.793986	0.264	0.124	3.96936e-31
MUC1	7.82019e-34	0.763942	0.414	0.257	1.53479e-29
ELF3	1.40192e-33	0.71526	0.465	0.32	2.7514e-29
TXN	1.30468e-32	-0.428393	0.983	0.987	2.56057e-28
TMEM59	2.62154e-32	0.442369	0.7	0.589	5.14503e-28
TXNIP	3.43583e-32	0.396108	0.667	0.55	6.74316e-28
MMP7	4.15209e-32	-0.733896	0.766	0.815	8.1489e-28
S100A6	4.64072e-32	-0.434722	0.999	0.999	9.10788e-28
CXCL10	5.50096e-32	0.987586	0.211	0.086	1.07962e-27
CEACAM6	2.59465e-31	0.80981	0.318	0.182	5.09226e-27
CXCL6	3.73857e-30	0.733607	0.552	0.407	7.33731e-26
S100A10	9.59996e-30	-0.253487	0.998	1	1.88409e-25
S100A16	1.4571e-29	-0.359819	0.927	0.954	2.8597e-25
AKR1C1	1.52814e-29	0.397333	0.386	0.242	2.99913e-25
SAT1	1.81496e-29	0.382476	0.983	0.965	3.56203e-25
CXCL5	2.27225e-29	1.25695	0.57	0.435	4.45952e-25
RPL41	2.49632e-29	-0.268287	1	1	4.89928e-25
ACKR3	3.29581e-29	0.508507	0.497	0.366	6.46836e-25
JUNB	5.03858e-29	0.488317	0.64	0.541	9.88871e-25
SAA1	7.69318e-29	-0.458059	0.977	0.995	1.50986e-24
POLR2L	1.25585e-28	-0.400603	0.933	0.949	2.46473e-24
NFKBIA	4.82745e-28	0.531724	0.611	0.489	9.47436e-24
CFH	1.29904e-27	0.431277	0.374	0.248	2.5495e-23
RPLP2	1.64948e-27	-0.292729	0.984	0.984	3.23726e-23
H3F3B	2.62328e-27	0.252166	0.923	0.859	5.14845e-23
ITM2B	4.35556e-27	0.320041	0.872	0.791	8.54822e-23
S100A2	4.43047e-27	-0.277695	0.995	0.996	8.69523e-23
CD55	6.64484e-27	0.758118	0.426	0.304	1.30412e-22
SQSTM1	1.30026e-26	-0.440798	0.861	0.882	2.55188e-22
ID1	2.28891e-26	0.428595	0.718	0.617	4.49221e-22
KRT16	6.79348e-26	-0.584943	0.526	0.653	1.33329e-21
SERPINE1	6.04011e-25	0.59829	0.749	0.632	1.18543e-20
TMPRSS4	1.24199e-24	0.483034	0.313	0.191	2.43752e-20
MT-CYB	3.22595e-24	0.751352	0.726	0.712	6.33124e-20
TFPI2	6.83107e-24	0.439243	0.525	0.397	1.34067e-19
JUN	1.2786e-23	0.399896	0.604	0.508	2.50939e-19
SH3BGRL3	1.48187e-23	-0.297897	0.958	0.962	2.90832e-19
IGFBP6	2.14234e-23	0.371563	0.339	0.222	4.20456e-19
CYTOR	2.82657e-23	-0.475286	0.674	0.73	5.54743e-19
C4orf48	3.05611e-23	-0.396091	0.734	0.774	5.99793e-19
ALDH1A3	3.15066e-23	-0.443082	0.855	0.877	6.18349e-19
METRN	8.29441e-23	-0.3718	0.702	0.781	1.62786e-18
DUOXA2	8.6464e-23	0.572667	0.143	0.056	1.69694e-18
RPL12	1.08749e-22	-0.267592	0.981	0.978	2.13432e-18
ATP5F1E	1.51156e-22	-0.292552	0.974	0.966	2.96659e-18
MIR4435-2HG	1.81715e-22	-0.427499	0.559	0.66	3.56633e-18
CALR	2.20366e-22	0.341071	0.724	0.623	4.32491e-18
APOE	2.21515e-22	0.430456	0.844	0.754	4.34746e-18
BAG1	2.73475e-22	0.40445	0.595	0.497	5.36723e-18
CYBA	3.51708e-22	0.386286	0.825	0.756	6.90262e-18
RDH10	3.61531e-22	0.542607	0.514	0.406	7.0954e-18
KRT5	3.90361e-22	-0.300437	0.96	0.966	7.66122e-18
LINC00973	5.54367e-22	-0.449425	0.4	0.526	1.088e-17
UBL5	6.99143e-22	-0.297506	0.909	0.923	1.37214e-17
HINT1	1.36726e-21	-0.2543	0.965	0.964	2.68338e-17
UQCR11	2.35899e-21	-0.368437	0.843	0.856	4.62976e-17
SLC12A2	2.49465e-21	0.53121	0.597	0.501	4.896e-17
SELENOW	2.86738e-21	-0.286318	0.917	0.922	5.62752e-17
STEAP4	2.91005e-21	0.337888	0.189	0.093	5.71127e-17
NFKBIZ	3.1873e-21	0.503507	0.47	0.362	6.2554e-17
FST	3.67138e-21	0.468103	0.389	0.274	7.20545e-17
STOM	6.377e-21	0.41136	0.526	0.44	1.25155e-16
GSN	6.75542e-21	0.394176	0.768	0.67	1.32582e-16
DUSP1	8.50518e-21	0.321327	0.669	0.578	1.66923e-16
CLTB	8.85635e-21	-0.292117	0.931	0.946	1.73815e-16
PLAU	1.08984e-20	-0.371609	0.784	0.804	2.13892e-16
DST	1.13275e-20	0.427648	0.664	0.584	2.22313e-16
LGALS3	1.81234e-20	0.401105	0.883	0.796	3.5569e-16
ELOB	2.06606e-20	-0.31209	0.929	0.934	4.05486e-16
NOP10	2.2393e-20	-0.37108	0.791	0.828	4.39486e-16
PTMS	3.85499e-20	0.352865	0.654	0.563	7.56581e-16
SEC61G	4.90748e-20	-0.303064	0.919	0.916	9.63141e-16
IFI27L2	6.36383e-20	-0.38999	0.689	0.76	1.24896e-15
IL32	7.70785e-20	-0.365819	0.876	0.903	1.51274e-15
FCGBP	1.28491e-19	0.372478	0.162	0.076	2.52176e-15
CDC42EP3	1.54514e-19	0.356929	0.641	0.567	3.03249e-15
TIMP3	1.81517e-19	0.47455	0.459	0.355	3.56246e-15
FKBP1A	1.92372e-19	-0.303783	0.81	0.836	3.7755e-15
HSPA5	2.2734e-19	0.373688	0.608	0.514	4.46177e-15
UQCRQ	2.86114e-19	-0.355882	0.822	0.832	5.61527e-15
CD46	3.09189e-19	0.382127	0.591	0.511	6.06815e-15
MT-ND5	4.40232e-19	0.387972	0.655	0.576	8.63999e-15
CAPN13	4.53528e-19	0.306896	0.126	0.051	8.90094e-15
KRT14	4.71298e-19	0.329914	0.928	0.874	9.2497e-15
GSTK1	4.72993e-19	0.259769	0.697	0.619	9.28295e-15
SPINT2	6.00861e-19	0.281116	0.822	0.743	1.17925e-14
HLA-C	6.3061e-19	0.333184	0.82	0.74	1.23764e-14
ATP5ME	7.28522e-19	-0.325391	0.837	0.848	1.4298e-14
IL1B	7.41322e-19	-0.469762	0.754	0.792	1.45492e-14
SFN	7.62401e-19	-0.304155	0.957	0.959	1.49629e-14
MLLT11	9.10926e-19	-0.391207	0.375	0.49	1.78778e-14
SLC44A4	9.51771e-19	0.357541	0.184	0.096	1.86795e-14
SRSF5	1.0776e-18	0.281817	0.645	0.566	2.1149e-14
SLC12A8	1.3328e-18	0.329522	0.377	0.28	2.61574e-14
AZGP1	1.34774e-18	0.397471	0.158	0.074	2.64508e-14
SMIM4	1.74786e-18	-0.424064	0.503	0.613	3.43036e-14
CD47	2.25783e-18	0.351998	0.573	0.502	4.43121e-14
CDA	2.97796e-18	-0.435524	0.583	0.683	5.84454e-14
TNFSF10	3.05726e-18	0.366449	0.706	0.618	6.00019e-14
ITGB8	3.45821e-18	0.294047	0.61	0.513	6.78709e-14
PDPN	4.13669e-18	0.39112	0.439	0.363	8.11867e-14
GDF15	4.77092e-18	0.419683	0.408	0.297	9.36342e-14
PHLDA2	6.1104e-18	-0.363191	0.846	0.878	1.19923e-13
NDRG2	7.29855e-18	0.461662	0.348	0.246	1.43241e-13
SNHG9	8.42683e-18	-0.355112	0.383	0.493	1.65385e-13
RAB27B	1.07705e-17	-0.360798	0.378	0.485	2.11381e-13
MET	1.16318e-17	0.336793	0.58	0.5	2.28285e-13
SLC40A1	1.50992e-17	0.386381	0.242	0.148	2.96337e-13
SCEL	2.14148e-17	0.336745	0.304	0.204	4.20287e-13
NCOA7	3.56266e-17	0.371669	0.459	0.364	6.99208e-13
POMP	4.05003e-17	-0.258479	0.869	0.891	7.94859e-13
ADGRF1	4.46877e-17	0.744327	0.31	0.226	8.7704e-13
TSPAN1	4.60056e-17	0.410483	0.629	0.539	9.02907e-13
ACOT7	5.06048e-17	-0.32307	0.431	0.541	9.93171e-13
MT-ND6	6.40338e-17	0.426922	0.355	0.259	1.25673e-12
CAP1	8.41314e-17	-0.258032	0.749	0.748	1.65116e-12
CLDN7	1.01512e-16	0.567865	0.49	0.402	1.99228e-12
XIST	1.0264e-16	0.443827	0.262	0.172	2.01442e-12
TOMM7	1.92801e-16	-0.27993	0.935	0.928	3.78391e-12
CYGB	2.49499e-16	-0.331407	0.342	0.451	4.89666e-12
TOMM5	3.62845e-16	-0.297729	0.389	0.493	7.12119e-12
LITAF	7.0228e-16	-0.320829	0.729	0.76	1.3783e-11
DDX5	7.13991e-16	0.275448	0.703	0.623	1.40128e-11
CXCL2	7.72718e-16	0.425021	0.509	0.407	1.51654e-11
RPL34	1.08141e-15	-0.268585	0.987	0.975	2.12238e-11
MACC1	1.17055e-15	0.354014	0.434	0.333	2.29732e-11
ATF3	1.36476e-15	0.283316	0.384	0.288	2.67847e-11
GOLGB1	1.73808e-15	0.329091	0.531	0.46	3.41115e-11
COMMD6	1.99654e-15	-0.308147	0.775	0.799	3.91841e-11
TGFB2	2.13466e-15	0.365258	0.478	0.406	4.18948e-11
LMO7	2.17133e-15	0.379846	0.405	0.312	4.26146e-11
COTL1	2.24236e-15	-0.333873	0.586	0.666	4.40086e-11
MT-ND1	3.68585e-15	0.415703	0.676	0.615	7.23384e-11
CSTB	4.09274e-15	-0.32787	0.969	0.973	8.03241e-11
BCAM	5.33367e-15	0.302544	0.365	0.288	1.04679e-10
COX7C	7.44894e-15	-0.258895	0.872	0.882	1.46193e-10
ZFP36	1.21051e-14	0.35994	0.477	0.404	2.37575e-10
MMP10	1.24379e-14	0.382285	0.393	0.288	2.44107e-10
SNHG25	1.5554e-14	-0.265127	0.447	0.54	3.05263e-10
COPS9	1.67664e-14	-0.290069	0.724	0.765	3.29057e-10
SAMD9L	2.32722e-14	0.316517	0.335	0.246	4.56741e-10
HSP90B1	2.58905e-14	0.29534	0.626	0.545	5.08126e-10
AL133453.1	4.46284e-14	0.282854	0.275	0.187	8.75877e-10
DUOX2	4.82192e-14	0.336455	0.213	0.13	9.4635e-10
CCNL1	5.81223e-14	0.384416	0.436	0.356	1.14071e-09
GRN	6.50745e-14	0.252372	0.772	0.705	1.27715e-09
BAX	6.71921e-14	0.277304	0.616	0.545	1.31871e-09
RHOB	7.46072e-14	0.285087	0.539	0.474	1.46424e-09
FAM83A	7.55349e-14	0.336147	0.472	0.368	1.48245e-09
CFB	9.60429e-14	0.395448	0.207	0.132	1.88494e-09
CEBPD	1.16002e-13	0.302196	0.553	0.502	2.27665e-09
RAB31	1.38425e-13	-0.29477	0.434	0.512	2.71672e-09
IRAK3	1.8573e-13	0.29351	0.199	0.123	3.64513e-09
CYB5R2	2.47387e-13	-0.308672	0.325	0.419	4.85522e-09
PRR34-AS1	2.62003e-13	-0.273617	0.348	0.444	5.14207e-09
CPD	2.66427e-13	0.304869	0.523	0.46	5.2289e-09
ANKRD36C	4.51099e-13	0.334764	0.193	0.12	8.85327e-09
ZP3	5.18294e-13	-0.262316	0.324	0.418	1.0172e-08
NDUFS5	6.31512e-13	-0.250779	0.917	0.915	1.23941e-08
YWHAG	8.35559e-13	-0.260796	0.763	0.79	1.63987e-08
IFNGR1	8.67172e-13	0.293904	0.628	0.556	1.70191e-08
ERO1A	1.10824e-12	0.271572	0.633	0.558	2.17504e-08
HES2	1.12101e-12	-0.307848	0.478	0.564	2.2001e-08
PLOD2	1.12463e-12	0.356208	0.49	0.427	2.20721e-08
OAT	1.14691e-12	-0.327074	0.628	0.696	2.25092e-08
UPP1	1.51377e-12	-0.375767	0.451	0.539	2.97093e-08
OST4	1.59422e-12	-0.295967	0.883	0.878	3.12882e-08
KRT75	1.72703e-12	-0.254642	0.139	0.225	3.38947e-08
TMEM106B	1.78087e-12	0.312366	0.567	0.491	3.49513e-08
MTRNR2L12	1.86259e-12	0.255616	0.506	0.417	3.65552e-08
SAMD9	1.93663e-12	0.378066	0.526	0.458	3.80083e-08
AKR1C3	2.02566e-12	0.2813	0.539	0.455	3.97555e-08
S100A7	2.34466e-12	-0.835783	0.768	0.758	4.60163e-08
SYT8	2.77932e-12	0.252384	0.296	0.221	5.45468e-08
KLF5	3.14746e-12	0.282653	0.467	0.397	6.1772e-08
MT-CO3	3.40848e-12	0.5962	0.756	0.781	6.68949e-08
INSR	4.09251e-12	0.507785	0.407	0.338	8.03197e-08
BOLA3	4.84363e-12	-0.286571	0.473	0.559	9.50611e-08
MT-CO1	5.1168e-12	0.512268	0.808	0.837	1.00422e-07
SLC7A5	5.87528e-12	0.379853	0.522	0.468	1.15308e-07
VMP1	6.40438e-12	0.315801	0.532	0.464	1.25692e-07
AKR1B1	6.50713e-12	-0.325028	0.476	0.563	1.27709e-07
RAC2	6.94866e-12	-0.335618	0.501	0.586	1.36374e-07
MSLN	1.06458e-11	0.320379	0.497	0.436	2.08934e-07
MT-ATP6	1.12606e-11	0.563705	0.736	0.759	2.21e-07
ATP5MPL	1.42034e-11	-0.300306	0.787	0.795	2.78757e-07
S100A9	1.49186e-11	0.443991	0.942	0.98	2.92792e-07
PSME1	1.50608e-11	0.250175	0.665	0.594	2.95583e-07
PAPPA	1.55849e-11	-0.353559	0.488	0.553	3.05869e-07
PIM3	1.6382e-11	0.339447	0.388	0.315	3.21514e-07
MT-ND3	1.76827e-11	0.437141	0.747	0.755	3.4704e-07
SH3KBP1	1.9063e-11	-0.277828	0.394	0.469	3.7413e-07
SERPINB5	1.94403e-11	-0.338126	0.595	0.653	3.81536e-07
MIR200CHG	2.16515e-11	-0.260212	0.402	0.491	4.24932e-07
TNC	2.37185e-11	0.392446	0.583	0.512	4.65499e-07
KLF6	3.11067e-11	0.264127	0.65	0.567	6.10499e-07
PLXNB2	4.26344e-11	0.261228	0.563	0.498	8.36743e-07
FAM200B	5.03192e-11	-0.253004	0.429	0.513	9.87564e-07
CFTR	5.29801e-11	-0.584368	0.393	0.441	1.03979e-06
TMEM30A	5.46905e-11	0.27783	0.552	0.485	1.07336e-06
DMKN	5.94903e-11	-0.30348	0.592	0.683	1.16756e-06
EFEMP1	6.29495e-11	0.250579	0.401	0.341	1.23545e-06
GOLM1	6.31832e-11	0.41972	0.416	0.348	1.24003e-06
ANXA1	6.33836e-11	-0.318297	0.961	0.963	1.24397e-06
MT-CO2	7.25058e-11	0.396944	0.85	0.866	1.423e-06
SMS	9.79896e-11	-0.278573	0.634	0.678	1.92314e-06
CST6	1.46537e-10	0.281495	0.496	0.414	2.87594e-06
CYSTM1	1.48504e-10	-0.26974	0.548	0.62	2.91453e-06
PDCD5	1.52587e-10	-0.275062	0.678	0.741	2.99467e-06
DKK3	1.60472e-10	0.282398	0.598	0.539	3.14942e-06
TMC5	1.80032e-10	0.250271	0.16	0.096	3.5333e-06
VDAC1	1.98628e-10	-0.277335	0.663	0.7	3.89827e-06
PHKG1	2.85404e-10	0.294735	0.3	0.224	5.60133e-06
HEPHL1	3.02285e-10	-0.411986	0.289	0.361	5.93265e-06
AC010642.2	3.46198e-10	-0.322383	0.485	0.562	6.79447e-06
ITGB4	3.46973e-10	0.27136	0.727	0.646	6.80968e-06
HMGA2	3.47742e-10	-0.322677	0.395	0.47	6.82479e-06
PPIF	4.62467e-10	-0.279322	0.505	0.574	9.07637e-06
CXCL1	5.80033e-10	0.293188	0.857	0.797	1.13837e-05
MT2A	5.8762e-10	-0.28728	0.988	0.987	1.15326e-05
MUC16	6.69947e-10	0.274263	0.256	0.189	1.31484e-05
ATP10B	7.05825e-10	0.257242	0.13	0.076	1.38525e-05
DUSP5	7.51117e-10	0.261224	0.326	0.254	1.47414e-05
H1FX	7.68802e-10	0.264022	0.494	0.443	1.50885e-05
SLC3A2	1.00702e-09	0.291379	0.528	0.485	1.97637e-05
CLIC4	1.283e-09	-0.298563	0.599	0.644	2.51801e-05
IFIT1	1.29452e-09	0.304801	0.12	0.066	2.54062e-05
CYR61	1.42789e-09	0.270794	0.502	0.443	2.80239e-05
PYGB	2.158e-09	-0.3041	0.443	0.511	4.23528e-05
PRSS23	2.30516e-09	0.277969	0.568	0.518	4.5241e-05
COL17A1	3.35069e-09	0.32608	0.675	0.628	6.57606e-05
MUC4	3.4141e-09	0.353879	0.24	0.177	6.70051e-05
IDO1	4.02698e-09	0.330999	0.15	0.096	7.90335e-05
PFN2	5.4024e-09	-0.277931	0.492	0.549	0.000106027
CCL20	7.51633e-09	-0.388788	0.577	0.623	0.000147516
TAF13	8.72827e-09	-0.25972	0.489	0.544	0.000171301
BCAS1	1.05386e-08	0.299567	0.21	0.152	0.000206831
GLRX	1.0848e-08	0.316822	0.435	0.368	0.000212903
FDCSP	1.24663e-08	-0.335554	0.223	0.302	0.000244663
COX17	1.31289e-08	-0.262928	0.676	0.721	0.000257667
EIF5B	1.45588e-08	-0.254388	0.576	0.606	0.000285731
SELENOM	1.46638e-08	-0.295703	0.615	0.656	0.000287791
ODAPH	1.8132e-08	-0.3202	0.428	0.504	0.000355859
DDT	2.44738e-08	-0.282179	0.663	0.712	0.000480323
GPNMB	2.62426e-08	0.296648	0.631	0.555	0.000515038
TNIP1	2.6992e-08	-0.268958	0.545	0.599	0.000529744
PHLDA1	3.27686e-08	-0.250831	0.706	0.739	0.000643117
TC2N	4.52354e-08	0.296501	0.347	0.287	0.00088779
AP2S1	5.05085e-08	-0.264916	0.715	0.75	0.00099128
SAA2	8.26337e-08	-0.296744	0.943	0.968	0.00162177
ATP5F1D	1.00738e-07	-0.253886	0.766	0.791	0.00197708
RBBP8	1.01986e-07	0.266025	0.564	0.518	0.00200157
MT-ND4	1.13869e-07	0.306236	0.742	0.745	0.00223479
S100A8	1.31084e-07	0.308585	0.917	0.936	0.00257265
IL1R1	1.51152e-07	0.284227	0.364	0.31	0.00296651
COL5A2	2.66952e-07	0.275069	0.404	0.36	0.00523921
SLIRP	2.76852e-07	-0.270034	0.638	0.684	0.0054335
LGALS7B	3.08616e-07	0.252919	0.612	0.563	0.0060569
MELTF	3.65744e-07	-0.253045	0.601	0.64	0.00717809
C6orf132	3.75146e-07	0.269303	0.477	0.421	0.00736261
TGM2	4.73629e-07	0.281082	0.43	0.377	0.00929544
CLCA2	5.83816e-07	0.263368	0.527	0.489	0.011458
B4GALT5	5.84697e-07	0.260733	0.505	0.447	0.0114753
SPRR2E	6.9393e-07	0.427928	0.183	0.131	0.0136191
CLDN4	9.79592e-07	0.263005	0.589	0.533	0.0192255
IFIT2	1.01962e-06	0.455704	0.197	0.146	0.0200111
NCCRP1	1.34483e-06	0.335832	0.276	0.228	0.0263936
KLK7	2.53089e-06	-0.357419	0.085	0.128	0.0496713

## Sheet: suprabasal conjunctival epith
Gene	p_val	avg_log2FC	pct.1	pct.2	p_val_adj
GULP1	2.47231e-32	-0.432358	0.302	0.546	4.85215e-28
AGR2	3.81681e-30	1.21026	0.574	0.356	7.49088e-26
FABP4	5.10267e-30	1.79687	0.295	0.102	1.00145e-25
PDK4	1.72e-29	-0.705084	0.245	0.468	3.37567e-25
ANKRD13A	2.04761e-28	-0.406428	0.479	0.689	4.01864e-24
FOS	4.22147e-28	0.633682	0.807	0.72	8.28506e-24
MUC20	2.96444e-27	-0.299171	0.082	0.265	5.81801e-23
TMPRSS2	6.34069e-27	-0.392972	0.257	0.474	1.24442e-22
RPS3	3.46542e-26	0.385713	0.987	0.967	6.80123e-22
ID1	9.61217e-26	0.58387	0.9	0.793	1.88649e-21
IGFBP2	1.10111e-25	0.57342	0.706	0.534	2.16105e-21
RALBP1	1.22243e-25	-0.305169	0.694	0.855	2.39915e-21
TMSB4X	8.12961e-25	0.312302	0.996	0.999	1.59552e-20
CDYL	1.01896e-24	-0.456209	0.633	0.798	1.99982e-20
HILPDA	1.52403e-24	-0.363886	0.298	0.497	2.99106e-20
SNCG	1.69816e-24	-0.679712	0.396	0.58	3.33281e-20
USP53	1.84528e-24	-0.434806	0.583	0.746	3.62155e-20
GCLC	4.07486e-24	-0.309747	0.459	0.651	7.99733e-20
GJA1	7.44444e-24	0.72013	0.576	0.404	1.46105e-19
CAST	8.01427e-24	-0.416484	0.917	0.967	1.57288e-19
FOXO3	8.23156e-24	-0.405769	0.621	0.784	1.61553e-19
LPIN1	1.4785e-23	-0.320856	0.189	0.375	2.90171e-19
MT-ATP8	7.46744e-23	-0.398071	0.471	0.639	1.46556e-18
TGFBR2	8.59213e-23	-0.290941	0.658	0.826	1.68629e-18
FABP5	9.98299e-23	0.970198	0.879	0.741	1.95926e-18
CPEB4	2.06909e-22	-0.38366	0.678	0.837	4.0608e-18
RPL29	2.99622e-22	0.329026	0.986	0.982	5.88038e-18
RAB11FIP1	3.21314e-22	-0.552174	0.772	0.889	6.30611e-18
RPS9	3.57397e-22	0.366734	0.97	0.941	7.01428e-18
ALCAM	6.32707e-22	-0.499166	0.706	0.846	1.24175e-17
SUCO	1.21125e-21	-0.299926	0.611	0.767	2.3772e-17
CALML3	1.42312e-21	-0.707168	0.199	0.371	2.79302e-17
RPS3A	1.83135e-21	0.352457	0.988	0.975	3.59422e-17
SCNN1A	3.80633e-21	-0.294979	0.436	0.634	7.47031e-17
VGLL3	4.54586e-21	-0.250771	0.239	0.429	8.92171e-17
GCC2	4.73316e-21	-0.264899	0.637	0.786	9.28931e-17
RPL10A	5.45041e-21	0.393669	0.943	0.919	1.0697e-16
ACSL3	5.89162e-21	-0.41682	0.699	0.854	1.15629e-16
AFF1	6.8794e-21	-0.471644	0.461	0.618	1.35015e-16
RNF213	9.41875e-21	-0.601061	0.604	0.759	1.84852e-16
MT-ND4L	1.02864e-20	-0.922942	0.785	0.877	2.0188e-16
MXD1	1.05795e-20	-0.428773	0.552	0.716	2.07634e-16
WASL	2.25e-20	-0.356974	0.723	0.879	4.41585e-16
FAM107B	2.28793e-20	-0.262802	0.323	0.52	4.49029e-16
KLK7	2.36849e-20	-1.2124	0.419	0.597	4.6484e-16
RPL8	3.23984e-20	0.326422	0.994	0.985	6.35852e-16
RPL3	4.3109e-20	0.381557	0.964	0.953	8.46057e-16
VPS4B	5.23579e-20	-0.31014	0.728	0.863	1.02758e-15
RPL19	5.91161e-20	0.27798	0.986	0.977	1.16021e-15
RBM47	1.15169e-19	-0.310545	0.634	0.791	2.2603e-15
MTRNR2L8	1.44417e-19	-0.339099	0.58	0.728	2.83433e-15
TACC1	1.7433e-19	-0.305316	0.3	0.489	3.42141e-15
STK24	1.85298e-19	-0.270951	0.656	0.823	3.63666e-15
GAPDH	2.06688e-19	0.398526	0.963	0.959	4.05647e-15
NDUFA4	2.11268e-19	0.387018	0.925	0.89	4.14635e-15
TUBA1C	3.29033e-19	0.504687	0.843	0.783	6.45761e-15
SQSTM1	3.47904e-19	-0.714337	0.876	0.953	6.82797e-15
PIP	3.97362e-19	1.19551	0.417	0.262	7.79862e-15
RPL4	4.18733e-19	0.327106	0.933	0.915	8.21806e-15
ZBTB7A	4.83495e-19	-0.284871	0.681	0.842	9.48907e-15
RIOK3	5.89478e-19	-0.352028	0.715	0.861	1.15691e-14
NPEPPS	6.29624e-19	-0.34138	0.694	0.826	1.2357e-14
C15orf48	6.99142e-19	-0.9588	0.914	0.926	1.37214e-14
ZFP36L2	7.69349e-19	-0.387819	0.583	0.753	1.50992e-14
KIAA1551	8.00781e-19	-0.417546	0.438	0.62	1.57161e-14
MT1X	8.82185e-19	0.503774	0.717	0.554	1.73138e-14
LINC02154	9.90064e-19	-0.482971	0.083	0.233	1.9431e-14
GNAQ	1.02746e-18	-0.324649	0.612	0.764	2.01649e-14
ERBIN	1.35164e-18	-0.301314	0.662	0.812	2.65272e-14
EIF2AK2	1.70907e-18	-0.307211	0.583	0.743	3.35423e-14
TAOK3	1.9101e-18	-0.264073	0.63	0.794	3.74876e-14
KLK8	2.08417e-18	-0.52015	0.533	0.693	4.09039e-14
SESTD1	2.15849e-18	-0.302678	0.466	0.631	4.23625e-14
PAK2	2.1991e-18	-0.273523	0.694	0.847	4.31595e-14
SLC34A2	2.45706e-18	0.509958	0.288	0.141	4.82223e-14
GRB7	2.90955e-18	-0.25211	0.392	0.554	5.71028e-14
LASP1	3.00723e-18	-0.271178	0.642	0.772	5.90199e-14
EIF5B	3.54566e-18	-0.330685	0.724	0.887	6.95872e-14
RPS2	4.63388e-18	0.328041	0.982	0.98	9.09445e-14
MGLL	5.07233e-18	-0.303283	0.545	0.716	9.95495e-14
PKN2	5.93228e-18	-0.260977	0.654	0.805	1.16427e-13
ATF7IP	6.30323e-18	-0.314892	0.599	0.758	1.23707e-13
CDCP1	6.71336e-18	-0.271929	0.576	0.74	1.31756e-13
EMP1	6.76153e-18	-0.555835	0.656	0.815	1.32702e-13
RPLP1	8.13567e-18	0.255941	0.994	0.998	1.59671e-13
KLK5	9.34886e-18	-0.589163	0.608	0.773	1.83481e-13
PRDX1	9.34974e-18	0.384872	0.958	0.926	1.83498e-13
SYAP1	1.2869e-17	-0.28933	0.709	0.846	2.52568e-13
HIST1H2BD	1.29613e-17	-0.357784	0.397	0.548	2.54378e-13
SPATS2L	1.36103e-17	-0.378412	0.707	0.859	2.67115e-13
NR2F2	1.43607e-17	-0.319253	0.637	0.792	2.81844e-13
NUFIP2	1.46149e-17	-0.252139	0.673	0.816	2.86831e-13
UBL3	2.01222e-17	-0.305329	0.631	0.772	3.94918e-13
HDAC9	2.15805e-17	-0.349973	0.614	0.767	4.23539e-13
RPSA	2.73152e-17	0.282911	0.968	0.953	5.36089e-13
SERPINE1	2.82016e-17	0.694003	0.453	0.294	5.53484e-13
MIR200CHG	3.88909e-17	-0.309296	0.551	0.693	7.63273e-13
PRSS8	4.08641e-17	-0.337595	0.659	0.794	8.01998e-13
IDO1	4.3317e-17	-0.302744	0.12	0.28	8.5014e-13
ATG9B	6.24269e-17	-0.269495	0.172	0.333	1.22519e-12
HSP90AA1	7.12624e-17	-0.371721	0.946	0.96	1.3986e-12
AAK1	7.78366e-17	-0.309593	0.662	0.807	1.52762e-12
DAPP1	8.45263e-17	-0.250228	0.658	0.803	1.65891e-12
IDS	1.02068e-16	-0.284773	0.725	0.852	2.00318e-12
ECM1	1.16829e-16	-0.255527	0.19	0.36	2.29289e-12
APOL6	1.18904e-16	-0.333818	0.522	0.667	2.33362e-12
TTC9	1.25277e-16	-0.379452	0.673	0.82	2.45869e-12
UBB	2.35768e-16	0.324162	0.916	0.911	4.62718e-12
FTL	2.45822e-16	-0.408339	0.999	1	4.82451e-12
MTRNR2L1	2.63166e-16	-0.321297	0.646	0.784	5.1649e-12
TMOD3	4.78049e-16	-0.318439	0.742	0.872	9.38219e-12
SNX6	8.36174e-16	-0.267431	0.731	0.866	1.64107e-11
COX6C	9.89451e-16	0.400717	0.97	0.957	1.9419e-11
RPS7	1.02362e-15	0.263924	0.98	0.975	2.00896e-11
TNFRSF12A	1.0351e-15	0.352052	0.888	0.861	2.03149e-11
RPL6	1.18731e-15	0.276453	0.98	0.969	2.33021e-11
GALNT3	1.61098e-15	-0.287876	0.647	0.793	3.1617e-11
KLK10	1.82111e-15	-0.385673	0.614	0.776	3.5741e-11
C1orf116	2.00168e-15	-0.265307	0.587	0.746	3.92849e-11
RAB8B	2.63765e-15	-0.350118	0.489	0.634	5.17665e-11
MUC16	3.20161e-15	-0.837213	0.353	0.497	6.28348e-11
ITGB8	3.41575e-15	-0.652973	0.779	0.863	6.70375e-11
IGFBP7	4.02538e-15	0.404385	0.685	0.526	7.90021e-11
CALM1	4.24203e-15	-0.265668	0.912	0.967	8.32541e-11
RRBP1	4.61346e-15	-0.273308	0.71	0.841	9.05437e-11
LYPD2	4.68595e-15	0.77266	0.527	0.386	9.19665e-11
S100A14	5.48098e-15	0.355236	0.912	0.882	1.0757e-10
JUNB	6.17107e-15	0.416907	0.843	0.847	1.21113e-10
TRIM56	6.30731e-15	-0.266488	0.54	0.696	1.23787e-10
CTSC	7.08326e-15	0.484552	0.907	0.88	1.39016e-10
GALNT5	7.65014e-15	-0.447138	0.466	0.583	1.50142e-10
KTN1	8.49556e-15	-0.326769	0.799	0.908	1.66734e-10
ZNF426	1.34945e-14	-0.258577	0.401	0.544	2.64844e-10
RPL18A	1.75305e-14	0.254347	0.992	0.99	3.44054e-10
PPL	1.76041e-14	-0.269082	0.603	0.735	3.45498e-10
LMO7	2.10667e-14	-0.259054	0.545	0.702	4.13456e-10
KRT17	2.46636e-14	0.328829	0.996	0.99	4.84048e-10
MIR4435-2HG	2.54039e-14	-0.448287	0.677	0.828	4.98577e-10
RPS24	3.20369e-14	0.274712	0.99	0.992	6.28757e-10
CTSV	3.5987e-14	-0.609985	0.623	0.786	7.0628e-10
HIST1H2BC	3.83601e-14	-0.325308	0.419	0.545	7.52855e-10
SCGB1A1	5.08317e-14	-0.510814	0.089	0.22	9.97623e-10
DSG2	7.86079e-14	-0.327335	0.786	0.888	1.54276e-09
SAMD9	7.92187e-14	-0.322872	0.712	0.853	1.55475e-09
TBL1XR1	8.01286e-14	-0.280618	0.73	0.858	1.5726e-09
TMEM106B	8.17233e-14	-0.354204	0.767	0.876	1.6039e-09
GPRC5A	9.49015e-14	-0.643468	0.79	0.851	1.86254e-09
LGALS7	9.91466e-14	0.527577	0.517	0.376	1.94585e-09
RPS18	1.02286e-13	0.263946	0.993	0.994	2.00746e-09
PLIN2	1.17918e-13	-0.260396	0.378	0.54	2.31426e-09
IRF1	1.23644e-13	-0.332147	0.468	0.612	2.42665e-09
DDX60	1.55617e-13	-0.269566	0.304	0.437	3.05414e-09
IFI27	2.19504e-13	-0.727576	0.772	0.837	4.30798e-09
HIST3H2A	2.21593e-13	-0.272108	0.528	0.672	4.34898e-09
CXCL1	3.14376e-13	0.621683	0.735	0.58	6.16994e-09
AKR1C1	3.30432e-13	0.4028	0.54	0.416	6.48506e-09
EIF1AX	4.60567e-13	-0.262948	0.76	0.897	9.03909e-09
EGR1	4.63095e-13	0.41272	0.635	0.546	9.0887e-09
KRT14	5.23858e-13	0.582142	0.855	0.749	1.02812e-08
MDM2	6.31435e-13	-0.425644	0.687	0.821	1.23925e-08
SPTSSA	6.57895e-13	-0.346001	0.685	0.809	1.29119e-08
LINC00520	8.38192e-13	-0.320603	0.165	0.287	1.64504e-08
IER3	1.01871e-12	0.278447	0.907	0.855	1.99933e-08
PPBP	1.03988e-12	0.814059	0.227	0.116	2.04086e-08
NEBL	1.26171e-12	-0.267585	0.609	0.763	2.47622e-08
ARHGAP5	1.57692e-12	-0.305942	0.706	0.841	3.09487e-08
RPL32	1.98002e-12	0.252188	0.992	0.993	3.88599e-08
TXNRD1	2.42146e-12	-0.387308	0.64	0.754	4.75236e-08
EZR	3.56017e-12	-0.288969	0.818	0.904	6.98719e-08
NDRG2	3.56823e-12	-0.482993	0.721	0.819	7.00302e-08
MT-ND2	4.13778e-12	-0.617559	0.91	0.918	8.12081e-08
PARP14	4.16973e-12	-0.27995	0.497	0.616	8.18351e-08
MYL12B	4.32723e-12	0.282767	0.973	0.976	8.49261e-08
APOE	6.51369e-12	0.524556	0.62	0.533	1.27838e-07
HSPA1B	7.48643e-12	-0.287992	0.652	0.788	1.46929e-07
S100A2	7.72338e-12	0.439032	0.854	0.786	1.51579e-07
DNAJB1	9.1739e-12	-0.278535	0.749	0.88	1.80047e-07
JAG1	1.04402e-11	0.317292	0.805	0.75	2.04899e-07
PLA2G2A	1.08785e-11	0.675865	0.162	0.07	2.13502e-07
DUSP1	1.0895e-11	0.32151	0.817	0.841	2.13826e-07
BBX	1.29914e-11	-0.260062	0.668	0.816	2.54969e-07
TSC22D3	1.6714e-11	-0.400897	0.423	0.552	3.28029e-07
UPP1	1.74258e-11	-0.355125	0.507	0.635	3.41999e-07
RAB27B	1.93407e-11	-0.277304	0.665	0.821	3.79581e-07
SAA1	1.9429e-11	-0.957164	0.946	0.972	3.81313e-07
PMAIP1	2.77269e-11	-0.25363	0.527	0.665	5.44168e-07
CLIC1	3.06694e-11	0.263529	0.893	0.897	6.01918e-07
GJB2	5.03257e-11	0.411738	0.578	0.483	9.87692e-07
SH3GLB1	5.86117e-11	-0.268231	0.795	0.903	1.15031e-06
DDX24	9.314e-11	-0.254132	0.732	0.86	1.82796e-06
NCCRP1	1.68212e-10	-0.277255	0.649	0.762	3.30133e-06
C3	1.85414e-10	0.553461	0.854	0.785	3.63894e-06
UBE2H	1.97579e-10	-0.283195	0.832	0.913	3.87768e-06
RASA1	2.34553e-10	-0.262653	0.65	0.784	4.60334e-06
LGALS7B	4.06332e-10	0.396413	0.524	0.416	7.97468e-06
IFI6	5.6908e-10	-0.892254	0.394	0.517	1.11688e-05
ADIRF	5.73162e-10	-0.492376	0.712	0.805	1.12489e-05
HEPHL1	5.89773e-10	-0.39521	0.24	0.374	1.15749e-05
ITGA2	7.46553e-10	-0.316759	0.515	0.636	1.46518e-05
ALDH1A3	7.57361e-10	-0.349936	0.954	0.977	1.4864e-05
PLCG2	1.02276e-09	0.431347	0.319	0.437	2.00727e-05
NUPR1	1.1849e-09	0.381083	0.674	0.623	2.32548e-05
MACC1	1.4992e-09	-0.251764	0.716	0.814	2.94233e-05
RPTN	1.56084e-09	-0.365605	0.051	0.133	3.0633e-05
FAM83A	1.94651e-09	-0.332202	0.744	0.84	3.82023e-05
EHF	2.30917e-09	-0.273827	0.636	0.751	4.53197e-05
HIST1H2AC	2.98433e-09	-0.369545	0.737	0.837	5.85704e-05
HSPH1	4.03389e-09	-0.266917	0.691	0.832	7.9169e-05
TMPRSS4	5.00114e-09	-0.324908	0.579	0.67	9.81524e-05
JUN	5.398e-09	0.294738	0.748	0.745	0.000105941
SSR2	6.23047e-09	0.284781	0.743	0.776	0.000122279
VIM	7.09049e-09	0.402224	0.4	0.293	0.000139158
IGFBP3	9.74543e-09	0.527733	0.731	0.673	0.000191264
TUBA4A	1.89497e-08	0.371411	0.824	0.797	0.000371906
ID3	2.54868e-08	0.339481	0.754	0.684	0.000500204
SPINK6	3.82355e-08	1.19713	0.315	0.225	0.000750411
PRDX5	4.07532e-08	0.25323	0.96	0.937	0.000799822
KRT5	5.28311e-08	0.312673	0.939	0.945	0.00103686
IFNGR1	6.22473e-08	0.334205	0.801	0.828	0.00122167
AC022075.1	6.272e-08	0.384314	0.41	0.327	0.00123094
ALDH1A1	6.83844e-08	0.300672	0.516	0.405	0.00134211
SPARC	1.041e-07	0.294043	0.235	0.153	0.00204307
SEMA3C	1.1939e-07	0.282071	0.61	0.55	0.00234314
PIGR	1.22659e-07	0.867585	0.634	0.546	0.0024073
TMEM54	1.41566e-07	0.335966	0.771	0.802	0.00277837
PDLIM1	1.6604e-07	0.330516	0.797	0.759	0.0032587
CDKN1A	1.913e-07	-0.268446	0.901	0.927	0.00375446
MYL9	1.98973e-07	0.381207	0.495	0.395	0.00390505
TCN1	2.17069e-07	0.489168	0.472	0.401	0.0042602
SLC6A14	2.48966e-07	0.414736	0.832	0.798	0.0048862
SPRR2A	2.66337e-07	-0.453486	0.679	0.759	0.00522714
CTNNB1	3.06012e-07	0.288571	0.881	0.889	0.00600579
TUBA1A	3.06047e-07	0.271776	0.635	0.573	0.00600648
SAA2	3.71395e-07	-0.752742	0.91	0.916	0.00728899
SERPINB2	3.96827e-07	-0.5509	0.444	0.566	0.00778814
SERINC2	4.29141e-07	-0.277472	0.863	0.907	0.00842232
HLA-B	5.61083e-07	-0.785076	0.778	0.791	0.0110118
MDK	7.34053e-07	-0.334178	0.757	0.822	0.0144065
CXCL3	7.41058e-07	0.609442	0.389	0.307	0.014544
MT-ND5	8.45004e-07	-0.317595	0.887	0.915	0.016584
PTMS	8.49192e-07	0.29159	0.603	0.561	0.0166662
ITGB1	9.33078e-07	-0.250133	0.87	0.906	0.0183126
AP1S1	9.4201e-07	0.25384	0.803	0.845	0.0184879
MT-ND1	1.08687e-06	-0.392191	0.899	0.911	0.0213309
UNC5B-AS1	1.11652e-06	-0.250621	0.195	0.284	0.0219128
CXCL2	1.21893e-06	0.436639	0.465	0.377	0.0239227
ITGAV	1.47537e-06	0.25649	0.798	0.8	0.0289556

## Sheet: superficial conjunctival epith
Gene	p_val	avg_log2FC	pct.1	pct.2	p_val_adj
CXCL1	5.33935e-220	1.09017	0.884	0.71	1.0479e-215
CALML3	7.56979e-193	-0.440275	0.022	0.237	1.48565e-188
AGR2	1.32901e-191	0.663957	0.92	0.825	2.60832e-187
CTSC	2.36005e-181	0.743039	0.951	0.939	4.63183e-177
UPK3B	6.9453e-175	-0.491869	0.065	0.28	1.36309e-170
RNF213	9.61425e-175	-0.672018	0.711	0.912	1.88689e-170
SNCG	3.18193e-174	-0.544249	0.192	0.458	6.24485e-170
GPRC5A	7.35609e-171	-0.740374	0.823	0.94	1.44371e-166
ITGA2	2.28037e-169	-0.543509	0.576	0.798	4.47546e-165
AFF1	3.88376e-169	-0.349904	0.446	0.688	7.62226e-165
FOXO3	7.27062e-169	-0.356251	0.595	0.831	1.42693e-164
MUC15	8.12616e-168	-0.383147	0.413	0.671	1.59484e-163
NPEPPS	1.73825e-166	-0.377292	0.675	0.884	3.4115e-162
TMSB4X	4.44756e-161	0.303972	0.998	0.999	8.72879e-157
KLK10	1.22416e-160	-0.437028	0.449	0.694	2.40253e-156
PKN2	3.99433e-160	-0.359105	0.658	0.878	7.83928e-156
KLK8	1.28199e-155	-0.696898	0.275	0.514	2.51603e-151
AAK1	6.51014e-155	-0.388643	0.639	0.858	1.27768e-150
USP53	1.24095e-151	-0.303744	0.494	0.73	2.43549e-147
ANKRD13A	2.0778e-151	-0.347121	0.609	0.83	4.0779e-147
CTSO	1.27181e-149	-0.259701	0.447	0.675	2.49606e-145
CPEB4	1.8047e-148	-0.379746	0.668	0.88	3.5419e-144
GALNT5	3.82724e-147	-0.549081	0.674	0.872	7.51134e-143
KLK7	5.92529e-147	-1.28966	0.143	0.373	1.1629e-142
C3	1.60016e-144	0.456611	0.953	0.947	3.14048e-140
TGFA	6.33289e-142	-0.266908	0.484	0.708	1.24289e-137
TAOK3	6.93312e-141	-0.339349	0.662	0.877	1.36069e-136
KLK5	2.69021e-140	-0.899592	0.172	0.397	5.2798e-136
CAST	6.35229e-140	-0.632808	0.868	0.967	1.2467e-135
PRDX1	1.3671e-138	0.527582	0.933	0.934	2.68307e-134
RAB11FIP1	3.34396e-138	-0.59477	0.814	0.941	6.56286e-134
TJP1	6.94432e-137	-0.298094	0.642	0.872	1.36289e-132
CXCL3	2.23349e-135	0.789071	0.769	0.623	4.38345e-131
TINCR	2.991e-133	-0.267058	0.361	0.595	5.87014e-129
SYTL2	5.98962e-133	-0.308499	0.591	0.809	1.17552e-128
S100A2	5.58997e-129	0.594073	0.615	0.427	1.09709e-124
ITGB8	4.88073e-127	-0.743494	0.745	0.901	9.57892e-123
FAM84A	7.36855e-127	-0.337418	0.472	0.696	1.44615e-122
MIR200CHG	2.42799e-126	-0.347115	0.531	0.734	4.76517e-122
HRASLS2	5.45088e-125	-0.601915	0.179	0.389	1.06979e-120
TXNIP	8.43465e-125	-0.520701	0.779	0.928	1.65538e-120
SCNN1A	3.34986e-124	-0.304213	0.642	0.864	6.57443e-120
ZNF106	1.08134e-122	-0.275003	0.649	0.868	2.12223e-118
SESTD1	2.14079e-122	-0.262032	0.585	0.812	4.20151e-118
PPBP	1.37891e-121	1.3442	0.634	0.461	2.70625e-117
DDX60	1.49267e-121	-0.370873	0.49	0.702	2.92951e-117
GCC2	2.81303e-121	-0.300314	0.639	0.862	5.52085e-117
AL355312.4	4.86632e-121	-0.442853	0.528	0.726	9.55063e-117
CDYL	2.37927e-120	-0.288642	0.61	0.829	4.66956e-116
HIST1H2BD	2.59406e-120	-0.332432	0.372	0.577	5.09111e-116
SUCO	2.43666e-119	-0.273261	0.612	0.821	4.78219e-115
MT-ATP8	6.68199e-118	-0.484022	0.533	0.752	1.31141e-113
OAS2	1.09924e-117	-0.270165	0.318	0.535	2.15736e-113
MUC20	1.36432e-117	-0.422386	0.425	0.623	2.67761e-113
RARRES3	2.30915e-117	-0.858531	0.939	0.967	4.53193e-113
PLA2G2A	4.55072e-117	1.6972	0.355	0.163	8.93124e-113
ITGB1	4.01151e-116	-0.44831	0.841	0.949	7.87298e-112
PFN1	4.33839e-116	0.324318	0.944	0.961	8.51452e-112
MT1X	1.05973e-114	0.672222	0.801	0.665	2.07982e-110
EIF2AK2	1.18586e-114	-0.278597	0.657	0.867	2.32737e-110
APOL1	2.58504e-114	-0.363351	0.652	0.852	5.07339e-110
SERINC1	6.5262e-113	-0.251527	0.668	0.864	1.28083e-108
ARRB2	2.59903e-112	-0.312628	0.486	0.694	5.10086e-108
PPL	1.63987e-111	-0.279195	0.645	0.854	3.21841e-107
MX1	2.24562e-110	-0.426221	0.525	0.721	4.40726e-106
CXCL8	1.42473e-109	0.479382	0.81	0.672	2.79618e-105
HDAC9	1.96688e-109	-0.294902	0.633	0.82	3.86021e-105
MT-ND4L	1.77858e-108	-0.803447	0.806	0.921	3.49065e-104
ABCA1	7.71443e-108	-0.287746	0.505	0.726	1.51403e-103
FABP4	1.03016e-107	1.40348	0.112	0.005	2.02179e-103
GAPDH	2.6338e-107	0.373479	0.962	0.965	5.16909e-103
SLC6A14	2.84733e-105	0.471739	0.916	0.919	5.58816e-101
FAM107B	4.09219e-105	-0.367591	0.636	0.848	8.03134e-101
NDUFA4	1.83376e-104	0.463257	0.912	0.924	3.59895e-100
MTRNR2L8	1.86414e-104	-0.353711	0.584	0.771	3.65855e-100
MXD1	2.82496e-103	-0.277452	0.588	0.79	5.54427e-99
SEC62	6.38348e-102	-0.28755	0.732	0.915	1.25282e-97
CMYA5	1.23628e-100	-0.326483	0.37	0.572	2.42632e-96
ALCAM	5.98485e-100	-0.363634	0.739	0.907	1.17459e-95
KRT17	3.92603e-99	0.739848	0.945	0.94	7.70523e-95
KRT5	2.49133e-98	0.693333	0.891	0.893	4.88948e-94
MUC16	4.83738e-97	-0.539898	0.757	0.913	9.49384e-93
MYL12B	9.36306e-97	0.358693	0.968	0.976	1.83759e-92
UBB	1.08048e-96	0.451098	0.894	0.912	2.12056e-92
HIST3H2A	9.00516e-96	-0.251752	0.356	0.546	1.76735e-91
SLC34A2	2.63116e-95	0.376954	0.716	0.509	5.16391e-91
SERPINB2	3.01013e-95	-0.427631	0.278	0.489	5.90767e-91
HIST1H2BC	3.3191e-95	-0.322135	0.363	0.547	6.51406e-91
TGFBR2	2.34079e-93	-0.256687	0.656	0.852	4.59403e-89
SVIP	3.84475e-93	-0.26185	0.703	0.894	7.5457e-89
SPATS2L	5.61343e-93	-0.328263	0.737	0.915	1.10169e-88
PTPRA	8.14936e-93	-0.262241	0.668	0.879	1.59939e-88
KTN1	1.03599e-92	-0.36672	0.783	0.937	2.03323e-88
TM9SF3	4.00869e-92	-0.258344	0.736	0.912	7.86745e-88
TMPRSS2	2.47762e-91	-0.301708	0.582	0.777	4.86258e-87
CYBA	1.018e-90	0.376858	0.941	0.945	1.99794e-86
RPS3	2.43563e-90	0.39031	0.964	0.97	4.78016e-86
IRF1	2.18655e-89	-0.29509	0.681	0.874	4.29133e-85
S100A4	9.25849e-89	0.438212	0.98	0.982	1.81707e-84
MTRNR2L1	1.16215e-87	-0.268418	0.625	0.8	2.28083e-83
PI3	4.0663e-87	0.898653	0.719	0.617	7.98053e-83
ALDH1A3	1.08669e-86	-0.474821	0.946	0.979	2.13274e-82
BCAS1	1.78531e-86	-0.335037	0.73	0.904	3.50386e-82
PRDX5	1.10954e-85	0.294073	0.956	0.967	2.17758e-81
LMO7	1.59857e-85	-0.310005	0.698	0.887	3.13735e-81
MDM2	4.54963e-85	-0.384849	0.693	0.882	8.92911e-81
SON	1.48309e-84	-0.252024	0.734	0.913	2.91072e-80
PPIA	2.47217e-84	0.27932	0.955	0.973	4.85188e-80
PKM	5.11555e-84	0.353157	0.907	0.933	1.00398e-79
IGFBP2	8.48181e-84	0.557693	0.729	0.662	1.66464e-79
CD74	8.83496e-83	-0.497536	0.591	0.78	1.73395e-78
HLA-B	1.2602e-82	-0.672589	0.898	0.96	2.47326e-78
CHCHD2	1.16986e-81	0.261439	0.937	0.967	2.29596e-77
SMIM22	1.19696e-81	-0.279884	0.773	0.926	2.34915e-77
DDX24	1.60242e-81	-0.261687	0.705	0.897	3.14491e-77
TMEM106B	1.37525e-80	-0.29281	0.778	0.918	2.69906e-76
IL19	3.8777e-80	-0.504912	0.41	0.608	7.61037e-76
HIST1H2AC	5.38096e-80	-0.411894	0.729	0.882	1.05607e-75
RPL29	8.98237e-80	0.336156	0.977	0.977	1.76288e-75
CLIC1	1.09434e-79	0.394172	0.873	0.916	2.14776e-75
IDO1	3.71171e-79	-0.459179	0.267	0.465	7.28461e-75
ACSL3	3.03972e-78	-0.284719	0.719	0.902	5.96576e-74
CALR	9.42954e-78	0.358824	0.887	0.925	1.85064e-73
TMPRSS4	1.85877e-77	-0.304615	0.773	0.923	3.64801e-73
MYL6	2.92645e-77	0.271569	0.991	0.991	5.74346e-73
SAMD9	5.67475e-77	-0.315633	0.682	0.865	1.11373e-72
PIGR	1.89554e-76	0.377622	0.949	0.942	3.72019e-72
BASP1	2.79514e-75	-0.260476	0.544	0.715	5.48573e-71
C15orf48	3.72127e-75	-0.692651	0.976	0.989	7.30336e-71
VTCN1	4.65406e-75	-0.300169	0.717	0.894	9.13406e-71
RSAD2	4.688e-75	-0.265536	0.12	0.273	9.20067e-71
EHF	7.93745e-75	-0.274171	0.667	0.866	1.5578e-70
CXCL17	9.4413e-75	0.405587	0.863	0.891	1.85295e-70
CXCL2	2.90143e-74	0.563491	0.73	0.636	5.69436e-70
SRI	5.92647e-74	0.439182	0.836	0.893	1.16313e-69
IER3	1.04782e-72	0.402147	0.846	0.853	2.05645e-68
RPS9	1.80934e-72	0.268585	0.95	0.96	3.551e-68
IFI6	3.97692e-72	-0.929008	0.673	0.802	7.8051e-68
KRT23	4.97355e-72	-0.377115	0.598	0.779	9.7611e-68
SQSTM1	1.13544e-71	-0.381996	0.869	0.965	2.22842e-67
AREG	1.51547e-71	-0.437766	0.693	0.839	2.97425e-67
LIPH	3.27905e-71	-0.271694	0.748	0.9	6.43545e-67
NFKBIA	5.20581e-71	0.404714	0.819	0.865	1.02169e-66
HEBP2	1.3198e-70	-0.311662	0.881	0.963	2.59024e-66
SDC1	6.80907e-69	-0.337247	0.833	0.938	1.33635e-64
SPINK1	1.06816e-68	-0.297663	0.177	0.335	2.09636e-64
CAV2	3.9194e-68	0.376544	0.833	0.876	7.69221e-64
CXCL5	4.42735e-68	0.586393	0.742	0.653	8.68912e-64
GDF15	7.60206e-68	-0.552235	0.766	0.898	1.49198e-63
MDK	1.04624e-67	-0.434052	0.849	0.946	2.05335e-63
IFNGR1	3.57008e-67	0.35667	0.855	0.892	7.00664e-63
PIP	9.96968e-67	0.311341	0.856	0.798	1.95665e-62
CXCL6	2.762e-66	0.848507	0.714	0.68	5.4207e-62
ID1	4.05025e-64	0.315573	0.899	0.882	7.94903e-60
ANXA3	7.28438e-64	0.409698	0.844	0.857	1.42963e-59
DEFB4A	1.5111e-63	0.308143	0.683	0.562	2.96568e-59
H2AFZ	2.46844e-63	0.309714	0.892	0.937	4.84456e-59
TNFRSF12A	1.0628e-62	0.441903	0.863	0.877	2.08585e-58
S100A6	1.84803e-62	0.255137	0.983	0.996	3.62695e-58
EMP1	3.34432e-62	-0.336128	0.718	0.871	6.56356e-58
MT-ND2	1.58393e-61	-0.505762	0.928	0.952	3.10862e-57
MACC1	4.68403e-60	-0.265863	0.805	0.929	9.19287e-56
KLK6	1.79519e-58	-0.293693	0.401	0.589	3.52323e-54
COX6C	1.05632e-57	0.411311	0.947	0.966	2.07313e-53
TUBB4B	1.05637e-57	0.379636	0.838	0.877	2.07323e-53
GJA1	1.72721e-57	0.475323	0.138	0.045	3.38982e-53
WFDC2	2.49104e-57	-0.624862	0.937	0.969	4.88891e-53
CDKN1A	7.72613e-57	-0.310852	0.888	0.959	1.51633e-52
FAM83A	9.2769e-57	-0.252828	0.82	0.935	1.82069e-52
FABP5	1.43733e-56	1.17666	0.608	0.511	2.8209e-52
NDUFV2	2.54259e-56	0.257736	0.839	0.921	4.9901e-52
ADIRF	2.22841e-55	-0.459912	0.407	0.578	4.37348e-51
B4GALT5	7.02599e-55	-0.26532	0.819	0.925	1.37892e-50
KRT6B	1.0523e-54	0.612941	0.456	0.328	2.06525e-50
RPL8	1.21243e-54	0.288067	0.978	0.982	2.37951e-50
HLA-DRA	2.34602e-54	-0.283061	0.186	0.324	4.60429e-50
LDHA	2.60946e-54	0.319357	0.904	0.937	5.12133e-50
PDLIM1	3.62444e-54	0.384602	0.849	0.875	7.11332e-50
PRSS22	3.71106e-54	0.285641	0.895	0.936	7.28332e-50
RPL10A	5.27751e-54	0.308526	0.925	0.949	1.03576e-49
RPS2	1.44487e-53	0.291448	0.963	0.968	2.8357e-49
ZG16B	3.97559e-53	0.334067	0.873	0.914	7.80249e-49
FTL	7.81246e-53	-0.335303	0.997	0.998	1.53327e-48
CYP1B1	9.32946e-53	-0.270244	0.439	0.609	1.831e-48
TCN1	2.90799e-52	0.547931	0.632	0.566	5.70722e-48
ADGRF1	7.83737e-52	-0.330552	0.785	0.915	1.53816e-47
IL32	3.60693e-51	0.498274	0.593	0.493	7.07896e-47
IER2	6.49189e-51	0.253029	0.852	0.911	1.2741e-46
DSG2	2.31464e-50	-0.286124	0.797	0.927	4.54271e-46
MGST1	3.26098e-50	0.262208	0.895	0.936	6.39999e-46
FXYD3	1.32388e-49	-0.466245	0.958	0.988	2.59824e-45
RPS3A	1.90461e-49	0.278825	0.969	0.977	3.73799e-45
BID	1.98107e-49	0.326291	0.799	0.882	3.88806e-45
SLC12A2	4.08268e-49	0.325703	0.847	0.869	8.01267e-45
RPS8	1.4569e-47	-0.293097	0.943	0.974	2.85931e-43
CYCS	1.52694e-47	0.307396	0.807	0.889	2.99677e-43
TUBA1C	3.58663e-46	0.445662	0.784	0.813	7.03912e-42
SSBP1	4.88488e-46	0.338889	0.856	0.914	9.58707e-42
HES4	2.73823e-45	0.298249	0.89	0.919	5.37405e-41
CRYAB	4.47391e-45	0.255024	0.163	0.312	8.7805e-41
RPL4	1.4715e-44	0.31546	0.889	0.931	2.88797e-40
ARPC1B	2.60391e-42	0.272442	0.781	0.832	5.11043e-38
KRT16	3.98492e-42	0.314016	0.385	0.566	7.8208e-38
PHLDA2	8.97334e-42	0.260999	0.864	0.925	1.76111e-37
PLAU	5.10409e-41	-0.400305	0.728	0.847	1.00173e-36
PDZK1IP1	1.36999e-40	0.292921	0.912	0.948	2.68874e-36
CST6	1.49175e-40	-0.354735	0.851	0.939	2.92772e-36
MT-ND3	2.81471e-40	-0.366251	0.96	0.968	5.52414e-36
SPRR2D	5.13716e-40	-0.445934	0.474	0.619	1.00822e-35
EIF5A	3.97636e-39	0.393875	0.853	0.922	7.804e-35
SLC26A4	5.94287e-39	0.669812	0.537	0.439	1.16635e-34
PLCG2	1.02454e-38	-0.539816	0.275	0.406	2.01077e-34
RARRES1	1.4396e-38	0.254449	0.936	0.942	2.82535e-34
IFI27	2.82503e-38	-0.514482	0.903	0.953	5.5444e-34
HSPA5	1.14717e-37	0.371027	0.798	0.877	2.25143e-33
ENO1	1.20266e-37	0.311701	0.816	0.902	2.36034e-33
RPL32	1.20394e-37	0.260799	0.982	0.988	2.36285e-33
SCGB1A1	1.82606e-37	-0.349495	0.131	0.245	3.58383e-33
SAA1	1.02245e-36	-0.566846	0.986	0.997	2.00665e-32
MT-ND5	1.07904e-36	-0.358873	0.904	0.942	2.11772e-32
FOS	5.08656e-36	0.28927	0.831	0.856	9.98289e-32
TSPO	5.96049e-33	0.25204	0.91	0.947	1.16981e-28
POLR2J3	1.28449e-32	0.392779	0.687	0.714	2.52093e-28
SOX4	4.59635e-32	-0.264114	0.839	0.932	9.02079e-28
TFPI2	9.19719e-32	0.33399	0.681	0.643	1.80504e-27
CITED4	1.30547e-30	0.339348	0.753	0.829	2.56211e-26
DUSP1	4.82184e-30	0.274418	0.811	0.877	9.46334e-26
PSMB1	6.0323e-29	0.294749	0.806	0.891	1.1839e-24
S100P	1.10129e-28	-0.423229	0.904	0.954	2.1614e-24
AKR1C1	3.90037e-28	0.310836	0.661	0.616	7.65486e-24
EGR1	5.14904e-28	0.270257	0.727	0.748	1.01055e-23
SPRR1B	7.88694e-28	-0.304677	0.79	0.854	1.54789e-23
AL356234.2	1.17903e-27	0.332775	0.644	0.627	2.31396e-23
MMP7	1.45941e-27	0.517897	0.565	0.529	2.86425e-23
CD55	3.9492e-27	0.445801	0.76	0.855	7.75069e-23
PPA1	4.38064e-27	0.253916	0.83	0.913	8.59744e-23
IL17C	8.03483e-27	0.367191	0.334	0.252	1.57691e-22
CLU	1.82236e-26	0.64284	0.649	0.607	3.57656e-22
CCND2	5.39531e-26	0.393985	0.421	0.354	1.05888e-21
CSF3	5.85341e-26	0.282336	0.215	0.136	1.14879e-21
IGFBP7	1.6331e-25	0.66954	0.227	0.156	3.20513e-21
LAMB3	8.43782e-25	0.269417	0.777	0.841	1.65601e-20
CFH	1.39509e-24	0.335496	0.619	0.621	2.738e-20
ECHDC1	4.82564e-24	0.31459	0.728	0.813	9.4708e-20
TUBB	4.9758e-24	0.286526	0.822	0.868	9.7655e-20
MT-ND1	1.25479e-23	-0.271997	0.919	0.954	2.46265e-19
MFSD10	2.0924e-23	0.256792	0.765	0.871	4.10655e-19
AKR1A1	2.10804e-22	0.282151	0.729	0.826	4.13725e-18
CP	5.54492e-22	0.400518	0.668	0.698	1.08825e-17
OSTC	9.31606e-22	0.25763	0.774	0.876	1.82837e-17
FN1	1.20993e-21	0.804609	0.674	0.688	2.37461e-17
MUCL1	1.30019e-20	0.760288	0.127	0.073	2.55176e-16
NDUFAB1	1.70703e-20	0.285645	0.802	0.896	3.35021e-16
TUBA1B	2.20784e-20	0.264848	0.786	0.853	4.33311e-16
JAG1	8.3237e-20	0.353265	0.686	0.72	1.63361e-15
SOD1	9.38105e-20	0.273572	0.802	0.884	1.84113e-15
TNIP3	1.48248e-19	0.382174	0.352	0.291	2.90951e-15
KRT14	1.95946e-19	1.45592	0.227	0.176	3.84564e-15
TNFAIP2	1.41261e-18	0.259364	0.755	0.826	2.77238e-14
S100A14	2.13688e-18	0.337817	0.801	0.856	4.19384e-14
FDPS	1.31461e-16	0.37048	0.75	0.849	2.58006e-12
RAN	1.9122e-16	0.266721	0.815	0.906	3.75288e-12
CTNNB1	2.01958e-15	0.38438	0.855	0.904	3.96362e-11
MT2A	9.14439e-15	0.466857	0.722	0.783	1.79468e-10
MAP2K2	2.57256e-14	0.256175	0.734	0.84	5.0489e-10
KRT6A	1.67904e-13	0.542462	0.826	0.879	3.29528e-09
CTGF	5.39239e-13	0.277845	0.652	0.668	1.05831e-08
PSMB3	1.53652e-12	0.252431	0.765	0.861	3.01557e-08
PSMA2	3.48293e-12	0.264534	0.754	0.858	6.83559e-08
RHOV	3.627e-12	0.303813	0.703	0.779	7.11835e-08
NANS	6.79195e-12	0.252353	0.718	0.772	1.33299e-07
B2M	2.84395e-11	-0.255528	0.993	0.993	5.58154e-07
S100A7	4.73079e-10	-0.523138	0.717	0.816	9.28465e-06
ST5	6.63087e-10	0.279766	0.656	0.733	1.30137e-05
PTMS	1.46751e-09	0.265474	0.531	0.519	2.88014e-05
TUBB2A	1.58604e-09	0.318486	0.599	0.604	3.11276e-05
FCGBP	7.50059e-09	0.338037	0.462	0.44	0.000147207
CAPN13	1.03812e-08	0.256456	0.415	0.381	0.000203741
SAA2	1.94959e-08	-0.325435	0.976	0.993	0.000382626
CRABP2	1.9529e-08	0.270532	0.66	0.688	0.000383275
PSMA5	2.58617e-08	0.252377	0.729	0.844	0.000507562
EBP	4.20665e-07	0.274907	0.627	0.689	0.00825597
SERPINE1	5.08005e-07	0.429292	0.114	0.088	0.0099701
DUOXA2	1.82387e-06	0.393619	0.317	0.29	0.0357952

## Sheet: fibroblasts
Gene	p_val	avg_log2FC	pct.1	pct.2	p_val_adj
RPS14	3.53891e-11	-0.998975	1	1	6.94546e-07
RPS15	6.17134e-11	-0.851151	0.973	1	1.21119e-06
ATP5MC1	1.31451e-10	-1.25991	0.732	0.955	2.57986e-06
RPL30	3.85263e-10	-0.967946	0.991	1	7.56116e-06
COL1A2	1.33145e-09	-1.09227	0.143	0.659	2.61311e-05
RPS5	6.82508e-09	-0.78153	0.982	1	0.000133949
RPL27	8.42516e-09	-0.937707	0.982	1	0.000165352
RPL19	1.16628e-08	-0.852556	0.991	1	0.000228894
RPL23	1.72403e-08	-0.986687	1	1	0.000338359
UBC	2.21301e-08	-0.771304	0.946	1	0.000434325
RPS23	4.1572e-08	-0.733148	1	1	0.000815891
RPLP2	4.54394e-08	-0.712868	0.982	1	0.000891793
PPIA	5.01662e-08	1.03825	0.973	0.932	0.000984562
RPS25	6.46766e-08	-0.780066	0.955	1	0.00126934
PAK3	8.92326e-08	-0.318056	0.018	0.295	0.00175128
AC073610.3	9.63167e-08	-0.932849	0.455	0.841	0.00189031
SCGB1A1	9.93858e-08	-0.736422	0.036	0.341	0.00195055
RPS8	1.13987e-07	-0.706488	0.991	1	0.00223711
RPL34	1.47523e-07	-0.769817	0.991	1	0.00289528
IL19	1.74915e-07	-0.63691	0.018	0.295	0.00343289
RPL18A	3.57661e-07	-0.675797	1	1	0.00701945
RPL28	4.05001e-07	-0.591432	0.982	1	0.00794856
DNAJC19	4.72768e-07	-0.57421	0.33	0.773	0.00927854
ZNF90	6.13302e-07	-0.788063	0.902	0.977	0.0120367
C12orf57	7.72814e-07	-0.900488	0.696	0.932	0.0151672
RPL11	8.27597e-07	-0.65011	1	1	0.0162424
TMEM258	9.79173e-07	-0.87742	0.589	0.909	0.0192173
SEC62	1.38043e-06	-0.546367	0.661	0.955	0.0270923
CHCHD2	1.50703e-06	1.45765	0.848	0.727	0.0295769
PRSS8	1.5933e-06	-0.532542	0.062	0.364	0.0312701
KRT16	1.85597e-06	-0.702581	0.196	0.614	0.0364253
FAU	1.90417e-06	-0.701118	1	1	0.0373713
KRT80	2.18992e-06	-0.605124	0.116	0.455	0.0429794
RPL8	2.225e-06	-0.675797	1	1	0.0436678
UBA52	2.40434e-06	-0.739218	1	1	0.0471877
CDH11	2.48699e-06	-0.48094	0.259	0.659	0.0488097
