# Supplementary material for: Conjunctival epithelial cells resist productive SARS-CoV-2 infection
Source: Stem Cell Reports. 2022 Jun 23;17(7):1699–713. doi: 10.1016/j.stemcr.2022.05.017 (PMC9222349; doi:10.1016/j.stemcr.2022.05.017)
Supplement: Table S7. List of significant regulators of gene expression in the bystander cells (versus mock) in all cell types [file mmc8.xlsx]

## Sheet: basal conjunctival epith
Upstream Regulator	Expr Log Ratio	Molecule Type	Predicted Activation State	Activation z-score	Flags	p-value of overlap	Target Molecules in Dataset	Mechanistic Network
collagenase		group	Activated	2.53	bias	1.02e-11	CEBPD,CXCL10,CXCL2,CXCL3,CXCL6,EGR1,IL1R1,JUN,JUNB,SAA1	160 (13)
EPHB1		kinase	Activated	2.177		2.04e-07	EGR1,FOS,JUN,JUNB,SERPINE1	183 (21)
MALSU1		other	Activated	2.236	bias	2.81e-09	MT-CO1,MT-CO2,MT-ND1,MT-ND4,MT-ND6
G protein alphai		group	Activated	2.236		0.00373	ATF3,CCN1,CEBPD,CXCL10,FOS	173 (21)
P38 MAPK		group	Activated	3.053		2.77e-17	ATF3,BAX,CD46,CD55,CEBPD,CXCL1,CXCL10,CXCL2,CXCL3,CXCL6,DUOX2,DUSP1,EGR1,F3,FOS,FST,HSPA5,IL1B,IL32,ITGB4,ITGB8,JUN,JUNB,KLF5,MT-CO2,PLAU,RHOB,SERPINB5,SERPINE1,TIMP3,TNFSF10,TNIP1,ZFP36	172 (17)
TCR		complex	Activated	2.06		0.00634	APOE,CXCL10,EGR1,FOS,HSP90B1,HSPA5,IFIT1,IFIT2,IFNGR1,JUN,JUNB,NFKBIA	173 (25)
Pkc(s)		group	Activated	2.055		1.22e-08	ATF3,CCN1,CD55,DUSP1,EGR1,F3,FOS,HSP90B1,HSPA5,IL1B,JUN,JUNB,KLF6,PHLDA1,PSCA,S100A8,SERPINE1	170 (20)
MAP2K1/2		group	Activated	2.238		1.08e-08	ATF3,C3,CXCL3,DUSP1,EGR1,FOS,HSPA5,IL1B,JUN,KLF5,PHLDA1	168 (21)
IL1		group	Activated	3.617		6.91e-23	AKR1C1/AKR1C2,APOE,BAX,C3,CCL20,CD55,CEACAM6,CEBPD,CFB,CP,CXCL1,CXCL10,CXCL2,CXCL3,CXCL5,DUSP1,EGR1,ELF3,F3,FOS,FST,GDF15,IDO1,IL1B,IL1R1,JUN,KLF6,MMP10,MMP7,PIGR,PLA2G2A,S100A9,SAA1,SAA2,SERPINE1,TGM2,TNC,TNFSF10	160 (14)
Jnk		group	Activated	2.822		1.46e-09	BAX,CD55,CXCL3,CXCL6,DUSP1,EGR1,F3,FOS,GDF15,HSPA5,IL1B,JUN,KLF6,MT-CO2,PLAU,SERPINE1,TGM2,ZFP36	184 (17)
Pdgf (complex)		complex	Activated	2.775		1.46e-07	BAX,CXCL3,CYBA,EGR1,F3,FOS,JUN,JUNB,PLAU,SERPINE1,TIMP3	182 (17)
NPM1		transcription regulator	Activated	3		1.02e-10	AKR1C1/AKR1C2,AKR1C3,CALR,CCN1,CD47,CXCL1,CXCL2,CXCL3,EGR1,F3,HSPA5,IGFBP3,IL1B,JUN,JUNB,PLOD2,ZP3	200 (18)
PDGF BB		complex	Activated	4.159		1.64e-16	ACKR3,ATF3,C3,CCL20,CCN1,CCNL1,CEBPD,CP,CXCL2,DUSP1,DUSP5,EGR1,F3,FOS,GDF15,GLUL,IER2,IL1B,JUN,JUNB,KLF6,LGALS3,PFN2,PHLDA1,PLAU,RHOB,SAT1,SERPINE1,TGM2,TNC,ZFP36	165 (18)
NFkB (complex)		complex	Activated	3.44		5.85e-25	ACKR3,ALDH1A3,APOE,ATF3,BAX,C3,CCL20,CCN1,CEBPD,CFB,CFTR,CXCL1,CXCL10,CXCL2,CXCL3,CXCL5,CXCL6,DUSP5,EGR1,ELF3,F3,FOS,FST,GDF15,IDO1,IGFBP2,IL1B,IL32,ITGB8,JUN,JUNB,KRT6B,LCN2,LGALS7/LGALS7B,LITAF,MT-CO2,NCOA7,NFKBIA,NFKBIZ,PIM3,PLA2G2A,PLAU,PPIF,SAA1,SERPINE1,SLC7A5,SLPI,TFPI2,TGM2,TNFSF10,TNIP1,ZFP36	180 (19)
LDL		complex	Activated	2.623		1.79e-16	APOE,ATF3,C3,CCL20,CXCL1,CXCL10,CXCL2,CXCL3,CXCL6,DUSP1,EGR1,F3,FOS,HSP90B1,HSPA5,ID1,IDO1,IFIT2,IGFBP2,IGFBP3,IL1B,IRAK3,JUN,PLAU,S100A8,SERPINE1,SQSTM1,TNFSF10	172 (18)
Insulin		group	Activated	2.865		5.23e-06	APOE,ATF3,ATP5F1D,CEBPD,CXCL1,DUSP1,EGR1,ERO1A,FOS,FTL,HSP90B1,HSPA5,IFIT2,IGFBP2,IGFBP3,IL1B,INSR,JUN,JUNB,MELTF,MT-ND1,NFKBIA,SERPINE1,TIMP3,TNC,UQCRQ	198 (25)
Nfat (family)		group	Activated	2.121		8.88e-05	ATF3,CCN1,DHRS9,DKK3,KLF6,NCOA7,SERPINE1,TGFB2	96 (7)
Interferon alpha		group	Activated	2.305		1.33e-09	ATF3,C3,CXCL1,CXCL10,CXCL2,CXCL3,CXCL5,F3,FOS,HLA-C,IDO1,IFIT1,IFIT2,IL1B,IL1R1,IL32,INSR,MT-CO1,MT-CYB,NFKBIA,PLAAT4,S100A9,SAMD9,SAMD9L,SAT1,TNFSF10	149 (18)
ERK		group	Activated	3.152		9.4e-14	BAX,CEBPD,CLDN4,CXCL1,CXCL10,CXCL2,CXCL6,DUSP1,EGR1,FOS,FST,GDF15,IL1B,JUN,JUNB,KLF5,LCN2,MUC1,NFKBIZ,PLAU,SERPINE1,SFN,TGM2,ZFP36	172 (14)
KDM3A		transcription regulator	Activated	2.433		2.21e-05	CCN1,GDF15,KLF5,PLOD2,SERPINE1,TNC
ALKBH1		enzyme	Activated	2.449		4.56e-08	MT-ATP6,MT-CO1,MT-CO2,MT-CYB,MT-ND4,MT-ND5
NADPH oxidase		complex	Activated	2.219		1.3e-05	CXCL1,F3,FOS,JUN,SERPINE1	171 (18)
IFN Beta		group	Activated	2.478		1.32e-05	ATF3,CEBPD,CXCL1,CXCL10,CXCL5,DUSP1,IDO1,IFIT1,IFIT2,IL1B,MT-CO2,SERPINE1,TNFSF10	140 (18)
NSUN3		enzyme	Activated	2.449	bias	1.75e-10	MT-ATP6,MT-CO1,MT-CO2,MT-CYB,MT-ND4,MT-ND5
PAF1		other	Activated	2	bias	0.00455	IDO1,NFKBIZ,SERPINE1,ZFP36
LLGL2		other	Activated	2	bias	0.000722	CCN1,DUSP1,SERPINE1,TGFB2
MRPL14		other	Activated	2.236	bias	9.72e-09	MT-CO1,MT-CO2,MT-ND1,MT-ND4,MT-ND6
RICTOR		other	Activated	2.357		1.18e-05	ATP5F1D,BAX,COX17,EGR1,IFIT2,IL1B,POMP,PSME1,RPL12,RPL35A,RPL41,RPLP2,RPS26,UQCR11,UQCRQ	178 (20)
ALKBH7		other	Activated	2.971		3.29e-15	MT-ATP6,MT-CO1,MT-CO2,MT-CYB,MT-ND1,MT-ND3,MT-ND4,MT-ND5,MT-ND6
NSUN6		enzyme	Activated	2	bias	0.00197	CCN1,SERPINE1,TGFB2,TGM2
TEAD1		transcription regulator	Activated	2		0.0173	CCN1,COL5A2,MSLN,NFKBIZ
ZC3H12A		enzyme	Activated	2.537		0.000161	CEBPD,DUSP1,DUSP5,FOS,IL1B,JUNB,NFKBIZ,RAC2,TNIP1,ZFP36	182 (19)
Ifn		group	Activated	2.714		1.23e-07	BAG1,CFH,CXCL10,FOS,IDO1,IFIT1,IL1R1,IL32,LCN2,PLAAT4,S100A8,SERPINE1	168 (19)
Ifnar		group	Activated	2.198		0.000436	C3,CXCL10,IDO1,IFIT2,IFNGR1,IL1B,TNFSF10	122 (17)
TRH		other	Activated	2.169		0.000186	DUSP1,FOS,JUN,JUNB,KRT6B	167 (24)
STAT3		transcription regulator	Activated	2.734		2.16e-20	ALDH1A3,CCL20,CD46,CEBPD,CFB,CXCL10,CXCL2,CXCL3,CXCL6,DUSP5,EGR1,F3,FOS,FST,ID1,IFIT1,IFIT2,IL1B,IL1R1,JUNB,KLF5,MMP10,MMP7,MT-ATP6,MT-CO1,MT-CO2,MT-CO3,MT-CYB,MT-ND1,MT-ND3,MT-ND4,MT-ND5,MT-ND6,MUC1,NFKBIZ,PHLDA1,PHLDA2,PLA2G2A,PLAU,RAB31,S100A7,S100A9,SAA1,SERPINE1,TFPI2,TGM2,TNFSF10,ZFP36	188 (17)
E2F1		transcription regulator	Activated	2.201		0.0023	AGR2,BAX,CALR,DUSP1,EGR1,FOS,HSP90B1,KRT14,MUC4,NFKBIA,PDCD5,RBBP8,SERPINE1,SLC3A2,UQCR11,ZFP36	179 (19)
TIRAP		other	Activated	2.225		7.03e-05	CXCL10,CXCL2,CXCL3,CXCL6,IL1B	157 (18)
PRKCE		kinase	Activated	2.157		1.37e-06	BAX,CCN1,CD55,EGR1,FOS,HSPA5,IL1B,JUN,JUNB	152 (21)
STAT1		transcription regulator	Activated	2.305		1.32e-12	ALDH1A3,APOE,BAX,C3,CCL20,CEBPD,CFB,CXCL10,CXCL2,CXCL3,DUOX2,EGR1,FOS,IDO1,IFIT1,IFIT2,IL1B,IL1R1,JUN,LCN2,MUC1,MUC4,PSME1,S100A10,SAA2,SAMD9L,TGFB2,TNC,TNFSF10	167 (20)
IGF1		growth factor	Activated	2.945		1.52e-16	AKR1B1,AKR1C1/AKR1C2,BAX,CCN1,CEBPD,COL5A2,CP,CXCL6,CYBA,DDX5,DUSP1,EGR1,F3,FOS,HSPA5,ID1,IER2,IGFBP2,IGFBP3,IGFBP6,IL1B,IL1R1,INSR,JUN,JUNB,KLF6,LCN2,NFKBIA,OLFM4,PAPPA,PHLDA1,PLA2G2A,PLAU,PLOD2,SERPINE1,SFN,SLPI,TGM2,TXNIP,ZFP36	195 (19)
LARP1		translation regulator	Activated	2.646	bias	0.000158	RPL12,RPL34,RPL35A,RPL36,RPL39,RPL41,RPS28
CSF1		cytokine	Activated	2.131		5.02e-09	APOE,BAX,CXCL2,CXCL3,CXCL6,DUSP1,DUSP5,EGR1,FOS,GDF15,GPNMB,HSP90B1,HSPA5,IFNGR1,IL1B,JUN,JUNB,PLAU,SLC7A5	176 (19)
F2R		G-protein coupled receptor	Activated	2.628		1.46e-10	CCN1,CD55,CXCL3,DUSP1,EGR1,F3,FOS,HMGA2,IL1B,PLAU,SERPINB5,TFPI2,TGFB2,TGM2	193 (22)
AGT		growth factor	Activated	3.402		1.53e-10	ALDH1A3,ANXA1,ATF3,ATP1B1,BAX,C3,CALR,COL5A2,CP,CXCL10,CXCL2,CXCL3,CYBA,DKK3,DUSP1,EFEMP1,EGR1,F3,FOS,GDF15,GRN,IGFBP2,IGFBP3,IL1B,INSR,JUN,KLF5,LCN2,LGALS3,NFKBIA,PDCD5,PLAU,S100A8,S100A9,SERPINE1,SLC34A2,TGFB2,TNC,TXNIP,ZFP36	199 (19)
STAT4		transcription regulator	Activated	2.132	bias	1.53e-05	C3,CXCL10,CXCL2,CXCL3,ERO1A,H3-3A/H3-3B,IFIT2,PFN2,PLOD2,SAT1,SERPINB5,SERPINE1,VDAC1	126 (10)
GDF2		growth factor	Activated	2.135		0.0114	FOS,ID1,NFKBIA,PIM3,SLC3A2
MAP2K1		kinase	Activated	3.273		2.83e-10	APOE,ATF3,CCN1,CXCL3,DUSP1,DUSP5,F3,FOS,HSPA5,ITGB4,JUN,LGALS3,NFKBIA,OLFM4,TFPI2,TGM2,TNC,TNFSF10	204 (20)
TLR4		transmembrane receptor	Activated	3.031		1.84e-11	ATF3,BAX,C3,CCL20,CCN1,CEBPD,CFB,CXCL10,CXCL2,CXCL3,CXCL6,DUOX2,F3,FOS,HSPA5,IFIT2,IL1B,IRAK3,LCN2,MET,MT-ND6,NFKBIA,NFKBIZ,PDPN,SERPINB5,SQSTM1,TNFSF10	163 (20)
GPER1		G-protein coupled receptor	Activated	3.02		1.02e-13	ATF3,BAX,CCN1,CEBPD,DUSP1,DUSP5,EGR1,FOS,HSPA5,IER2,JUN,MT2A,NFKBIA,ZFP36	181 (21)
GLI3		transcription regulator	Activated	2.449		0.00246	DUSP1,DUSP5,EGR1,JUNB,NFKBIZ,TGFB2
IL5		cytokine	Activated	2.045		5.3e-05	ATP1B1,CD55,DUSP5,EGR1,ERO1A,HSP90B1,HSPA5,IER2,LMO7,PPIF,S100A6,SCEL,SLC7A5,UPP1
IKBKB		kinase	Activated	3.461		6.38e-15	ATF3,BAX,C3,CCL20,CEBPD,CP,CXCL1,CXCL10,CXCL2,CXCL3,CXCL5,CXCL6,CYBA,EGR1,F3,FOS,GRN,IGFBP2,IGFBP6,IL1B,JUNB,KLF5,LCN2,NFKBIA,PLAU,TIMP3,TNC	198 (19)
TANK		other	Activated	2		0.000144	CXCL2,CXCL3,IFIT1,NFKBIZ,PLAAT4	111 (18)
VEGFA		growth factor	Activated	2.749		3.05e-10	BAX,CCN1,CD55,CLDN7,CLIC4,CSTB,CXCL10,CXCL2,CXCL6,DUSP5,EGR1,F3,FOS,HSPA5,ID1,IL1B,JUNB,MMP10,PLAU,SERPINE1,TFPI2,TNC	167 (18)
IL4		cytokine	Activated	3.469		1.61e-16	ANXA1,APOE,ATP5MK,BAX,C3,CCL20,CD55,CSTB,CXCL1,CXCL10,CXCL2,CXCL3,CXCL6,DUOX2,DUOXA2,F3,FOS,IDO1,IER2,IFIT1,IL1B,IL1R1,IL32,IRAK3,JUN,JUNB,KLF6,KLK7,KRT5,LGALS1,LGALS3,LGALS7/LGALS7B,LMO7,MMP10,MUC1,NFKBIA,NFKBIZ,PIGR,PLAU,PLOD2,PRSS22,PSME1,S100A10,S100A8,S100A9,SAA1,SERPINE1,SLC7A5,SLPI,SPINT2,SQSTM1,TGM2,TIMP3,TNC,TNIP1,UPP1,VDAC1,ZFP36	174 (20)
CHUK		kinase	Activated	2.705		2.65e-18	ACKR3,ATF3,C3,CEBPD,CP,CXCL10,CXCL2,CXCL3,CXCL6,CYBA,F3,FOS,GRN,IFIT2,IGFBP6,IL1B,ITM2B,JUNB,KLF5,LCN2,MMP10,NFKBIA,PLAU,SERPINB5,SQSTM1,TIMP3,TNIP1	177 (16)
SP1		transcription regulator	Activated	2.003		1.59e-12	APOE,ATF3,B4GALT5,BAX,CCL20,CD55,CEBPD,CXCL10,CXCL3,CXCL5,EGR1,F3,FOS,GDF15,HINT1,HSPA5,IFNGR1,IGFBP3,IL1B,INSR,IRAK3,JUN,KLF6,KRT16,MET,MUC4,NFKBIA,PLAU,SERPINE1,TFPI2,TGFB2,TIMP3,TNC,TNFSF10	186 (21)
INHBA		growth factor	Activated	2.416		0.00192	AKR1C3,BAX,FST,JUNB,PLOD2,S100A8,S100A9,SERPINB5,SERPINE1	162 (17)
PTK2		kinase	Activated	2.169		0.000267	CCN1,FOS,KRT14,MMP7,TIMP3,TNC	193 (23)
LEP		growth factor	Activated	2.164		2.94e-08	AKR1C1/AKR1C2,BAX,CCN1,CXCL10,CYBA,EGR1,F3,FOS,HSPA5,IGFBP2,IGFBP3,IL1B,IL1R1,JUN,JUNB,MMP7,MT-CO3,MT-CYB,MT-ND1,MT-ND4,SERPINE1,STEAP4,TIMP3,TNFSF10,ZFP36	196 (25)
TERT		enzyme	Activated	2.181		2.32e-09	ALDH1A3,ATF3,BAX,COL5A2,CXCL10,CXCL2,CXCL6,EFEMP1,GSN,IFIT1,IFIT2,IL1B,MMP10,NFKBIA,PLOD2,PRSS23,PSCA	157 (22)
miR-1970 (and other miRNAs w/seed GUGUCAC)		mature microRNA	Activated	2	bias	0.0462	COTL1,HES2,RPS26,SFN
CREB1		transcription regulator	Activated	2.795		1.12e-10	APOE,ATF3,ATP5ME,CCN1,CDA,CEBPD,CPD,CXCL2,DUSP1,EGR1,FOS,GPNMB,HSPA5,ID1,IER2,IL1B,JUN,JUNB,KLF5,LCN2,LITAF,PIM3,SAT1,SH3KBP1,SMS,SQSTM1,TAF13,TXN,UPP1,UQCRQ,ZFP36	176 (18)
SREBF1		transcription regulator	Activated	2.866		3.39e-10	ATOX1,ATP5ME,BAX,CEBPD,CXCL10,GPNMB,HSPA5,IL1B,LGALS3,MT-ATP6,MT-CO1,MT-CO2,MT-CO3,MT-CYB,MT-ND1,MT-ND3,MT-ND4,MT-ND5,MT-ND6,OAT,SERPINE1	121 (14)
BMP4		growth factor	Activated	2.317		0.00181	CCN1,ELF3,HMGA2,ID1,JUN,JUNB,S100P,SERPINE1,SLC40A1,TGM2	177 (20)
miR-5093 (miRNAs w/seed GGAAAUG)		mature microRNA	Activated	2	bias	0.0254	ATP5F1E,BOLA3,COX7C,RAB27B
POU5F1		transcription regulator	Activated	2.009		0.000149	ACKR3,BAG1,BAX,CCL20,CLDN7,CST6,CXCL10,CXCL3,CXCL5,DUSP1,DUSP5,EFEMP1,KRT14,SPRR3,TGFB2,TNFSF10	179 (13)
PPARGC1B		transcription regulator	Activated	2.438		0.000467	C3,ERO1A,MT-ATP6,MT-CO1,MT-CO2,MT-ND1
SAMSN1		other	Activated	2		0.0368	CXCL10,CXCL2,IFIT2,NFKBIZ
IFNL1		cytokine	Activated	2.596		0.000197	ATF3,CXCL10,HLA-C,IFIT1,IFIT2,PLAAT4,SAMD9	78 (8)
GH1		growth factor	Activated	2.58		0.000257	ATF3,CEBPD,EGR1,FOS,IGFBP3,JUN,JUNB,ZFP36	209 (28)
APP		other	Activated	3.005		7.04e-18	APOE,ATOX1,ATP1B1,ATP5F1D,BAX,C3,CALR,CAP1,CCL20,CFH,CLTB,CP,CXCL1,CXCL10,CXCL2,CXCL3,CXCL5,CXCL6,EGR1,FKBP1A,FOS,GDF15,HINT1,HSPA5,IDO1,IFIT2,IGFBP2,IL1B,INSR,JUN,JUNB,LGALS3,MMP10,MT-ATP6,MT-CO1,MT-CO2,MT-CO3,MT-CYB,MT-ND1,MT-ND3,MT-ND4,MT-ND5,MT-ND6,PLAU,PRDX5,PSME1,S100A8,SERPINE1,SQSTM1,TNFSF10,TXN,UQCRQ,VDAC1	172 (19)
CSF2		cytokine	Activated	2.454		1.75e-09	ANXA1,BAX,C3,CFH,CXCL1,CXCL10,CXCL2,CXCL3,EGR1,F3,FOS,GDF15,IDO1,IL1B,IL1R1,IL32,IRAK3,JUN,JUNB,MET,NFKBIA,PIM3,PLAU,PPIF,SQSTM1,TGM2,UPP1,ZFP36	157 (15)
FOXC1		transcription regulator	Activated	2.998		6.59e-14	ELF3,FOS,HLA-C,IFIT1,IFIT2,IFNGR1,IGFBP3,KLF5,KRT16,KRT6B,KRT75,MMP7,MUC1,MUC16,MUC4,SERPINE1,SFN,SPRR2E
CXCR4		G-protein coupled receptor	Activated	2.549		2.33e-06	ACKR3,CXCL1,CXCL10,EGR1,F3,ID1,JUNB,TNFSF10	162 (22)
IL17A		cytokine	Activated	2.688		5.29e-17	C3,CCL20,CCN1,CEBPD,COTL1,CXCL1,CXCL10,CXCL2,CXCL3,CXCL5,CXCL6,DUOX2,ELF3,FOS,IL1B,IL32,JUN,LCN2,MT2A,NFKBIZ,PLAU,PLXNB2,S100A7,S100A8,S100A9,SERPINE1,STEAP4,TIMP3,TNC,YWHAG	178 (16)
IL2		cytokine	Activated	2.638		5.07e-10	ANXA1,BAG1,BAX,C3,CD46,CD47,CPD,CXCL10,CXCL3,DUSP5,FOS,GDF15,GRN,HSP90B1,HSPA5,IDO1,IFNGR1,IL1B,IL1R1,ITGB8,ITM2B,JUN,KLF6,NEAT1,PHLDA1,PHLDA2,RHOB,S100A8,SERPINE1,SLC3A2,SLC7A5,TNFSF10,UPP1,VDAC1	158 (18)
TNF		cytokine	Activated	4.281		1.51e-43	ACKR3,AKR1B1,ALDH1A3,ANXA1,APOE,ATF3,BAX,C3,CALR,CCL20,CCN1,CD47,CD55,CEBPD,CFB,CFTR,CLDN4,CLDN7,CLIC4,COTL1,CP,CXCL1,CXCL10,CXCL2,CXCL3,CXCL5,CXCL6,CYBA,DDT,DDX5,DUSP1,DUSP5,EGR1,ELF3,F3,FOS,FST,GDF15,GRN,HSP90B1,HSPA5,ID1,IDO1,IER2,IFIT1,IFIT2,IFNGR1,IGFBP2,IGFBP3,IGFBP6,IL1B,IL1R1,IL32,INSR,IRAK3,ITGB8,JUN,JUNB,KLF5,KLF6,KRT5,KRT6B,LCN2,LGALS3,LITAF,MET,MMP10,MMP7,MSLN,MT-CO2,MT-CO3,MT-CYB,MT2…	173 (17)
EGR2		transcription regulator	Activated	2.043		8.49e-05	EGR1,EIF5B,FOS,GOLGB1,HSPA5,IL1B,JUN,PIP,SLC12A2,TNFSF10	182 (22)
KLF4		transcription regulator	Activated	2.633		1.85e-07	BAX,CLDN7,CLIC4,CST6,CXCL3,DUSP1,DUSP5,EFEMP1,IL32,KLF5,KRT13,KRT14,NEAT1,SERPINE1,SLPI,SPRR3,TGFB2,TNC,TNFSF10	177 (16)
IRF7		transcription regulator	Activated	2.723	bias	0.00297	CXCL10,IDO1,IFIT1,IFIT2,PSME1,S100A8,SAMD9L,TNFSF10	126 (19)
LONP1		peptidase	Activated	3.051		5.52e-11	ATP5F1D,ATP5MK,BAX,MT-ATP6,MT-CO1,MT-CO2,MT-CO3,MT-CYB,MT-ND1,MT-ND3,MT-ND4,MT-ND5,MT-ND6,VDAC1
PML		transcription regulator	Activated	2.213		0.000104	APOE,BAX,CXCL1,FTL,IFIT1,IL1B,MMP10,SQSTM1,TXN,YWHAG	160 (18)
MYD88		other	Activated	3.378		9.69e-15	C3,CCN1,CEBPD,CLIC4,CXCL1,CXCL10,CXCL2,CXCL3,CXCL6,DUSP1,EGR1,FOS,GDF15,HSPA5,IFIT2,IL1B,IL32,IRAK3,JUN,MET,MMP10,MMP7,NFKBIA,NFKBIZ,S100A8,SAA1,SERPINE1	161 (16)
TICAM1		other	Activated	3.902		1.8e-12	CEBPD,CFB,CXCL10,CXCL2,CXCL3,CXCL6,DUSP1,EGR1,GDF15,IFIT1,IFIT2,IL1B,MET,NFKBIA,NFKBIZ,RHOB,SERPINE1,TNFSF10	158 (22)
MAPKAPK2		kinase	Activated	2.399		1.07e-07	CEBPD,CXCL10,CXCL2,CXCL3,HSPA5,IL1B,NFKBIA,PLAU,ZFP36	162 (18)
MAP3K1		kinase	Activated	2.058		4.79e-08	ATF3,DUSP1,EGR1,FOS,JUN,MUC4,PLAU,SERPINE1,TNC	156 (17)
SMAD4		transcription regulator	Activated	2.28		1.77e-11	AGR2,CCL20,CDC42EP3,CLDN7,CXCL2,CXCL3,CXCL6,FOS,FST,HMGA2,ID1,IL1B,IL32,IRAK3,MET,MUC4,NFKBIA,PLAU,SERPINE1,TGFB2,TIMP3,TNC,ZFP36	190 (19)
LAMP2		enzyme	Activated	2.157		1.42e-05	CXCL1,CXCL10,CXCL5,CXCL6,IGFBP2,ITGB4,PPBP,TGFB2	12 (2)
NCOA2		transcription regulator	Activated	2.777		0.000521	BCAS1,C3,CXCL10,EGR1,FST,IFIT2,IL1B,NFKBIA,SQSTM1	165 (18)
F7		peptidase	Activated	2.106		1.59e-10	CCN1,CXCL2,EGR1,F3,FOS,IER2,IL1B,KLF5,MMP7,ZFP36	140 (21)
AHR		ligand-dependent nuclear receptor	Activated	2.376		1.47e-11	ACKR3,ATP1B1,B4GALT5,BAX,CCL20,COL5A2,CXCL10,CXCL2,DUOX2,EFEMP1,FOS,GDF15,HSPA5,IDO1,IL1B,IL1R1,JUN,JUNB,MT-CO1,MT-CO3,MT-CYB,MT-ND4,MT2A,POMP,SAA1,SERPINE1,STEAP4,TGFB2,TIMP3,TXN	195 (22)
TRAF3IP2		enzyme	Activated	2.312		4.59e-09	CEBPD,CXCL10,CXCL2,CXCL3,CXCL6,IL1B,LCN2,MMP10,NFKBIZ,S100A8,STEAP4	175 (20)
RARG		ligand-dependent nuclear receptor	Activated	2		4.63e-05	CCL20,DUSP1,EGR1,FOS,IGFBP6,IL32,JUN,KRT5	171 (24)
PTPRJ		phosphatase	Activated	2.236		0.000117	CEBPD,CXCL2,CXCL3,FOS,MET,NFKBIZ	173 (17)
TRADD		other	Activated	2		0.000551	CXCL1,CXCL2,CXCL3,NFKBIA	170 (15)
IL1A		cytokine	Activated	2.155		1.22e-20	ALDH1A3,ATF3,BAX,C3,CCL20,CCN1,CXCL1,CXCL10,CXCL2,CXCL3,CXCL5,CXCL6,FOS,IFNGR1,IL1B,IL32,JUN,JUNB,LCN2,MMP10,MT2A,NFKBIA,NFKBIZ,PLAU,S100A10,S100A7,S100A8,S100A9,SAA1,SAA2,SERPINE1	164 (18)
ATF4		transcription regulator	Activated	3.403		5e-10	APOE,ATF3,CALR,CD55,CXCL1,CXCL2,ERO1A,GDF15,HSP90B1,HSPA5,IGFBP2,JUN,LGALS3,MT2A,SLC3A2,SLC7A5,TGFB2,TNIP1	154 (12)
IL12B		cytokine	Activated	2.421		0.000172	CEBPD,CXCL10,DUSP5,IL1B,S100A8,S100A9	167 (17)
IKBKG		kinase	Activated	3.659		9.84e-13	BAX,C3,CCL20,CEBPD,CP,CXCL10,CXCL2,CXCL3,CXCL6,FOS,GRN,IGFBP6,IL1B,JUNB,KLF5,LCN2,NFKBIA,TNFSF10	193 (17)
EGR1	0.522	transcription regulator	Activated	2.05		1.84e-09	ATF3,BAX,CXCL2,CXCL3,CXCL6,EGR1,F3,FTL,GDF15,ID1,IL1B,JUN,JUNB,PLAU,SERPINE1,SLC12A2,TNFSF10	194 (19)
MEF2C		transcription regulator	Activated	2.582		1.68e-05	ATF3,CALR,CXCL2,CXCL6,FOS,JUN,JUNB,MMP10,PLA2G2A,ZFP36	36 (4)
TGFB1		growth factor	Activated	3.02		9.48e-21	AGR2,AKR1C1/AKR1C2,APOE,BAX,C3,CAP1,CCL20,CCN1,CD46,CD55,CDC42EP3,CEBPD,CFB,CFH,CLCA2,CLDN4,CLIC4,COTL1,CXCL1,CXCL10,CXCL2,CXCL3,CYBA,DDX5,DKK3,DUSP1,EGR1,ELF3,F3,FOS,FTL,GDF15,GSN,H1-10,HINT1,HMGA2,HSPA5,ID1,IDO1,IER2,IGFBP2,IGFBP3,IGFBP6,IL1B,IL1R1,IL32,IRAK3,JUN,JUNB,KRT14,KRT5,LCN2,LGALS3,LITAF,MALAT1,MELTF,MET,MMP10,MMP7,MUC4,NFKBIA,PAPPA,PDPN,PFN2,PHLDA2,PLAU,PLOD2,PRSS22,RAB31,RHOB,S100A10…	180 (18)
SMAD3		transcription regulator	Activated	3.651		4.09e-09	C3,CCL20,CXCL10,CXCL3,EGR1,FOS,FST,HSP90B1,HSPA5,ID1,IL1B,IL32,JUN,JUNB,RHOB,SERPINE1,TGFB2,TIMP3,TNC,ZFP36	188 (19)
F2		peptidase	Activated	3.25		2.07e-21	AKR1B1,BAX,CALR,CCL20,CCN1,CD55,COTL1,CXCL1,CXCL10,CXCL3,DHRS9,DKK3,DST,DUSP1,EGR1,F3,FOS,IER2,IL1B,IL32,JUN,JUNB,KLF6,MMP10,NCOA7,NFKBIA,PPIF,RAC2,RHOB,SERPINE1,TFPI2,TGFB2,TNFSF10	156 (19)
GNRH1		other	Activated	2.101		1.42e-05	EGR1,FOS,FST,IL1B,JUN,JUNB,RPLP2	175 (20)
TSC1		other	Activated	2.219		0.002	BAX,GLRX,GLUL,LITAF,OLFM4,PLAU	147 (8)
GNA13		enzyme	Activated	2.389	bias	8.5e-09	CXCL1,CXCL2,CXCL3,CXCL5,CXCL6,EGR1,FOS	151 (18)
SASH1		other	Activated	2	bias	0.0165	CXCL10,IFIT2,MET,NFKBIZ
TLR9		transmembrane receptor	Activated	2.564		1.56e-09	ATF3,BAX,CXCL10,CXCL2,CXCL3,CXCL6,DUSP1,EGR1,IDO1,IFIT1,IFIT2,IL1B,LCN2,NFKBIZ,PHLDA1,S100A8,SERPINE1,TNC,TNFSF10	173 (22)
IRF3		transcription regulator	Activated	2.048		1.28e-06	B4GALT5,CLIC4,CXCL1,CXCL10,FST,IFIT1,IFIT2,IL1B,JUNB,LCN2,PTMS,SAMD9L,TIMP3,TNFSF10	97 (14)
DAP3		other	Activated	3.162	bias	5.7e-17	MT-ATP6,MT-CO1,MT-CO2,MT-CO3,MT-CYB,MT-ND1,MT-ND3,MT-ND4,MT-ND5,MT-ND6
LIF		cytokine	Activated	3.994		5.01e-12	CEBPD,CXCL10,CXCL2,EGR1,ELF3,FOS,IL1B,JUN,JUNB,MT-ATP6,MT-CO1,MT-CO2,MT-CO3,MT-CYB,MT-ND1,MT-ND3,MT-ND4,MT-ND5,MT-ND6,PIM3,TNC	151 (22)
IL15		cytokine	Activated	2.003		5.99e-07	ANXA1,CD46,CD55,CXCL10,CXCL2,DDT,DUSP5,FKBP1A,IFIT1,IL1R1,IL32,JUN,JUNB,MSLN,NFKBIA,PDCD5,RAC2,RBBP8,SERPINE1,TNFSF10,UPP1,ZFP36	210 (25)
BMP7		growth factor	Activated	2.2		0.0016	CEBPD,COL5A2,DUSP1,F3,GLUL,ID1,IGFBP3,IGFBP6,IL1B,SERPINE1	190 (19)
IFNG		cytokine	Activated	3.753		2.13e-31	ALDH1A3,ATF3,ATP1B1,AZGP1,BAX,C3,CCL20,CD55,CEBPD,CFB,CFTR,CLIC4,COL5A2,CP,CXCL1,CXCL10,CXCL17,CXCL2,CXCL3,CXCL5,CXCL6,CYBA,DDX5,DUOX2,DUOXA2,DUSP1,DUSP5,EGR1,F3,FKBP1A,FOS,FTL,GDF15,GLUL,HLA-C,HSPA5,ID1,IDO1,IER2,IFIT1,IFIT2,IFNGR1,IL1B,IL1R1,IL32,INSR,JUN,JUNB,KLF6,KRT14,LCN2,LGALS3,MMP10,MT2A,MUC1,MUC4,NEAT1,NFKBIA,NFKBIZ,PAPPA,PHLDA1,PIGR,PIM3,PLA2G2A,PLAAT4,PLAU,POMP,PSME1,RAC2,RARRES1,RHOB,…	172 (17)
TBK1		kinase	Activated	2.518		0.000696	CXCL10,CXCL2,CXCL3,IFIT1,IFIT2,IL1B,NFKBIZ	153 (20)
TFPI2	0.439	other	Activated	2		0.000251	ATF3,CXCL10,CXCL2,JUNB	49 (3)
IFNA2		cytokine	Activated	2.079		1.06e-08	ANXA1,BAX,CXCL10,HLA-C,IDO1,IFI27L2,IFIT1,IFIT2,IL1B,MET,MT-ATP6,MT-CO2,MT2A,PLAAT4,PSME1,SAMD9,TGM2,TNFSF10	124 (16)
FOXO3		transcription regulator	Activated	2.207		2.13e-08	ANXA1,BAX,CCN1,CDC42EP3,CXCL10,EGR1,FOS,GLUL,ID1,IL1R1,JUNB,LCN2,MET,NFKBIA,PLAU,PRDX5,SERPINE1,SLC40A1,TGFB2,TNFSF10,TXNIP	206 (23)
HGF		growth factor	Activated	2.137		1.34e-07	ACKR3,ATF3,CCN1,CD46,CXCL2,EGR1,ELF3,F3,FOS,ID1,IGFBP3,IL1B,ITGB8,LCN2,MET,MMP10,PHLDA1,PHLDA2,PLAU,RHOB,S100A9,SERPINE1,TGFB2,TIMP3	190 (22)
CD40		transmembrane receptor	Activated	2.498		5.38e-07	BAX,CALR,CXCL10,DUSP1,F3,FOS,HSP90B1,HSPA5,IL1B,JUN,LGALS3,MET,NFKBIA,SERPINE1,TNFSF10	121 (18)
NONO		transcription regulator	Activated	2.619		0.00235	CXCL10,IDO1,IFIT1,IFIT2,SAMD9,SAMD9L,TNFSF10
EGF		growth factor	Activated	3.417		2.82e-23	ATF3,B4GALT5,CCL20,CCN1,CEACAM7,CEBPD,CLDN7,CXCL1,CXCL2,CXCL5,CXCL6,DDX5,DUSP1,DUSP5,EGR1,ELF3,F3,FOS,FST,GDF15,ID1,IER2,IGFBP2,IGFBP3,IL1B,IL1R1,JUN,JUNB,KRT16,KRT5,LCN2,MET,MMP10,MT-CO2,MUC1,MUC4,PDPN,PHLDA2,PLAU,RHOB,S100A10,S100A7,S100A9,SERPINE1,TFPI2,TGM2,TIMP3,TNC,XIST,ZFP36	210 (20)
NR5A2		ligand-dependent nuclear receptor	Activated	2.025		2.93e-07	C3,CEBPD,CXCL10,FOS,IL1B,IL32,JUN,JUNB,MMP7,SAA1,TGFB2,TNFSF10	158 (20)
EDN1		cytokine	Activated	2.534		3.09e-08	ANXA1,CCN1,EGR1,FOS,FST,GRN,HSPA5,INSR,JUN,JUNB,MMP7,PLAU,SERPINE1,TGM2,TIMP3,TNC	194 (19)
THBS4		other	Activated	2.176		9.5e-05	CALR,CXCL10,HSPA5,TGFB2,TNC	66 (7)
SPIB		transcription regulator	Activated	2		0.0123	APOE,ATF3,EGR1,KLF6,PRDX5
IL6		cytokine	Activated	2.291		2.11e-24	ANXA1,APOE,ATF3,BAX,C3,CCL20,CD46,CEBPD,CFH,CP,CXCL1,CXCL10,CXCL2,CXCL3,CXCL5,CXCL6,DUSP1,EGR1,F3,FOS,GLRX,HSPA5,ID1,IDO1,IFIT1,IFIT2,IGFBP3,IGFBP6,IL1B,IL1R1,JUN,JUNB,KRT14,LCN2,LGALS1,MET,MMP10,MMP7,MT2A,MUC1,NFKBIA,PLA2G2A,PLAU,PPBP,PSME1,S100A7,S100A9,SAA1,SAA2,SERPINE1,SLC12A2,SLC40A1,STEAP4,STOM,TGM2,TNC,TNFSF10	145 (16)
IRF5		transcription regulator	Activated	2.193		0.00135	BAX,CXCL10,CXCL2,IFIT1,IFIT2,TNFSF10	141 (19)
TNFSF11		cytokine	Activated	2.131		3.61e-10	CXCL3,DUSP1,F3,FOS,GLRX,GRN,IL1B,JUN,JUNB,MT-CO1,MT-CO3,MT-CYB,MT-ND4,NFKBIA,NFKBIZ,RHOB,SAA1,SAA2,SERPINB5,SERPINE1,TNIP1	183 (20)
OSM		cytokine	Activated	2.818		6.69e-28	AKR1C1/AKR1C2,AKR1C3,ANXA1,ATF3,CCL20,CDA,CEBPD,CLDN4,CST6,CXCL1,CXCL10,CXCL2,CXCL3,CXCL5,CXCL6,EGR1,F3,FOS,GLUL,GPNMB,HLA-C,HSPA5,ID1,IFNGR1,IGFBP3,IGFBP6,IL1B,IL32,JUN,JUNB,KLK7,KRT16,LCN2,LITAF,MLLT11,MMP10,MT2A,PDPN,PIGR,PLAU,POLR2L,RAB31,S100A7,S100A8,S100A9,S100P,SAA1,SERPINE1,SLPI,TIMP3,TNC,ZFP36	160 (20)
EHMT1		transcription regulator	Activated	2.333		3.05e-05	C3,CEBPD,CP,HES2,LCN2,MSLN,MUC1,RARRES1,SAT1
TGFB3		growth factor	Activated	2.923		4.27e-05	CCN1,CD46,FOS,JUN,MMP10,PLOD2,SERPINE1,TIMP3,TNC	157 (18)
IL1B	-0.47	cytokine	Activated	3.372		9.24e-35	AKR1B1,ANXA1,APOE,ATF3,BAX,C3,CCL20,CD55,CEBPD,CFB,CFTR,CP,CXCL1,CXCL10,CXCL2,CXCL3,CXCL5,CXCL6,CYBA,DDX5,DUSP1,DUSP5,EGR1,ELF3,F3,FOS,FST,GDF15,GRN,H1-10,HSPA5,IDO1,IER2,IFIT1,IFNGR1,IGFBP3,IGFBP6,IL1B,IL1R1,IL32,INSR,IRAK3,ITGB8,JUN,JUNB,KRT5,LCN2,MMP10,MMP7,MT-CO2,MT2A,MUC1,MUC4,NEAT1,NFKBIA,NFKBIZ,PAPPA,PDPN,PHLDA1,PIGR,PIM3,PLA2G2A,PLAU,RAC2,RHOB,S100A10,S100A6,S100A8,S100A9,SAA1,SAA2,SAT1,S…	173 (17)
TGFB2	0.365	growth factor	Activated	2.387		0.000216	CD46,EGR1,FOS,MUC4,PLOD2,S100A8,SERPINE1,TGFB2	188 (20)
ELK1		transcription regulator	Activated	2.143		8.37e-05	CCL20,EGR1,FOS,JUN,JUNB,MUC4,ZFP36	192 (23)
NEDD9		other	Activated	2.449		0.00143	ELF3,FOS,GDF15,PLOD2,SERPINE1,TXNIP	110 (7)
CALCA		other	Activated	2.33		0.000857	CYBA,FOS,GOLGB1,IFNGR1,JUNB,LGALS1,NDRG2,NFKBIA,SERPINE1	187 (22)
C5		cytokine	Activated	2.159		2.26e-11	ATF3,CD46,CD55,CXCL1,CXCL10,CXCL2,CXCL3,EGR1,F3,GDF15,HSPA5,IL1B,MET,NFKBIA,SERPINE1,ZFP36	173 (21)
IFNA1/IFNA13		cytokine	Activated	2.163		0.0012	CXCL10,IFIT1,IFIT2,IL1B,PLAAT4	153 (21)
TFE3		transcription regulator	Activated	2.433		0.000188	MT-ATP6,MT-CO1,MT-CYB,MT-ND1,MT-ND5,SERPINE1
PDX1		transcription regulator	Activated	2.245		2.39e-10	AKR1B1,ATF3,CXCL2,DUSP5,EGR1,ERO1A,F3,GRN,HSPA5,ID1,IGFBP3,IL1B,JUN,JUNB,KLF6,MT-ND1,PRSS23,TXNIP	179 (17)
IL17F		cytokine	Activated	2.008		9.1e-08	CCL20,CXCL1,CXCL10,CXCL2,CXCL3,CXCL5,CXCL6,IL32	155 (18)
TLR3		transmembrane receptor	Activated	2.546		3.99e-13	ATF3,C3,CCL20,CFB,CXCL10,CXCL2,CXCL3,DUSP1,FOS,ID1,IFIT1,IFIT2,IL1B,JUNB,LCN2,NFKBIZ,PHLDA1,PLAU,RHOB,S100A8,SERPINE1,SLPI,TNC,TNFSF10	173 (20)
cytokine		group	Activated	2.439		5.06e-12	BAX,CCN1,CXCL1,CXCL3,DUSP1,EGR1,F3,FOS,IDO1,IGFBP2,JUN,PLAAT4,PLAU,SAA1,SAA2,SERPINE1,TGFB2,UPP1	163 (13)
Ngf		group	Activated	2.256		6.46e-05	DUSP1,EGR1,FOS,IER2,JUN,SERPINE1,TGFB2	159 (24)
Hdac		group	Inhibited	-2.992		0.000109	ATF3,DKK3,EGR1,FOS,IGFBP3,IL1B,JUN,KLF6,TNFSF10,TXNIP	197 (24)
PSMB11		peptidase	Inhibited	-3.825		1.54e-10	CLDN4,CLDN7,CXCL17,CXCL3,CXCL6,LGALS3,MT-ATP6,MT-CO1,MT-CO3,MT-ND1,MT-ND5,MT-ND6,RHOB,TGFB2,TNFSF10
CAB39L		kinase	Inhibited	-2.646	bias	7.55e-07	ATP5F1E,ATP5ME,COX17,COX7C,NDUFS5,UQCR11,UQCRQ
SIRT3		enzyme	Inhibited	-2.559		6.29e-12	BAX,HSPA5,IL1B,MT-ATP6,MT-CO1,MT-CO2,MT-CO3,MT-CYB,MT-ND1,MT-ND3,MT-ND4,MT-ND5,MT-ND6	157 (15)
FLCN		other	Inhibited	-2.782		2.52e-06	ACKR3,CEACAM6,DUSP5,GPNMB,MT-ATP6,MT-CO1,MT-CO2,MT-CYB,MT-ND1,MT-ND5,SERPINE1	11 (2)
SETX		enzyme	Inhibited	-2	bias	0.000251	KRT16,KRT6A,KRT6B,KRT75
Alpha catenin		group	Inhibited	-2.17		9.95e-13	COL5A2,CXCL10,CXCL2,CXCL6,IGFBP2,IGFBP6,IL1B,KRT6B,NFKBIA,NFKBIZ,PLAU,S100A8,S100A9,SAA1,STEAP4,TGM2,TNC	179 (13)
VCAN		other	Inhibited	-2.384		1.85e-12	APOE,C3,CCL20,CXCL2,CXCL3,CXCL6,CYBA,F3,FST,IFIT1,IFIT2,IL1B,LCN2,LGALS3,MSLN,NFKBIA,PLA2G2A,PLAU,PRDX5	157 (19)
NCOR1		transcription regulator	Inhibited	-2		0.00246	CXCL10,DUSP1,IFIT2,IL1B,PLA2G2A,UQCRQ	115 (19)
GMNN		transcription regulator	Inhibited	-2		0.0275	DUSP1,DUSP5,EFEMP1,TGFB2
SETD2		enzyme	Inhibited	-2		0.00334	CCN1,JUN,RHOB,SERPINE1
COL18A1		other	Inhibited	-2.228		3.76e-06	F3,FOS,ID1,JUN,JUNB,PDCD5,PLAU,SERPINE1,VDAC1	179 (20)
TARDBP		transcription regulator	Inhibited	-2.236		6.46e-05	C3,CFTR,IL1B,LCN2,MT-ND3,MT-ND6,SQSTM1
TFRC		transporter	Inhibited	-2.772		3.11e-05	ATF3,ERO1A,FOS,FTL,HSPA5,JUN,TGFB2,TNFSF10
miR-155-3p (miRNAs w/seed UCCUACA)		mature microRNA	Inhibited	-2.236	bias	0.032	CXCL10,F3,GOLM1,IDO1,IFIT1
miR-148a-3p (and other miRNAs w/seed CAGUGCA)		mature microRNA	Inhibited	-2.137	bias	0.0306	B4GALT5,DUSP1,HLA-C,KLF5,KLF6,MMP10,SMS,VMP1
miR-125b-5p (and other miRNAs w/seed CCCUGAG)		mature microRNA	Inhibited	-2.359	bias	0.0461	BAX,H1-10,H3-3A/H3-3B,ID1,IER2,IGFBP3,IL1B,JUN,PIGR
miR-2392 (miRNAs w/seed AGGAUGG)		mature microRNA	Inhibited	-2.258	bias	0.000688	MT-CO1,MT-CO2,MT-CYB,MT-ND4,MT-ND5,PLA2G2A,UBL5,VMP1
mir-2392		microRNA	Inhibited	-2.228		2.56e-08	MT-CO1,MT-CO2,MT-CYB,MT-ND4,MT-ND5
miR-199a-5p (and other miRNAs w/seed CCAGUGU)		mature microRNA	Inhibited	-2.35	bias	3.25e-05	BCAM,C3,CCNL1,CSTB,HSPA5,ITGB4,KLK7,LCN2,MACC1,MMP7,MUC4,PDPN,PIGR,SAMD9L,TGFB2
miR-4696 (miRNAs w/seed GCAAGAC)		mature microRNA	Inhibited	-2	bias	0.0254	IGFBP3,SLC26A4,STEAP4,VMP1
miR-5584-3p (miRNAs w/seed AGUUCUU)		mature microRNA	Inhibited	-2	bias	0.00602	CALR,CCNL1,CXCL1,CXCL2
miR-659-5p (miRNAs w/seed GGACCUU)		mature microRNA	Inhibited	-2	bias	0.0356	KLF6,NCOA7,SYT8,TGFB2
CBX5		transcription regulator	Inhibited	-2.53	bias	1.12e-05	AGR2,AKR1C3,CXCL5,IFIT2,LCN2,MMP7,PLAAT4,PRSS23,S100P,TXNIP
SOCS1		other	Inhibited	-3.104		6.46e-07	BAX,CXCL10,CXCL2,DUSP1,FOS,IFIT1,IFIT2,IL1B,JUN,MUC1,TGM2,TXN	148 (20)
DNASE2		enzyme	Inhibited	-2.219	bias	6e-05	CP,CXCL10,CXCL2,GPNMB,TNFSF10
DUSP1	0.321	phosphatase	Inhibited	-2.029		3.67e-11	CCL20,CFB,CXCL1,CXCL10,CXCL2,CXCL3,DUSP1,GDF15,IFIT1,IFIT2,IL1B,IRAK3,JUN,S100A9,SERPINE1,TGFB2,ZFP36	169 (20)
SOX1		transcription regulator	Inhibited	-2	bias	0.0181	DUSP1,DUSP5,EFEMP1,TGFB2
S100A8	0.309	other	Inhibited	-2.067		3.84e-08	ATF3,CCL20,CP,CXCL10,CXCL2,CXCL3,IDO1,IL1B,ITGB4,MMP7,NFKBIA,PHLDA1,PLAU,S100A8,TXNIP	181 (19)
LAMA4		enzyme	Inhibited	-2.236		0.0123	COL5A2,GSTK1,IL1R1,ITGB8,MET
SOCS3		phosphatase	Inhibited	-2.264		3.96e-05	ATF3,CXCL10,EGR1,FOS,IFIT1,IFIT2,IL1B,JUN	177 (24)
APOE	0.43	transporter	Inhibited	-2.133		1.58e-12	APOE,ATF3,BAX,BCAM,CALR,CCN1,COMMD6,CXCL3,CXCL6,EGR1,F3,FOS,GLUL,HSP90B1,HSPA5,IGFBP6,IL1B,INSR,JUN,LCN2,PHLDA1,PLAU,S100A8,S100A9,SERPINE1,TNIP1,TXNIP	169 (18)
RB1		transcription regulator	Inhibited	-2.013		3.19e-11	ATF3,ATP1B1,BAX,CAP1,CCL20,CCNL1,CLIC4,COX17,CXCL2,CXCL3,DUSP1,EGR1,F3,FOS,FST,ID1,IFNGR1,JUN,JUNB,KRT5,MET,NFKBIA,PRSS23,RHOB,SERPINE1,TGFB2,TOMM7,UQCRQ,VDAC1,ZFP36	192 (15)
TREX1		enzyme	Inhibited	-2.726		2.78e-10	CD47,CFB,CFH,CXCL10,GSN,IFIT1,IFIT2,NCOA7,PSME1,S100A6,SAMD9,SAMD9L,TXN,TXNIP	44 (4)
STAG2		other	Inhibited	-2		0.00259	CXCL10,IFIT2,SAMD9,SAMD9L
MEOX2		transcription regulator	Inhibited	-2.121		4.92e-08	CCL20,CXCL1,CXCL2,CXCL3,CXCL6,F3,ID1,MMP10	109 (7)
MNT		transcription regulator	Inhibited	-2.236	bias	0.0012	ATP1B1,CXCL17,ID1,KLF6,TXNIP
SOX3		transcription regulator	Inhibited	-2		0.0244	DUSP1,DUSP5,EFEMP1,TGFB2
TAL1		transcription regulator	Inhibited	-2		0.00116	AZGP1,C3,HLA-C,JUN,MSLN,MUC1,MUC16,NFKBIZ,PLA2G2A,TNFSF10	21 (2)
SIRT1		transcription regulator	Inhibited	-2.25		0.0451	BAX,ERO1A,HSPA5,ID1,IL1B,LGALS3,MT-CO1,SERPINE1,SLC12A8,TIMP3,TMPRSS4
EPCAM		other	Inhibited	-2.449		1.48e-06	ATF3,EGR1,FOS,HMGA2,ID1,JUN	180 (17)
SIN3A		transcription regulator	Inhibited	-2		0.00186	INSR,KLF6,S100A9,SERPINE1,TXNIP	110 (6)
miR-6740-3p (miRNAs w/seed GUCUUCU)		mature microRNA	Inhibited	-2.449	bias	0.013	CXCL17,DST,DUSP1,PTMS,SERPINE1,TC2N
SAFB		other	Inhibited	-2.121		8.04e-07	CXCL10,FOS,HLA-C,JUN,RPL35A,S100A8,S100P,TNFSF10	84 (7)
SIGLEC8		transmembrane receptor	Inhibited	-2.449	bias	1.09e-06	ATP5MJ,ATP5MK,BAX,CSTB,FTL,POLR2L,UQCRQ
Histone h2a		group				0.000551	EGR1,HMGA2,IGFBP2,JUN
Ap2		group				0.00011	C3,IFNGR1,MT-CO2,MT2A,SAA1
Irp		group				0.00953	FTL,SLC40A1
CSDE1 HNRNPD PABP PAIP1 SYNCRIP		complex				0.0137	FOS
PDK		group				0.0406	IL1B
Cop9 Signalosome		complex				0.0273	JUN
Ggtase I		complex				0.0406	CCN1
Ppar		group				0.00948	CYBA,PLA2G2A,SERPINE1	116 (5)
Collagen type II		complex		0.333		7.2e-09	CCL20,CXCL1,CXCL2,CXCL3,CXCL5,IL1B,IL1R1,MMP7,TNFSF10	160 (19)
opioid receptor		group				0.0273	TXN
CARD9		other		0.747		8.19e-05	C3,CXCL10,CXCL2,CXCL3,IL1B	167 (16)
ELF3	0.715	transcription regulator		0.626		1.04e-05	CCL20,CLDN7,ELF3,MET,MMP10,TIMP3	88 (7)
GPSM3		other				0.0137	IL1B
C1QTNF12		other				0.0406	IL1B
PARPBP		other				0.0363	PLOD2,TNC
ADRA1		group				2.51e-05	EGR1,FOS,JUNB	196 (24)
CSF2RB		transmembrane receptor				0.0018	FOS,JUN,JUNB	155 (21)
AMOT		other				0.0406	CCN1
BIRC3		enzyme				0.00472	CXCL1,IL1B,NFKBIA	158 (14)
Agtr1b		G-protein coupled receptor				0.00635	F3,FOS	140 (13)
MEG3		other				0.0153	GDF15,JUN
Ren2		peptidase				0.0249	CYBA,MT-CO1
Sos		group				0.000117	AKR1C3,ALDH1A3,FOS,KLF6,KRT13,MET,MMP10,PDPN,PHLDA1,PLAU,SLPI	165 (19)
Pdgfr		group				0.0133	EGR1,TNC
JAK		group				0.0211	CXCL10,IFIT1,IFIT2
Creb		group		1.767		2.06e-05	ATF3,BCAS1,CCN1,CEBPD,CXCL10,DUSP1,EGR1,FOS,IL1B,JUN,JUNB,MALAT1,MT-ND3,MT-ND5,MUC4,TGFB2	207 (22)
Pkg		group		1		0.000251	EGR1,FOS,JUN,TXN	168 (22)
PI3K (complex)		complex		1.855		6.88e-09	ATF3,CD55,CXCL10,DUSP1,FOS,IFIT1,IGFBP2,IL1B,JUN,LCN2,MMP10,MT-CO1,MT2A,MUC4,NFKBIA,RHOB,SERPINE1,TGM2,TNFSF10,TXNIP	210 (21)
Ggt		group				0.0137	SLC7A5
Tgf beta		group		1.112		1.04e-10	ATP1B1,CCN1,CXCL10,CXCL17,CXCL2,CXCL3,FOS,FST,HES2,ID1,IDO1,IGFBP3,IL1B,IL32,JUN,JUNB,KRT16,MET,MMP10,MMP7,MUC1,MUC4,PLAU,PPBP,RHOB,SERPINE1,TIMP3,TNFSF10	182 (20)
ERK1/2		group		1.704		1.56e-12	AKR1C3,BAX,C3,CALR,CCL20,CXCL1,CXCL10,CXCL3,CXCL5,CXCL6,DUSP1,EGR1,F3,FOS,HSPA5,ID1,IFIT1,IGFBP3,IL1B,JUN,JUNB,MMP10,PLAU,S100A6,SERPINE1	176 (17)
Nos		group				0.0199	EGR1,FOS
Hsp27		group				0.0282	BAX,FOS,PLA2G2A
CaMKII		complex				0.00326	FOS,IL1B,INSR	163 (23)
Gsk3		group		-0.147		0.0244	FOS,GDF15,IL1B,JUN
MAML		group				0.0273	IL1B
Ras homolog		group				0.00284	EGR1,FOS,PLAU	148 (19)
EGFR ligand		group				0.0273	MUC1
STAT		group				0.0152	CEBPD,FOS,JUNB
RNA polymerase II		complex				5.08e-07	C3,CXCL2,DUSP1,FOS,GDF15,ID1,IFNGR1,IGFBP3,IL1B,JUN,JUNB,NFKBIA,RBBP8,RPL12,SFN,TXN,XIST	179 (11)
Calcineurin A		group				0.0112	FOS,INSR,JUN
ADCY		group				0.00419	FOS,IL1B,TXN	197 (25)
IFN alpha/beta		group		1.947		0.000136	BAX,CXCL10,IDO1,IFIT2,MMP10,SLPI,TNFSF10	154 (19)
calpain		complex				0.0458	HSPA5,NFKBIA
CD3		complex		1.565		1.62e-13	ANXA1,CCL20,CXCL10,CYBA,DDT,FKBP1A,FOS,FTL,GOLGB1,HINT1,HSP90B1,HSPA5,IFIT1,IFNGR1,IGFBP6,IL1B,IL1R1,IL32,JUN,JUNB,KLK7,KRT14,MSLN,MT-CO1,NFKBIA,PDCD5,RAC2,RBBP8,RPL35A,SLPI,SMS,STOM,TFPI2,TGM2,TNFSF10,UQCR11,ZFP36	138 (22)
NFkB (family)		group		0.063		0.0005	CXCL10,IL1B,IL1R1,SQSTM1,TNFSF10	97 (7)
Hsp70		group				0.0329	CXCL3,IL1B,NFKBIA
Pka		complex		1.491		2.95e-05	APOE,BAX,CXCL10,DUSP1,EGR1,FOS,JUN,JUNB,KLF6,MUC4	181 (22)
RAS		group		0.622		4.06e-09	B4GALT5,CLDN4,CXCL10,EGR1,FOS,IL1B,JUN,MET,MUC4,PLAU,SERPINE1,TFPI2,TGM2,UPP1	188 (22)
Ubiquitin		group				0.00868	HSP90B1,HSPA5,TNFSF10	108 (11)
Tnf receptor		group				0.00326	C3,CCL20,SERPINE1	141 (15)
Fgfr		group				0.0276	FOS,HSPA5
Fibrinogen		complex		1		0.000174	CXCL1,CXCL3,F3,IL1B	167 (17)
nicotinic acetylcholine receptor		complex		1		1.18e-06	FOS,ID1,JUN,JUNB	144 (17)
Fibrin		complex				0.00371	F3,PLAU,SERPINE1	158 (21)
Ikb		group				0.000298	CFB,CXCL3,HSPA5,KRT6B	86 (7)
Calcineurin protein(s)		complex		-0.951		0.000503	CXCL3,CYGB,DUSP1,EGR1,FOS,SERPINE1	161 (23)
Histone h3		group				3.28e-07	ACKR3,ATF3,BAX,CXCL10,EGR1,FOS,HSPA5,ID1,IGFBP2,IGFBP3,IL1B,JUN,MET,MUC4,NDUFS5,NFKBIA,RAB27B,RPL12,S100A8,S100A9,STOM,TNFSF10,UPP1	176 (17)
SERCA		group				4.98e-05	EGR1,JUN,ZFP36	133 (12)
Mek		group		1.026		1.62e-11	APOE,B4GALT5,BCAM,CPD,CXCL10,DUSP5,EGR1,F3,FOS,GDF15,HMGA2,ID1,IER2,IL1B,JUN,JUNB,MSLN,MUC16,PHLDA1,PHLDA2,SERPINE1,SLC6A14,STEAP4,TMEM106B,TSPAN1	146 (23)
Ck2		complex				0.000203	FOS,INSR,ZFP36	140 (18)
NFAT (complex)		complex				0.000477	ATF3,CYGB,F3,SERPINE1
Cbp/p300		group				0.0425	ID1,IL1B
Fgf		group				0.0103	FOS,JUN,JUNB
Vegf		group		1.4		7.57e-08	ACKR3,ATF3,BAX,CCN1,CD46,CXCL1,CXCL10,DUSP5,EGR1,F3,FST,ID1,IGFBP3,IL1R1,ITGB8,JUN,LCN2,MET,MMP10,PHLDA1,PHLDA2,PLAU,PLOD2,SFN,TNC	158 (18)
Smad2/3		group				0.000433	ID1,MMP10,SERPINE1,TGM2,TIMP3,TNC
C8		complex				0.000203	CXCL2,CXCL3,IL1B	81 (6)
IL-1R		group		1.062		6.02e-09	CCL20,CXCL1,CXCL2,CXCL3,CXCL5,IGFBP3,IL1B,MMP10,PLAU,SERPINE1	155 (21)
NMDA Receptor		complex				0.0249	ATF3,FOS
MSK1/2		group				0.000188	DUSP1,FOS	116 (7)
adenosine deaminase		group				0.0137	CXCL3
Mapk		group		1.215		2.78e-10	CLDN4,CXCL1,EGR1,F3,FOS,IL1B,IRAK3,JUN,JUNB,MMP10,MMP7,MUC4,PIGR,S100A8	147 (21)
L-type Calcium Channel		complex				0.000137	APOE,EGR1,FOS	147 (22)
Ciap		group				0.0425	CXCL2,IL1B
PLA2		group				0.0273	FOS
ETS		group				0.00371	EGR1,FOS,SERPINE1
growth factor receptor		group				0.0137	FOS
Akt		group		0.172		2.89e-16	ATP5F1D,B4GALT5,BAX,BCAM,CP,CPD,CXCL10,F3,FOS,GSTK1,IGFBP2,IL1B,IL1R1,IL32,INSR,JUN,LCN2,MSLN,MT-CO1,MT-CO2,MT2A,MUC1,MUC16,NFKBIA,RDH10,RHOB,SERPINE1,SLC6A14,SLC7A5,STEAP4,TMEM106B,TNC,TNFSF10	198 (20)
IRAK1/4		group				0.0137	IL1B
N-cor		group				0.0134	CXCL10,CXCL2,IGFBP3,IL1B,RHOB
cAMP-Gef		group				0.00377	CXCL5,PPBP
Cyp4a14		enzyme				0.000137	CXCL10,CXCL3,IL1B
Stat1-Stat3		complex				0.0406	FOS
Stat5 dimer		complex				0.0333	BAX,IGFBP3
NfkB1-RelA		complex		0.933		1.66e-05	CCL20,CXCL1,CXCL3,CXCL5,IL1B,LCN2
Smad3-Smad4		complex				0.0273	BAX
NfkB-RelA		complex				0.00472	CXCL3,IL1B,NFKBIA
Stat6 dimer		complex				0.0304	CXCL6,DUSP1
G protein beta gamma		complex				0.0406	CCN1
Smad2/3-Smad4		complex				0.0072	HMGA2,IGFBP3,SERPINE1
Ap1		complex		0.493		3.84e-08	ATF3,F3,FOS,HSP90B1,IGFBP3,IL1B,JUN,KRT6B,MET,MMP7,MT-CO2,MT2A,PLA2G2A,PLAU,SERPINE1	201 (20)
Integrin		complex				0.00151	FOS,JUN,TGFB2	177 (24)
Ige		complex		1.262		0.000241	ANXA1,C3,CXCL2,CXCL3,EGR1,GDF15,GSN,IL1B,JUNB,NFKBIA,PPIF,TNC,TNFSF10,VMP1	181 (19)
PYDC2		other				0.0273	IL1B
PLC		group				0.0249	CXCL10,FOS
Nr1h		group		-0.298		0.000332	APOE,ATP1B1,C3,CXCL1,CXCL10,IL1B,NFKBIZ,PLA2G2A,TIMP3	142 (21)
AMPK		complex		0.942		1.12e-07	BAX,CXCL10,EGR1,GSTK1,LITAF,MT-ATP6,MT-CO1,MT-CO2,MT-CYB,MT-ND1,OAT,SERPINE1	181 (24)
JUN/JUNB/JUND		group		-0.132		0.000477	C3,CCN1,FOS,JUN	90 (8)
Aspp		group				0.0137	BAX
Esr1-Estrogen-Sp1		complex				0.0406	FOS
Ifn gamma		complex		0.692		0.000385	BAG1,CXCL10,IL1B,IL32,PSME1,TGFB2,TNFSF10	159 (20)
Angiotensin II receptor type 1		group				0.0249	CXCL10,SERPINE1
SAA		group				0.0174	F3,IL1B,PLA2G2A
CRNDE		other				0.0131	DUSP5,IL1R1,RAC2
NPS		other				0.0273	FOS
UQCC3		other				0.000174	ATP1B1,ATP5F1D,ATP5F1E,ATP5ME,COX17,COX7C,NDUFS5,UQCR11,UQCRQ
F630028O10Rik		other				0.00787	CXCL2,IL1B
MIR100HG		other				0.0406	SERPINE1
Atg5		other				0.00272	BAX,SQSTM1
PRKAA		group				0.0417	BAX,CXCL10,DUSP1
VitaminD3-VDR-RXR		complex		1.491		0.000409	CST6,CXCL10,IGFBP3,IGFBP6,TGFB2
GC-GCR dimer		complex		0.916	bias	0.000722	ANXA1,DUSP1,NFKBIA,SLPI
SFTPA2		other				0.0273	HSPA5
HDL		complex				0.0399	ATF3,HSPA5,IL1B
PRC2		complex				0.00362	CEACAM6,CXCL1,IL1B,MMP7
EGOT		other				0.0276	CXCL10,TGFB2
NORAD		other		1.912		1.3e-06	CCN1,HSPA5,IGFBP3,IL32,JUN,JUNB,RHOB	82 (7)
GPX8		enzyme				0.000287	CXCL10,IL1B,ITGB4
C17orf98		other				0.0137	XIST
G-Actin		group				0.0137	JUN
IFN Lambda		group				0.00953	CXCL2,IL1B	70 (6)
Smad		complex				0.0458	ID1,SERPINE1
PKR dimer		complex				0.0137	ATF3
Raf		group				4.48e-05	EGR1,FOS,GDF15,HMGA2,IER2,JUN,PHLDA2	180 (25)
Retinoic acid-RAR-RXR		complex				0.000137	DUSP1,IGFBP3,TGFB2
IL12 (complex)		complex		1.24		3.45e-05	CCL20,CXCL10,CXCL6,FOS,IDO1,IFIT2,IFNGR1,IL1B,IL32,JUN,PLAU,SERPINB5	168 (20)
RNASEH2B		other		-1.835	bias	7.3e-10	CD47,CFB,CFH,CXCL10,IFIT1,IFIT2,IL1B,NCOA7,PSME1,S100A6,SAMD9,SAMD9L,TXN,TXNIP	43 (4)
ZNF426		transcription regulator				0.0137	XIST
CLEC10A		other		-0.762		0.00197	CXCL2,CXCL6,IL1B,S100A9
H1-6		other		1		0.0308	B4GALT5,FOS,GLUL,PHLDA1
ZBTB10		other		1.134		6.89e-05	ANXA1,CXCL10,CXCL3,CXCL5,IDO1,IFIT1,IFIT2,IL1B,IL32,SERPINE1	114 (7)
FFAR4		G-protein coupled receptor				0.0175	IL1B,INSR
INTS11		enzyme				0.0406	EGR1
CDK19		kinase		0.194		1.43e-09	ATF3,BAX,CXCL1,CXCL2,FST,ITGB4,JUN,KLF5,RPL36,SAT1,SFN,STOM,TXNIP,UPP1
trypsin		group				0.0133	F3,FOS
DOT1L		phosphatase				0.0363	IRAK3,RPL41
DGKE		kinase				0.00183	CD46,F3
IgG		complex		-1.105		2.8e-17	APOE,ATP1B1,C3,CALR,CEBPD,CLDN4,CXCL10,DUSP1,EGR1,FST,HSPA5,IER2,IL1B,ITGB8,JUNB,KLK7,KRT13,KRT16,LCN2,LGALS1,LGALS3,LGALS7/LGALS7B,NFKBIA,PDPN,PHLDA2,PPIF,SERPINE1,SLC40A1,TNC,TNIP1,ZFP36	180 (22)
FSH		complex		0.965		1.57e-05	BAG1,CD55,DUSP1,FOS,FST,ID1,IGFBP3,JUN,JUNB,LGALS1,MT2A,RAB31,RHOB,RPL39,SERPINE1,TFPI2,TGFB2,UPP1	137 (19)
GALNT14		enzyme				0.0406	FST
PLEKHM1		other				0.0273	SQSTM1
TRIM13		enzyme				0.0406	IFIT2
DGCR8		enzyme				0.0346	EGR1,FOS,TNC
ANKRD42		transcription regulator				0.00377	CXCL3,IL1B
RNASEL		enzyme				0.00161	IFIT2,IL1B,MT-ATP6,MT-CO2
ORMDL3		other				0.0394	CCL20,CXCL10
TRIM37		enzyme				0.00792	EGR1,IFIT2,SFN
IL23		complex				0.00455	CCL20,HSPA5,IL1B,S100A8	175 (17)
Tlr		group		1.789		0.000216	CXCL10,CXCL3,DUSP1,IDO1,IL1B,IRAK3,LCN2,NFKBIA	155 (22)
ISGF3		complex				0.0133	IFIT2,TNFSF10
STAMBPL1		enzyme				0.0137	DUSP1
BLVRA		enzyme				0.000203	CXCL10,JUN,TNFSF10	118 (11)
EOMES		transcription regulator		-1.387		0.0207	ANXA1,IGFBP3,PDPN,TFPI2,TNFSF10
TCHP		other				0.0273	SQSTM1
HTR7		G-protein coupled receptor				0.00635	FOS,IL1B	178 (21)
PHF1		transcription regulator				0.0492	BAX,SFN
TLR8		transmembrane receptor				0.0267	CXCL10,CXCL2,IL1B
IRF2BP1		transcription regulator				0.0163	ATF3,DUSP1,FOS
BDNF		growth factor		-0.61		2.09e-09	ACOT7,CCN1,CP,CYGB,DUSP1,EGR1,FOS,FTL,GLUL,HSPA5,IL1B,JUN,LCN2,LGALS1,MALAT1,PLXNB2,RPL35A,S100A10,S100A9,TGFB2,TXNIP,YWHAG	162 (19)
CPTP		transporter				0.0137	IL1B
SIGIRR		transmembrane receptor		-1.499	bias	1.17e-06	CXCL2,CXCL3,IL1B,IL1R1,S100A8,S100A9	136 (15)
SLC31A1		transporter				0.0137	MT-CO1
ZFAT		transcription regulator				0.0273	SQSTM1
CPT1C		enzyme				0.00953	MT-CO2,MT-CO3
EPB42		transporter				0.0273	CD47
TRIM50		other				0.0273	IFIT2
CLEC14A		other				0.00635	EGR1,IL1B	116 (7)
LGR4		transmembrane receptor		0.152		0.00455	CXCL10,GLUL,IL1B,OAT	78 (4)
ZNF346		other				0.0406	BAX
FAM168A		other				0.0273	NFKBIA
PNPLA2		enzyme		-0.808		0.00106	BAX,GSTK1,HSPA5,IL1B,INSR,TGFB2	195 (25)
PPT1		enzyme				0.00498	CXCL10,CXCL3
LINC01139		other				0.00787	EGR1,IGFBP3
RNF165		enzyme				0.0137	XIST
TET1		enzyme				0.0121	FOS,SFN,SLC40A1
RNF20		enzyme				0.0492	FOS,RHOB
CARD17		other				0.0137	IL1B
USP6		peptidase				0.0406	MMP10
NLRP2		other				0.0273	IL1B
ZNF549		other				0.0273	IL32
RHOJ		enzyme				0.0276	ANXA1,GSN
TIFA		other				0.00103	CXCL10,CXCL3,NFKBIA	168 (15)
IL1RL2		transmembrane receptor		1.387		1.83e-06	CCL20,CXCL1,CXCL10,CXCL2,S100A8	111 (10)
TFAP2D		transcription regulator				0.0137	MT2A
NPC1		transporter				0.0343	EGR1,LGALS3,S100A8,S100A9
SOCS2-AS1		other				0.0406	TNFSF10
PDLIM2		other		-1.342		0.00961	CCL20,IGFBP3,PHLDA1,SLC40A1,TXNIP
MT-TM		other				4.23e-05	MT-CO1,MT-CO2,MT-CYB,MT-ND1
SQSTM1	-0.441	transcription regulator		0.487		0.000792	CXCL10,CXCL2,IL1B,JUN,NFKBIA	149 (16)
OGA		enzyme		-0.073		1.8e-06	APOE,ATP5ME,AZGP1,BAX,CCL20,CD47,CD55,CLDN7,CXCL6,DST,GLUL,GSN,IGFBP3,JUN,PLAU,RHOB,S100A2,S100A6,TIMP3,TNC	181 (12)
EIF2A		translation regulator				1.62e-05	HSPA5,IGFBP2,IGFBP6,JUN,LCN2	96 (10)
RDH5		enzyme				0.0137	RDH10
Il1bos		other				0.0137	IL1B
C1QTNF1		other				0.0223	IL1B,SLC12A2
CBX7		other				0.0276	GDF15,PAPPA
MARCHF3		other				0.00183	CXCL1,NFKBIA
FOXL2		transcription regulator		1.783		2.42e-05	ATF3,ATP5F1E,CCL20,CXCL2,CXCL3,CXCL6,FOS,FST	111 (9)
CTSC		peptidase				0.00272	CXCL3,IL1B
NANOG		transcription regulator		1.414		0.00223	EGR1,FOS,FST,ID1,IFNGR1,LGALS1,S100A6,TGFB2	106 (3)
TTC5		other				0.0406	BAX
EBF3		transcription regulator				0.00161	CXCL17,CXCL3,CXCL5,IL32
DNAJA4		other				0.0137	APOE
MRTFB		transcription regulator		1.521		2.17e-09	CCN1,CDC42EP3,COL5A2,CXCL6,CYBA,DMKN,EGR1,ID1,LCN2,NFKBIZ,RAB27B,S100A8,S100A9,SERPINE1,SLPI,TGFB2	87 (7)
COLEC12		transmembrane receptor				0.0273	CXCL10
ADRM1		other				0.0406	NFKBIA
FA2H		enzyme				0.00635	CCN1,INSR
WWTR1		transcription regulator		-0.388		0.0013	CCN1,CXCL1,CXCL2,CXCL3,IL1B,ITGB8,SERPINE1	115 (11)
LRRC8E		ion channel				0.0406	CXCL10
ZNF581		transcription regulator				0.0137	IL32
FBXO25		enzyme				0.000188	EGR1,FOS	56 (5)
NEIL2		enzyme		-1		1.01e-07	C3,CCL20,CXCL10,CXCL2,CXCL3,CXCL6,IL1B,IL1R1,MT-CO2,MT-CO3	158 (14)
PELI3		enzyme				0.0137	IL1B
ARF4		enzyme				0.0406	CLDN4
APOL1		transporter				0.00039	CXCL2,IFNGR1,IL1B
IFNA10		cytokine				0.000835	CXCL10,IFIT1,PLAAT4
FENDRR		other				0.00183	CXCL10,IL1B	78 (7)
OPA1		enzyme		-1.091		0.000115	HSPA5,IL1B,S100A8,S100A9	158 (14)
IFNW1		cytokine				0.0304	CXCL10,PLAAT4
C9orf72		other				0.0333	GLUL,NEAT1
CYB561A3		enzyme		-1.067		9.17e-05	COTL1,DUSP5,FTL,MT2A
SLC22A5		transporter				0.00868	IGFBP3,JUNB,PLAU
IFNA21		cytokine				0.000835	CXCL10,IFIT1,PLAAT4
Fcer1		complex		0.985		0.000225	CXCL3,FOS,IDO1,IFIT2,IL1B,JUN	199 (28)
SRF-ELK1		complex				0.0137	FOS
MHC II		group				0.00283	DDX5,IL1B,RPS28,ZFP36
Gpcr		group				0.00183	FOS,JUN	182 (22)
IFNL2		other				0.0175	CXCL10,IFIT1
RNU1-1		other				0.00272	CXCL10,IDO1
RNASE2		enzyme				0.0141	CXCL10,CXCL5,PPBP
TET2		enzyme		-1.342		0.0489	CXCL6,IFIT2,IL1B,IL1R1,S100A8
IL17C		cytokine		0	bias	1.48e-06	CCL20,IL1B,LCN2,S100A7,S100A8,S100A9	132 (8)
POPDC2		other				0.0273	IL1B
ELOVL2		enzyme				0.00787	EGR1,IL1B
VSIG4		other				0.0273	IL1B
CMPK2		kinase				0.0137	IL1B
USP38		peptidase				0.00103	CXCL1,CXCL2,CXCL3	172 (15)
FGF21		growth factor		0.453		0.0116	EGR1,FOS,HSPA5,SERPINE1
SLC15A4		transporter				0.00588	IFIT1,IFIT2,IL1B	133 (17)
IL36B		cytokine		1.044		1.62e-05	CCL20,CXCL1,CXCL10,IL1B,NFKBIZ	137 (15)
BIRC6		enzyme				0.0406	BAX
BPIFA1		other		-0.132		2.26e-05	CCL20,CXCL2,CXCL3,IL1B
KLF17		transcription regulator				0.0199	ID1,TNFSF10
ZMPSTE24		peptidase		-1.969		0.00334	ATF3,CXCL2,CXCL3,IGFBP3	123 (9)
IPMK		kinase		1.961		0.000551	CCN1,FOS,JUN,JUNB	168 (21)
SUCNR1		G-protein coupled receptor				0.0304	COL5A2,IL1B
TRIM66		transcription regulator				0.0406	IFIT2
TMEM126A		other				0.0018	MT-ND3,MT-ND4,NDUFS5
CYB5R4		enzyme				0.0304	ATF3,HSPA5
BMPR1A		kinase				0.0252	ID1,SERPINE1,TGFB2
SPINDOC		other				0.00183	ALDH1A3,IL1B
AMBRA1		other				0.0153	SERPINE1,TGFB2
IL17R		complex		1.47		3.13e-10	CCL20,CXCL1,CXCL3,CXCL5,CXCL6,S100A7,S100A8,S100A9	133 (15)
IL17a dimer		complex		0.038		0.000251	CCL20,CXCL1,IL1B,LCN2	65 (4)
STAT1/3/5 dimer		complex				0.000515	MT2A,PLAU,TIMP3
FAT1		other				0.00211	IL1B,JUN,PLAU	166 (11)
CYLD		transcription regulator		-1.091		0.00259	IL1B,JUN,NFKBIA,SERPINE1	147 (23)
ABRAXAS2		other				0.0406	IL1B
CYBC1		other				0.0137	IL1B
RNASEH2A		enzyme				1.92e-05	ACKR3,CXCL10,DDX5,IFIT2,IFNGR1,NFKBIA
PRKAG3		kinase				1.03e-08	ACKR3,ATP1B1,CD55,EGR1,FTL,GLRX,GOLM1,HSPA5,ID1,JUNB,RPL12,SH3KBP1,SLC40A1,SMS,ZFP36
AKIP1		other				0.000559	BAX,NFKBIA
PHF8		enzyme				0.000203	ID1,IRAK3,TGM2
CCDC88A		other				0.00635	CXCL3,IL1B	120 (12)
PNPLA8		enzyme				0.000137	HSP90B1,HSPA5,PLA2G2A
MBTD1		other				0.0152	CXCL3,NFKBIA,XIST
RNF31		enzyme		0.447		7.06e-05	CCL20,CXCL1,CXCL10,CXCL2,CXCL3,CXCL6,IL1B	163 (16)
MAGEA2/MAGEA2B		other				0.0273	BAX
HRH3		G-protein coupled receptor		-1.98		0.000265	CXCL10,CXCL3,S100A8,S100A9,SLPI
PYDC1		other				0.0273	IL1B
TRIM38		enzyme				0.000663	CXCL10,IFIT2,IL1B	132 (19)
PARP14		enzyme				0.00953	CXCL10,F3
DCAF1		kinase		-1.067		0.000411	PPIF,TGM2,TNFSF10,TXNIP
HP1BP3		other				0.0406	IGFBP2
MYOC		other				0.00135	ANXA1,CLDN7,HSPA5,PHLDA2,RAB27B,UPP1
SLC5A8		transporter				0.00377	BAX,TNFSF10
LRRK2		kinase				0.00787	IL1B,SQSTM1	117 (9)
RND2		enzyme				0.0137	RHOB
NAALADL2		other				0.000203	AGR2,HSPA5,MMP7
ZNF451		enzyme				0.0406	SERPINE1
PRR7		other				0.0406	JUN
PCDH9		other				0.0273	BAX
POLR2M		other				0.0458	BAX,IL1B
HCAR1		G-protein coupled receptor				0.0113	IDO1,IL1B
DAGLA		enzyme				0.0137	IL1B
EDEM1		enzyme				0.0406	HSPA5
LRBA		other				0.0018	CXCL10,IFIT2,IL1B	98 (11)
ZNF710		transcription regulator				0.000411	CXCL10,IL1B,PPBP,TNFSF10
YOD1		enzyme				0.00039	CCN1,CXCL10,IFIT1	82 (9)
TMEM184A		other				0.0137	DUSP1
MARCHF2		enzyme				0.00635	CXCL10,IL1B	105 (12)
IGF2		growth factor		1.539		1.04e-07	DUSP1,EGR1,GRN,IER2,IGFBP2,IGFBP3,IGFBP6,JUNB,MMP10,NFKBIA,PHLDA1,RHOB,SAT1,SERPINE1	185 (22)
KDM2B		enzyme				0.0152	CXCL10,FOS,XIST
MT-TE		other				8.62e-14	MT-ATP6,MT-CO2,MT-CYB,MT-ND1,MT-ND4,MT-ND5,MT-ND6
MEMO1		other				0.00635	FOS,JUN	136 (11)
IKBIP		other		-0.728	bias	5.12e-07	CXCL1,CXCL2,IL1B,NFKBIZ	162 (13)
FCHSD2		other				0.0273	MET
SGF29		other				0.0273	HSPA5
SIRT6		enzyme		0		0.0189	IL1B,IRAK3,SLC40A1,TGFB2
ARHGAP24		other				0.0137	ITGB4
PSTPIP2		other				0.0137	IL1B
ZC3H10		other				0.00183	MT-CO1,MT-CO2
TRIM2		enzyme				0.00326	FTL,ITGB4,TXN
SLC7A2		transporter		-0.447		3.46e-07	CXCL10,CXCL2,CXCL3,CXCL6,IL1B
Collagen(s)		complex				0.00334	C3,CCN1,CD55,TNC
Fascin		group				0.0406	CCN1
KLHL15		other				0.0137	RBBP8
TAFA4		other				0.0406	IL1B
IFNA5		cytokine				0.000835	CXCL10,IFIT1,PLAAT4
RNF152		enzyme				4.98e-05	CXCL1,CXCL10,IL1B	122 (11)
SCARA5		transmembrane receptor				0.0273	CXCL10
1810019D21Rik		other				0.0475	FST,PLAU,S100A8
MACROD1		enzyme				0.0137	NFKBIA
C1QL1		other				0.0406	FOS
Histone h4		group				0.0171	CXCL10,CXCL3,FOS,IL1B,RPL12,TNFSF10
SOX14		transcription regulator				0.00246	CXCL10,CXCL5,TNFSF10
RNF138		enzyme				0.0425	CCL20,CXCL1
MTCH2		other				0.0406	MET
TLE3		other				2.42e-05	ATP5F1D,MT-ND1,MT-ND3,MT-ND4,MT-ND5,MT-ND6,UQCR11,UQCRQ
ADAMTS18		peptidase				0.00792	CLDN4,ITGB4,KRT14
NRAD1		other				0.00498	BAX,MET
IGF1R		transmembrane receptor		0.957		2.53e-10	ATP5F1D,BAX,EGR1,FOS,HSPA5,IGFBP2,IGFBP3,IL1B,KRT5,KRT6B,MT-ATP6,MT-CO1,MT-ND3,MT-ND4,PHLDA2,PLAU,RPL35A,RPS26,S100A10,TIMP3,TNFSF10,TXN	188 (22)
WLS		other				0.0333	CCL20,CXCL2
COX10		enzyme				0.0273	MT-CO1
TEX11		other				0.00111	BAX,FOS	108 (7)
TASL		enzyme				0.0458	IFIT1,IFIT2
USP50		peptidase				0.0273	IL1B
DUOX1		enzyme				0.000835	CCL20,CXCL6,IL1B	114 (7)
GSDMD		transporter				0.0273	IL1B
KDM4C		enzyme				0.0363	KLF5,PIM3
CIRBP		translation regulator				0.00111	CXCL2,CXCL3
NLRX1		other				0.0313	IL1B,IL1R1,NFKBIA
IFNA17		cytokine				0.0153	CXCL10,PLAAT4
potassium channel		group				0.000559	FOS,JUN	52 (7)
sGC		complex				0.00183	EGR1,FOS	185 (21)
GNRH		group		1.918		1.22e-05	ATF3,DUSP1,EGR1,FOS,IGFBP3,JUN	161 (21)
Laminin (complex)		complex				0.0211	PLAU,SERPINE1,TGFB2
ADRB		group		-0.777		4.44e-06	ATF3,BAX,CXCL10,CXCL2,FOS,GDF15,JUN,JUNB,NFKBIA,SLC40A1,SQSTM1	193 (20)
SRC (family)		group				0.0346	EGR1,ID1,MUC4
TCF/LEF		group				0.00284	IL1B,JUN,SERPINE1
LBH		transcription regulator				0.0273	IL1B
KMT5B		enzyme				0.00377	DUSP1,MT2A
ABCA4		transporter				0.000515	C3,CFB,CXCL10
Ribosomal Subunit 80S		complex				0.0406	EGR1
HMGXB4		other				0.00371	B4GALT5,KLF6,TGM2
TRIM25		transcription regulator				0.00039	BAX,IFIT2,SFN	128 (7)
LAYN		other				0.0273	XIST
CGAS		enzyme		0.933	bias	0.00161	CXCL10,IFIT1,IFIT2,IL1B	109 (17)
HDGF		growth factor				0.00377	IL1B,SERPINE1
SGPL1		enzyme				0.00528	BAX,HSPA5,IFIT1	116 (7)
SLC22A3		transporter				0.00111	S100A8,S100A9
TSHZ3		transcription regulator				0.0399	IER2,IGFBP3,TXNIP
SPHKAP		other				0.0273	IL1B
MASTL		kinase				0.0282	PAPPA,RAC2,SERPINE1
CP	0.748	enzyme				0.0406	SLC40A1
TRIM32		transcription regulator				0.0406	IFIT2
PYGO1		other				0.0273	XIST
SPDEF		transcription regulator		-1.463		8.79e-07	AGR2,CLDN7,COL5A2,DKK3,PLAU,SERPINB5,SERPINE1,SQSTM1,TNC
SMYD5		other				0.0273	CXCL10
PADI2		enzyme				0.00284	CXCL2,CXCL3,CXCL6	109 (7)
MFN2		enzyme				0.0276	BAX,IL1B
CLCN5		ion channel				0.0175	SLC34A2,TXN
OSCAR		other		0.707		1.54e-08	CCL20,CXCL1,CXCL2,CXCL3,CXCL5,IL1R1,MMP7,TNFSF10	166 (15)
TRIM67		other				0.0406	IFIT2
LGR5		transmembrane receptor				0.00284	AKR1C3,GLUL,OAT
ADH5		enzyme				0.0273	LGALS3
Atrial Natriuretic Peptide		group				0.0133	SERPINE1,TNC
DPH5		enzyme				0.0199	IL1B,NFKBIA
KLHL2		other				0.0406	JUN
RGMB		other				4.98e-05	CXCL2,CXCL3,LCN2	68 (5)
BATF2		transcription regulator				0.000188	CCN1,JUN
RNF43		enzyme				0.0273	GLUL
CLK1		kinase				0.0137	F3
HOXA6		transcription regulator				0.000203	CXCL10,CXCL17,PPBP
NLRP7		other				0.0137	IL1B
YARS2		enzyme				0.00103	MT-CO2,MT-CYB,MT-ND6
AMOTL1		other				0.0406	CCN1
LETM1		transporter				0.00111	MT-CO1,MT-ND6
SATB2		transcription regulator				0.000939	BAX,CXCL10,CXCL5,EFEMP1,IL32	126 (7)
ASH1L		transcription regulator				0.0406	IRAK3
KCTD10		ion channel				0.0137	RHOB
CLIC1		ion channel				0.0137	IL1B
NSD1		transcription regulator				0.0199	IRAK3,KLF6
IL33		cytokine		0.959		4.33e-14	ALDH1A3,APOE,ATP5MJ,ATP5MK,BAX,CSTB,CXCL1,CXCL10,CXCL2,CXCL3,FTL,IFNGR1,IL1B,IL32,IRAK3,ITGB4,JUNB,KRT5,LGALS1,MMP10,NFKBIA,NFKBIZ,POLR2L,S100A8,S100A9,SERPINE1,SLC26A4,TNFSF10,UQCRQ,VMP1,ZFP36	151 (17)
PFKP		kinase				0.0137	F3
BPIFB1		other				0.0492	JUN,NFKBIA
ZNF667		transcription regulator				0.0137	BAX
FGF14		growth factor				0.0137	FOS
CERK		kinase				0.00021	CCL20,CXCL1,CXCL2,PPBP,TNFSF10	97 (7)
HJV		transmembrane receptor				0.00498	ID1,SLC40A1	10 (3)
UNC93B1		other				0.00211	CXCL10,CXCL3,IL1B	129 (18)
SHARPIN		other				0.00126	CXCL10,CXCL6,IL1B	144 (18)
FBXO8		other				0.0137	XIST
SURF1		enzyme		-1	bias	3.13e-05	INSR,MT-CO1,MT-CO2,VDAC1
CTDSPL2		phosphatase				0.0273	ID1
STK40		kinase		-0.636		0.000624	APOE,CXCL1,CXCL5,IL1B,JUN,PDPN	119 (11)
FOXG1		transcription regulator				0.0175	FST,SERPINE1
TNFAIP8L2		other				0.0199	CXCL2,IL1B
TRIM36		enzyme				0.0406	IFIT2
TRPM3		ion channel				0.000559	EGR1,FOS
CKLF		cytokine				0.0406	BAX
CA4		enzyme				0.00652	HSPA5,KRT13,TMC5
DDX58		enzyme		1.729		0.000174	CCL20,CFB,CXCL10,CXCL5,IDO1,IFIT1,IFIT2,IL1B,TNFSF10	106 (18)
FAM3B		cytokine				0.00371	IGFBP3,LCN2,LGALS1
PRDM16		transcription regulator				0.0152	CXCL10,IFIT2,SERPINE1
MAVS		other		0.726		0.000514	CCL20,CFB,CXCL10,CXCL2,IDO1,IFIT1,IFIT2,IL1B	103 (18)
KLHL21		enzyme				2.57e-06	DUSP1,NFKBIA,NFKBIZ
GLIS2		transcription regulator				9.5e-05	C3,CXCL10,CXCL3,IL32,SERPINE1	82 (7)
MLXIP		transcription regulator				0.0273	TXNIP
NCEH1		enzyme				0.0273	HSPA5
DEPTOR		other				0.0113	CCL20,CXCL10
CRBN		enzyme		1.342		3.5e-06	HSPA5,IL1B,JUN,OAT,SMS	102 (9)
SDF4		other				0.000559	BAX,HSPA5	126 (7)
STING1		other		0.921		7.33e-06	BAX,CXCL10,CXCL2,HSPA5,IDO1,IFIT1,IFIT2,IL1B,LCN2,UPP1	138 (22)
LECT2		other		0.818		2.26e-05	C3,CXCL10,CXCL3,IL1B	130 (11)
PLAAT4	0.651	enzyme				0.0121	CXCL1,CXCL10,IFIT1
KDM4A		transcription regulator				0.00371	CXCL10,KLF5,PIM3
NSD2		enzyme				0.0163	BAX,FOS,JUN
PLA2G2D		enzyme				0.0133	IL1B,S100A9
TINCR		other				0.0425	FTL,S100A8
ZNF382		transcription regulator				0.00498	HMGA2,ID1
INAVA		other				0.0406	IL1B
MRGPRX1		G-protein coupled receptor				0.0273	EGR1
FANK1		transcription regulator				0.0137	JUN
TMEM106B	0.312	other				0.0273	SQSTM1
NAAA		enzyme				0.0406	IL1B
CTR9		other				0.0394	CLCA2,RAB31
TPSAB1/TPSB2		peptidase				0.00635	CXCL2,IL1B	119 (12)
SEMA7A		transmembrane receptor				0.0394	BAX,EGR1
SBDS		other				3.42e-06	AKR1C1/AKR1C2,AKR1C3,EGR1,FOS,HSPA5,ID1,MT2A,RAC2,TNC
DDX25		enzyme		0.6		0.0221	BAG1,GLUL,IGFBP3,NFKBIA,S100A10
ZNF395		transcription regulator				0.00272	IFIT1,IFIT2
WBP2		transcription regulator		-0.239		0.00267	ADGRF1,CXCL1,CXCL2,CXCL3,EGR1,IL1B,JUN	134 (10)
ZNF599		other				0.0406	IL32
LTBP4		growth factor				0.00498	ID1,TGFB2
LY6K		other				0.00787	PSCA,SERPINE1
NLRP11		other				0.00272	IFIT1,IFIT2	76 (7)
POU6F1		transcription regulator				0.0406	TMEM59
TLR7		transmembrane receptor		1.712		2.11e-06	ATF3,CCL20,CFH,CXCL1,CXCL10,CXCL2,CXCL3,IDO1,IFIT1,IL1B,IL1R1,JUNB,NFKBIA,PLAU	163 (21)
PACS2		other				0.000188	HLA-C,HSPA5
Plk		group				0.0273	CXCL10
BCR (complex)		complex		1.633		0.000567	ATF3,CALR,EGR1,FOS,HSP90B1,HSPA5,JUNB,RAC2,S100A10,TNIP1	168 (21)
26s Proteasome		complex		-0.022		0.00513	BAX,CXCL3,JUNB,SQSTM1,TGM2,TNFSF10,TXNIP	185 (20)
INK4		group				0.0273	TFPI2
HISTONE		group				0.00868	DKK3,MUC4,SLPI
CD80/CD86		group				0.00953	IDO1,IL1B
Growth hormone		group		1.504		6.75e-16	AKR1B1,APOE,C3,CEBPD,CXCL1,CXCL2,DDT,EGR1,FOS,GDF15,ID1,IGFBP2,IGFBP3,IGFBP6,IL1B,INSR,JUN,JUNB,MT-CO2,MT-CYB,MT-ND3,MT-ND5,NDRG2,NFKBIA,TNFSF10,TXNIP	178 (21)
Mir122a,b		group		0.03		0.000265	CXCL2,CXCL3,IDO1,IL1B,MMP10	154 (11)
CIP2A		other		-0.928		0.000316	CFB,GPNMB,RAB31,S100A16,SAT1,SLC12A8
IL26		cytokine				0.00635	CCL20,IL1B	78 (7)
ECD		transcription regulator				0.0406	HSPA5
PACS1		other				0.0175	CSTB,HSPA5
IFN type 1		group		1.938		6.85e-05	CXCL10,IDO1,IFIT1,IFIT2,PLAAT4,TNFSF10	117 (15)
Traj18		other				0.00953	CXCL2,CXCL3	94 (8)
MAC		complex		1.067		0.00082	AKR1C3,CXCL2,EGR1,ZFP36	103 (12)
Iga		complex				0.0333	CXCL10,IL1B
Par		group				0.0273	CCL20
IKKA/B		group				0.0273	IL1B
estrogen receptor		group		-0.193		1.06e-07	ANXA1,BAX,C3,CLDN4,CXCL1,EGR1,FOS,JUN,MT-CO2,MUC1,PLAU,SAT1,SERPINE1,TGFB2,TGM2,TIMP3,TNC	219 (22)
Lymphotoxin		complex				0.0333	CXCL10,IL1B
Endothelin		group				0.0249	FOS,JUN
CG		complex		1.454		2.14e-11	AKR1C3,BAX,CCL20,CEBPD,CFB,CXCL10,CXCL3,DUSP1,EFEMP1,EGR1,FAM3D,FOS,FST,HMGA2,IFNGR1,IGFBP2,IGFBP3,IL1B,JUN,JUNB,MMP10,PAPPA,PHLDA1,PLAU,S100A10,S100A6,TFPI2,TGFB2,UPP1	191 (21)
Ferritin		complex				0.0304	IL1B,NFKBIA
tryptase		group				0.00635	BAX,CXCL10
Collagen type I (complex)		complex		1.254		4.48e-05	APOE,BAX,MMP10,PLAU,PLOD2,S100A10,TNC	111 (10)
Lh		complex		0.511		9.42e-08	BAG1,CD55,DUSP1,EGR1,FOS,FST,JUN,JUNB,PIM3,RAB31,RHOB,RPL12,RPL35A,RPL39,RPLP2,RPS26,RPS28,TFPI2,TGFB2,UPP1	142 (18)
Pro-inflammatory Cytokine		group				4.83e-07	AKR1B1,APOE,CD47,CD55,F3,GLUL,HSPA5,LCN2,LGALS1	95 (7)
TH17 Cytokine		group				0.0406	LGALS1
PROTEASE		group				0.0273	F3
CLK		group				0.0273	F3
HMGA1		transcription regulator		1.944		0.000263	CCN1,EGR1,FOS,GSN,IER2,IGFBP3,INSR,JUNB,PHLDA2,RHOB	153 (9)
VTRNA2-1		other				0.0273	BAX
MEN1		transcription regulator				0.0329	FOS,IGFBP2,IL1B
RYR3		ion channel				0.0273	ATF3
RPL19		other				0.0273	CXCL10
EIF2AK3		kinase		1.258		4.97e-05	ATF3,CCL20,EGR1,ERO1A,HSPA5,IL1B,JUN,SQSTM1,TXNIP,ZFP36	187 (22)
TNFRSF4		transmembrane receptor				0.0492	CCL20,CXCL10
FZD9		G-protein coupled receptor				0.0223	CXCL10,CXCL6
PRKCD		kinase		0.59		2.58e-06	CCL20,CXCL10,FOS,GDF15,IL1B,IL32,JUN,JUNB,KLF5,KLF6,NFKBIA,SERPINE1,ZFP36	168 (19)
EIF2B5		translation regulator				0.00792	APOE,DUSP1,IL1B	116 (7)
IDH2		enzyme				0.00103	CLDN7,EGR1,TGFB2
ERVW-1		other				0.0304	CXCL1,HSPA5
OMG		G-protein coupled receptor				0.0273	FOS
ABCB4		transporter		-1.663		7.73e-06	CCL20,CXCL10,ELF3,LGALS3,SAA1,SERPINE1,TGFB2	159 (13)
ATP1A2		transporter				0.0406	FOS
POLG		enzyme				0.00197	CXCL2,IL1B,MT-CO2,MT-CO3
PRKDC		kinase				0.000722	APOE,EGR1,ITGB4,PIM3	126 (6)
Immunoglobulin		complex		-0.158		7.66e-16	APOE,ATP5F1D,BAX,C3,CALR,CCL20,CD46,CEBPD,CXCL1,CXCL10,CXCL2,CXCL3,CXCL5,CXCL6,CYBA,CYTOR,DUSP1,EGR1,F3,FOS,GPNMB,IDO1,IFIT1,IFIT2,IL1B,IL1R1,IL32,ITGB8,LCN2,LGALS1,LGALS3,NFKBIA,NFKBIZ,PHKG1,PLAU,PRDX5,RAB31,RAC2,S100A8,S100A9,SAT1,SLC3A2,SLC7A5,SQSTM1,TMEM106B,TNFSF10,TXN,TXNIP,UQCRQ	174 (20)
GRB2		other				0.0381	KRT14,PLAU,SPRR3
MRPL12		other		1.969	bias	2.34e-06	MT-CO1,MT-CO2,MT-ND1,MT-ND6
Pde4		group				0.0394	CXCL5,PPBP
STAT-1/2		group				0.0273	TNFSF10
lymphokine		group				0.0137	F3
Tnf (family)		group		1.926		4.91e-12	ATF3,CLDN4,CSTB,CXCL1,CXCL10,CXCL3,F3,FST,IL1B,IL1R1,IRAK3,JUN,LCN2,NFKBIA,SAA1,SERPINE1,SLPI,SPINT2,TGM2,TNIP1	145 (14)
mediator		complex				0.0137	FOS
Collagen type IV		complex				0.0333	PLAU,SERPINE1
INTERLEUKIN		group				0.0273	FOS
HLA-DQ		complex				0.00377	FOS,IL1B	145 (15)
Lectin		group				0.0137	F3
Ppp2c		group				0.0133	DUSP1,ID1
RAB7		group				4.98e-05	CXCL10,CXCL5,MET
Gap		group				0.0406	FOS
CSF		group		1	bias	1.44e-07	C3,CSTB,IL1B,IRAK3,SERPINE1,SLPI,SPINT2,TGM2,TNIP1
Rho gdi		group				0.0137	RHOB
PARG		enzyme				0.0333	GDF15,IL1B
ICAM1		transmembrane receptor		1.319		0.000939	CXCL2,CXCL3,FOS,IL1B,MMP10	171 (21)
ACKR2		G-protein coupled receptor				0.0297	CXCL10,IFIT2,IL1B
CNTF		cytokine		1.112		1.8e-06	ATF3,CEBPD,CLIC4,CP,EGR1,FOS,GPNMB,GRN,JUNB,LCN2,LGALS3,S100A6,SAA1,ZFP36	177 (21)
SRA1		transcription regulator				0.0333	CCL20,TGFB2
Inflammasome		complex				0.0406	IL1B
Inflammasome (Nalp3, Asc, Casp1)		complex				0.0273	IL1B
MAPK8IP1		other				0.00326	FOS,JUN,PLAU	144 (16)
MYO1C		enzyme				0.0273	GSN
TSIX		other				0.0406	XIST
EIF4G2		translation regulator				0.0363	JUN,KLF5
XDH		enzyme		-0.728		6.23e-07	CXCL3,DUSP1,F3,IL1B,INSR,PLAU,SERPINE1	178 (21)
SLC9A3R1		other		1.342		0.000265	CFTR,CXCL2,CXCL3,CXCL6,SLC34A2	144 (10)
GAB2		other				0.0112	FOS,GSN,SERPINE1
MAP2K4		kinase		1.474		0.0012	ATF3,CXCL10,FOS,JUN,PLAU	152 (17)
PLP1		other				0.00161	ATF3,CCL20,CXCL2,HSPA5	156 (16)
NFATC3		transcription regulator		1.982		0.0143	ATF3,F3,FOS,JUN
GRK2		kinase				0.000115	BAX,CD46,FOS,INSR	139 (20)
PMF1/PMF1-BGLAP		transcription regulator				0.0137	SAT1
CSNK1E		kinase				0.0406	SERPINE1
ZMAT3		other				0.0406	BAX
TEAD4		transcription regulator				0.0161	CCN1,COL5A2,JUN,JUNB,NFKBIZ
ASCL2		transcription regulator				0.00377	CXCL10,EGR1
MAX		transcription regulator				0.002	BAX,ID1,IL32,KLF6,RBBP8,TXNIP
SERPINC1		enzyme				0.00151	CCL20,F3,MMP7	122 (7)
IRS1		enzyme		1.11		0.0358	CEBPD,EGR1,FOS,FST,INSR
ZNF202		transcription regulator				0.00246	APOE,CALR,ZFP36
ARHGEF17		other				0.0137	FOS
NR1H3		ligand-dependent nuclear receptor		0.24		0.000102	APOE,ATF3,CD47,CD55,CFB,CXCL10,CXCL2,DHRS9,IFIT2,IL1B,NFKBIA,PLAU	168 (18)
AREG		growth factor		-0.055		3.42e-06	C3,CCL20,EGR1,ELF3,FOS,IFIT2,ITGB8,JUN,PLAU	154 (20)
RAB11FIP3		other				0.00111	FOS,JUN	110 (7)
RNF144B		enzyme				0.0406	BAX
ATXN2		other				0.0199	HSPA5,SQSTM1
CASQ1		other				0.0406	HSPA5
SRF		transcription regulator		1.056		2.47e-08	ATF3,CAP1,CEBPD,DMKN,DUSP5,EGR1,FOS,FST,GSN,IER2,JUN,JUNB,LCN2,MALAT1,NCOA7,PTMS,RAB27B,S100A8,S100A9,SLPI,TNC	129 (17)
SH3GLB1		enzyme				0.0273	SQSTM1
MAPK13		kinase				0.00326	EFEMP1,FOS,IL1B	159 (17)
NCOR2		transcription regulator				0.00161	C3,FOS,IL1B,JUN,PLA2G2A	180 (17)
ITGB2		transmembrane receptor		-0.447		0.000663	BAX,CXCL10,CXCL2,CXCL3,RAC2	168 (22)
RABGEF1		enzyme		0.956		5.94e-06	COX17,CXCL10,MT-ATP6,MT-CO2,MT-ND3,MT-ND4,MT-ND5
TSLP		cytokine		0.323		0.00276	IL32,KRT5,MMP10,SLPI,SQSTM1	148 (16)
RGS2		enzyme		-0.447		0.0119	CEBPD,F3,HSP90B1,IGFBP3,RAB31
E2F5		transcription regulator				0.0458	BAX,SERPINE1
TFAP2A		transcription regulator		1.019		5.24e-10	ANXA1,APOE,BAX,CXCL1,CXCL2,EFEMP1,IL32,KRT14,KRT5,MT2A,PLAU,PPBP,RAB27B,S100A9,SERPINE1
HOXA11		transcription regulator				0.0333	ANXA1,CD47
PRCC		other				0.0137	SERPINE1
EGLN		group		0.085		0.0247	DMKN,FTL,LCN2,S100A9,SAA1,SERPINE1
LEFTY2		growth factor				0.0273	MMP7
SCAP		other				0.0331	ATF3,ID1,LGALS3,SQSTM1
PGF		growth factor		0.151		1.92e-05	ATF3,CCL20,EGR1,FST,IL1B,SERPINE1	173 (19)
KL		enzyme		0.463		0.000156	ATF3,BAX,EGR1,HSPA5,MMP7,SLC34A2	179 (23)
PRRX1		transcription regulator				0.00635	FOS,TNC
DSG3		other				0.0406	KRT14
LYL1		transcription regulator				0.0249	EGR1,ID1
NFAT5		transcription regulator		0.26		6.19e-05	AKR1B1,CXCL10,CXCL3,F3,IFIT2,IL1B,LCN2,NFKBIA,TNC,TNFSF10	192 (23)
Pdi		group				0.0406	HSPA5
Betacatenin/TCF		complex				0.0175	JUN,MMP7
Cdk		group		1.231	bias	8.19e-05	CXCL10,CXCL2,DUSP1,PHLDA1,TXNIP	115 (7)
PI3K (family)		group		1.882		5.41e-09	AKR1C1/AKR1C2,CXCL1,CXCL10,FOS,HSPA5,IFIT1,IL1B,RDH10,SERPINE1,TGM2,TNC,TNFSF10,TXNIP	183 (25)
ALOX12		enzyme				0.0113	CXCL3,JUN
HDAC10		transcription regulator				0.00635	SQSTM1,TXNIP
IL23A		cytokine		0.762		0.00117	CXCL10,IL1B,S100A8,S100A9	158 (16)
SOX2		transcription regulator		-0.216		9.2e-09	ACKR3,ATF3,BCAS1,CCL20,CLDN7,CST6,CXCL10,CXCL3,CXCL5,DKK3,DUSP1,DUSP5,EFEMP1,ELF3,FOS,FST,GSN,JUN,KLF6,KRT14,KRT6A,SERPINE1,SLC12A2,SPRR3,TGFB2,TIMP3	172 (9)
FGFR4		kinase				0.0112	FOS,PLAU,SERPINE1
DYNLRB1		other				0.0137	SERPINE1
MAPK8IP2		other				0.0273	FOS
HMGCS2		enzyme				0.0406	KLF5
PTEN		phosphatase		1.539		1.57e-12	AKR1C3,ALDH1A3,ANXA1,ATF3,ATP5ME,BAX,C3,COL5A2,CST6,CXCL10,CXCL2,DKK3,DUSP1,F3,FOS,IGFBP2,IGFBP3,IGFBP6,IL1B,JUN,KLF5,KLF6,LGALS3,MET,MT-ATP6,MT-CO2,MT-CYB,MT-ND1,MT2A,PAPPA,PLAU,PLXNB2,PSCA,SAT1,SERPINE1,STOM,TAF13,TNFSF10	204 (21)
THPO		cytokine		0		0.003	BAX,CXCL1,FOS,IL1B,NFKBIA,NFKBIZ	152 (20)
HSPB1		other				0.00588	CXCL2,CXCL3,IL1B	162 (21)
VHL		transcription regulator				0.000721	CLDN4,DUOX2,F3,FTL,SEC61G,SLC40A1,TNFSF10,UQCRQ
IL17RD		other				0.00039	CXCL3,IL1B,S100A9	177 (19)
BMP10		growth factor		0.164		4.63e-05	ALDH1A3,CD55,FOS,ID1,IL1B,LCN2,NFKBIA,PHLDA1	115 (7)
HDAC5		transcription regulator				0.00666	ATP5F1D,BAX,JUN,KLF6,MMP10	22 (3)
CXCL8		cytokine		1.113		3.08e-09	ACKR3,ANXA1,BAX,CXCL2,CXCL3,F3,IL1B,IL32,KRT5,LGALS3,MMP10,NFKBIA,ZFP36	187 (18)
VIP		other		-0.867		2.65e-06	BAX,CEBPD,CFTR,CXCL10,CXCL2,CXCL3,FOS,IL1B,LGALS1,NFKBIA	170 (16)
CCK		other		-0.011		1.3e-05	CXCL10,EGR1,FOS,HSPA5,MET	172 (22)
TAP1		transporter				0.0175	IFIT1,IL1B
C1QA		other		0.18		2.71e-07	C3,CXCL10,EGR1,F3,LCN2,S100A10,SERPINE1	156 (13)
GPR132		G-protein coupled receptor				0.0276	EGR1,IL1B
LCK		kinase		-0.218		0.00332	ANXA1,EGR1,FOS,JUN,NOP10	120 (18)
RIPK2		kinase		1.288		0.0165	CXCL10,CXCL2,CXCL3,IL1B
HLX		transcription regulator		0		0.00104	EGR1,GDF15,JUN,PAPPA
SMAD2		transcription regulator		1.718		0.0236	CCL20,MET,MUC4,SERPINE1,TIMP3
SLC13A1		transporter		-0.447		0.0088	AKR1C3,GOLGB1,HSPA5,IGFBP2,RPL41
FANCA		other				0.00498	EGR1,IL1B	152 (12)
CFB	0.395	peptidase		1.732		4.29e-06	C3,CXCL2,CXCL3,HSPA5,IL1B,TGFB2	104 (11)
MRTFA		transcription regulator		1.279		9.65e-10	CCN1,CDC42EP3,CXCL6,CYBA,DMKN,EGR1,FOS,ID1,LCN2,PFN2,RAB27B,S100A8,S100A9,SERPINE1,SLPI,TGFB2,TNC	109 (10)
GADD45G		other				0.0113	FOS,TGFB2
TREM1		transmembrane receptor		0.764		5.46e-13	ACKR3,ATF3,ATP1B1,CCL20,CFB,CXCL1,CXCL10,CXCL2,CXCL3,CXCL5,EGR1,F3,IDO1,IFIT2,IL1B,IL1R1,MMP10,NFKBIA,PHLDA1,PHLDA2,TFPI2	166 (18)
SIRT2		transcription regulator				0.0492	CXCL10,IFIT2
RUNX3		transcription regulator		0.625		0.0358	BAX,CCN1,IL1B,PAPPA,TGFB2
EPAS1		transcription regulator		1.803		0.00022	CCN1,CXCL2,FOS,HSPA5,IFNGR1,IGFBP3,NEAT1,PLOD2,RAB27B,SERPINE1,SLC40A1,SLC7A5	182 (23)
CHD1		enzyme		0.816	bias	6.97e-08	CCL20,CXCL1,CXCL2,CXCL3,CXCL6,IL1B
LATS1		kinase				0.00489	ALDH1A3,BAX,CLDN4,MUC1
TNFSF14		cytokine		0.965		0.000126	CCL20,CXCL1,CXCL10,CXCL3,CXCL5	181 (19)
IFNA7		cytokine				0.000835	CXCL10,IFIT1,PLAAT4
SCARB1		transporter		0.415		0.00455	APOE,CXCL2,F3,IL1B	131 (15)
GIP		other		0.42		1.59e-06	ATF3,BAX,CXCL10,CXCL2,CXCL3,FOS,IL1B,SERPINE1	157 (18)
REL		transcription regulator		0.447		0.000146	CCL20,COTL1,CXCL10,CXCL3,F3,FOS,IL1B,IL32,JUN,NFKBIA,RDH10,TNFSF10	141 (17)
C1QBP		transcription regulator				0.00246	MT-CO1,MT-CO2,SQSTM1
PRKAA1		kinase		-0.885		1.95e-08	ACKR3,ACOT7,ATF3,BAX,CDC42EP3,HSPA5,IL1R1,LITAF,MT-CO1,NDRG2,NFKBIA,OAT,PLA2G2A,TGM2,TXNIP	162 (21)
NOD1		other				0.00246	CXCL2,DUSP1,IL1B	133 (16)
S100B		other				0.00211	FOS,IL1B,JUN	166 (22)
USF1		transcription regulator				0.00113	BAX,DUSP1,IGFBP3,PIGR,SERPINE1,TXNIP
PRL		cytokine		1.051		8.74e-11	AKR1C3,BAG1,CCL20,CEBPD,CPD,CXCL10,EGR1,FOS,GPNMB,ID1,IFIT1,IGFBP3,JUN,KRT14,KRT5,PDPN,PHLDA2,PIM3,PSME1,SAMD9,SAMD9L,TXNIP,YWHAG	198 (27)
ULK1		kinase				0.00377	IL1B,SQSTM1
EIF4EBP1		translation regulator				0.0346	CEBPD,CXCL10,EGR1
CD200		other				0.00371	IDO1,IL1B,MET	116 (7)
TNFSF12		cytokine		1.732		2.24e-06	CXCL10,CXCL2,CXCL3,CXCL6,IL1B,MMP10,MT-CO2,NFKBIA,S100A8,S100A9	152 (14)
ELL		transcription regulator				0.0406	FOS
PLCG1		enzyme				0.00246	EGR1,FOS,SERPINE1	172 (26)
ATP1A1		transporter				0.0406	IDO1
NR4A3		ligand-dependent nuclear receptor		1.02		0.0356	BAX,CXCL3,IL1B,MT-CO1
ASNS		enzyme				0.0273	SLC7A5
GNA14		enzyme				0.000467	ATF3,CXCL3,DUSP5,FST,KLF6,PHLDA1	117 (8)
NRF1		transcription regulator		1.21		0.0165	ATP1B1,CCL20,CD47,VDAC1
ZNF281		transcription regulator				0.00334	CXCL2,CXCL5,CXCL6,IL32
MMP10	0.382	peptidase				0.000188	CXCL2,MMP10
MDM2		transcription regulator		-0.485		3.38e-05	ATF3,BAX,DDX5,IGFBP6,KRT14,SERPINE1,SFN,TNFSF10	200 (21)
ANG		enzyme				0.0133	BAX,CXCL10
WNT1		cytokine		0.371		2.17e-05	EGR1,EIF5B,FOS,GRN,JUN,JUNB,KLF5,KRT5,KRT6B,SERPINE1	190 (21)
ITGA5		transmembrane receptor		-1.847		3.2e-07	APOE,FOS,IGFBP2,IL1B,JUN,JUNB,PLAU,RAC2	171 (22)
JUNB	0.488	transcription regulator		0.441		4.66e-10	ATF3,C3,CCL20,CXCL2,CXCL3,DUSP1,IL1B,ITGB4,JUNB,LCN2,MMP10,PLAU,RAB31,SERPINE1,TIMP3,YWHAG	179 (20)
MR1		transmembrane receptor				0.0406	IL1B
CD244		transmembrane receptor				0.00787	EGR1,FOS	148 (22)
PPARG		ligand-dependent nuclear receptor		-0.582		3.48e-09	APOE,BAX,C3,CXCL1,CXCL2,CXCL3,CXCL5,CXCL6,CYBA,ERO1A,FST,GDF15,IGFBP3,IGFBP6,IL1B,INSR,JUN,KLF6,MUC1,PLA2G2A,RHOB,S100A8,SAA1,SAT1,SERPINE1,TNFSF10,YWHAG	165 (16)
ALB		transporter		0.152		0.00489	CYBA,HSPA5,IL1B,SQSTM1	175 (18)
PCSK9		peptidase				0.00419	ANXA1,IL1B,SQSTM1
CCL3		cytokine				0.00472	CCL20,FOS,IL1B	161 (20)
GLRX	0.317	enzyme				0.00635	CXCL2,CXCL3	49 (4)
KCNN4		ion channel				0.0133	FOS,IL1B
MSR1		transmembrane receptor		-0.277		6.19e-06	CXCL10,CXCL2,CXCL3,IFIT1,IL1B	138 (23)
AFM		transporter				0.0273	APOE
NAMPT		cytokine		1.234		3.11e-05	CCL20,CXCL1,CXCL10,CXCL2,ID1,JUN,TGFB2,UQCRQ	199 (22)
PRKAA2		kinase		-0.926		3.61e-06	ACOT7,BAX,EGR1,HSPA5,IL1R1,MT-CO1,NDRG2,NFKBIA,OAT,TGM2,TXNIP	174 (19)
A2M		transporter				0.0238	HSPA5,IL1B,SLC40A1
IL11		cytokine		1.941		7.69e-05	CEBPD,FOS,IGFBP2,IL1B,JUN,JUNB,MUC1	170 (22)
PMP22		other				0.0199	APOE,JUN
SCARA3		transmembrane receptor				0.0273	CXCL10
EHD1		other				0.0153	GDF15,HSP90B1
IRF8		transcription regulator		0.995		3.32e-05	ATF3,BAX,CFB,EGR1,FOS,IDO1,IFIT2,IL1B,KLF6,TNFSF10	157 (18)
APLN		other				0.0399	BAX,EGR1,FOS
CBLB		enzyme				0.0199	MET,SQSTM1
SHC1		other		-1.237		3.94e-09	BAX,CXCL1,CXCL10,EGR1,FOS,FST,FTL,PHLDA1,SERPINE1,SQSTM1,TXN	183 (21)
MKNK1		kinase		1.929	bias	1.17e-06	ACOT7,CCN1,CFH,CP,EGR1,FOS,IFIT2,LCN2,MALAT1,MMP10,PLXNB2,TXNIP,YWHAG
JAK1		kinase		1.091		7.06e-05	FOS,HLA-C,ID1,IFIT2,IL1B,JUNB,SAA1	160 (22)
SMAD1		transcription regulator				0.0267	CXCL2,CXCL3,ID1
ROCK2		kinase		0.447		0.00139	S100A7,S100A8,SCEL,SERPINE1,SPRR3
TPSG1		peptidase				0.0406	CXCL3
AIRE		transcription regulator		0		0.000257	CXCL10,CXCL2,CXCL3,CXCL6,IFIT2,S100A9,TNFSF10,UPP1	99 (7)
INHBB		growth factor				0.00792	FST,SERPINE1,TNC	95 (7)
CTF1		cytokine				0.0174	CEBPD,FOS,JUNB
COL2A1		other				0.0333	HSPA5,IL1B
HLTF		transcription regulator				0.0273	SERPINE1
PPARD		ligand-dependent nuclear receptor		0.282		9.66e-05	APOE,CCL20,CXCL1,CXCL2,CXCL3,EGR1,FCGBP,IGFBP2,IGFBP6,IL1B,PLA2G2A,S100A6,SAT1	133 (14)
ZIC1		transcription regulator				0.000551	APOE,CXCL17,CXCL5,IL32
ACVR1		kinase				0.0267	ID1,SAMD9L,XIST
NGF		growth factor		1.755		8.98e-07	ATF3,BAX,DUSP1,EGR1,FOS,ID1,IER2,JUN,JUNB,MMP10,MT-CO1,SLC40A1,SQSTM1,STOM,TXN,ZFP36	166 (21)
PPP2CA		phosphatase		1.342		0.00139	CFB,CXCL10,CXCL3,MT-ND3,UPP1	92 (12)
NOTCH1		transcription regulator		-1.638		5.23e-06	AKR1C1/AKR1C2,CCN1,CEBPD,CXCL1,FOS,GRN,ID1,IGFBP2,IGFBP3,ITGB4,KRT14,MMP10,OAT,SERPINE1,TGFB2	138 (20)
IKBKE		kinase		1.457		0.0017	CXCL10,CXCL2,CXCL6,IFIT1,IFIT2,NFKBIA	155 (21)
KIFAP3		other				0.0137	FOS
ISLR		other				0.0152	CCN1,FOS,PRSS23
THBD		transmembrane receptor				0.00635	CXCL3,IL1B	123 (15)
CNGA3		ion channel				0.00588	BAX,CALR,HSPA5
TRG		other				0.00635	CXCL1,IL1B
GRK3		kinase				0.0406	CD46
HIRA		transcription regulator				0.0199	CXCL2,CXCL6
ARHGDIG		other				0.0249	ANXA1,COL5A2
EFNA5		kinase		-0.816		6.85e-05	ITGB4,KLK7,KRT13,KRT16,KRT75,S100A7
CST3		other				0.000515	FOS,IL1B,NFKBIA	149 (13)
LRP6		transmembrane receptor		0.053		0.000142	CXCL2,CXCL3,FOS,IDO1,IL1B,MMP7	193 (24)
IL2RA		transmembrane receptor				0.0394	FOS,JUN
NAB1		transcription regulator				0.0406	IFNGR1
IL10		cytokine		-1.329		2.27e-09	BAX,CCL20,CD55,CXCL10,CXCL2,CXCL3,CXCL5,CXCL6,DUSP1,F3,FOS,IDO1,IFIT2,IL1B,IL1R1,JUN,LGALS1,MMP7,MUC1,PLA2G2A,RARRES1,S100A8,S100A9,SLC7A5,TNFSF10,ZFP36	174 (20)
MAT1A		enzyme		-0.293		0.00021	ATP1B1,BAX,EGR1,SAA1
OCRL		phosphatase				0.0137	MET
ZFP36	0.36	transcription regulator		-1.212		6.89e-08	CXCL2,CXCL3,FOS,IL1B,JUN,LCN2,NFKBIA,PLAU,S100A8,S100A9,ZFP36	135 (19)
IL27		cytokine		1.974		0.000225	CCL20,CEBPD,CXCL10,EGR1,FOS,HLA-C,IL1B,PLAAT4,TNFSF10	172 (21)
AGR2	1.705	other				8.62e-05	EGR1,FOS,MUC1
PDGFB		growth factor		1.177		0.015	EGR1,FOS,PHLDA1,TNC
ITCH		enzyme		-1	bias	0.00197	CCN1,FOS,IL1B,SLC7A5	152 (22)
GH2		other				0.00111	IGFBP3,INSR
XRCC6		enzyme				0.00211	APOE,BAX,IFIT1
ITGAV		transmembrane receptor		0.254		0.000927	BAX,FOS,PLAU,SERPINE1	163 (18)
AHSG		other				0.0186	AKR1C3,CLDN4,PSCA
CDK9		kinase				0.0399	CXCL2,FOS,NFKBIA
AIMP1		cytokine				0.0175	CXCL2,IL1B
HOXA10		transcription regulator		-1.732		9.17e-06	APOE,DHRS9,FST,ID1,IGFBP3,IL1R1,LCN2,NDRG2,PDPN,PIGR,SAT1,YWHAG
TAF4		transcription regulator				0.0434	KLF5,KRT16,KRT6B,TAF13
ALDH1A2		enzyme		-1.964		0.000927	ALDH1A3,ATF3,CCN1,TIMP3
ETV4		transcription regulator		1.523		8.8e-06	B4GALT5,BAX,KRT5,MET,MMP7,MUC4	139 (7)
MDK		growth factor		0.323		8.8e-06	CXCL3,IL1B,LGALS1,S100A6,S100A8,S100A9	123 (19)
CAT		enzyme				0.0417	BAX,SERPINE1,TNC
CTSG		peptidase				0.000663	CXCL5,IL1B,MMP7	143 (17)
LGALS8		other				0.00787	CXCL1,CXCL3	110 (12)
HMOX1		enzyme		-1.596		1.47e-05	CXCL1,CXCL10,CXCL2,CXCL3,CXCL5,FOS,ID1,IL1B,TGFB2,ZFP36	164 (18)
TNFAIP3		enzyme		0.172		0.000105	BAX,CCL20,CXCL10,IL1B,NFKBIA,SLC3A2	162 (16)
HIF1A		transcription regulator		1.56		1.88e-10	APOE,BAX,CCN1,CXCL10,CXCL2,CXCL3,ERO1A,FOS,HSPA5,ID1,IGFBP2,IGFBP3,IL1B,JUN,KRT14,LGALS1,MET,MMP7,MT-CO3,MT-ND1,MUC1,NFKBIA,NFKBIZ,PLOD2,SERPINE1,SLC40A1,TGFB2,TNFSF10,TXN,UQCR11	198 (21)
CHRM1		G-protein coupled receptor		1.981		2.26e-05	CCN1,EGR1,FOS,JUN	161 (21)
IL1R1	0.284	transmembrane receptor		0.13		1.59e-06	CXCL1,CXCL10,CXCL2,CXCL3,EGR1,FOS,IL1B,SAA1	128 (15)
RPL13A		other				0.0153	LCN2,S100A8
BAG4		other				0.0406	IL1B
IL24		cytokine		0.882		0.00455	BAX,CCL20,HSP90B1,HSPA5	114 (7)
MALT1		peptidase		1.109		9.5e-05	CXCL2,CXCL3,IL1B,LCN2,S100A8	173 (15)
IFNGR1	0.294	transmembrane receptor		-0.655		0.0166	CCL20,CXCL10,CXCL3,CXCL6,IDO1,IL1B
FSHR		G-protein coupled receptor				0.0417	CD55,DUSP1,IGFBP3
NTS		other				0.0363	FOS,IL1B
ZBTB33		transcription regulator				0.0175	BAX,MMP7
PPY		other				0.0137	FOS
TRIM5		enzyme				0.0273	IFIT2
SIM2		transcription regulator				0.0333	CEACAM7,KRT14
RORA		ligand-dependent nuclear receptor		1.548		0.000819	APOE,ATP1B1,CXCL10,IL1B,IL32,LCN2,NFKBIA,RBBP8,S100A8,S100A9	159 (15)
STC1		kinase				0.00039	CXCL3,TGFB2,XIST
BMP15		growth factor				0.0394	ID1,PAPPA
TF		transporter				0.0425	IL1B,NFKBIA
MSTN		growth factor		0.105		0.0181	CXCL1,FOS,IGFBP3,TNC
ITGB1		transmembrane receptor		-1.041		6.46e-07	APOE,COL5A2,FOS,IL1B,ITGB4,JUN,JUNB,PAPPA,PLAU,RAC2,SERPINE1,TGM2	146 (20)
LATS2		kinase				0.00986	ALDH1A3,CCN1,CLDN4,MUC1	46 (4)
UCHL1		peptidase		-1.016		0.000669	CPD,GOLM1,HSPA5,PRSS23,PSME1,SERPINE1
CEBPA		transcription regulator		0.163		2.54e-17	AKR1B1,AKR1C1/AKR1C2,AKR1C3,ANXA1,C3,CCL20,CEBPD,FOS,GLRX,H1-10,HSPA5,ID1,IGFBP3,INSR,JUN,JUNB,KLF5,KRT14,LCN2,LGALS1,LITAF,MT-CO1,MT2A,PFN2,PLOD2,RAB31,S100A8,S100A9,SAA1,SERPINB5,SERPINE1,SPINT2,SPRR3,STEAP4,TGFB2,TNFSF10	212 (19)
PROK2		other				0.00272	FOS,IL1B
IDH1		enzyme				0.00139	APOE,CD47,CLDN7,EGR1,TGFB2
SFRP1		transmembrane receptor				0.00687	BAX,MMP10,SERPINE1,TGFB2
IL-17f dimer		complex				0.00151	CXCL1,IL1B,LCN2
PDGF (family)		group				0.0175	CALR,JUN
TSH		complex		1.342		3.35e-05	EGR1,FOS,IGFBP3,INSR,JUNB,KRT14,KRT5	193 (25)
COPS5		transcription regulator		-0.653		3.01e-05	ATF3,BAX,BCAM,MT2A,PLXNB2,RPL36,S100A10,SAT1,SLC12A2,SLC3A2,SLC7A5,TXNIP,UPP1
RASSF5		other		0		0.00178	BAX,CXCL2,SAT1,UQCR11
RXRB		ligand-dependent nuclear receptor				0.000503	CCL20,CXCL10,IGFBP6,IL1B,LCN2,S100A8	125 (7)
Trp53cor1		other				0.0492	BAX,IL1B
TFAP4		transcription regulator		-0.816		5.44e-05	CLDN4,CLDN7,EGR1,FOS,GDF15,ID1
GAPLINC		other				0.000559	CXCL10,TNFSF10
DPP10-AS1		other				0.0273	TIMP3
LUCAT1		other		0.816		2.33e-06	BAX,CLDN4,GLRX,IL1B,ITGB4,SAT1
EZR		other		-0.811		0.00011	ATF3,BAX,IGFBP2,IL1B,ITGB4	153 (17)
CHRNA7		transmembrane receptor		0.168		7.42e-06	CXCL10,CXCL2,CXCL3,ID1,IL1B,TIMP3	159 (19)
IFNAR1		transmembrane receptor		0.957		3.73e-07	ATF3,CCL20,CXCL10,CXCL2,CXCL3,CXCL6,IDO1,IFIT2,IFNGR1,IL1B,SERPINE1,TGM2,TNFSF10	138 (19)
C3AR1		G-protein coupled receptor		-0.373		2.28e-07	C3,CD46,CD55,CXCL10,HSPA5,IL1B,SERPINE1,TGFB2	172 (18)
NGLY1		enzyme		-1.98		0.00145	CXCL10,IFIT1,IFIT2,SQSTM1
ADAM10		peptidase		0.174		0.000721	BAX,C3,FKBP1A,FOS,MET,S100A8,S100A9,SAA1	156 (11)
ACOX1		enzyme		-1.32		3.32e-05	CSTB,HSPA5,IGFBP2,KLF6,LCN2,LGALS3,OAT,PHLDA1,RPL12,SQSTM1	149 (7)
MAPK8		kinase		1.321		4.58e-05	APOE,B4GALT5,DUSP1,EGR1,FOS,IL1B,JUN,KLF6,MMP7,PLAU,ZFP36	170 (21)
MYF6		transcription regulator		-0.277		0.000124	CXCL10,FST,GSN,IGFBP3,IL32,MMP10,MMP7,SERPINE1
RAG2		enzyme				0.00161	BAX,CXCL10,IL1B,KLF5	143 (14)
CD5L		transmembrane receptor				0.00787	IL1B,LCN2
IRF2		transcription regulator		1.546		6.46e-10	CFB,CFTR,CXCL10,CXCL5,DST,DUSP5,FCGBP,ID1,IL1B,LCN2,MMP7,PSME1,RARRES1,S100P,TNFSF10	92 (11)
FGF3		growth factor				0.00635	KRT5,PLAU
ADAM17		peptidase				0.00373	CXCL2,DUOX2,DUOXA2,MMP7,SAA1	110 (10)
GPHA2		other				0.0137	FOS
BHLHE40		transcription regulator		1.389		1.27e-07	ANXA1,ATF3,ATP1B1,CD47,CFB,CP,CXCL3,ERO1A,GLRX,HSPA5,ID1,MET,PDPN,PHLDA1,PIGR,PRDX5,PSME1,TGM2,UPP1	124 (7)
YARS1		enzyme				0.000559	F3,NFKBIA	101 (6)
IL10RA		transmembrane receptor		-0.277		0.000423	BAX,C3,CCN1,CFB,CFTR,EFEMP1,ERO1A,IL1B,LCN2,NDRG2,OLFM4,TGM2,UPP1	91 (10)
PHLPP1		enzyme				0.00211	CEBPD,CXCL2,CXCL3	176 (17)
FN1		enzyme		1.979		1.17e-09	APOE,CCN1,CLIC4,CXCL1,CXCL2,CXCL3,CXCL5,F3,FOS,IL1B,IL1R1,NFKBIA,PLAU,SERPINE1,SQSTM1,TGM2,TNIP1,VDAC1	143 (15)
MTOR		kinase		-0.152		3.97e-08	AKR1B1,ALDH1A3,CEBPD,CXCL1,CXCL2,DUSP1,ELOB,FKBP1A,FST,HSP90B1,IL1B,IL1R1,MT-CO1,MUC1,PRDX5,PYGB,RPL12,SLC12A2,SQSTM1,TNFSF10,TXNIP	190 (24)
CXCL10	0.988	cytokine				0.00868	CXCL10,FOS,IL1B	174 (21)
PRF1		transporter				0.0199	CXCL10,IL1B
OSMR		transmembrane receptor				0.000225	BAX,CXCL10,CXCL2,FOS,JUNB,ZFP36	173 (23)
SPTBN1		other				0.0406	FOS
EDN3		other				0.0333	EGR1,FOS
TSC22D3		transcription regulator				0.0381	ANXA1,DUSP1,IL1B
CLK4		kinase				0.0137	F3
Il3		cytokine				0.00395	BAG1,EGR1,FOS,LCN2,YWHAG	201 (19)
RUNX1		transcription regulator		-1.291		0.00492	ATF3,BAX,HMGA2,HSPA5,IGFBP3,IL1B,MET,S100A9,SERPINE1,UPP1	191 (20)
PTP4A1		phosphatase		0.478		0.0013	BAX,DDX5,FKBP1A,ITGB4,ITGB8,SMS,SPINT2
PRKG1		kinase				0.000927	FOS,HINT1,ID1,SERPINE1	130 (21)
RPSA		translation regulator		0		0.000722	CXCL3,DUSP1,IL1B,IL1R1	164 (19)
RYR1		ion channel				0.00131	MT-CO1,MT-CO2,MT-ND1,MT-ND6
TBX20		transcription regulator				0.0113	CCL20,IL32
GNAS		enzyme		1.213		0.00466	ATF3,CCN1,CXCL2,FOS,GRN	181 (22)
IL3		cytokine		0.939		9.71e-05	CALR,EGR1,FOS,HSP90B1,HSPA5,IL1B,JUN,JUNB,LCN2,PDPN,PSME1,SLC3A2,SLC7A5,TNFSF10,YWHAG	160 (20)
TRIM16		transcription regulator				0.0273	IL1B
CALU		other				0.0273	GDF15
ZNF740		transcription regulator				0.00183	CXCL5,IL32
CD24		other		0.849		1.84e-05	ATF3,CFTR,DUSP5,FOS,GDF15,JUN,PLAU,RARRES1,TFPI2	164 (11)
LYZ		enzyme				0.0406	IL1B
GSTP1		enzyme				0.0326	CD55,H1-10,IL1B,JUN,MMP7,SERPINE1
CREM		transcription regulator		0.415		0.0017	APOE,ATF3,DUSP1,EGR1,FOS,JUNB,KLF5,RHOB	175 (20)
SP100		transcription regulator				0.0333	FOS,PLAU
MAPT		other				1.39e-10	ATF3,ATOX1,ATP1B1,ATP5F1D,C3,CAP1,CLTB,CXCL10,CXCL2,FKBP1A,FOS,GPNMB,HINT1,HSPA5,IGFBP2,IL1B,JUN,MT-CO2,MT-CO3,PDPN,PFN2,PLAU,PLXNB2,PRDX5,S100A6,SERPINE1,SQSTM1,TXN,UQCRQ,VDAC1	179 (20)
RASSF1		other		0.277		5.92e-06	APOE,EFEMP1,EGR1,FOS,GDF15,GSN,IGFBP3,LITAF,TGM2	187 (20)
FBXL20		other				0.0406	BAX
FMN2		other				0.0113	ATP5F1D,UQCRQ
SLPI	1.021	other				0.0458	IGFBP3,NFKBIA
NMB		other				0.000188	FOS,JUN	149 (19)
ELAVL1		other		0.928		0.00496	ATF3,DUSP1,FOS,IL1R1,NFKBIA,PIGR,SAT1,SQSTM1,ZFP36	94 (3)
BCL2L11		other				0.0458	CXCL2,IL1B
LGALS1	-0.376	other		0.81		3.42e-06	CXCL2,F3,IFNGR1,IL1B,LGALS1,LGALS3,MMP10,SAA1,SERPINE1	186 (23)
GLI1		transcription regulator		-1.556		7.24e-16	AKR1C1/AKR1C2,AKR1C3,ANXA1,ATF3,CCN1,CEACAM6,CST6,DUSP5,EGR1,FOS,ID1,IGFBP6,ITGB4,KLF5,KLF6,KLK7,LGALS1,MT2A,NDRG2,PHLDA2,PLAU,PPIF,RAB27B,RHOB,S100A2,S100A6,S100A7,S100A9,SAT1,SERPINB5,SPRR3,TGFB2,TIMP3,TNC,TSPAN1,VMP1,ZFP36	156 (7)
ARHGAP31		other		1		0.00104	GDF15,JUN,MMP10,TGFB2	110 (7)
SMAD7		transcription regulator		-1.838		1.64e-06	CXCL10,EFEMP1,FST,ID1,IL1B,MET,MUC4,NFKBIA,SERPINE1,TGFB2,TIMP3,TXN	173 (21)
IRF4		transcription regulator		-1.988		0.00473	CCL20,CXCL10,CXCL3,IL1B,IL1R1,RHOB,SH3KBP1,TNFSF10	140 (17)
IFNK		cytokine				0.0394	CXCL10,PLAAT4
WNT5A		cytokine		-1.691		2.35e-05	AKR1C1/AKR1C2,CLDN4,COL17A1,COX7C,CXCL1,CXCL2,CXCL6,CYB5R2,IL1B,MMP10,MMP7,TNFSF10	177 (21)
HMGCR		enzyme				0.00377	CCN1,IL1B	174 (17)
UBA1		enzyme				0.00419	APOE,HSP90B1,HSPA5	12 (3)
TGIF1		transcription regulator		1.188		0.000411	CXCL1,CXCL2,CXCL3,IL1B	148 (16)
MPZ		other				0.0394	HSPA5,JUN
SENP3		peptidase				0.0252	CXCL10,IFIT2,TNFSF10
EIF3E		translation regulator		-1.091		0.00307	CXCL1,PLAU,SAA1,TNC
SPP1		cytokine		-0.089		1.23e-09	BAX,CCL20,CXCL1,CXCL2,CXCL3,CXCL5,CXCL6,FOS,IL1B,JUN,MET,MMP7,NDRG2,PLAU,S100A6,SELENOW,SERPINE1	146 (17)
MBIP		other				0.00787	JUN,MMP7	71 (7)
LAMA1		other				0.0273	PLAU
TNFRSF18		transmembrane receptor				0.0363	CXCL3,IDO1
LAMA3		other				0.0273	IL1B
FOXP3		transcription regulator				0.00365	ANXA1,EGR1,FOS,JUN,LGALS1,LGALS3,TGM2,TXN	175 (15)
CDK5R1		kinase				0.00211	FOS,IL1B,SERPINE1	180 (23)
CFI		peptidase				0.0137	C3
LTBR		transmembrane receptor				0.0297	CCL20,NFKBIA,PDPN
LY96		transmembrane receptor				0.0199	CXCL2,CXCL3
MAP3K3		kinase				0.000298	FOS,JUN,STEAP4,TGFB2	88 (12)
PLA2G10		enzyme		1		0.0477	IL1B,KRT13,KRT75,PHLDA1
NR1H4		ligand-dependent nuclear receptor		-0.054		4.82e-06	APOE,C3,CCN1,COL5A2,CXCL3,HSPA5,IL1B,IL32,INSR,LCN2,NDRG2,SQSTM1,TGM2,TXNIP	154 (17)
LBP		transporter				7.21e-05	CXCL10,CXCL3,IFIT1,IL1B	147 (20)
TICAM2		other				0.00528	CXCL10,IL1B,S100A8	145 (17)
ZBP1		other				0.00284	CXCL10,IL1B,NFKBIA	140 (18)
NGFR		transmembrane receptor		1.131		0.000186	FOS,IL1B,JUN,RHOB,SERPINE1	167 (21)
CCL2		cytokine		1.339		4.73e-08	CEBPD,CXCL10,CXCL3,F3,FOS,IL1B,IL32,KRT5,LCN2,MMP10,SERPINE1,SLC40A1	157 (18)
CASP8		peptidase		-1.274		0.0011	CXCL10,FOS,IL1B,KRT14,S100A9	170 (21)
GDF15	0.42	growth factor				1.3e-05	GDF15,PLAU,SERPINB5,SERPINE1,TIMP3	180 (17)
PTPN2		phosphatase				0.0458	MT-CYB,MT-ND6
GFI1		transcription regulator		-1.206		0.0187	BAX,IL1B,IL1R1,JUN,MMP7,NFKBIA
PIAS2		transcription regulator				0.0113	FOS,MUC1
BCAP31		transporter		0.562		4.29e-05	CFTR,CXCL10,HSPA5,IL1B,SAA1	121 (10)
ATG5		other		-0.956		0.000136	AGR2,HSPA5,IL1B,LGALS1,PDCD5,SQSTM1,TGM2	148 (10)
HOXD10		transcription regulator		0		0.015	ITGB4,RHOB,SERPINE1,UBL5
SPI1		transcription regulator		-0.076		0.00102	BAX,CXCL10,CXCL17,FOS,IFIT1,IFIT2,IL1B,IRAK3,JUN,MT2A,PRDX5,TNFSF10	179 (20)
CLDN6		other				0.00652	CLDN4,CLDN7,HSPA5
ITGA4		transmembrane receptor				0.00787	IL1B,RAC2	99 (6)
ESR2		ligand-dependent nuclear receptor		-0.533		2.41e-13	ACKR3,ALDH1A3,ANXA1,APOE,ATF3,BAG1,C3,CCL20,CCN1,CEBPD,CLDN4,CXCL17,CXCL2,EGR1,FOS,FST,GLRX,GPNMB,HMGA2,IFIT2,IGFBP3,IL1B,IL1R1,INSR,JUNB,KRT14,KRT16,KRT6B,MSLN,MUC1,NDRG2,NFKBIA,PLAU,PSME1,RDH10,S100A7,S100A9,SERPINE1,STEAP4,TGFB2,TGM2	208 (16)
PROC		peptidase		-1.65		3.91e-06	CALR,CXCL2,CXCL3,CXCL5,IL1B,PLA2G2A,SERPINE1	160 (19)
GATA4		transcription regulator		-0.343		1.97e-05	CDC42EP3,CXCL2,CXCL6,FOS,HSPA5,ID1,IGFBP6,JUN,KRT14,LCN2,MUC4,PLA2G2A,SPRR3,TGM2	67 (7)
TEAD3		transcription regulator				0.0346	CCN1,COL5A2,NFKBIZ
CHRM3		G-protein coupled receptor				0.00039	CCN1,EGR1,FOS	154 (19)
SERPINE1	0.598	other		1		6.96e-07	CALR,CXCL2,DUSP1,EGR1,FOS,JUNB,PHLDA1,PLAU,ZFP36	161 (21)
CAMK4		kinase		1.71		9.09e-07	ATF3,F3,FOS,IL1B,JUN,JUNB,MT-CYB	188 (18)
PRKCA		kinase		1.996		1.49e-12	CD55,CXCL10,CXCL2,CXCL3,EGR1,FOS,GDF15,ID1,IFIT1,IGFBP3,JUN,NFKBIA,PHLDA2,S100A8,S100A9,SERPINE1,TGFB2	192 (22)
ARIH2		enzyme				0.0273	IL1B
RGS5		enzyme				0.0137	BAX
PRKCI		kinase		0.343		1.92e-05	CLDN4,CXCL10,CXCL2,CXCL3,ELF3,MMP10	149 (16)
PNN		other				0.00103	GDF15,JUN,MMP7
MIR101		group				0.0223	DUSP1,MET
MIRLET7		group				0.0223	COL5A2,HMGA2
MDM4		transcription regulator		-0.573		6e-05	BAX,ITGB4,KRT5,LGALS3,RAC2	144 (9)
miR-4650-3p (miRNAs w/seed GGUAGAA)		mature microRNA		0	bias	0.0198	AKR1B1,CAP1,HMGA2,HSPA5,OLFM4,RDH10
miR-4520-3p (miRNAs w/seed UGGACAG)		mature microRNA		-0.447	bias	0.0301	ATP1B1,CD46,CYSTM1,MT-ATP6,RPL34
miR-4477a (miRNAs w/seed UAUUAAG)		mature microRNA				0.0252	FDCSP,LGALS3,UBL5
miR-155-5p (miRNAs w/seed UAAUGCU)		mature microRNA		-1.828	bias	7.41e-05	AKR1C1/AKR1C2,CCL20,CCN1,CD47,CXCL1,CXCL2,CXCL3,FOS,H3-3A/H3-3B,IL1B,MET,RAB27B,SERPINE1	137 (10)
mir-155		microRNA		-1.309		0.0143	CD47,CXCL10,DUSP5,IL1B,IRAK3,SERPINE1
miR-10400-5p (and other miRNAs w/seed GGCGGCG)		mature microRNA		0.816	bias	0.0448	CAP1,CDA,MELTF,MT-ATP6,PIM3,RPL36
miR-520a-5p (and other miRNAs w/seed UCCAGAG)		mature microRNA		0	bias	0.0274	B4GALT5,BAX,POLR2L,RARRES1,RPS26,UQCRQ
miR-17-5p (and other miRNAs w/seed AAAGUGC)		mature microRNA		-0.397		4.41e-05	ALDH1A3,CCL20,CCN1,CLCA2,COMMD6,CXCL6,F3,ITGB8,MT2A,PFN2,S100P,SQSTM1,TXNIP
miR-518c-5p (miRNAs w/seed CUCUGGA)		mature microRNA		0.816	bias	0.0254	DDT,DKK3,S100A7,SAA2,SERPINB5,STOM
miR-302f (miRNAs w/seed AAUUGCU)		mature microRNA				0.0381	MMP7,ODAPH,PLA2G2A
miR-10b-3p (miRNAs w/seed CAGAUUC)		mature microRNA		-1	bias	0.0136	DST,GOLGB1,RPL39,ZG16B
miR-675-5p (and other miRNAs w/seed GGUGCGG)		mature microRNA		-0.816	bias	0.0103	LCN2,MT-ND5,PHLDA1,PIGR,PLXNB2,SFN
miR-1893 (and other miRNAs w/seed GCGCGGG)		mature microRNA		-0.816	bias	0.0241	APOE,CLDN4,IL32,JUN,MELTF,TGFB2
miR-1253 (miRNAs w/seed GAGAAGA)		mature microRNA		-1.633	bias	0.0143	CXCL17,CXCL6,ID1,KRT6B,PTMS,SPRR2E
mir-1		microRNA		-1.157		0.00124	CAP1,CXCL1,H3-3A/H3-3B,HSP90B1,IL1B,MET,SH3BGRL3
miR-1185-5p (and other miRNAs w/seed GAGGAUA)		mature microRNA		1.342	bias	0.0348	CYGB,DDT,MACC1,ODAPH,UBL5
miR-9-5p (and other miRNAs w/seed CUUUGGU)		mature microRNA		-0.563	bias	0.0301	ALDH1A3,HMGA2,KLF5,PLA2G2A,TNC,UQCR11,ZFP36
miR-16-5p (and other miRNAs w/seed AGCAGCA)		mature microRNA		-0.258	bias	0.00398	ALDH1A3,GLRX,GRN,H3-3A/H3-3B,HMGA2,HSP90B1,INSR,JUN,LITAF,MLLT11,ODAPH,PAPPA,PPIF,SLC12A2,SQSTM1,TFPI2
miR-196b-3p (miRNAs w/seed CGACAGC)		mature microRNA		1	bias	0.0123	IL32,PPIF,SLC7A5,YWHAG
mir-196		microRNA		0.2	bias	1.27e-06	ANXA1,FOS,HMGA2,KRT5,S100A9
miR-7a-5p (and other miRNAs w/seed GGAAGAC)		mature microRNA		0.442	bias	0.00308	FOS,INSR,OST4,PFN2,PPIF,SELENOW,SLC3A2,VDAC1
mir-34		microRNA		-1.029		0.0123	BAX,CD47,CPD,CXCL3,MET
miR-376c-3p (and other miRNAs w/seed ACAUAGA)		mature microRNA		1.633	bias	0.00222	ANXA1,CXCL5,HMGA2,MLLT11,PHLDA2,TAF13
miR-192-3p (miRNAs w/seed UGCCAAU)		mature microRNA		-1	bias	0.0331	CD46,F3,NFKBIZ,RAB27B
miR-19b-3p (and other miRNAs w/seed GUGCAAA)		mature microRNA		-1.667		0.0104	CCNL1,CYSTM1,F3,IGFBP3,ITGB8,PFN2,RBBP8,RHOB,VMP1
miR-548an (miRNAs w/seed AAAGGCA)		mature microRNA		1.633	bias	0.00711	ATOX1,LITAF,PDCD5,RAB31,TAF13,TFPI2
miR-548b-3p (miRNAs w/seed AAGAACC)		mature microRNA		0.447	bias	0.00139	ATP5MK,CAP1,COX7C,JUNB,LMO7
mir-183		microRNA				0.0381	EGR1,IFIT1,SAMD9
miR-141-3p (and other miRNAs w/seed AACACUG)		mature microRNA		-1.016	bias	0.0411	ACOT7,AKR1C1/AKR1C2,BAX,MSLN,TGFB2,YWHAG
miR-4704-5p (miRNAs w/seed ACACUAG)		mature microRNA				0.0072	CXCL17,HMGA2,STEAP4
miR-3082-3p (and other miRNAs w/seed ACAUGGC)		mature microRNA		0	bias	0.0056	AKR1C1/AKR1C2,ATP1B1,B4GALT5,CYB5R2,RAB31,TAF13
miR-181c-3p (miRNAs w/seed ACCAUCG)		mature microRNA				0.0363	ATP5F1E,RAC2
mir-181		microRNA		-0.9		0.0173	IL1B,KLF6,TGM2,TIMP3
miR-1289 (miRNAs w/seed GGAGUCC)		mature microRNA		-1.134	bias	0.0199	ATF3,DUSP1,HES2,LYPD2,PSME1,SH3BGRL3,VMP1
miR-540-3p (and other miRNAs w/seed GGUCAGA)		mature microRNA		-1.633	bias	0.0147	AKR1B1,BAX,KLF6,LYPD2,PSCA,TNFSF10
miR-377-5p (and other miRNAs w/seed GAGGUUG)		mature microRNA		-0.447	bias	0.0259	KLK7,NCCRP1,ODAPH,SLC44A4,TGM2
miR-4257 (miRNAs w/seed CAGAGGU)		mature microRNA		1.633	bias	0.011	CYSTM1,FKBP1A,HMGA2,KRT6A,RPL41,S100P
miR-3074 (and other miRNAs w/seed AUAUCAG)		mature microRNA				0.0304	RAB27B,RPL34
miR-877-5p (and other miRNAs w/seed UAGAGGA)		mature microRNA		-1	bias	0.015	ITM2B,ODAPH,PDPN,PIP
mir-617		microRNA				0.0137	SERPINE1
miR-30a-3p (and other miRNAs w/seed UUUCAGU)		mature microRNA		-0.896	bias	0.00473	CCN1,DST,GOLM1,IL1B,ITGB8,UQCR11
miR-411-3p (and other miRNAs w/seed AUGUAAC)		mature microRNA				0.00868	CXCL10,DUSP1,MMP7
miR-379-5p (and other miRNAs w/seed GGUAGAC)		mature microRNA		0	bias	0.0275	AKR1C3,CFTR,CSTB,TFPI2
miR-5113 (and other miRNAs w/seed CAGAGGA)		mature microRNA		0.333	bias	0.00383	CLDN4,FKBP1A,HMGA2,ITGB8,NOP10,PIM3,RPL41,S100A16,S100P
miR-101-3p (and other miRNAs w/seed ACAGUAC)		mature microRNA		0	bias	0.0303	COTL1,CXCL6,DUSP1,FOS,PHLDA1,POMP
mir-101		microRNA				0.0394	DUSP1,IL1B
let-7		microRNA		-0.843		0.00568	CEBPD,COL5A2,ERO1A,HMGA2,IL1B,MT-ND4,RDH10,SERPINE1,ZFP36	118 (7)
miR-335-3p (miRNAs w/seed UUUUCAU)		mature microRNA		-1.342	bias	0.00441	COL5A2,COMMD6,CXCL3,DST,PLOD2
mir-122		microRNA		1.648		0.00211	CDA,CLIC4,FKBP1A,MMP7,SH3BGRL3,TGM2
mir-133		microRNA		0.555		0.00276	CXCL3,FTL,MALAT1,MET,TNFSF10
miR-31-5p (and other miRNAs w/seed GGCAAGA)		mature microRNA		-0.444	bias	0.0349	CXCL1,CXCL5,IL1B,KRT14,KRT16,ODAPH,PPBP
miR-744-5p (and other miRNAs w/seed GCGGGGC)		mature microRNA		1.387	bias	0.00312	HES2,IGFBP6,IL32,MELTF,MT2A,PHLDA1,PRSS22,S100A16,SFN,SH3BGRL3,SLC7A5,SYT8,UBL5
mir-127		microRNA				0.0133	DUSP1,IL1B
miR-3120 (and other miRNAs w/seed ACAGCAA)		mature microRNA		-0.447	bias	0.0284	CEACAM7,CXCL5,CYGB,HMGA2,PDPN
mir-146		microRNA		1.011		0.00732	CXCL10,CXCL3,DUSP1,IL1B	149 (19)
mir-204		microRNA				0.0475	CXCL1,CXCL2,IL1B
mir-22		microRNA				0.0198	CCN1,MALAT1,PTMS
miR-653-5p (miRNAs w/seed UGAAACA)		mature microRNA		0	bias	0.0123	CYSTM1,PPBP,RPS28,TNFSF10
miR-532-5p (and other miRNAs w/seed AUGCCUU)		mature microRNA		-1.633	bias	0.0012	AKR1C1/AKR1C2,ATOX1,CXCL1,CXCL2,ERO1A,PRSS23
miR-501-3p (and other miRNAs w/seed AUGCACC)		mature microRNA		-0.447	bias	0.00545	ATP1B1,B4GALT5,CLIC4,LITAF,OLFM4
miR-670-3p (miRNAs w/seed UUCCUCA)		mature microRNA		-1.342	bias	0.0431	DST,ID1,ITM2B,RPL36,TFPI2
miR-21-5p (and other miRNAs w/seed AGCUUAU)		mature microRNA		0.563	bias	0.0368	IL1B,IL32,SERPINB5,TGFB2,TIMP3
mir-21		microRNA		-1.252		0.0252	CXCL10,CXCL2,HMGA2,IDO1,IL1B,RHOB,SERPINB5,SLPI,TIMP3
miR-499-5p (and other miRNAs w/seed UAAGACU)		mature microRNA		0	bias	0.0216	H3-3A/H3-3B,PFN2,PHLDA2,STOM
miR-4514 (and other miRNAs w/seed CAGGCAG)		mature microRNA		0	bias	0.0179	ATP5MJ,CDA,CLDN4,EGR1,PTMS,S100A16,SELENOM,TIMP3
miR-3189-5p (miRNAs w/seed GCCCCAU)		mature microRNA		-0.816	bias	0.0402	ATOX1,COX7C,DUSP1,MUC16,PSME1,PTMS
miR-572 (miRNAs w/seed UCCGCUC)		mature microRNA				0.0174	AZGP1,BAG1,TMC5
miR-4779 (miRNAs w/seed AGGAGGG)		mature microRNA		0	bias	0.0486	AZGP1,CDA,CEACAM6,CLTB,CYGB,GLUL,MT-ATP6,SELENOM,SFN,SLC7A5
mir-8		microRNA		0.456		1.83e-05	ATF3,BAX,CD47,CLDN7,IL1B,MET,MSLN,SQSTM1,TGFB2,TSPAN1,YWHAG,ZFP36	151 (7)
miR-103b (miRNAs w/seed CAUAGCC)		mature microRNA		-0.447	bias	0.0105	CLCA2,DHRS9,RAB27B,SAA2,TMPRSS4
mir-142		microRNA		0.169		0.0157	CXCL3,HMGA2,IFNGR1,TNFSF10
mir-124		microRNA				0.0103	BAX,IL1B,SQSTM1
miR-616-3p (miRNAs w/seed GUCAUUG)		mature microRNA		-0.277	bias	0.0477	CXCL5,RAB27B,TFPI2,TOMM5
miR-4720-3p (miRNAs w/seed GCUUAAG)		mature microRNA				0.0282	DUSP1,RAC2,SH3BGRL3
mir-375		microRNA				0.0153	CXCL2,IL1B
miR-4460 (miRNAs w/seed UAGUGGU)		mature microRNA		-1.134	bias	0.00327	ACOT7,CEACAM6,CEBPD,EFEMP1,MT-ND5,RPL39,TNFSF10
miR-3148 (miRNAs w/seed GGAAAAA)		mature microRNA		-0.447	bias	0.0123	COMMD6,CXCL6,H3-3A/H3-3B,KLF6,OST4
mir-186		microRNA				0.0273	HMGA2
miR-450a-1-3p (and other miRNAs w/seed UUGGGAA)		mature microRNA		-1.342	bias	0.0477	IRAK3,KRT5,S100P,SRSF5,TNFSF10
miR-450a-5p (and other miRNAs w/seed UUUGCGA)		mature microRNA		-0.816	bias	0.000433	COL5A2,KRT14,LITAF,RAB31,SERPINE1,TGFB2
miR-3117-5p (miRNAs w/seed GACACUA)		mature microRNA		-1	bias	0.0189	BAG1,CXCL17,RAB31,SCEL
miR-706 (miRNAs w/seed GAGAAAC)		mature microRNA				0.0137	SLC3A2
miR-325-3p (miRNAs w/seed UUAUUGA)		mature microRNA		0.447	bias	0.0228	CYSTM1,IDO1,PRSS22,S100A2,SMIM4
miR-2276-3p (miRNAs w/seed CUGCAAG)		mature microRNA		0	bias	0.0129	IL1R1,MMP7,SLC26A4,TNIP1
miR-504-3p (and other miRNAs w/seed GGGAGAG)		mature microRNA		-1.155	bias	0.0423	ATF3,BCAM,CXCL10,CXCL17,CXCL2,MLLT11,PSME1,PTMS,S100A7,SH3BGRL3,TIMP3,UBL5
miR-33-3p (and other miRNAs w/seed AAUGUUU)		mature microRNA				0.0121	CXCL5,IFIT1,TXN
miR-4756-3p (miRNAs w/seed CAGAGAU)		mature microRNA		0	bias	0.0244	COPS9,KRT6A,LYPD2,RARRES1
miR-935 (miRNAs w/seed CAGUUAC)		mature microRNA				0.0346	RPS28,TOMM5,ZG16B
miR-4781-3p (miRNAs w/seed AUGUUGG)		mature microRNA				0.0252	IFIT2,PFN2,TNFSF10
miR-624-5p (miRNAs w/seed AGUACCA)		mature microRNA		-1.342	bias	0.00666	DUSP5,F3,FAM200B,NFKBIA,RBBP8
miR-374a-3p (miRNAs w/seed UUAUCAG)		mature microRNA				0.0346	COX7C,GLRX,RAB27B
miR-3614-5p (miRNAs w/seed CACUUGG)		mature microRNA		0	bias	0.0275	AKR1B1,H1-10,H3-3A/H3-3B,PPIF
miR-1839-5p (and other miRNAs w/seed AGGUAGA)		mature microRNA		-0.447	bias	0.0221	HMGA2,LMO7,PFN2,PRSS22,RDH10
miR-628-3p (miRNAs w/seed CUAGUAA)		mature microRNA				0.0363	COX17,COX7C,SLC40A1
miR-4276 (and other miRNAs w/seed UCAGUGA)		mature microRNA		0.447	bias	0.0338	IL1B,MACC1,SRD5A3,TAF13,UQCR11
miR-1249-5p (and other miRNAs w/seed GGAGGGA)		mature microRNA		-0.471	bias	0.0346	AZGP1,CALR,CLTB,DUOX2,ELF3,FTL,KRT75,NCCRP1,PIGR,PTMS,RHOB,S100A16,SELENOM,SFN,SH3BGRL3,SLC7A5,UQCR11,ZFP36
miR-642a-3p (and other miRNAs w/seed GACACAU)		mature microRNA		-0.816	bias	0.00363	COX7C,CXCL3,KRT75,MACC1,MMP10,NCOA7
miR-4695-3p (miRNAs w/seed GAUCUCA)		mature microRNA		-1	bias	0.0286	CXCL1,CXCL2,ODAPH,TNFSF10
miR-4302 (miRNAs w/seed CAGUGUG)		mature microRNA		0	bias	0.00922	AGR2,ATOX1,CALR,CFTR,HLA-C,RAB31
mir-920		microRNA				0.0406	IL1B
mir-1301		microRNA				0.0137	KLF6
miR-4464 (and other miRNAs w/seed AGGUUUG)		mature microRNA		0.447	bias	0.00466	ACOT7,ATOX1,CXCL5,KLK7,TMEM106B
miR-4701-5p (and other miRNAs w/seed UGGCCAC)		mature microRNA		0.378	bias	0.0061	AP2S1,CYSTM1,HMGA2,PPIF,RDH10,S100A9,TXNIP
miR-1-3p (and other miRNAs w/seed GGAAUGU)		mature microRNA		-0.308	bias	0.0313	CAP1,DDX5,H3-3A/H3-3B,ITGB4,MET,OAT,SERPINB5,SH3BGRL3,TIMP3
miR-1248 (miRNAs w/seed CCUUCUU)		mature microRNA		-1.89	bias	0.00872	ATF3,ATOX1,CXCL5,CXCL6,DST,KLF6,SPINT2
let-7a-5p (and other miRNAs w/seed GAGGUAG)		mature microRNA		-1.265	bias	0.0241	ATP5MJ,COL5A2,ERO1A,GLRX,HMGA2,PAPPA,PLOD2,PRSS22,RDH10,RHOB,RPL34,S100A8,TNFSF10
miR-4479 (miRNAs w/seed GCGCGGC)		mature microRNA		0.378	bias	0.0015	ATP5F1D,B4GALT5,CALR,COTL1,H1-10,IL32,MELTF
miR-4537 (miRNAs w/seed GAGCCGA)		mature microRNA		-1.414	bias	0.000358	B4GALT5,CDC42EP3,F3,H1-10,ODAPH,PIGR,PPIF,STOM
miR-1245b-3p (miRNAs w/seed CAGAUGA)		mature microRNA		-0.447	bias	0.00699	ATOX1,CDC42EP3,PFN2,PRSS23,SPRR3
MED15		transcription regulator				0.000203	BAX,CLCA2,S100A2
miR-126a-3p (and other miRNAs w/seed CGUACCG)		mature microRNA				0.0131	PLXNB2,SLC7A5,SYT8
miR-3123 (miRNAs w/seed AGAGAAU)		mature microRNA		-1.342	bias	0.00259	CD46,CEACAM7,CXCL2,CXCL6,FDCSP
miR-5694 (miRNAs w/seed AGAUCAU)		mature microRNA		-1	bias	0.00178	CD47,PLAAT4,PSME1,TAF13
miR-6721-5p (miRNAs w/seed GGGCAGG)		mature microRNA		-0.853	bias	0.00467	ATOX1,BAX,BCAM,CDA,DHRS9,DUSP5,GDF15,HES2,KRT14,KRT16,KRT6B,PRDX5,PRSS22,PSCA,PYGB,RHOB,S100A16,SFN,SLC7A5,UBL5,VMP1,ZFP36
miR-6869-5p (miRNAs w/seed UGAGUAG)		mature microRNA				0.00652	CLTB,COX7C,RPL34
miR-6976-5p (and other miRNAs w/seed AGGGAAG)		mature microRNA		-1.633	bias	0.0429	BCAM,BOLA3,CXCL10,HLA-C,TIMP3,ZFP36
TRAF3		enzyme		-0.928		9.51e-05	CCL20,CXCL10,CXCL2,CXCL3,HSPA5,IL1B,MET,NFKBIA	110 (16)
NUPR1		transcription regulator		1.291		0.00552	ATF3,CCN1,CXCL3,CXCL5,CYSTM1,DUSP5,GDF15,IFIT2,KLF6,MMP10,PHLDA1,SAT1,SERPINE1,TNIP1,UPP1
PRKD		group		1.623		5.18e-06	ATP5F1D,CXCL10,CXCL2,CXCL3,CXCL6,IL1B	174 (19)
STK4		kinase				0.00528	IL1B,NFKBIA,PDPN	140 (10)
AKT1		kinase		0.922		1.03e-06	AKR1C1/AKR1C2,BAX,CEBPD,CXCL10,CXCL2,CXCL6,EGR1,FOS,GDF15,LCN2,MT2A,PHLDA1,RHOB,SERPINE1,SLC3A2,TGFB2,TNFSF10	203 (24)
TLR2		transmembrane receptor		0.312		6.32e-07	ATF3,BAX,CEBPD,CXCL10,CXCL2,CXCL3,CXCL6,DUSP1,FOS,IL1B,IRAK3,SLC40A1,SQSTM1,TNFSF10	144 (19)
ADAM12		peptidase		0.219		0.000581	COL5A2,GDF15,IGFBP3,IGFBP6,JUNB,SERPINE1	83 (7)
F2RL1		G-protein coupled receptor		1.3		1.46e-08	AGR2,ATF3,CCN1,CXCL1,CXCL2,F3,FOS,FST,IL1B,ITGB4,PAPPA,TXNIP	173 (18)
KISS1		other				0.0492	EGR1,FOS
PIK3CA		kinase		0.152		0.0198	CEBPD,IDO1,SERPINE1,TNFSF10
MAPK15		kinase				0.0406	JUN
TWIST1		transcription regulator		1.117		2.19e-05	BAX,C3,CLDN4,DKK3,FCGBP,FOS,GSN,IL1B,MET,TGFB2,TIMP3	180 (18)
BMI1		transcription regulator				0.0136	MET,SERPINB5,SFN,TGFB2
PGLYRP2		transmembrane receptor				0.000663	CCL20,CXCL2,CXCL6	116 (7)
CD44		other		1.405		1.36e-06	ACKR3,BCAM,CALR,COL5A2,CXCL6,IL1B,IRAK3,JUN,LGALS1,LGALS3,MET,MMP7,PLAU,PPBP	177 (21)
PLK1		kinase				0.00525	ACKR3,BAX,SFN,TGFB2	128 (7)
ACLY		enzyme				0.0492	ATP5F1D,GDF15
F3	0.583	transmembrane receptor		1.952	bias	2.47e-09	CCN1,EFEMP1,EGR1,F3,FOS,HMGA2,IL1B,MMP7,MSLN,SERPINE1,TGM2	104 (15)
NEUROG1		transcription regulator		-1		0.0123	C3,CFH,CXCL1,PAPPA
AGER		transmembrane receptor		0.967		9.44e-09	CXCL2,CXCL3,EGR1,F3,IFIT1,IL1B,S100A8,S100A9,SERPINE1,TNC,TXNIP	171 (18)
GHRHR		G-protein coupled receptor				0.0175	FOS,IL1B
AMBP		transporter		0		6.87e-06	CXCL2,CXCL3,IL1B,PLAU	174 (19)
TGFA		growth factor		1.818		1.28e-09	CCL20,CXCL10,CXCL2,DDX5,FOS,JUNB,LCN2,MUC4,S100A10,SERPINB5,SERPINE1,SLPI	175 (21)
ADCYAP1		other		-0.686		2.88e-05	BCAM,CEBPD,COL5A2,CXCL10,CXCL2,CXCL3,EGR1,FOS,FST,NFKBIA,RHOB,S100A10,TGFB2	147 (21)
ATG16L1		enzyme		0		5.58e-05	CXCL2,IL1B,NFKBIA,SQSTM1	127 (9)
SALL2		transcription regulator				0.0273	BAX
NR1H2		ligand-dependent nuclear receptor		0.588		0.000622	APOE,C3,CXCL10,CXCL2,IFIT2,IL1B,NFKBIA	154 (20)
MLK		group				0.0137	MMP7
mir-154		microRNA				0.00528	BAX,MMP10,MMP7
BGN		other		-1.154		0.000722	BAX,CXCL3,IL1B,SERPINE1	156 (19)
DICER1		enzyme		-0.99		0.00146	CCN1,CXCL10,EGR1,FOS,IL1B,JUN,MT-ND5,MT2A,PLAU,SERPINE1,SLC40A1,TGFB2	180 (21)
MLX		transcription regulator				0.0282	ATF3,IGFBP3,TXNIP
GUSB		enzyme				0.00635	CCN1,CEBPD	93 (7)
NCOA1		transcription regulator		0.049		4.97e-05	C3,EGR1,FOS,IL1B,JUNB,NFKBIA,NFKBIZ,RPL36,SERPINB5,SERPINE1	170 (18)
STAT2		transcription regulator		1.71		0.00931	CXCL10,IFIT1,IFIT2,TNFSF10	126 (15)
KRT16	-0.585	other				0.00635	KRT6B,SFN
AQUAPORIN		group				0.0137	IL1B
CSF2RA		transmembrane receptor				0.000663	FOS,JUN,JUNB	131 (18)
JUN	0.4	transcription regulator		0.456		1.32e-23	ANXA1,APOE,ATF3,BAX,C3,CCL20,CCN1,CXCL1,CXCL10,CXCL3,CXCL5,CYGB,DUSP1,DUSP5,F3,FOS,IGFBP2,IGFBP3,IGFBP6,IL1B,IRAK3,ITGB4,ITGB8,JUN,JUNB,KRT16,LGALS3,MET,MMP10,MMP7,MT2A,NFKBIA,NFKBIZ,PLAU,RAB31,RHOB,S100A10,SAA1,SERPINB5,SERPINE1,TIMP3,TNC,TXN,YWHAG,ZFP36	206 (21)
CD4		transmembrane receptor				0.0141	BAX,F3,TNFSF10
TRIM9		enzyme				0.0406	IFIT2
CD14		transmembrane receptor		0.865		0.000142	CXCL10,CXCL2,F3,IFIT1,IL1B,IL1R1	113 (15)
FYN		kinase				0.00422	CXCL10,DUSP1,FOS,IL1B	158 (22)
MACROH2A1		other		0.447		0.00545	ALDH1A3,EGR1,ID1,PLAU,SERPINE1
LTA		cytokine				0.0436	CCL20,IL1B,PDPN
UCN		other				0.00419	CXCL3,FOS,IL1B	139 (19)
RPS14		translation regulator				0.0406	S100A8
IRAK4		kinase				1.33e-14	ATF3,CCL20,CXCL10,CXCL2,CXCL3,CXCL6,EGR1,FOS,IER2,IFNGR1,IL1B,JUN,NFKBIA,NFKBIZ,PHLDA1,ZFP36	177 (19)
BTRC		enzyme				0.0492	GLUL,IL1B
SUZ12		enzyme				0.000596	ACKR3,IGFBP3,IRAK3,LGALS3,LITAF,MMP7,PLAU,SLC7A5	72 (6)
CSK		kinase				0.0199	FOS,IL1B
XBP1		transcription regulator		0.296		0.00198	CALR,CXCL2,GOLGB1,HSP90B1,HSPA5,PHLDA2,S100A6,SEC61G,SELENOM,TXN	83 (4)
PRKCZ		kinase				0.0121	BAX,JUN,NFKBIA
CD274		enzyme		1.192		0.015	CXCL2,IDO1,IFIT1,TNFSF10
BAZ1A		other				0.0273	IGFBP3
NOS3		enzyme				0.0313	ATF3,CXCL3,F3
S100A9	0.444	other		-0.702		7.95e-07	ATF3,C3,CP,CXCL10,CXCL3,IL1B,ITGB4,MMP7,PHLDA1,PLAU,S100A8,S100A9,TXNIP	144 (18)
PRKCG		kinase				0.0475	ATP5F1D,UQCR11,UQCRQ
RTN4		other				0.0136	CCL20,JUN,RHOB,YWHAG
PTGER2		G-protein coupled receptor		-1.172		0.0186	CXCL10,EGR1,IL1B,SERPINE1,TIMP3
TWIST2		transcription regulator		0.927		0.00455	DUSP5,HSPA5,IL1B,KLF6
YWHAZ		enzyme		-0.845		5.09e-05	CXCL2,HSP90B1,HSPA5,IL1B,MMP7	181 (23)
MBD2		transcription regulator				0.00213	APOE,ATP5ME,CDC42EP3,OAT,PLAU
ADAR		enzyme				0.00953	FOS,IFIT2
NPVF		other				0.0137	FOS
POMC		other		1.593		0.0128	DUSP1,FOS,JUN,JUNB,KRT16
NCK1		kinase				0.00787	FOS,HSPA5	84 (7)
ARNT		transcription regulator				0.0274	CXCL10,ERO1A,GDF15,IL1R1,INSR,SERPINE1
LRPAP1		other				0.00472	F3,IL1B,SERPINE1	190 (21)
FGF1		growth factor		0.988		1.87e-06	AKR1B1,APOE,CCN1,CXCL1,EGR1,FOS,IL1B,JUN,TGFB2,TGM2,TIMP3	191 (22)
KRT14	0.33	other				7.55e-07	CXCL1,HSPA5,KLK7,KRT16,KRT5,KRT6B,MMP7
LAMA5		other				0.0223	CXCL10,CXCL3
CEBPB		transcription regulator		1.317		5.52e-12	AKR1C3,C3,CDC42EP3,CEBPD,CFTR,COL5A2,CP,CXCL10,CXCL2,CXCL3,CXCL5,DDX5,FOS,FTL,ID1,IFIT2,IGFBP3,IL1B,INSR,IRAK3,JUN,KRT6B,LCN2,MMP10,NFKBIZ,PLA2G2A,RAC2,SAA1,SAA2,SAT1,SERPINE1,SLC12A2,UPP1,XIST	195 (20)
UBE3A		enzyme				0.0458	IL1B,SERPINE1
PARP1		enzyme		-0.78		0.000126	BAX,CXCL1,CXCL10,CXCL3,FOS,GDF15,IL1B,JUN,MT-CO1	176 (19)
ZNF106		other		-0.707		1.33e-07	C3,CXCL10,GLRX,GPNMB,LGALS1,LGALS3,S100A8,TMEM106B
FBN1		other				0.00419	CCN1,SERPINE1,TIMP3
RBM5-AS1		other				0.0175	JUN,MMP7
HDAC3		transcription regulator				6.71e-05	CD55,CXCL10,CXCL2,FOS,IL1B,MUC4,NFKBIA,SERPINE1	184 (19)
miR-561-5p (miRNAs w/seed UCAAGGA)		mature microRNA		0.447	bias	0.0348	FDCSP,FKBP1A,KLK7,SAT1,TXNIP
miR-5586-5p (miRNAs w/seed AUCCAGC)		mature microRNA		-1.342	bias	0.0193	DST,FOS,RPL39,SRSF5,STEAP4
miR-548aj-5p (and other miRNAs w/seed GCAAAAG)		mature microRNA		0	bias	0.0123	CSTB,HMGA2,IGFBP2,PRSS23
miR-5692c (and other miRNAs w/seed AUAAUAU)		mature microRNA				0.0458	BOLA3,CXCL5
miR-5006-5p (miRNAs w/seed UGCCAGG)		mature microRNA		-1.265	bias	0.000635	ATP10B,COTL1,CYGB,DKK3,FOS,IL32,KRT14,S100P,TMC5,TSPAN1
miR-889-5p (miRNAs w/seed AUGGCUG)		mature microRNA		0.447	bias	0.0454	AKR1C1/AKR1C2,NOP10,PLAAT4,TXN,YWHAG
miR-5589-3p (miRNAs w/seed GCACAUG)		mature microRNA		-0.447	bias	0.0144	FKBP1A,LCN2,MMP10,S100A2,TMEM30A
miR-5007-3p (miRNAs w/seed UCAUAUG)		mature microRNA		1	bias	0.0104	DDT,GLRX,PFN2,TOMM5
PLCE1		enzyme				0.000835	CCL20,CXCL2,CXCL3	176 (18)
IL1R2		transmembrane receptor		0.254		1.58e-05	CCL20,CXCL2,CXCL3,IL1B	136 (16)
NKX2-1		transcription regulator				2.04e-06	AGR2,CYGB,FAM3D,IGFBP6,LCN2,PDPN,PFN2,RAC2,SERPINE1,SLC34A2,SLC6A14,TGFB2,TNC	19 (2)
FBXW7		enzyme		0.878		4.77e-11	CEBPD,JUN,KLF5,MT-ATP6,MT-CO1,MT-CO2,MT-CO3,MT-CYB,MT-ND1,MT-ND4,NFKBIA,RHOB,SERPINE1	135 (18)
ADIPOQ		other		-1.442		1.18e-05	BAX,CCL20,CXCL1,CXCL10,CXCL2,CXCL3,CYBA,DUSP1,EGR1,F3,FOS,IL1B,NFKBIA,PRDX5	140 (17)
LLGL1		other				0.0137	CD46
CSF3		cytokine		1.832		6.47e-05	BAX,CEBPD,CXCL2,CXCL3,CXCL5,EGR1,FOS,JUN,LCN2,MET,S100P,TNFSF10	147 (20)
F10		peptidase				0.000835	CCN1,EGR1,F3	134 (17)
DRD1		G-protein coupled receptor		1.985	bias	3.46e-07	EGR1,FOS,INSR,JUNB,S100A10	185 (23)
PPRC1		transcription regulator		0.557	bias	4.83e-05	CCL20,DUSP5,GDF15,LCN2,NFKBIZ,PHLDA1
TSC2		other		-1.315		1.2e-12	ANXA1,ATF3,BAX,CP,CST6,CXCL10,EGR1,ERO1A,FOS,GPNMB,GSN,HSPA5,IL1R1,LGALS3,METRN,OLFM4,PLAU,S100A6,ZFP36	207 (27)
ANXA2		other		-1.109		0.00117	BAX,IGFBP3,JUN,S100A10	84 (7)
TLE1		transcription regulator				2.26e-05	ATF3,DUSP1,EGR1,FOS	111 (7)
THRB		ligand-dependent nuclear receptor		-0.923		4.38e-07	CFTR,CXCL10,CXCL2,CXCL3,FOS,GSN,ID1,IGFBP2,IGFBP3,IL32,JUN,MACC1,MET,MMP7,PLA2G2A,SERPINE1,TNFSF10	159 (17)
KLF10		transcription regulator				0.0333	BAX,SERPINE1
PLAG1		transcription regulator		0		0.000156	CLTB,CXCL5,EGR1,IL32,S100A2,TGM2
ZEB1		transcription regulator		-1.726		0.000318	CCN1,IL1B,ITGB4,MUC1,PLAU,S100A10,SERPINE1	76 (6)
IGFBP5		other		0.97		0.000298	BAX,F3,SERPINE1,SFN	164 (25)
CUL3		enzyme				0.0399	GSTK1,RHOB,S100A9
BCYRN1		other				0.0121	CCNL1,MT-ND4,RPL35A
YBX1		transcription regulator		0.853		5.04e-07	BAG1,BAX,CXCL2,EFEMP1,F3,FOS,HES2,ID1,IGFBP3,LGALS3,PAPPA	188 (22)
PLAUR		transmembrane receptor		-0.6		0.000369	CXCL3,JUN,JUNB,MT-CO1,PLAU	156 (18)
BORCS8-MEF2B		transcription regulator				0.0137	JUN
TSC22D1		transcription regulator				0.00377	IL1B,SERPINE1	116 (12)
STAT6		transcription regulator		1.331		2.79e-05	ANXA1,APOE,BAX,CCL20,CXCL10,CXCL2,CXCL3,DUOX2,EGR1,IDO1,IER2,IL1B,IRAK3,LMO7,NFKBIA,S100A10,SERPINE1,SQSTM1,ZFP36	174 (18)
FEM1A		transcription regulator				0.000137	CXCL10,CXCL2,IL1B	131 (13)
NFE2		transcription regulator				0.0394	RAB27B,TXN
FCGR1A		transmembrane receptor				0.00126	CXCL3,F3,IL1B	167 (18)
CLDN7	0.568	other		1.485		1.53e-08	APOE,C3,CCL20,CEACAM6,F3,LGALS3,MT2A,MUC1,NCOA7,PRSS23,RPL34,SCEL,SPRR3
PPARA		ligand-dependent nuclear receptor		0.425		8.24e-07	APOE,BAX,C3,CEBPD,CFH,CYBA,FOS,GLUL,GSTK1,IGFBP2,IGFBP3,IGFBP6,IL1B,MT-CO2,NFKBIA,PHLDA1,PLA2G2A,S100A8,S100A9,SAA1,SAT1,TXN	170 (19)
HCRT		other				0.00787	EGR1,FOS	148 (18)
JUND		transcription regulator				0.000126	C3,CXCL10,F3,ITGB4,MMP7,PLAU,SAT1	170 (13)
CARD8		other				0.0406	IL1B
MAPK12		kinase		0.294		1.03e-05	EFEMP1,FOS,IL1B,ITGB8,JUN	170 (15)
HEIH		other				0.00948	DUSP1,FOS,JUN	93 (7)
ETV5		transcription regulator		0.871		1.16e-08	BAX,CLDN4,CLDN7,KRT13,KRT16,LCN2,LGALS3,LMO7,MET,S100A6,SLC34A2,TIMP3
CX3CR1		G-protein coupled receptor		0.896		0.035	CXCL3,EGR1,FOS,H3-3A/H3-3B,IL1B,XIST
EPHX2		enzyme				0.0018	CXCL6,HSPA5,IL1B	152 (20)
CDKN2A		transcription regulator		0.282		2.37e-05	BAX,C3,CEBPD,CXCL10,CXCL6,DDX5,DUSP1,EGR1,FOS,FST,ID1,IL1B,JUN,LGALS3,S100A6,SERPINE1	183 (21)
FOXO4		transcription regulator		0		0.00516	CDC42EP3,HSP90B1,HSPA5,IL1R1,SERPINE1,TXNIP	130 (7)
INHA		growth factor		0.509		0.00346	BAX,CCN1,FST,IL1R1,PRSS23,SERPINE1	37 (3)
Ighe		other				0.000559	CXCL3,CXCL6
BCL2L1		other		-0.063		0.00199	BAX,CXCL1,CXCL3,IL1B,TNFSF10	175 (18)
RPL15		other				0.0273	HMGA2
KDM5A		transcription regulator		1.633		0.0103	ATP1B1,CD55,COX17,TOMM7,UQCRQ,VDAC1
GLUL	0.728	enzyme				0.0175	GLUL,SLC7A5
BSG		transporter		-0.055		6.85e-05	CCL20,CXCL3,CXCL6,IL1B,PLAU,SERPINE1	169 (19)
LCN2	1.754	transporter		0.684		0.000278	BAX,CCL20,CXCL10,CXCL2,CXCL3,CXCL6,IL1B	151 (18)
UPF2		other		-1.987		0.00104	BAG1,CXCL10,GRN,SERPINB5
PIK3CG		kinase		-1.982		0.0585	CD47,CXCL10,IL1B,TNFSF10
PLAU	-0.372	peptidase		-0.321		9.27e-13	CCN1,CXCL3,F3,GDF15,HSPA5,IGFBP2,IL1B,PHLDA1,PIM3,PLAU,S100A8,S100A9,SERPINE1,SLPI	168 (27)
BNIP3L		other		-0.577		0.00931	CD47,GSN,IL1B,NFKBIA
SPRY2		other				0.0211	CLDN7,FOS,MET
ATM		kinase		1.266		0.00352	BAX,DUSP1,JUN,SERPINE1,TGM2	174 (21)
IRS2		enzyme				0.0224	EGR1,FOS,FST
ITGA9		other				0.00326	CXCL6,IL1B,TNC	186 (17)
ATP2B2		transporter				0.0238	BAX,CALR,HSPA5
IL21		cytokine		0.816		0.0358	CCL20,CXCL10,EGR1,IDO1,IFIT1,IFIT2
ALOX15		enzyme		0.914		0.00197	BAX,CXCL2,IL1B,JUN	173 (22)
ANGPT1		growth factor		0.762		0.00334	BAX,DUSP1,DUSP5,IL1R1	31 (4)
RB1CC1		other				0.000515	ALDH1A3,CXCL10,SERPINE1	145 (7)
HEXIM1		transcription regulator				0.0458	ANXA1,TGFB2
EPSTI1		other				0.0137	NFKBIA
PFN2	-0.278	enzyme				0.0273	SLC40A1
SCNN1B		ion channel				0.00953	AGR2,SLC26A4
PKM		kinase		-0.989		0.000158	EGR1,IL1B,MT-ATP6,MT-CO1,MT-CO2,MT-ND3,TGM2	156 (20)
DLC1		other				0.00498	S100A10,SERPINE1
H2AB3 (includes others)		other		0	bias	6.85e-05	ATF3,DHRS9,FOS,MELTF,SAA1,SAA2
CXCL12		cytokine		1.605		1.21e-06	AKR1C3,BAX,CD47,CXCL10,EGR1,FOS,ID1,IL1B,ITGB4,JUN,JUNB,PLAU,SAA2,TNFSF10	183 (20)
RLN2		other				0.00419	FOS,IL1B,TGFB2	17 (3)
CHADL		other				0.0072	IGFBP3,MET,STEAP4
NRG1		growth factor		1.858		2.64e-07	CCN1,CEACAM7,CXCL6,DUSP1,EGR1,ELF3,FOS,ID1,IER2,JUN,JUNB,PHKG1,PLAU,SERPINE1,TGFB2,TGM2,ZFP36	175 (18)
IL22		cytokine		1.607		1.24e-13	C3,CCL20,CXCL1,CXCL10,CXCL2,CXCL3,CXCL5,CXCL6,CYBA,HSPA5,IL1B,LCN2,MUC1,MUC4,PRDX5,S100A7,S100A8,S100A9,SAA1	138 (15)
CEACAM6	0.81	other				0.0406	IL1B
CR1L		transmembrane receptor		-0.958		0.00104	C3,IL1B,SERPINE1,TNC	130 (12)
HDAC9		transcription regulator				0.00588	BAX,JUN,MMP10	143 (12)
SAA1	-0.458	transporter		0.868		0.000265	CXCL10,CXCL6,IL1B,S100A8,S100A9	179 (20)
EGFR		kinase		1.148		2.88e-19	ACOT7,ANXA1,B4GALT5,BAX,BCAM,CD47,COL5A2,CXCL10,CXCL5,DUSP1,EGR1,F3,FOS,GRN,HMGA2,HSP90B1,HSPA5,ID1,IER2,IGFBP3,IL1B,JUN,JUNB,KRT16,LCN2,MET,MT-CO2,MUC1,NFKBIA,PLAU,RHOB,S100A2,SERPINE1,SLC7A5,SLPI,STEAP4,TGM2,TNC,TSPAN1,TXNIP	189 (20)
CEACAM21		other				0.0406	IL1B
VEGFB		growth factor				0.0417	ATF3,BAX,PRDX5
ADORA2A		G-protein coupled receptor		-1.698		0.0431	CXCL10,CXCL2,DUSP1,FOS,NFKBIA
MSLN	0.32	other				0.00272	BAX,MMP7
ITGAM		transmembrane receptor		-0.254		0.00131	APOE,CXCL10,IL1B,LCN2	130 (19)
CX3CL1		cytokine		1.633		0.0034	GPNMB,GSN,IFIT2,IL1B,OLFM4,SAA2,TGFB2
COX4I1		enzyme				0.0304	IL1B,TGFB2
FSTL1		other				0.0223	GDF15,IL1B
COL5A1		other		-0.816		8.8e-06	APOE,CALR,COL5A2,LGALS1,LGALS3,S100A6
KLF2		transcription regulator		-1.423		1.2e-10	ACKR3,CD55,CXCL2,CXCL3,F3,ID1,IL1B,IL32,ITGB4,JUNB,MT2A,NFKBIA,PDPN,PLOD2,SERPINE1,TFPI2,TGFB2,TNFSF10	165 (15)
GNB2		enzyme				0.00161	CXCL3,DUSP1,IL1B,PLAU	85 (7)
PKD1		ion channel		-0.685		0.0264	ATP1B1,CCN1,CXCL2,HSP90B1,IER2,MT-CO1,PRDX5
ELK4		transcription regulator				1.03e-05	EGR1,FOS,JUNB,NCOA7,PPBP	65 (7)
CD40LG		cytokine		1.645		1.1e-11	ATF3,BAX,CCL20,CXCL1,CXCL10,CXCL2,CXCL5,DUSP1,DUSP5,EGR1,F3,FOS,IDO1,IFIT1,IFIT2,IL1B,JUN,JUNB,MMP10,MT2A,NFKBIA,PLAU,PSME1,SERPINE1,TGM2,TNFSF10,TNIP1	175 (20)
AURKB		kinase				0.00246	ATF3,BAX,SERPINB5
MTTP		transporter				0.0152	CXCL3,HSPA5,JUN
LIPE		enzyme		-1		3.74e-05	ATF3,BAX,CP,EGR1,FOS,H3-3A/H3-3B,IL1B,PHKG1,TGFB2,YWHAG	159 (20)
HOXC8		transcription regulator				0.00131	CXCL10,HES2,MSLN,PPBP
TLR5		transmembrane receptor		0.404		0.000164	ATF3,CCL20,CXCL2,CXCL3,IL1B	124 (17)
LGALS7/LGALS7B	0.253	other				0.00039	EGR1,IL1B,SERPINE1	153 (16)
MAPK9		kinase		0.648		1.03e-06	BAX,EGR1,F3,FOS,IER2,IGFBP2,IL1B,ITGB4,JUN,JUNB,KLF6,LMO7,ZFP36	155 (20)
HSP90B1	0.295	other		-1.414		1.59e-06	CALR,CXCL5,HSP90B1,HSPA5,IL1B,PPIF,RPL12,RPLP2	87 (7)
FGF10		growth factor		0		0.00687	ANXA1,LMO7,S100A6,TIMP3
VAV1		transcription regulator				0.00868	BAX,FOS,JUN	171 (22)
LPAR1		G-protein coupled receptor				0.0175	F3,KLF5
PTGER4		G-protein coupled receptor		-0.896		0.00151	CCL20,CP,CXCL10,EGR1,IFIT2,IL1B,S100P,TNFSF10	199 (23)
CRY2		enzyme				0.0133	FOS,IL1B
NKX2-3		transcription regulator		-0.905		0.000256	GDF15,HES2,HLA-C,IDO1,MMP7,PIM3,SAMD9,SAMD9L,SLC40A1,SNHG9,TFPI2
BCAR1		enzyme				0.0133	EGR1,MMP7
IFNAR2		transmembrane receptor				0.00362	CXCL10,IDO1,TGM2,TNFSF10	103 (11)
XIAP		enzyme				0.00588	CXCL1,SERPINE1,SQSTM1	83 (7)
SELE		transmembrane receptor				0.00787	FOS,IL1B	139 (21)
ITGA1		other				0.0458	IL1B,MMP7
SCN1B		ion channel				0.0406	FOS
MET	0.337	kinase		0.456		0.000119	COL5A2,CXCL1,FOS,IL1B,JUN,MUC1,NFKBIZ,PAPPA,PIM3	151 (21)
CDH1		other		1.069		0.00634	IGFBP3,JUN,KRT13,LCN2,MUC16	104 (7)
DDB2		other				0.0113	BAX,NFKBIA
KRAS		enzyme		-0.897		1.33e-29	ATF3,ATP1B1,B4GALT5,BAG1,BCAM,CCN1,CFTR,CXCL10,CXCL6,DUSP1,DUSP5,EFEMP1,EGR1,ERO1A,F3,FOS,GLUL,GRN,GSN,HSPA5,ID1,IDO1,IFIT1,IGFBP2,IL1B,INSR,ITM2B,JUN,JUNB,KLF6,KRT16,LCN2,LGALS3,LMO7,MACC1,MET,MMP10,MMP7,MSLN,MT-ATP6,MT-CO1,MT-ND1,MT-ND4,MUC16,NFKBIA,OLFM4,PDPN,POMP,RHOB,S100A6,SERPINE1,SLC34A2,SLC3A2,SLC6A14,SQSTM1,STEAP4,STOM,TIMP3,TNC,TNFSF10,TSPAN1,TXNIP,UPP1,VMP1	173 (23)
GCLC		enzyme				1.02e-05	FOS,JUN,JUNB	93 (7)
GLI2		transcription regulator				0.00137	CXCL10,CXCL2,CXCL3,CXCL6,IL1B,JUNB,TGFB2	176 (15)
CAV1		transmembrane receptor		1.632		1.03e-05	CLDN7,CXCL10,EGR1,FOS,ID1,IDO1,INSR,KRT6B,SERPINE1,SLC12A2,TNC	200 (24)
LUM		other				0.00787	CXCL2,IL1B	98 (7)
SERPINF1		other		-0.666		0.00828	BAX,CYBA,NFKBIA,TNFSF10	183 (19)
TRIB3		kinase				0.0131	GDF15,ID1,SQSTM1
ADRB3		G-protein coupled receptor		0.44		1.03e-05	EGR1,FOS,IL1B,JUN,JUNB	197 (23)
MAPKAP1		other				0.0199	CXCL10,IFIT2
CST7		other				0.0273	SQSTM1
PPARGC1A		transcription regulator		-0.936		5.97e-05	BAX,C3,CEBPD,CXCL10,FOS,GDF15,IGFBP3,IGFBP6,ITGB4,MT-CO1,MT-CO2,MT-ND1,NFKBIA,NFKBIZ,PDPN,PRDX5,TIMP3,TNFSF10	183 (23)
CD80		transmembrane receptor				0.0186	BAX,IDO1,IL1B
SAFB2		other		-1		0.000298	FOS,HLA-C,JUN,RPL35A
PIK3R2		kinase				0.0133	CXCL10,PLAU
CD38		enzyme		1.89		0.00697	ATP1B1,ERO1A,LGALS3,LMO7,S100A6,SCEL,SLC7A5
IL36G		cytokine		0.898		0.000411	CCL20,CXCL1,CXCL10,CXCL2	136 (15)
IL6R		transmembrane receptor		0.57		3.76e-06	CCL20,CXCL10,CXCL2,CXCL3,CXCL5,CXCL6,IL1B,LCN2,SAA1	146 (16)
PLA2G4A		enzyme				0.0304	IL1B,PLA2G2A
RETN		other		1.013		0.00173	CXCL3,FOS,IL1B,INSR,SERPINE1	149 (20)
NCOA3		transcription regulator				0.0434	CCN1,IGFBP3,NFKBIA,TGFB2
PDE4B		enzyme				0.0133	CXCL10,DUSP1
PIAS4		transcription regulator		-1		4.23e-05	CXCL2,IL1B,ITGB8,SERPINE1	136 (16)
HFE		transmembrane receptor		0.478		0.00143	DUSP1,EGR1,HSP90B1,HSPA5,LCN2,PHLDA1,SAA1
RACK1		enzyme		0.254		0.000722	BAX,FOS,IFIT2,PSCA	125 (18)
TGM2	0.281	enzyme		1.546		1.26e-07	C3,CXCL10,ID1,IFIT1,IFIT2,IL1B,ITGB4,MT2A,OLFM4,PHLDA1,PLAAT4,S100A8,SAMD9L,SLPI,SRD5A3,TNIP1	165 (24)
GUCA2B		other				0.0137	SLC26A4
IGFBP3	0.74	other		1.969		0.00197	BAX,IL1B,SERPINE1,TNC	185 (20)
LCOR		transcription regulator				0.0153	MUC1,TFPI2
HPS1		other				0.0273	LGALS3
FOXM1		transcription regulator		0.415		0.0187	ANXA1,FOS,JUN,MET,MMP7,SQSTM1
RPS6KA4		kinase		1.992		2.26e-05	DUSP1,FOS,JUN,JUNB	165 (21)
WFS1		enzyme				0.00183	ERO1A,HSPA5	93 (7)
NOD2		other		0.857		0.00373	CXCL10,CXCL2,CXCL3,IL1B,NFKBIA	129 (17)
HDAC6		transcription regulator		0.555		0.000453	BAX,JUN,JUNB,PLAU,SERPINE1	173 (23)
ULK2		kinase				0.0273	SQSTM1
ATF6		transcription regulator				0.0116	CALR,FOS,HSP90B1,HSPA5
TGFB1I1		transcription regulator				0.00419	FOS,ID1,SERPINE1	166 (16)
NR1I3		ligand-dependent nuclear receptor		1.982		0.0635	IL1R1,RARRES1,SAT1,STEAP4
LDB1		transcription regulator		0		0.00659	ANXA1,CLDN4,CSTB,GOLM1,GSN,LGALS1,SLC40A1,SQSTM1,TGFB2,TXNIP
STAT5B		transcription regulator		1.026		0.00149	AKR1C1/AKR1C2,AKR1C3,APOE,BAX,DUSP1,FOS,GLUL,JUN,PIP,SELENOW,SLC34A2,TGM2,ZFP36	171 (17)
BCL2		transporter		-0.339		1.98e-05	BAX,CXCL1,FOS,IGFBP6,IL1B,NFKBIA,SQSTM1,TGFB2,VDAC1	149 (16)
ING4		transcription regulator				0.00635	CXCL10,NFKBIA	116 (7)
ERN1		kinase		0.474		0.000193	ATF3,CEBPD,CLDN7,CXCL2,ERO1A,HSP90B1,HSPA5,IL1B,JUN	169 (19)
ARRB2		other		-1.337		4.92e-08	CXCL2,CXCL3,EGR1,F3,IL1B,JUNB,NFKBIZ,SERPINE1	193 (21)
TRIM3		enzyme		-0.816		2.92e-07	CXCL3,CXCL5,CXCL6,IL1B,MMP10,MMP7	158 (13)
RPS6KB1		kinase				0.0211	CXCL10,MUC1,SERPINE1
PTX3		other		-0.111		6e-05	CXCL2,F3,FOS,IL1B,JUN	165 (17)
ADRA1B		G-protein coupled receptor				0.0005	CEBPD,DUSP1,EGR1,FOS,JUN	155 (20)
MAPK10		kinase				0.0199	FOS,JUN
MAP2K5		kinase		1.945		0.00563	FOS,ID1,JUN,KLF5	94 (12)
INS		other		1.577		1.03e-08	CCN1,DUSP1,EGR1,F3,FOS,HSPA5,IER2,IGFBP2,IGFBP3,INSR,JUN,JUNB,MT-ND4,RDH10,SERPINB5	194 (24)
ARG2		enzyme				0.00635	BAX,IL1B	85 (6)
BCL6		transcription regulator		-1.348		0.00013	BAX,CPD,CXCL10,CXCL3,GOLM1,IL1B,JUNB,KLF6,LITAF,PLA2G2A,PRSS23,SERPINE1	151 (14)
TP73		transcription regulator		0.095		1.32e-12	ATF3,BAX,C3,CCN1,CD55,COL5A2,CXCL1,CXCL10,CXCL2,CXCL3,EGR1,ELOB,FST,GPNMB,GRN,IGFBP3,IL1B,ITGB4,KLF5,PDPN,PLAU,S100A2,SAT1,SERPINE1,SFN,TGFB2,TIMP3,TSPAN1,VMP1	193 (20)
IFI16		transcription regulator		-0.467		0.00545	BAX,CCL20,CXCL10,IL1B,NFKBIA	192 (17)
MECP2		transcription regulator				0.00117	ANXA1,APOE,EGR1,HSPA5,IGFBP3,JUNB,SLC26A4,TFPI2,TXNIP	179 (16)
GPS2		transcription regulator		-1.134		4.08e-05	CCL20,CXCL1,CXCL10,CXCL2,IL1B,NFKBIA,RHOB	160 (15)
TNFSF13B		cytokine		1.408		0.0171	BAX,CXCL6,DUSP5,F3,ID1,JUN
CDKN1A		kinase		-0.484		8.18e-09	BAX,CAP1,CCN1,CLIC4,CXCL2,CXCL3,DUSP1,GRN,HSPA5,IFNGR1,IL1B,IL1R1,IL32,KRT5,LGALS3,NFKBIA,PRSS23,SAA1,SERPINE1	184 (17)
LDLR		transporter		0.548		0.000151	APOE,CD47,CD55,CFB,DHRS9,DUSP1,EGR1,F3,HSPA5,IL1B,LCN2,PLAU	199 (19)
CXADR		transmembrane receptor				2.51e-05	CXCL1,CXCL10,CXCL3	114 (7)
ADRA1A		G-protein coupled receptor				7.65e-05	CEBPD,DUSP1,EGR1,FOS,JUN,MMP7	196 (24)
MAOA		enzyme		1.387		9.5e-05	CCN1,CEBPD,IGFBP3,IL1B,TNC	148 (11)
DNMT3A		enzyme		-1.929		7.44e-05	CXCL1,CXCL2,CXCL3,CXCL5,EFEMP1,ERO1A,MUC4,S100A8,S100A9,SLC12A8,TGM2
SOCS6		other		1		0.000174	CEBPD,CXCL2,CXCL3,IL1B	93 (7)
IFIT1	0.305	other				0.0137	CXCL10
DHX9		enzyme				0.0333	APOE,CXCL10
PSEN1		peptidase		0.323		1.56e-09	APOE,ATOX1,ATP1B1,ATP5F1D,BAX,C3,CAP1,CLTB,CXCL2,DUSP1,EGR1,FKBP1A,FOS,HINT1,HSPA5,IL1B,INSR,MT-CO1,PRDX5,SQSTM1,SRD5A3,TXN,UQCRQ,VDAC1	175 (20)
ADRA1D		G-protein coupled receptor				0.0005	CEBPD,DUSP1,EGR1,FOS,JUN	141 (22)
SYK		kinase		-1.263		0.00107	CFTR,CXCL10,FST,IL1B,ITGB4,TFPI2,TNFSF10	170 (19)
HHEX		transcription regulator				0.0112	CXCL10,PPBP,TNFSF10
RAF1		kinase		0.124		3.53e-12	ACOT7,ANXA1,CXCL3,DUSP5,EGR1,FOS,GRN,HMGA2,IER2,IGFBP3,IL1B,IL1R1,ITGB4,JUN,MET,PHLDA1,PHLDA2,PLAU,TFPI2,TGM2,TXNIP	185 (24)
NFE2L2		transcription regulator		-1.012		3.06e-06	AKR1C1/AKR1C2,ATF3,CCL20,CXCL10,CXCL2,CXCL3,CXCL6,FTL,HSP90B1,IL1B,MMP10,MT-CO2,OAT,PFN2,POMP,S100P,SAA1,SAT1,SERPINE1,SQSTM1,TXN	171 (20)
VDR		transcription regulator		1.333		4.36e-06	AGR2,BAX,CXCL10,EGR1,F3,ID1,IGFBP3,JUN,LGALS1,S100A8,S100A9,SLC34A2,TGFB2,TXN,TXNIP	197 (20)
ODC1		enzyme				0.0363	IL1B,SERPINE1
IFIH1		enzyme		1.33		5.15e-07	CXCL10,CXCL2,CXCL3,EGR1,IFIT1,IL1B,NFKBIA,PHLDA1	110 (19)
HNF4A		transcription regulator		-1.027		2.92e-06	AKR1B1,AKR1C1/AKR1C2,AKR1C3,APOE,ATOX1,ATP5MK,C3,CAP1,CCL20,CD46,CD55,CDC42EP3,CEBPD,COX17,COX7C,CP,CXCL3,EGR1,ELF3,ERO1A,GDF15,GSN,GSTK1,HLA-C,HSP90B1,HSPA5,IFNGR1,IL32,JUN,JUNB,KRT14,LCN2,LGALS3,MT2A,MUC4,PFN2,PRDX5,RPL12,RPL41,S100A9,SAA1,SAA2,SERPINE1,SLIRP,SLPI,SPRR3,STOM,TIMP3,TMEM30A,TMEM59,TNC,TXN,TXNIP,VDAC1,VMP1,ZFP36	196 (17)
SERPINE2		other		0.218		0.00197	CCL20,CXCL10,CXCL3,IL1B	178 (15)
RXRA		ligand-dependent nuclear receptor		-1.561		6.66e-08	AKR1C1/AKR1C2,APOE,C3,CCL20,CEBPD,CXCL1,CXCL10,CXCL2,FOS,FTL,IGFBP6,IL1B,IL32,LCN2,PLA2G2A,S100A8,SAT1,TGFB2,TXN	156 (18)
FOXO1		transcription regulator		1.737		3.71e-06	BAX,CCL20,CDC42EP3,CEBPD,CXCL10,EGR1,FOS,FST,GRN,GSTK1,HSPA5,IL1B,IL1R1,INSR,JUN,JUNB,SERPINB5,SERPINE1,SFN,TNFSF10,TXNIP	167 (20)
P2RY2		G-protein coupled receptor				0.00528	F3,JUN,SERPINE1	171 (19)
FTMT		enzyme				0.0406	FTL
KLF1		transcription regulator				0.0313	BCAM,CD55,SLC3A2
STK16		kinase				0.0406	SERPINE1
S100A6	-0.435	transporter		-1		0.000632	ATF3,CCL20,CXCL2,DHRS9
MID2		other				0.0406	IFIT2
PLIN3		other				0.0273	BAX
SP3		transcription regulator		0.692		8.68e-09	ATF3,CCL20,DUSP1,EGR1,F3,FOS,GDF15,HSPA5,IGFBP3,ITGB8,JUN,KRT16,MET,MUC4,PLAU,SERPINE1,TNC	182 (19)
SYVN1		transporter		1.943		5.44e-06	CD46,CDA,DUSP1,F3,HLA-C,IL1B,ITGB4,SLC3A2,SLC7A5,STOM,TMEM106B
THRA		ligand-dependent nuclear receptor		-0.816		4.97e-05	CXCL10,CXCL2,CXCL3,FOS,FST,JUN,MMP7,SERPINE1,SQSTM1,VDAC1	192 (22)
NT5E		phosphatase				0.0425	IL1B,SERPINE1
NTRK2		kinase				0.0244	EGR1,FOS,SERPINE1,TNFSF10
ATF3	0.283	transcription regulator		0.163		3.36e-06	ATF3,CXCL1,GSN,HSPA5,ID1,IL1B,JUN,MT2A,NFKBIZ,SERPINB5,SERPINE1	217 (22)
SELPLG		other		1		0.00283	CXCL2,FOS,IDO1,IL1B	186 (19)
PPIF	-0.279	enzyme		1.342		0.0092	CCL20,CXCL10,CXCL2,CXCL3,CXCL6	114 (7)
IDO1	0.331	enzyme				0.0333	SLC3A2,SLC7A5
AVP		other		0.876		0.000663	ATF3,EGR1,FOS,HSPA5,S100A6	149 (24)
PTPRE		phosphatase				0.000835	CXCL2,CXCL3,MET
RAC1		enzyme		0.943		3.99e-05	ATF3,DUSP1,FOS,GSN,IL1B,JUN,KRT14,KRT6B,MMP10	174 (21)
ERBB4		kinase		-1.326		3.38e-05	COL5A2,DUSP1,EGR1,HMGA2,JUN,SLPI,TIMP3,TNC	194 (20)
NFYA		transcription regulator		1.982		0.000211	CALR,EGR1,HSPA5,JUN,JUNB,RHOB,TXNIP	118 (7)
SDHB		enzyme				0.0175	ATOX1,COX17
WWP1		enzyme				0.0406	KLF5
DCTN4		other				0.0273	CXCL10
SLC1A2		transporter				0.0137	FOS
HAT1		enzyme				0.0273	KRT14
CALR	0.341	transcription regulator				0.0297	CXCL3,HSPA5,INSR
NRAS		enzyme		-1.747		0.000202	BAX,CFH,CXCL2,EGR1,IFIT1,IL1B,LCN2,LGALS1,PLAU,POMP,RHOB	164 (23)
SPHK1		kinase		1.982		0.00602	EGR1,IL1B,JUN,SERPINE1	159 (21)
PPP1R1A		phosphatase				0.0406	HSPA5
BAX	0.277	transporter				0.00602	BAX,CXCL10,ERO1A,TGM2	87 (7)
ERBB3		kinase		-0.59		6.71e-09	BAX,CCN1,CD47,DUSP1,EGR1,F3,HMGA2,IER2,SERPINE1,SLPI,TGM2,TIMP3,TNC	176 (19)
AFDN		other				0.0406	INSR
RAC2	-0.336	enzyme				6.79e-06	ANXA1,CAP1,FOS,IL1B,ITGB8,S100A6,SLPI	102 (9)
C6		other				0.00039	CXCL2,CXCL3,IL1B	123 (10)
P2RX4		ion channel				0.000287	CXCL2,CXCL3,IL1B	141 (14)
TLL1		peptidase				0.0137	IGFBP3
ITGA6		transmembrane receptor				0.0276	BAX,ITGB4
SP4		transcription regulator				0.00055	CXCL3,CXCL5,HSPA5,IL32,TNFSF10
OGG1		enzyme				0.00126	CCL20,CXCL2,IL1B	116 (7)
TCF3		transcription regulator		-1.656		0.00205	ATF3,AZGP1,CD55,GLUL,HSP90B1,IL1B,IL32,JUN,KLF6,MUC16,SAMD9L,SLC12A2,SLC7A5,ZP3
JAG2		growth factor		-1.078		4.92e-08	C3,CCL20,CXCL1,CXCL3,CXCL5,CXCL6,IL1B,IL1R1
PTGIS		enzyme		1		0.000115	CXCL2,CXCL3,CXCL6,IL1B	119 (11)
CTSB		peptidase				0.00868	CXCL2,CXCL3,IL1B	171 (18)
ARHGEF28		other				0.0273	FOS
CTCF		transcription regulator		-1.131		0.0454	BAX,CXCL10,EGR1,IL1R1,XIST
PIK3R1		kinase		0.323		3.62e-07	CXCL10,F3,FOS,HSP90B1,HSPA5,IL1B,PLAU,SERPINE1,TGFB2,TXNIP	173 (20)
KCNJ10		ion channel				0.00246	CXCL10,IGFBP2,LGALS3
NRG2		growth factor				0.000267	CCN1,CXCL6,EGR1,IER2,JUNB,PHKG1	85 (7)
SLC2A1		transporter				0.00419	DHRS9,IL1B,SERPINE1	134 (20)
KIDINS220		transcription regulator				0.00183	EGR1,FOS	130 (12)
GPHB5		other				0.0137	FOS
CD69		transmembrane receptor		0.927		0.000722	CXCL10,IL1B,S100A9,TGFB2	152 (14)
FCGR2A		transmembrane receptor		0.923		0.000939	CXCL10,CXCL2,CXCL3,IL1B,SERPINE1	145 (17)
miR-6131 (miRNAs w/seed GCUGGUC)		mature microRNA		0	bias	0.000581	ATP5ME,IGFBP2,IGFBP3,PLAU,S100A2,SPRR2E
miR-1178-5p (miRNAs w/seed AGGGUCA)		mature microRNA		0.816	bias	0.0147	ATOX1,BAX,KLK7,RAB31,S100A16,TNFSF10
PNKP		kinase				0.000188	MT-CO2,MT-CO3
MAZ		transcription regulator				3.32e-05	ATF3,CXCL2,CXCL5,HSP90B1,IL32,TNFSF10
IFNE		cytokine				0.0211	CXCL10,IFIT2,PLAAT4
IFNA8		cytokine				0.00103	CXCL10,IFIT1,PLAAT4
SCN7A		ion channel				0.0137	FOS
RNF7		enzyme				0.0137	JUN
IFNA14		cytokine				0.00211	CXCL10,IFIT1,PLAAT4
CCN5		growth factor				0.0363	JUN,MUC1,SERPINE1
PGR		ligand-dependent nuclear receptor		-0.059		2.17e-15	AKR1C3,ALDH1A3,ATP1B1,CEBPD,CLDN7,DST,EIF5B,F3,FOS,GLUL,ID1,IFIT1,IFIT2,IL1R1,ITGB4,KLF5,KRT5,MUC1,NFKBIA,PFN2,PLAU,PPIF,RAB27B,S100A6,S100A8,S100P,SLC7A5,TNC	216 (24)
IL1RAP		transmembrane receptor				0.00151	CCL20,CXCL1,CXCL10	131 (15)
MARCO		transmembrane receptor				0.00377	CXCL3,IL1B	120 (13)
TBX5		transcription regulator				0.0244	CCL20,CXCL2,CXCL6,PLA2G2A
MAP3K14		kinase		1.091		0.00545	CXCL1,CXCL2,IL1B,NFKBIA,TNFSF10	162 (16)
HDAC2		transcription regulator		1.134		2.45e-06	EGR1,F3,ITGB8,MMP10,MMP7,NFKBIA,OLFM4,PLAU,RHOB,S100A9,SQSTM1,TNFSF10	180 (17)
IGFBP2	0.746	other		0.739		0.00102	EFEMP1,GDF15,IGFBP2,IGFBP3,MALAT1	120 (7)
S100A4		other		-0.168		2.91e-06	BAX,CLIC4,CXCL3,PLAU,S100A8,S100A9,SAA1	171 (18)
KDM1A		enzyme		-1.633		0.000227	ATF3,AZGP1,C3,CDA,CLDN7,CXCL10,GPNMB,IGFBP2,IRAK3,MT-CO3,PDPN,PLXNB2,S100A6,S100A7,SERPINE1
BAP1		peptidase		-1.067		0.000251	ATF3,CCN1,CXCL2,HSPA5	93 (7)
PTAFR		G-protein coupled receptor				0.0425	CXCL2,IL1B
SFTPD		other				0.00326	CXCL2,CXCL3,IL1B	126 (16)
E2F3		transcription regulator		-0.711		3.94e-05	AKR1C1/AKR1C2,AKR1C3,CCL20,CXCL1,ELF3,FST,MALAT1,NEAT1,S100A8,SERPINE1,TIMP3
IGHM		transmembrane receptor				0.0224	IL1B,JUN,LGALS3
ERRFI1		other				0.0113	IL1B,MET
ATF1		transcription regulator				0.0198	EGR1,FOS,JUN
TP63		transcription regulator		0.131		1.23e-25	AGR2,ALDH1A3,BAX,CCN1,CXCL17,CYGB,DKK3,DST,F3,FOS,FST,GPNMB,HMGA2,ID1,IGFBP2,IGFBP3,IGFBP6,IL1B,INSR,ITGB4,ITGB8,JUN,JUNB,KLF6,KRT14,KRT16,KRT5,KRT6A,KRT6B,KRT75,MMP10,PLAU,PPBP,RAC2,RBBP8,S100A2,S100A7,S100A8,SERPINB5,SERPINE1,SFN,SPRR3,TGFB2,TIMP3,TNC,TNFSF10,VMP1	187 (17)
SRC		kinase		1.476		0.000398	CXCL10,DUSP1,F3,FOS,ID1,JUN,PLAU,TFPI2	146 (19)
PSMC3IP		transcription regulator				0.00498	C3,CEBPD
PEBP1		other		0.703		0.00259	CCL20,CXCL2,CXCL3,HMGA2	160 (18)
IGFBP4		other				0.00377	IGFBP3,IGFBP6
PTH		other		1.235		6.16e-06	ATP5F1D,CXCL2,CYBA,DUSP1,FOS,GOLGB1,HSPA5,IGFBP3,JUN,NDRG2,PLAU,TFPI2	161 (21)
BRCA2		transcription regulator				0.00183	BAX,SERPINE1
S1PR2		G-protein coupled receptor				0.00211	F3,FOS,JUN	191 (21)
MAP2K7		kinase		1.165		7.81e-08	ATF3,CXCL10,HSPA5,IL1R1,JUNB,LMO7,PLAU,RHOB,TFPI2	162 (21)
MKNK2		kinase				0.0406	IFIT2
BCL3		transcription regulator		-0.666		2.72e-12	CCL20,CXCL10,CXCL2,CXCL3,DUSP5,EGR1,FOS,ID1,IL1B,JUN,NFKBIA,S100A7,S100A8	173 (20)
CARM1		transcription regulator				0.000186	C3,CXCL10,CXCL3,FOS,FTL	191 (21)
PTPRR		phosphatase		-1.342		0.0109	FOS,ITGB4,JUN,PLXNB2,TNIP1
MARK2		kinase				0.0103	CXCL2,CXCL3,NFKBIZ
SAT1	0.382	enzyme				0.0153	IGFBP2,IGFBP3
STRAP		other				0.000559	JUN,SERPINE1
CSF1R		kinase				0.0211	FOS,JUN,JUNB
NLRC4		other		0.777	bias	3.13e-05	CXCL2,CXCL3,CXCL6,IL1B	153 (16)
C3	0.989	peptidase		-0.265		2.33e-07	APOE,C3,CD46,CD55,CXCL10,CXCL2,CXCL3,IL1B,JUN,LCN2	119 (17)
FGFR1		kinase		-0.647		1.58e-05	BAX,EIF5B,FOS,HSP90B1,HSPA5,JUN,PLAU,PLXNB2,SFN	174 (24)
ANGPT2		growth factor		0.211		2e-06	BAG1,CALR,CFB,CYBA,HSPA5,IL1B,KLF5,MMP7,PHLDA1,PLAU,RDH10,RHOB,SERPINE1,TXNIP	176 (22)
IL1RN		cytokine		-1.025		3.93e-08	ATF3,CCL20,CXCL1,CXCL3,CXCL5,IL1B,IL32,KLF6,RARRES1,S100A9,SAMD9,SERPINE1,TNFSF10	162 (18)
SIGLEC11		other				0.0273	IL1B
SRPK1		kinase				0.00272	CXCL10,INSR
INSIG1		other		-1.732		4.27e-08	APOE,ATF3,CXCL10,CXCL2,CXCL3,CXCL6,HSPA5,JUN,LCN2,NFKBIZ,S100A8,S100A9	92 (7)
ACVRL1		kinase				0.00145	GDF15,ID1,PLAU,SERPINE1
IFT57		other				0.0199	MT-ND1,MT-ND4
EZH2		transcription regulator		0.216		6.07e-12	ACKR3,ATF3,C3,CPD,CXCL1,CXCL10,CXCL2,CYB5R2,DDT,DUSP5,EGR1,GDF15,ID1,IGFBP3,IRAK3,KRT6B,LCN2,MMP7,NCOA7,NFKBIA,PLAAT4,S100A8,S100A9,SAA1,SAA2,SFN,TGFB2,TIMP3	183 (22)
CYBB		enzyme		0.683		1.22e-05	CXCL10,CXCL3,CYBA,DUOX2,DUSP1,IL1B	187 (17)
MFAP4		other				0.00039	IL1B,NFKBIA,SERPINE1
CRH		cytokine		0.205		0.000401	BAX,CXCL6,FOS,IL1B,JUNB,KRT14	163 (21)
IL32	-0.366	cytokine		-0.048		0.0011	BAX,CXCL1,CXCL3,IL1B,IL32	138 (16)
EP300		transcription regulator		1.768		3.87e-07	BAX,CDC42EP3,CXCL3,DUSP1,EGR1,FOS,ID1,IGFBP6,IL1R1,JUN,KRT14,KRT16,MET,MMP7,NFKBIA,SERPINB5,STOM,TGFB2,TMPRSS4,TNC,TXNIP,XIST	195 (19)
MAP3K5		kinase				0.0363	BAX,JUN
BMP1		peptidase				0.0406	IGFBP3
ACSL4		enzyme				0.0495	SAT1,SELENOM,XIST
RARB		ligand-dependent nuclear receptor		0.495		6.53e-06	CXCL2,EGR1,HLA-C,ID1,IFIT1,IGFBP3,IGFBP6,IL1B,IL32,JUN,MMP7,SAA1	189 (20)
FANCC		other				4.68e-06	ATP1B1,GDF15,IGFBP3,IL1B,IL1R1,MMP7,OAT,PHLDA2	146 (7)
TAC1		other		1.657		0.000227	BAX,CCN1,CXCL10,CXCL3,FOS,IL1B,SERPINE1	160 (20)
MITF		transcription regulator		1.589		0.0289	APOE,FOS,GPNMB,LGALS3,MET,SERPINE1,TXNIP,UPP1
SNCA		enzyme		-0.019		0.00105	BAX,CDC42EP3,DUSP1,GSN,HSP90B1,HSPA5,IL1B,LMO7,PYGB,S100A6,SERPINE1,SFN,TC2N,YWHAG	170 (25)
TRAF6		enzyme		0.728		0.000503	CCL20,CXCL1,CXCL2,CXCL3,CXCL5,IL1B	169 (17)
UCP1		transporter		0.149		9.41e-05	CXCL10,DKK3,GDF15,GOLM1,IFIT2,IL1B,MT-CO1,SERPINE1,SLC3A2,SMS	140 (17)
CD46	0.382	transmembrane receptor				0.0249	C3,SLC7A5
HOXA9		transcription regulator				0.0131	GLRX,IER2,JUN,JUNB,RAB31,S100A8,YWHAG
OCLN		other				0.0175	CXCL10,MMP7
BANF1		other				0.0137	S100A9
IRF1		transcription regulator		0.959		3.62e-10	BAX,CCL20,CFB,CFTR,CXCL10,CXCL2,CXCL3,DST,F3,IDO1,IFIT1,IFIT2,IL1B,PIGR,PLAAT4,PSME1,SLPI,TNFSF10	159 (21)
AZU1		peptidase				0.0406	IL1B
FBXO32		enzyme		0.08		1.7e-09	ALDH1A3,CALR,CCL20,CXCL2,CXCL3,CXCL6,HSPA5,IL1B,IL1R1,KLF5,OAT,TFPI2
LCAT		enzyme				0.0425	APOE,HSPA5
RGS10		enzyme				0.00828	CXCL10,CXCL2,CXCL6,IL1B	153 (19)
MAPK14		kinase		1.649		1.51e-07	BAX,CALR,CEBPD,CXCL10,DUSP1,EFEMP1,F3,FOS,IL1B,ITGB8,JUN,JUNB,PLAU,TGM2,ZFP36	172 (17)
NF2		other				0.0163	GLUL,IFIT1,IFIT2
PTMA		other				0.00635	IDO1,IL1B	71 (7)
Saa3		other				0.0492	S100A8,S100A9
DST	0.428	other				0.0273	HSPA5
DPP4		peptidase		1		0.00307	CXCL10,CXCL2,IL1B,PLAU	164 (23)
GCN1		translation regulator				0.0273	CXCL10
N4BP1		enzyme		0.218		0.000115	CXCL2,CXCL6,JUN,JUNB	138 (11)
ANKS1A		other				0.0137	FOS
KCNIP3		transcription regulator		-0.816		0.000503	DDT,FOS,IDO1,IL1B,TGM2,ZFP36	71 (4)
AGTR1		G-protein coupled receptor		0.522		1.54e-06	CP,CYBA,DUSP1,FOS,JUN,SERPINE1,TXNIP	171 (23)
B4GALNT1		enzyme				0.000663	C3,FOS,IL1B	57 (4)
RANBP9		other				0.00787	FOS,JUN	124 (10)
WDR77		transcription regulator				0.00419	PSCA,SAA1,SERPINB5
SKI		transcription regulator				0.0394	MUC4,SERPINE1
MMP3		peptidase		0.447		0.0156	EGR1,IL1B,MMP10,MMP7,SQSTM1
IFNA4		cytokine		1.488		0.000663	CLIC4,CXCL10,IFIT1,IFIT2,PLAAT4	80 (7)
MLST8		other				0.0406	IFIT2
CAMP		other		1.648		0.000622	BAX,CCL20,CXCL1,CXCL10,CXCL3,CXCL5,IL1B	137 (17)
VIM		other				0.00472	F3,ITGB4,PLAU	155 (22)
PTGS1		enzyme				0.0238	ATF3,CFTR,IL1B
TNK1		kinase				0.0223	IFIT2,TNFSF10
RNASE1		enzyme				0.0333	CXCL10,CXCL5
OGT		enzyme		-0.618		2.91e-07	BAX,CLCA2,CXCL2,CXCL3,FOS,IGFBP2,IL1B,INSR,JUN,SQSTM1,TNC	210 (23)
CCL22		cytokine				0.00183	CXCL2,CXCL3
CXCR3		G-protein coupled receptor				0.00868	CFTR,CXCL10,TNC
HNRNPA2B1		other				6.2e-06	CEACAM7,CP,GDF15,GSN,IGFBP2,PAPPA,PLOD2,SLC6A14,STOM,TFPI2,TGFB2
STXBP3		transporter				0.0137	HSPA5
MAP2K6		kinase		1.965		9.1e-05	BAX,CXCL10,IFIT2,JUN,PLA2G2A,PLAU,TNFSF10	159 (18)
ATF7		transcription regulator				0.00498	DUSP1,DUSP5	61 (4)
GAD1		enzyme				0.0273	FOS
STK11		kinase		-1.996		0.000291	ATF3,ATP5F1D,CXCL1,CXCL2,CXCL3,CXCL5,CXCL6,ID1,JUNB,SERPINE1,TNFSF10,UQCR11,UQCRQ	151 (18)
DLST		enzyme				0.0406	JUN
IFNA6		cytokine				0.000835	CXCL10,IFIT1,PLAAT4
NLRP12		other		0.07		0.000126	CXCL2,CXCL6,HLA-C,IL1B,JUN	170 (17)
CTBP1		enzyme				0.0346	ACKR3,FOS,MUC1
PGD		enzyme				0.0406	SLC3A2
DSG2		other				0.00498	ITGB8,RAC2
CD160		transmembrane receptor				0.00635	FOS,JUN
VANGL1		other				0.0273	JUN
TOR2A		other				0.0406	FOS
TACR1		G-protein coupled receptor				0.0018	F3,FOS,IL1B	169 (19)
HNF1A		transcription regulator		1.664		0.00326	AKR1C1/AKR1C2,AKR1C3,CD55,ELF3,GLUL,HSPA5,INSR,ITM2B,MELTF,MUC4,PIGR,SERPINE1,SLC40A1,SLPI,TMPRSS4	132 (4)
FAS		transmembrane receptor		1.072		4.75e-13	BAX,CCL20,CEBPD,CLTB,CXCL1,CXCL10,CXCL2,CXCL3,CXCL6,EGR1,F3,FOS,GPNMB,IFIT1,IL1B,ITGB8,JUN,LGALS3,MET,NFKBIA,PHLDA2,PLAU,SERPINE1,SLPI,TNC,TNFSF10,ZFP36,ZP3	151 (19)
NFKBIZ	0.504	transcription regulator		1.162		1.04e-07	CCL20,CEBPD,CXCL3,LCN2,S100A7,S100A8,S100A9	171 (17)
STEAP3		transporter		-1.342		0.00102	ERO1A,PLOD2,S100A10,TGFB2,TGM2
HEPH		transporter				0.00183	CP,SLC40A1
CARD14		other				1.58e-05	CXCL2,CXCL3,LCN2,S100A8
VLDLR		transporter				0.0133	FOS,SERPINE1
USP19		peptidase				0.00472	CXCL10,IL1B,LCN2	159 (17)
ADORA2B		G-protein coupled receptor		0.778		0.00362	CXCL2,CXCL3,IL1B,SERPINE1	168 (16)
GFRA2		transmembrane receptor				0.0406	EGR1
CST5		other		1.134		0.0382	AKR1C1/AKR1C2,CLDN7,DDT,EIF5B,NOP10,PYGB,TXN,VDAC1
MAP3K8		kinase		1.696		1.76e-06	APOE,CCL20,CEBPD,CXCL2,CXCL3,EGR1,FOS,IFNGR1,IL1B,JUN,JUNB,TXNIP	169 (18)
GATA3		transcription regulator		-1.555		0.0217	CST6,FOS,GLUL,KRT14,S100A8,S100A9,SLPI,SPRR3
HNF1B		transcription regulator		1.5		1.14e-12	CLDN7,COL5A2,CXCL1,DST,DUSP1,HMGA2,ID1,IGFBP3,MET,MMP10,MMP7,MUC4,PLAU,S100A2,S100A6,S100P,UPP1
JAK2		kinase		0.73		5.86e-05	AKR1C3,BAX,CXCL10,EGR1,FOS,IL1B,LCN2,NFKBIZ,TGM2,XIST	154 (22)
NR1I2		ligand-dependent nuclear receptor		0.342		8.16e-05	CXCL2,CXCL3,EGR1,GLUL,IL1B,IL32,JUN,LCN2,MT-CO2,S100A8,TGM2	180 (17)
ADCY6		enzyme				0.0406	ATF3
USF2		transcription regulator				0.0157	CFTR,IGFBP3,PIGR,SERPINE1
FGF2		growth factor		1.389		1.23e-10	AKR1B1,BAX,CCL20,CCN1,CXCL10,CXCL2,CXCL6,CYGB,EGR1,F3,FOS,GPNMB,IGFBP2,IGFBP3,IL1B,JUN,JUNB,MET,PLAU,RBBP8,S100A10,S100A8,SERPINE1,SQSTM1,STOM,TGFB2,TIMP3,TNFSF10,XIST	179 (17)
RPS6KA2		kinase				0.0406	EGR1
ARF6		transporter				0.0113	IL1B,RHOB
MMP8		peptidase				0.00151	CXCL10,MET,S100A8	24 (3)
NTRK1		kinase				0.00419	EGR1,FOS,LGALS1	148 (22)
GADD45A		other		-0.651		1.03e-05	CXCL2,CXCL3,IL1B,JUN,MMP7	187 (22)
RNF216		enzyme				0.0113	CXCL10,IFIT1
CCL5		cytokine		1.187		1.3e-05	CXCL2,CXCL3,DUSP1,FOS,IER2,IL1B,PPIF,ZFP36	163 (19)
APC		enzyme		0.493		1.48e-07	CD55,CLDN4,CLDN7,CXCL2,CXCL3,DHRS9,GLUL,HES2,ID1,JUN,MMP10,MMP7,OAT,TIMP3	173 (14)
GCNT1		enzyme				0.0406	FOS
PTPN11		phosphatase		1.014		0.00082	BAX,EGR1,FOS,JUN,MET,OLFM4	172 (18)
KLF6	0.264	transcription regulator		-0.293		2.47e-05	ATF3,CFB,CXCL2,IL1B,MSLN,NFKBIA,PLAU,TFPI2,TNIP1	123 (10)
MYL2		other				0.00145	ANXA1,CALR,HSPA5,LGALS1
EBF1		transcription regulator				0.0193	CXCL10,CXCL17,IL32,INSR,PHKG1,PYGB
ACVR1B		kinase				0.0153	FST,SERPINE1
AFP		transporter				0.00953	EGR1,FOS	116 (7)
CA9		enzyme				0.0121	ATP5F1D,ATP5ME,SLC3A2
GPX1		enzyme		-1		0.000369	CXCL10,CXCL3,GLRX,TNFSF10,TXN
SELP		transmembrane receptor				0.0141	CXCL2,F3,IL1B
IL18		cytokine		1.241		0.000383	ATF3,CCL20,CXCL10,CXCL3,IDO1,IL1B,IL32,JUN,NFKBIZ,SLC3A2	164 (16)
NCAM1		other		1.98		7.21e-05	CALR,GLUL,MALAT1,NFKBIA
LEPR		transmembrane receptor		-0.447		0.000353	APOE,ATF3,FOS,HSPA5,IDO1,IGFBP3,LCN2,MMP7,SERPINE1,TIMP3	188 (20)
ACVR1C		kinase				0.00419	FOS,JUNB,SERPINE1	170 (23)
IL9		cytokine		0.747		0.00878	CCL20,JUNB,RAC2,S100A10
PTGS2		enzyme		1.072		7.79e-08	ANXA1,BAX,CXCL10,CXCL3,CXCL5,DUSP1,EGR1,FOS,IGFBP3,IL1B,ITGB4,MMP7,PYGB,TGM2,TNFSF10	183 (19)
HBEGF		growth factor				0.0238	EGR1,IGFBP3,MUC1
NRP1		transmembrane receptor				0.0223	ID1,IL1B
SFTPA1		transporter		-1.751		5.64e-11	AKR1C1/AKR1C2,CCN1,CXCL10,CXCL2,CXCL3,CXCL5,EGR1,FOS,IL1B,LGALS7/LGALS7B,PHLDA1,PLAAT4,SERPINE1	172 (17)
NFKBIB		transcription regulator		-1		8.78e-06	CXCL1,CXCL2,EGR1,IL1B,NFKBIA,PLAU,TNFSF10	172 (17)
GATA6		transcription regulator		-0.548		0.0276	BCAM,IL1B,KRT14,SLPI,SPRR3,TGFB2,TNFSF10
ACE		peptidase				0.00652	CCL20,MT-CO1,SERPINE1	116 (7)
SCD		enzyme		-1.562		2.03e-11	ALDH1A3,ATF3,CXCL10,CXCL3,CXCL6,EGR1,FOS,HSPA5,IGFBP2,IL1B,JUN,KRT16,KRT6B,LCN2,RDH10,S100A8,S100A9,SAA1,TNC	164 (19)
ATG7		enzyme		-0.362		0.00346	AGR2,APOE,IL1B,JUN,NFKBIA,SQSTM1	166 (16)
POU4F3		transcription regulator				0.0273	FOS
CLIC4	-0.299	ion channel				0.00377	CXCL2,IL1B	98 (6)
GABRG2		ion channel				0.0273	FOS
BTK		kinase		0		0.00608	BAG1,CXCL10,CXCL3,IFIT1,IL1B,JUN	116 (18)
SMYD1		transcription regulator				0.000792	MT-CO1,MT-ND1,OAT,PYGB,UQCR11
CXCL2	0.425	cytokine		0.878		7.21e-05	CXCL10,CXCL2,CXCL3,IL1B	138 (15)
NLRP3		other				0.0434	CCL20,CXCL10,CXCL2,IL1B
TIMP3	0.475	other		-0.447		0.000663	FKBP1A,FOS,JUN,MET,SERPINE1	152 (19)
NOS1		enzyme				0.00528	EGR1,FOS,IL1B	159 (21)
MEF2A		transcription regulator		1.688		0.000933	CXCL10,FOS,IFIT2,JUN,MMP10,TGFB2
ING2		transcription regulator				0.0273	SERPINE1
TEK		kinase				0.0276	S100A8,S100A9
ABCC8		transporter				0.0223	MT-CO1,MT-CO3
SPARC		other		-0.557		0.00494	AKR1C3,CEBPD,CLDN4,SERPINE1,SLC34A2,TMC5	111 (7)
ZNF350		transcription regulator				0.0406	HMGA2
EREG		growth factor				0.0249	CXCL3,TNC
INSR	0.508	kinase		1.086		3.41e-06	AGR2,ATF3,ATP1B1,ATP5F1D,BAG1,CSTB,DUSP1,EGR1,FCGBP,FOS,GRN,IER2,IL1B,INSR,JUNB,LGALS1,MT-CO1,MT-CO2,PHLDA1,PHLDA2,RHOB,SAT1,SERPINE1	180 (23)
IBTK		other				0.0273	SQSTM1
LY6E		other		1.067		0.000142	IL1B,NFKBIA,PSCA,SERPINE1
ARRB1		transcription regulator				1.92e-05	CXCL5,EGR1,F3,IL1B,JUNB,SERPINE1	191 (23)
ECSIT		transcription regulator				0.00588	IL1B,JUNB,NFKBIA	121 (8)
DDIT3		transcription regulator		0.592		1.61e-06	ATF3,CEBPD,ERO1A,HSPA5,IL1B,KRT6B,LCN2,PDPN,TGFB2,TGM2,TXNIP	174 (19)
C9		other				0.000515	CXCL2,CXCL3,IL1B	81 (6)
NR4A1		ligand-dependent nuclear receptor		1.648		0.000232	AKR1C1/AKR1C2,APOE,ATF3,IL1B,ITGB4,MMP7,NFKBIA,PHKG1,SAT1,SERPINE1,SPINT2,TNFSF10,UQCRQ	199 (22)
HOXD3		transcription regulator				0.00246	IGFBP3,SERPINE1,TGM2
CCKAR		G-protein coupled receptor				0.00111	EGR1,MET
ADA		enzyme				0.00652	CXCL2,CXCL3,SERPINE1	120 (7)
SMARCB1		transcription regulator		1.342		0.0225	ATP1B1,COL5A2,FOS,GSN,IGFBP2,PLXNB2,PTMS
LRG1		other				0.0406	IL1B
TGFBR1		kinase		-0.456		0.00143	C3,CFB,CXCL10,CXCL3,IL1B,SERPINE1,ZFP36	149 (19)
FGF19		growth factor				0.000227	APOE,CXCL2,EGR1,FOS,ID1,LCN2,SLPI	132 (11)
GNB1		enzyme				0.00197	CXCL3,DUSP1,IL1B,PLAU	160 (22)
NFKB2		transcription regulator		-0.391		0.0177	AKR1B1,CCL20,CXCL3,FOS,IL1B,PHLDA2
ETS1		transcription regulator		0.886		7.67e-05	B4GALT5,BAX,EGR1,JUNB,MET,MMP7,MUC4,PHLDA2,PLAU,SERPINB5,SERPINE1,TGFB2	196 (23)
ACADS		enzyme				0.0406	HSPA5
SPIN1		other				0.00183	ALDH1A3,IL1B
CCL19		cytokine				0.0175	CXCL10,IL1B
C4A/C4B		other				0.00377	CXCL10,IL1B	141 (18)
HOXA4		transcription regulator				0.0153	CCN1,TGFB2
PRMT1		enzyme		0.463		0.00491	CXCL3,FTL,IGFBP6,MT2A,SERPINE1	132 (12)
PTCD1		other				0.00787	MT-ATP6,MT-CO2
GJC1		ion channel				0.0406	IL1B
IKZF1		transcription regulator		-0.59		0.0145	CXCL2,DUSP5,GRN,INSR,NFKBIZ,S100A16,SELENOM,SLPI,TXNIP
YAP1		transcription regulator		1.883		2.65e-11	BAX,CCN1,CDC42EP3,CXCL2,CXCL3,CYTOR,EGR1,FOS,GDF15,ID1,IFIT1,IFIT2,IL1B,MSLN,PLOD2,RPL12,RPL35A,RPL39,RPL41,RPLP2,RPS26,RPS28,SERPINE1,SFN,TGFB2	187 (21)
SEC23B		transporter				0.000559	BAX,HSP90B1
DDX17		enzyme				0.0223	JUN,LCN2
CEBPD	0.302	transcription regulator		1.896		0.000658	C3,CCL20,CEBPD,CXCL1,CXCL3,FOS,IL1B	172 (20)
STK38		kinase				4.98e-05	CCL20,CXCL2,CXCL3	134 (13)
KDELR1		transporter				0.0137	HSPA5
PAEP		other				0.0276	CXCL1,CXCL5
ADAMTS13		peptidase				0.0273	LGALS3
CHGA		other				0.0113	HSPA5,IL1B
C5AR1		G-protein coupled receptor		0.99		2.89e-07	C3,CD46,CD55,CXCL2,CXCL3,HSPA5,IL1B,SERPINE1,TGFB2	156 (20)
NOX1		enzyme				0.0363	F3,NFKBIA
Uox		enzyme				0.0137	IL1B
EIF2AK4		kinase				0.0152	ATF3,EGR1,IL1B
OSBPL8		transporter				0.0199	APOE,HSPA5
F2RL3		G-protein coupled receptor				0.00272	EGR1,FOS	84 (7)
ATP2A1		transporter				0.00111	CALR,HSPA5	93 (7)
TNC	0.392	other				2.91e-05	CCL20,CXCL3,CXCL6,FOS,IL1B,MET	146 (19)
PSMD10		transcription regulator				0.0492	BAX,CXCL1
CLC		enzyme				0.0137	IL1B
APOA1		transporter				0.00986	APOE,ATF3,HSPA5,IL1B	148 (19)
CLU		other		0.747		0.00161	BAX,HSPA5,IL1B,NFKBIA	189 (22)
COCH		other				0.00635	CXCL2,IL1B
COMP		other				0.0273	LGALS3
ENG		transmembrane receptor		-0.173		0.00216	ID1,PLAU,RAC2,SERPINE1	145 (15)
GLIS1		transcription regulator				0.00635	KLK7,S100A9
Hbb-b2		other				0.00362	CXCL10,CYBA,FTL,IL1B
HK1		kinase				0.0137	IL1B
KLB		enzyme				0.00953	EGR1,FOS	130 (12)
HOXA5		transcription regulator				0.00419	EGR1,IER2,SAT1
Igkv1-117		other				0.00787	JUN,JUNB	84 (7)
IL2RB		transmembrane receptor				0.0199	FOS,JUN
ITGA3		other				0.0113	PLAU,SERPINE1
ITGB3		transmembrane receptor		1.103		0.00276	FOS,HSP90B1,IL1B,PLAU,SERPINE1	187 (21)
KNG1		other				0.00948	CALR,FOS,IL1B	142 (20)
MLXIPL		transcription regulator		-1.913		0.00104	RPL12,RPL35A,RPL39,RPL41,RPLP2,RPS26,RPS28,TXNIP
MYB		transcription regulator		-1.612		0.00341	BAX,C3,CXCL2,CXCL6,HSPA5,IGFBP3,JUN,LCN2	191 (19)
PGAM1		phosphatase				0.0273	RBBP8
PHB		transcription regulator		1.992		0.00131	BAX,IL1B,MMP7,NFKBIA	188 (15)
ZNF184		transcription regulator				0.0137	S100A9
RORC		ligand-dependent nuclear receptor		0.051		2.02e-05	ATP1B1,CCL20,CXCL2,CXCL3,IL1B,IL1R1,IL32,LCN2,OAT,S100A8,S100A9,SLC7A5	115 (9)
SIN3B		transcription regulator				0.0333	KLF6,TXNIP
SNAI2		transcription regulator		0.277		0.00276	CCN1,CXCL1,CXCL5,ITGB4,MUC1
SORL1		transporter				0.00377	FOS,INSR
STS		enzyme				0.00868	CEBPD,IGFBP2,IL1B
ETS2		transcription regulator		1.98		0.0198	FOS,JUN,JUNB,PLAU
THBS1		other		0.283		0.00216	EGR1,IL1B,PLAU,TGFB2	148 (24)
TRIM24		transcription regulator		-1.134		0.00017	CXCL10,GLUL,IFIT2,IFNGR1,IL1R1,LGALS3,SAMD9L,SERPINE1	86 (11)
TNFAIP6		other		1.192		0.000298	CXCL2,IL1B,PPBP,SPINT2
VIPR1		G-protein coupled receptor				0.00126	CXCL10,CXCL2,CXCL3	131 (16)
THOC1		transcription regulator				0.00377	BAX,CALR
PLAGL1		transcription regulator				0.00792	CCL20,CXCL5,IL32
ZFY		transcription regulator				0.0406	IL32
NBEAL2		other				0.00151	CXCL10,CXCL2,CXCL3	149 (13)
ADAMTS12		peptidase		-0.57	bias	4.53e-08	ALDH1A3,CXCL10,LCN2,LGALS1,S100A6,S100A8,S100A9
ATR		kinase				0.0276	BAX,MET
EPGN		growth factor				0.0137	FOS
RSL1D1		other				0.0137	PLAU
MAPK3		kinase		1.972		0.0156	B4GALT5,EGR1,FOS,JUN,JUNB
PLA2G2E		enzyme		0.128		1.01e-08	IL1B,KRT14,KRT16,KRT6B,S100A9,SERPINE1
BRD7		transcription regulator				0.0425	BAX,SERPINE1
SNX5		transporter				0.0137	INSR
C5AR2		G-protein coupled receptor				0.0018	CXCL2,CXCL3,IL1B	150 (16)
WNK3		kinase				0.0137	SLC12A2
TAF4B		transcription regulator				0.00528	FST,JUN,NFKBIA
NLRC5		transcription regulator				0.0333	HLA-C,IL1B
PAGR1		other				0.0406	CEBPD
PLAGL2		transcription regulator				0.0153	CXCL5,IL32
CCNL2		other				0.0406	BAX
SP2		transcription regulator				0.0175	FOS,SERPINE1
TAX1BP3		transcription regulator				0.0137	FOS
GOPC		transporter				0.0406	CFTR
RPS6KA5		kinase		1.624		3.97e-07	CCL20,DUSP1,FOS,IL1B,JUN,JUNB	172 (20)
UACA		other				0.00498	CEBPD,HSPA5
MANF		other				0.00953	BAX,HSPA5
Manf		other				0.000559	HSP90B1,HSPA5
KLF7		transcription regulator				0.00953	IFIT1,TNFSF10
IFNL4		cytokine				0.0133	CXCL10,IFIT1
ADCYAP1R1		G-protein coupled receptor				0.00377	DUSP5,FOS
CD8B		other				0.0273	IL1B
ABCA1		transporter		-0.058		0.0011	ANXA1,APOE,CXCL3,HSPA5,IL1B	171 (19)
SSRP1		transcription regulator				0.0103	DUSP5,EGR1,PLAU
NR2F1		ligand-dependent nuclear receptor				0.0313	EGR1,GDF15,IL32
TNIP1	-0.269	other		-1.118		1.3e-06	CCL20,CXCL2,CXCL3,IL1B,LCN2,S100A8,S100A9	136 (19)
GRB10		other				0.00039	FOS,INSR,TGM2
ATXN3		peptidase				0.0133	IFIT1,IFIT2
RIPK1		kinase		0.787		0.000863	CXCL1,CXCL10,CXCL2,GRN,IL1B	157 (17)
CCR4		G-protein coupled receptor				0.00377	CXCL3,FOS	112 (10)
SMPD1		enzyme		1.633		0.000117	CCL20,CXCL1,CXCL2,PPBP,SQSTM1,TNFSF10	163 (15)
TCF12		transcription regulator				0.0442	AZGP1,GLUL,IL32,JUN,KLF6
EFNA4		kinase		-0.378		1.54e-06	ITGB4,KLK7,KRT13,KRT16,KRT75,S100A7,SPRR3
BICD2		other				0.00111	CXCL10,IFIT1
RPTOR		other		1.016		0.00368	ATP5F1D,GSTK1,IL1B,IL1R1,JUN,MT-CO1,SQSTM1	149 (15)
PRNP		other		0.579		1.56e-05	APOE,BAX,EGR1,FST,HSP90B1,HSPA5,IL1B,NFKBIA	147 (18)
NDRG1		kinase		0.661		2.52e-07	ATF3,CXCL1,CXCL2,CXCL3,CXCL5,FOS,JUN,MET,TNC	188 (18)
PAPOLA		enzyme		1.98	bias	3.49e-08	MT-ATP6,MT-CO1,MT-CO2,MT-CO3
PDCD4		other				0.00211	IL1B,JUN,PLAU	179 (14)
HTT		transcription regulator		1		5.99e-05	APOE,ATF3,DKK3,DUSP5,EGR1,FOS,GLUL,GSN,HSPA5,JUN,JUNB,KLF5,MMP10,MT-CO3,MT-CYB,PFN2,PSME1,SLC12A2,SLC40A1,SQSTM1,TGM2,TIMP3,UQCR11,YWHAG	208 (22)
ZBTB18		transcription regulator				0.00528	FST,IGFBP3,MET
MAPK7		kinase		1.98		2.23e-05	CXCL10,CXCL2,CXCL3,DUSP1,ID1,IL1B,JUN,STEAP4	180 (23)
RAMP3		G-protein coupled receptor				0.0273	FOS
LMO2		transcription regulator		0		0.00675	ANXA1,CLDN4,CSTB,GOLM1,GSN,LGALS1,SLC40A1,SQSTM1,TGFB2,TXNIP
PLK2		kinase				0.00528	CXCL10,IFIT2,IL1B
APEX1		enzyme				0.00948	EGR1,FOS,JUNB	114 (7)
MVP		other		0.817		8.56e-07	CXCL2,CXCL3,CXCL6,IL1B,JUN	176 (18)
MAP2K3		kinase		0.816		0.000433	BAX,CXCL10,IL1B,PLAU,SERPINE1,TNFSF10	141 (17)
TGFBR3		kinase				0.0199	BAX,SERPINE1
IL13		cytokine		0.898		5.81e-17	ACKR3,ATF3,BAX,C3,CCL20,CP,CXCL1,CXCL10,CXCL2,CXCL3,CXCL5,CXCL6,EGR1,F3,FKBP1A,GPNMB,GSN,IDO1,IFNGR1,IL1B,IL1R1,IL32,IRAK3,JUN,KLF6,KRT16,KRT5,MMP10,PHLDA1,PLAU,S100A8,SERPINE1,SLC26A4,SLPI,SPINT2,TGM2	167 (20)
KITLG		growth factor		0.845		0.0267	CXCL2,CXCL3,EGR1,FOS,IGFBP3,IL1B,NFKBIA,TXNIP
TAZ		enzyme		0.297		3.42e-09	ANXA1,BAX,CCN1,COL5A2,CXCL2,CXCL3,DUSP1,IFIT1,IFIT2,IL1B,KLF6,KRT5,MET,PLOD2,PRSS23,PSME1,SERPINE1,SLC40A1,TFPI2,UPP1	142 (20)
PRKCB		kinase				0.00129	BAX,EGR1,FOS,JUN,SERPINE1	173 (24)
LRP1		transmembrane receptor		1.927		0.00828	IL1B,INSR,PRDX5,SQSTM1	135 (14)
SRD5A1		enzyme				0.0492	INSR,LCN2
MYCN		transcription regulator		-1.791		1.78e-05	BAX,COL5A2,DKK3,JUNB,LGALS1,POLR2L,RPL12,RPL35A,RPL39,RPL41,RPLP2,RPS26,RPS28,S100A10,SERPINE1,TGM2	102 (6)
YY1		transcription regulator		-0.5		0.000398	CALR,CFTR,EGR1,FOS,HSPA5,IL1B,IL1R1,NFKBIZ,PFN2,SRSF5,TGFB2,TGM2,XIST	173 (15)
BID		other				0.0304	IL1B,MT-CO2
AIFM1		enzyme				0.0175	COX17,MT-CO2
TCF4		transcription regulator		-1.265		0.00152	CD55,FAM83A,HSP90B1,IDO1,IGFBP3,IL1B,IL32,PPIF,RPL35A,SAMD9L,TNFSF10,TXNIP,YWHAG
PTPN6		phosphatase				0.0455	BAX,CXCL10,IL1B
HDAC4		transcription regulator				0.0477	ATF3,FOS,FST,JUN,MMP10
HSPA5	0.374	enzyme		0.742		6.85e-05	BAX,CD47,CXCL10,HSP90B1,HSPA5,IFIT1	85 (7)
AP2A2		transporter				0.0406	BAX
ILF3		transcription regulator		-0.331		4.36e-08	ATF3,CFH,CXCL1,CXCL10,FOS,IL1B,LGALS3,PLAU,SLC3A2,STEAP4,TNC	147 (12)
NFATC2		transcription regulator		1.189		3.29e-05	CXCL10,CXCL2,CXCL3,GPNMB,IFIT2,IL1B,JUN,NFKBIA,NFKBIZ,PDCD5,PLA2G2A,SLC3A2	144 (16)
TRPV4		ion channel		1.069		1.71e-07	CXCL10,CXCL2,CXCL3,CXCL6,DUSP1,FOS,IL1B	149 (18)
YWHAB		other				0.00498	BCAM,DUSP1
PLG		peptidase		-0.279		1.1e-06	BAX,CCN1,CLIC4,F3,IL1B,PLAU,RAC2,SERPINE1,VDAC1	152 (20)
TRPA1		transporter				0.00377	CXCL3,IL1B	114 (7)
GSTO1		enzyme		-0.314		0.00199	F3,IFIT1,LMO7,SAMD9,SAT1
LRPPRC		other		0.239		2.71e-11	MT-ATP6,MT-CO1,MT-ND1,MT-ND3,MT-ND5,MT-ND6,SQSTM1
PDPK1		kinase		1.061		0.000265	CD47,CXCL10,IL1B,SERPINE1,XIST	178 (21)
PTHLH		other				0.0265	FOS,PLAU,SERPINE1,TNC
LGALS3	0.401	other		0.728		0.000141	BAX,COL5A2,CXCL2,CXCL3,IL1B,LGALS7/LGALS7B,MUC1,SAA1	158 (17)
RBFOX1		other				0.0406	GSN
CFD		peptidase				0.0137	C3
KRIT1		other				0.0113	JUN,TGFB2
CDK5		kinase		0.849		0.00131	CXCL2,IGFBP3,JUN,S100P	162 (17)
IL17RA		transmembrane receptor		1.823		6.23e-07	CCL20,CXCL2,CXCL3,CXCL6,IL1B,S100A8,S100A9	163 (18)
ARID1A		transcription regulator		0.093		2.07e-08	ANXA1,ATP5F1D,CEACAM6,CXCL1,CXCL2,IGFBP3,IL1B,ITGB4,KRT14,KRT16,KRT5,KRT6A,KRT6B,MSLN,PLOD2,STEAP4,TNC	111 (7)
TNFAIP8		other		-0.762		9.17e-05	CXCL3,DUSP1,IL1B,TGFB2	87 (7)
KDM5B		transcription regulator		0.132		0.0157	EGR1,EIF5B,FST,IGFBP2,SAT1,TGFB2
GTF2I		transcription regulator				0.0175	FOS,HSPA5
LETMD1		other				0.0133	BAX,IL1B
RHO		G-protein coupled receptor				0.0165	CEBPD,FOS,PSME1,S100A6
TH		enzyme				0.0273	FOS
CDK8		kinase		1		0.00334	CXCL1,CXCL2,FST,KLF5
CASR		G-protein coupled receptor		1.772		4.38e-07	AGR2,BAX,CXCL10,EGR1,ID1,IGFBP3,LGALS1,S100A8,S100A9,TGFB2,TXN,TXNIP	162 (17)
EFNA1		other		-0.447		0.00259	ITGB4,KLK7,KRT13,KRT75,S100A7
CEACAM7	0.794	other				0.0406	IL1B
PPP3CA		phosphatase				0.000298	C3,CXCL2,FTL,GRN,LITAF,PDPN,PRDX5	34 (3)
IL11RA		transmembrane receptor				1.96e-08	CCL20,CXCL3,DUSP5,FOS,JUNB,KLF5,MMP10,MMP7,SAA1	134 (12)
GABPA		transcription regulator				0.0475	CCL20,CXCL17,TNC
IFNB1		cytokine		0.481		1.99e-05	CXCL10,CXCL2,CXCL3,CXCL6,DKK3,FOS,IDO1,IFIT1,IFIT2,IFNGR1,IL1B,IL1R1,PLAAT4,TNFSF10,XIST	128 (17)
EIF4E		translation regulator		0.707		0.00275	ATOX1,CYBA,IFIT2,NFKBIA,NOP10,PPBP,PRDX5,TNC,UPP1
NR3C2		ligand-dependent nuclear receptor		0.825		1.29e-07	APOE,ATP1B1,BAX,CXCL6,EGR1,FKBP1A,IL1B,JUNB,LCN2,MMP10,NDRG2,SERPINE1,TGM2	167 (16)
DACH1		transcription regulator		-1.213		3.69e-09	CXCL3,EFEMP1,EGR1,FOS,ID1,IER2,IGFBP3,JUN,SERPINE1	177 (14)
CREB3		transcription regulator				0.0249	ANXA1,HSPA5
FGF7		growth factor		-0.505		0.000717	CEBPD,DDX5,PLAU,S100A10,S100A8,SERPINE1	144 (13)
PLAT		peptidase		1.612		0.000126	CXCL10,FOS,IL1B,JUN,SERPINE1	159 (19)
LAG3		transmembrane receptor				0.0406	IL1B
AIM2		other		-1.121		0.00145	CCL20,IFNGR1,IL1B,LCN2	153 (15)
SMURF2		enzyme				0.0276	JUN,SERPINE1
SCX		transcription regulator				0.00284	ID1,TIMP3,TNC
ELANE		peptidase		1.532		1.33e-07	CEBPD,CXCL2,CXCL5,FOS,HSPA5,IL1B,MMP7,SLPI	168 (18)
HSPD1		enzyme		-0.218		0.000411	BAX,CXCL2,CXCL3,IL1B	161 (20)
GAB3		other				0.0273	IFIT1
GRIN1		ion channel		-1.667		2.2e-07	ATF3,FST,IGFBP3,IL1B,LMO7,PAPPA,SERPINE1,TMC5,TNC	178 (13)
PELI2		enzyme				0.00183	CXCL2,IL1B	126 (11)
CDK5R2		other				0.0406	FOS
PRDM1		transcription regulator		-1.25		2.72e-08	CCL20,CFH,CXCL2,CXCL3,CXCL6,FOS,IDO1,IFIT1,IFIT2,IFNGR1,IL1B,LGALS1,LGALS3,LGALS7/LGALS7B,MT2A,PLAAT4,S100A8,S100A9,TNFSF10	151 (19)
TLR6		transmembrane receptor				0.0363	ATF3,IL1B
NFKB1		transcription regulator		-0.502		9.53e-14	AKR1B1,APOE,BAX,CCL20,CCN1,CFB,CFTR,CXCL1,CXCL10,CXCL2,CXCL3,DUSP1,EGR1,ELF3,FOS,HSP90B1,IGFBP3,IL1B,KRT6B,LGALS1,MMP10,MMP7,NFKBIA,PLAU,RAB31,TNFSF10	162 (15)
RELA		transcription regulator		0.762		3.02e-18	APOE,BAX,C3,CCL20,CFB,CFTR,CXCL1,CXCL10,CXCL2,CXCL3,CXCL5,CXCL6,DUSP1,EGR1,ELF3,F3,FOS,GDF15,HSP90B1,ID1,IER2,IGFBP2,IL1B,IL32,JUN,JUNB,MMP7,MT-CYB,MUC1,NFKBIA,PLAU,S100A6,SAA1,SAA2,SH3KBP1,TFPI2,TGM2,TNIP1	167 (17)
IL6ST		transmembrane receptor				0.0143	EGR1,JUN,JUNB,SERPINE1
SDC1		enzyme				7.21e-05	CXCL2,CXCL3,JUNB,TGM2	146 (18)
NOS2		enzyme		1.415		9.15e-09	AZGP1,BAX,CP,CXCL2,CXCL3,IL1B,IL32,KLF6,KRT13,LCN2,NFKBIA,PIGR,S100A8,SLC40A1,SPRR3,TNFSF10	172 (19)
MCAM		other				0.00635	ATF3,ID1	128 (5)
Tnxa-ps1		other				0.0137	DUSP1
TIMP1		cytokine		1		0.00117	IGFBP3,MET,PLAU,TIMP3
NEU3		enzyme				0.00498	EGR1,MMP7
miR-6873-5p (miRNAs w/seed AGAGGGA)		mature microRNA		0	bias	0.0486	BCAM,CAP1,DKK3,KRT75,LGALS1,LGALS3,MLLT11,PLAAT4
miR-8068 (miRNAs w/seed GUUUGUU)		mature microRNA		-1.134	bias	0.00513	BOLA3,DST,KLF5,RAB27B,SLC3A2,SLC44A4,TNFSF10
miR-519d-5p (miRNAs w/seed CUCCAAA)		mature microRNA		-1	bias	0.042	CXCL6,SAT1,TC2N,YWHAG
miR-6901-5p (miRNAs w/seed GCAGGAA)		mature microRNA		0	bias	0.0145	ATOX1,CXCL3,DUOX2,GDF15,LITAF,MMP10,S100A16,UBL5
miR-6892-5p (miRNAs w/seed UAAGGGA)		mature microRNA		-1	bias	0.00732	CD46,CEBPD,NOP10,PSCA
miR-6727-5p (miRNAs w/seed UCGGGGC)		mature microRNA		-0.816	bias	0.042	BCAS1,DMKN,LYPD2,NCCRP1,POLR2L,SLC7A5
miR-6740-5p (miRNAs w/seed GUUUGGG)		mature microRNA		-1.342	bias	0.0236	GDF15,IRAK3,RAB31,SLC34A2,TNFSF10
miR-7848-3p (miRNAs w/seed UACCCUC)		mature microRNA		-0.447	bias	0.00804	AZGP1,CEACAM6,CLCA2,OST4,SAA1
miR-8062 (miRNAs w/seed AGUGAUU)		mature microRNA				0.0346	DKK3,SLC6A14,TMEM59
miR-6858-3p (miRNAs w/seed AGCCAGC)		mature microRNA		-0.447	bias	0.0119	ATF3,B4GALT5,IGFBP3,ODAPH,SH3BGRL3
miR-6868-3p (miRNAs w/seed UCCUUCU)		mature microRNA		-1.633	bias	0.0498	ATF3,ATOX1,CXCL5,CXCL6,DST,SPINT2
miR-6768-5p (miRNAs w/seed ACACAGG)		mature microRNA		1.342	bias	0.0186	AKR1B1,ATP5ME,COTL1,HINT1,KLF5
miR-6838-3p (miRNAs w/seed AGUCCUG)		mature microRNA		0	bias	0.0381	FST,HMGA2,MET,SH3BGRL3
miR-6757-5p (miRNAs w/seed AGGGAUG)		mature microRNA		-0.447	bias	0.0409	CD46,CEACAM7,OST4,PTMS,RPL34
TFAP2B		transcription regulator				0.0163	IL32,MT2A,PPBP
RAG1		enzyme				0.0282	CXCL10,CXCL2,IL1B
CCAT2		other				0.0223	BAX,MMP7
ZAP70		kinase				0.0475	ANXA1,CYBA,KLK7
FOSB		transcription regulator				0.00161	F3,FOS,MT2A,SERPINE1	115 (5)
GAST		other		0.706		2.82e-06	EGR1,FOS,IL1B,JUN,MMP7,NFKBIA,RPL35A,S100A6,TNC	159 (22)
DLX3		transcription regulator				0.0333	ELF3,S100A9
CPT1B		enzyme		1.937		0.00972	ATP5ME,COX17,INSR,NFKBIA,PHKG1,PYGB,UQCR11,UQCRQ
Smad2/3/4		group				0.00126	HMGA2,ID1,SERPINE1
RPL22		translation regulator				0.000663	ATF3,BAX,HSPA5	102 (10)
BTG1		transcription regulator				0.0406	JUN
IRF9		transcription regulator		1.96		0.00525	CXCL10,IFIT1,IFIT2,TNFSF10	163 (21)
XPO1		transporter				0.0249	IGFBP3,MET
RUNX2		transcription regulator		0		0.00827	BAX,CEBPD,ITGB4,LGALS3,PLAU,SERPINE1	138 (15)
CXCL3	0.939	cytokine		1.057	bias	9.17e-05	CXCL10,CXCL3,IL1B,PLA2G2A	147 (16)
ENTPD1		enzyme				0.00039	CXCL2,CXCL3,SERPINE1	159 (20)
KRT17		other		1.342		0.000164	CXCL10,CXCL2,CXCL3,CXCL6,IL1B
IRAK3	0.294	kinase				0.00792	CXCL2,CXCL3,NFKBIA	153 (16)
IRAK2		kinase				0.0199	CXCL2,IL1B
TCF7L2		transcription regulator		-0.246		5.34e-05	ANXA1,CAP1,CPD,FKBP1A,FOS,GLUL,GSN,ID1,IGFBP2,JUN,MET,MMP7,PIM3,PLAU,RAB31,SLC12A2,SQSTM1	190 (17)
HNRNPU		transporter				0.0363	BAX,IL1B
MAPKAPK3		kinase		1.982		0.000115	CXCL2,CXCL3,HSPA5,ZFP36
DUSP5	0.261	phosphatase		-1		0.000142	ALDH1A3,EGR1,SLPI,ZFP36
ELF4		transcription regulator		1.964		0.00161	CXCL2,DUSP1,DUSP5,PPBP
ABCB7		transporter				0.00377	FTL,TXN
CNR1		G-protein coupled receptor		-1.664		0.00477	APOE,CXCL10,FOS,KLK7,KRT6B,PLAU,S100A6	150 (15)
BTG2		transcription regulator		-0.902		4.92e-08	CCL20,CXCL1,CXCL2,CXCL3,IGFBP2,IGFBP6,IL1B,SERPINE1	176 (21)
MAML1		transcription regulator				0.0249	EGR1,IL1B
PRKD1		kinase		1.628		0.000503	CXCL10,CXCL2,CXCL3,CXCL6,F3,IL1B	170 (18)
TNFRSF1A		transmembrane receptor		0.791		5.3e-07	CCL20,CXCL1,CXCL10,CXCL2,CXCL3,IL1B,JUN,LCN2,MMP7,PLAU,SAA1,SERPINE1,SQSTM1	162 (16)
INHBC		growth factor				0.0406	JUNB
FOS	0.757	transcription regulator		0.091		2.04e-15	AKR1C3,ALDH1A3,ATF3,C3,CCL20,CXCL10,CXCL3,EGR1,F3,FOS,HSP90B1,HSPA5,IGFBP6,IL1B,IRAK3,ITGB4,JUN,JUNB,KLF6,KRT13,LGALS3,MALAT1,MET,MMP10,MMP7,MSLN,MT2A,PDPN,PHLDA1,PLAU,RAB31,RPL39,S100A10,S100A8,S100A9,SERPINE1,SLPI,TXN	171 (17)
FOSL1		transcription regulator		0.181		2.3e-10	CCN1,CXCL6,EGR1,FOS,IL1B,ITGB4,JUN,JUNB,MET,MMP10,MT2A,PLAU,SERPINE1	164 (16)
HIPK2		kinase		-0.972		0.000624	EGR1,IL1B,ITGB4,LGALS3,MMP10,RAC2	175 (16)
CARD16		other				0.0137	IL1B
ITGB8	0.294	other				0.0113	APOE,RAC2
CRTC1		transcription regulator				0.0175	MT-CO2,MT2A
CXCR2		G-protein coupled receptor				0.00528	CXCL10,CXCL2,CXCL3	170 (15)
CCR6		G-protein coupled receptor				0.0249	CCL20,CXCL10
GRN	0.252	growth factor		0.24		4.32e-06	APOE,C3,CXCL2,CYBA,GPNMB,GRN,IL1B,LGALS3,SQSTM1,TXNIP	143 (16)
CBL		transcription regulator		-0.378		1.12e-05	CFTR,CXCL2,CXCL3,FOS,IL1B,INSR,SQSTM1	168 (19)
PAX3		transcription regulator				3.63e-06	ANXA1,F3,FKBP1A,IGFBP2,MET,PSME1,RAB31,RHOB,SFN,TFPI2,TGFB2,TIMP3,TNC	149 (7)
SNW1		transcription regulator				0.00498	PLAU,SERPINE1
DRD2		G-protein coupled receptor		0.213		3.32e-05	BAX,FOS,IGFBP3,ITGB8,JUN,SERPINE1	183 (22)
MIF		cytokine		0.816		1.38e-05	BAX,CXCL2,CXCL3,DUSP1,FOS,IL1B,IL1R1,JUN,MET,SQSTM1	182 (21)
AR		ligand-dependent nuclear receptor		1.88		1.22e-10	AKR1C3,AZGP1,C3,COTL1,COX7C,EGR1,ERO1A,GDF15,GOLM1,GSN,HSPA5,IGFBP3,IL1R1,ITGB4,KRT14,LGALS7/LGALS7B,MMP10,MT-CO2,MT-ND3,MUC1,PIGR,PIM3,PIP,PLAU,PLOD2,PSCA,RARRES1,RHOB,SCEL,SERPINB5,SERPINE1,SLC3A2,TGFB2,TIMP3,TNFSF10	197 (23)
MMP1		peptidase		1.348		6.95e-07	BAX,EGR1,FOS,JUN,NFKBIA,PLAU,SERPINB5,SERPINE1	160 (19)
BRCA1		transcription regulator		-0.067		1.33e-06	ALDH1A3,BAX,EGR1,GDF15,H3-3A/H3-3B,HMGA2,IFIT1,IFIT2,KRT5,PHLDA1,S100A2,SAT1,SFN	101 (13)
WRN		enzyme				0.000515	CXCL1,CXCL2,IL1B	139 (12)
CNR2		G-protein coupled receptor				0.0072	CXCL10,EGR1,IL1B	192 (22)
CISH		other		0		0.0189	CXCL10,CXCL3,IL1B,SQSTM1
CARD18		other				0.0137	IL1B
MAPK1		kinase		0.067		1.17e-07	APOE,ATF3,ATP1B1,CFB,COX17,DDT,DUSP1,EGR1,FOS,HLA-C,IFIT1,IFIT2,IGFBP6,IL1B,JUN,JUNB,LGALS1,LGALS3,PLAU,SERPINE1,TNFSF10	162 (22)
EIF2AK2		kinase		1.31		9.08e-06	ATF3,BAX,CEBPD,EGR1,FOS,IFIT1,IL1B,JUN,NFKBIA	170 (20)
CRP		other		0.085		0.00489	EGR1,IL1B,SERPINE1,TNFSF10	166 (22)
RXRG		ligand-dependent nuclear receptor				1.99e-05	CCL20,CXCL2,CXCL3,IGFBP6,IL1B,IL32,TIMP3	15 (3)
MED6		transcription regulator				0.0273	IFIT2
HDAC1		transcription regulator		0.14		5.68e-10	ATF3,BAX,CEACAM6,CXCL1,DUSP1,EGR1,FOS,GLUL,ID1,IL1B,ITGB4,LCN2,MUC4,NFKBIA,OLFM4,PLAU,RHOB,S100A9,SERPINE1,SQSTM1,TGM2	190 (19)
GRAP		other				0.0273	FOS
ERCC6		transcription regulator				0.0406	LGALS3
ANXA1	-0.318	enzyme		-0.025		0.000156	ANXA1,CXCL2,IL1B,LGALS1,LGALS3,PLAU	177 (21)
PTPN1		phosphatase				0.000105	CXCL2,CXCL3,DUSP1,INSR,MET,NFKBIA	142 (15)
KCNJ11		ion channel				0.00787	MT-CO1,MT-CO3
RBBP8	0.266	enzyme				0.00183	HMGA2,RBBP8
RAB7A		enzyme				0.00272	EGR1,FOS	114 (14)
S1PR3		G-protein coupled receptor				0.00151	FOS,IL1B,JUN	165 (21)
CLEC4E		other				0.00528	CXCL2,CXCL3,IL1B	121 (14)
SPINT2	0.281	other				0.000663	CXCL2,PAPPA,PLAU
EPHA2		kinase				0.00588	BAX,GRN,IL1B	145 (11)
ST14		peptidase				0.0153	CXCL2,IL1B
PRIMA1		other				0.0273	BAX
SNAI1		transcription regulator		-0.664		5.23e-08	CCN1,CD46,CD55,CLCA2,CLDN4,CLDN7,FOS,FST,GDF15,GSN,ID1,IL32,MUC1,SERPINE1	180 (17)
NR3C1		ligand-dependent nuclear receptor		-1.07		4.21e-18	ANXA1,APOE,ATP1B1,BAG1,BAX,CCL20,CCN1,CD47,CDC42EP3,CEBPD,CXCL10,CXCL2,CXCL3,CXCL6,DDX5,DUSP1,EGR1,F3,FOS,GLUL,IDO1,IER2,IFIT2,IL1B,INSR,JUN,KRT14,KRT5,LCN2,MMP10,MT2A,NFKBIA,OAT,PDPN,PHLDA2,PIGR,PIM3,RHOB,S100A8,S100A9,S100P,SERPINE1,SH3KBP1,STOM,TIMP3,TXN,YWHAG	200 (20)
FKBP10		enzyme		-1.342		0.0015	COL5A2,PDPN,PLOD2,SAA1,SERPINE1
RAB5B		enzyme				0.0137	FOS
CRY1		enzyme				0.0133	FOS,IL1B
VTN		other		0.507		1.71e-07	CXCL3,F3,IL1B,PLAU,S100A10,SERPINE1,SFN	155 (21)
HRAS		enzyme		-0.403		2.48e-14	ALDH1A3,BAX,CCL20,CCN1,CEBPD,CFB,CFH,COL5A2,CXCL1,CXCL10,CXCL2,CXCL3,CXCL5,DUSP1,EFEMP1,EGR1,FOS,GRN,GSN,IGFBP3,IL1B,ITGB4,JUN,JUNB,KLF5,KLF6,KRT16,LGALS7/LGALS7B,MET,MMP10,NFKBIA,PLAU,PLOD2,PRSS23,RHOB,RPL39,SERPINE1,TGFB2,TGM2,TIMP3	198 (18)
STAT5A		transcription regulator		0.114		6.05e-10	AGR2,AKR1C3,APOE,BAX,CXCL5,DUSP5,FOS,ID1,KRT5,LCN2,MMP7,PIP,PLAAT4,PRSS23,RAB27B,S100P,SLC34A2,TXNIP,YWHAG,ZFP36,ZP3	181 (15)
TOPBP1		other				0.0175	BAX,IGFBP3
PDIA6		enzyme				0.000188	HSP90B1,HSPA5
IREB2		translation regulator				0.0458	FTL,PFN2
FCER1G		transmembrane receptor				0.0174	IDO1,IFIT2,IL1B
CLEC11A		growth factor				0.000142	ANXA1,CAP1,FOS,IL1B,S100A6,SLPI	85 (7)
PTK2B		kinase				0.0276	FOS,JUN
MAFB		transcription regulator		1.982		0.032	CAP1,CXCL2,FCGBP,SLC40A1
TNFSF10	0.366	cytokine		1.14		0.000119	BAX,FOS,HLA-C,IFIT1,IL1B,JUN,NFKBIA,PLAU,TNFSF10	162 (20)
PARD6A		other				0.0406	MMP10
ZFPM1		transcription regulator				0.00441	CPD,IFNGR1,IL1R1,IRAK3,KLF6
RARRES2		transmembrane receptor				0.00371	CD55,CXCL2,IL1B	139 (12)
ITK		kinase		1		0.032	BAX,FOS,IFNGR1,TNFSF10
CITED2		transcription regulator		-1.421		5.69e-07	C3,CXCL1,CXCL10,CXCL2,CXCL3,DUSP1,F3,IFIT2,IL1B,KLF6,PLAU,RBBP8,SAT1,TGM2,UPP1	140 (15)
GDF10		growth factor				0.0137	SERPINE1
ACE2		peptidase		0.487		0.000144	CXCL10,CXCL2,CXCL3,IL1B,SERPINE1	174 (15)
FOXA1		transcription regulator		0.877		0.000521	AGR2,ANXA1,CFTR,CXCL10,KRT16,MUC4,S100A2,SLC12A2,SLPI
EPO		cytokine		1.152		0.0033	BAX,EGR1,FOS,GDF15,GLUL,ID1,JUN,JUNB,NFKBIA,TNFSF10,TXNIP	200 (24)
DDX5	0.275	enzyme		0		2.2e-07	ATP5ME,BAX,COX7C,FOS,JUN,LCN2,MT-CO2,NDUFS5,UQCRQ	118 (5)
BACH1		transcription regulator		0.391		0.00228	ATP5F1D,DUSP1,FTL,SLC40A1,SQSTM1
[truncated: 243 more rows]

## Sheet: suprabasal conjunctival epith
Upstream Regulator	Expr Log Ratio	Molecule Type	Predicted Activation State	Activation z-score	Flags	p-value of overlap	Target Molecules in Dataset	Mechanistic Network
EPHB1		kinase	Activated	2.177		5.96e-08	EGR1,FOS,JUN,JUNB,SERPINE1	119 (22)
Creb		group	Activated	2.093		0.000319	CDKN1A,CTSV,DUSP1,EGR1,FOS,GJA1,IER3,JUN,JUNB,LASP1,MT-ND5,SERPINB2	140 (23)
TCR		complex	Activated	2.073		9.17e-10	APOE,EGR1,FOS,ID3,IFI6,IFNGR1,IRF1,JUN,JUNB,PMAIP1,RPL10A,RPL18A,RPL3,RPL4,RPL6,RPS2,RPS3,RPS3A,RPSA,TNFRSF12A,TSC22D3	119 (20)
Pkc(s)		group	Activated	2.42		0.000144	CDKN1A,CTNNB1,DUSP1,EGR1,FABP4,FOS,ITGB1,JUN,JUNB,SERPINE1	114 (24)
MAP2K1/2		group	Activated	2.594		1.26e-08	C3,CXCL3,DUSP1,EGR1,FOS,GCLC,GJA1,JAG1,JUN,VIM	134 (23)
IL1		group	Activated	2.194		4.21e-11	AKR1C1/AKR1C2,APOE,C3,CDKN1A,CTSC,CXCL1,CXCL2,CXCL3,DUSP1,EGR1,FOS,GJA1,IDO1,IRF1,JUN,PIGR,PLA2G2A,SAA1,SAA2,SERPINB2,SERPINE1,SPARC	127 (19)
PDGF BB		complex	Activated	2.23		2.44e-07	C3,CALM1 (includes others),CDKN1A,CXCL2,DUSP1,EGR1,FOS,GJA1,ID3,IER3,ITGB1,JUN,JUNB,PDLIM1,PLCG2,SERPINE1,TNFRSF12A	118 (19)
Ige		complex	Activated	2.137		0.000286	C3,CDKN1A,CXCL2,CXCL3,EGR1,IER3,ITGAV,JUNB,PRDX1,SERPINB2,TNFRSF12A,VIM	114 (18)
NORAD		other	Activated	2.236	bias	7.43e-05	ID3,IGFBP3,JUN,JUNB,TNFRSF12A	65 (7)
ERK		group	Activated	2.729		3.87e-13	CDKN1A,CTNNB1,CXCL1,CXCL2,DUSP1,EGR1,EIF2AK2,FABP4,FOS,FOXO3,GCLC,IER3,ITGAV,JAG1,JUN,JUNB,PDK4,PMAIP1,SERPINB2,SERPINE1,TUBA1A	148 (21)
RNASEH2B		other	Activated	2.8	bias	3.65e-05	APOL6,CDKN1A,DDX60,EIF2AK2,IFI27,IRF1,PARP14,SAMD9	32 (4)
CDK19		kinase	Activated	2.449		0.000352	CDKN1A,CXCL1,CXCL2,JUN,MDM2,MXD1,UPP1
MRTFB		transcription regulator	Activated	2		0.00261	EGR1,ID1,ITGB1,MYL9,RAB27B,SERPINB2,SERPINE1	69 (7)
Lh		complex	Activated	4.122		6.43e-13	CTNNB1,DUSP1,EGR1,EZR,FOS,GJA1,JUN,JUNB,PMAIP1,RPL10A,RPL18A,RPL3,RPL6,RPL8,RPS18,RPS2,RPS24,RPS7,RPS9,RPSA,STK24,TNFRSF12A,TUBA1A,UPP1	134 (22)
PRKCE		kinase	Activated	2.138		0.00161	CDKN1A,EGR1,FOS,JUN,JUNB	123 (22)
CSF1		cytokine	Activated	2.218		1.86e-07	APOE,CDKN1A,CTNNB1,CXCL2,CXCL3,DUSP1,EGR1,FOS,IFNGR1,ITGAV,ITGB1,JUN,JUNB,SERPINB2,SPARC	116 (19)
CHD1		enzyme	Activated	2	bias	2.75e-05	CXCL1,CXCL2,CXCL3,IER3
F2R		G-protein coupled receptor	Activated	2.621		0.000123	CXCL3,DUSP1,EGR1,FOS,GJA1,IGFBP7,VIM	123 (22)
AIRE		transcription regulator	Activated	2		4.65e-05	CXCL2,CXCL3,DDX60,EIF2AK2,IRF1,PARP14,UPP1,ZNF426	69 (7)
MAPK8		kinase	Activated	2.591		0.00357	APOE,CDKN1A,DUSP1,EGR1,FOS,JUN,TSC22D3	137 (22)
LEP		growth factor	Activated	2.293		4.92e-09	ACSL3,AKR1C1/AKR1C2,CDKN1A,CTSV,EGR1,FABP4,FOS,FOXO3,GAPDH,GCLC,IGFBP2,IGFBP3,IRF1,JAG1,JUN,JUNB,MDM2,MT-ND1,PLIN2,PRDX1,SERPINE1,SPARC,VIM	122 (25)
HOXD10		transcription regulator	Activated	2		0.00646	DAPP1,EZR,RPSA,SERPINE1
miR-365-3p (and other miRNAs w/seed AAUGCCC)		mature microRNA	Activated	2	bias	0.0394	CDKN1A,EHF,TMOD3,VGLL3
miR-377-5p (and other miRNAs w/seed GAGGUUG)		mature microRNA	Activated	2.236	bias	0.00989	IFI6,KLK7,NCCRP1,RASA1,SNCG
miR-193a-3p (and other miRNAs w/seed ACUGGCC)		mature microRNA	Activated	2.646	bias	0.00751	ANKRD13A,CALM1 (includes others),GRB7,PMAIP1,RAB27B,SQSTM1,USP53
miR-103b (miRNAs w/seed CAUAGCC)		mature microRNA	Activated	2.646	bias	7.91e-05	H2AC6,HILPDA,PRSS8,RAB11FIP1,RAB27B,SAA2,TMPRSS4
miR-3150a-3p (and other miRNAs w/seed UGGGGAG)		mature microRNA	Activated	2.309	bias	0.00598	CDKN1A,EIF5B,GPRC5A,IER3,IFI6,KLK10,MDK,SCNN1A,TNFRSF12A,TSC22D3,TTC9,ZBTB7A
miR-182-5p (and other miRNAs w/seed UUGGCAA)		mature microRNA	Activated	3.13	bias	0.00176	ATF7IP,DDX60,FOXO3,IFI6,ITGB1,KTN1,RAB27B,RASA1,SAMD9,SERPINB2
miR-3668 (miRNAs w/seed AUGUAGA)		mature microRNA	Activated	2.236	bias	0.00344	C15orf48,GCLC,MTRNR2L1,SERPINB2,WASL
miR-665 (and other miRNAs w/seed CCAGGAG)		mature microRNA	Activated	2.121	bias	0.0257	APOL6,CDCP1,CDKN1A,EHF,KLK5,NDRG2,PRSS8,SSR2
miR-423-3p (miRNAs w/seed GCUCGGU)		mature microRNA	Activated	2	bias	0.0179	CALML3,ITGB1,MTRNR2L1,ZFP36L2
miR-4716-3p (and other miRNAs w/seed AGGGGGA)		mature microRNA	Activated	2.309	bias	0.0304	AP1S1,CDKN1A,GPRC5A,LASP1,MT-ATP8,MT-ND4L,PAK2,SSR2,TACC1,TMPRSS4,USP53,ZBTB7A
miR-8069 (miRNAs w/seed GAUGGUU)		mature microRNA	Activated	2	bias	0.00268	MT-ATP8,RPTN,SPRR2A,SQSTM1
FGF1		growth factor	Activated	2.373		1.15e-05	APOE,CDKN1A,CTNNB1,CXCL1,EGR1,FOS,GCLC,JUN,TNFRSF12A	112 (23)
CSF3		cytokine	Activated	2.608		0.0105	CTNNB1,CXCL2,CXCL3,EGR1,FOS,GJA1,JUN
EGFR		kinase	Activated	3.443		2.85e-08	CDCP1,CDKN1A,CTNNB1,DSG2,DUSP1,EGR1,FOS,GJA1,ID1,IER3,IGFBP3,IRF1,ITGA2,JAG1,JUN,JUNB,KRT17,S100A2,SERPINE1,TUBA4A,VIM,WASL	156 (26)
CXCR4		G-protein coupled receptor	Activated	2.332		4.96e-06	CDKN1A,CTNNB1,CXCL1,EGR1,ID1,IGFBP7,JUNB	136 (24)
NKX2-3		transcription regulator	Activated	2.183		0.000664	CDKN1A,DDX60,EIF2AK2,HLA-B,IDO1,PARP14,PMAIP1,RNF213,SAMD9
RETN		other	Activated	2.213		0.000576	CXCL3,FABP4,FABP5,FOS,SERPINE1	150 (23)
STAT5B		transcription regulator	Activated	2.534		0.0018	AKR1C1/AKR1C2,APOE,CDKN1A,DUSP1,FOS,IRF1,JUN,MDM2,PDK4,PIP,SLC34A2	124 (21)
MYD88		other	Activated	2.75	bias	8.35e-07	ALDH1A1,C3,CTNNB1,CXCL1,CXCL2,CXCL3,DUSP1,EGR1,FOS,IRF1,JAG1,JUN,SAA1,SERPINE1,TNFRSF12A	126 (21)
MAP3K1		kinase	Activated	2.364		2.4e-05	DUSP1,EGR1,FOS,JUN,PRDX1,SERPINE1	120 (22)
KDM1A		enzyme	Activated	2.324		3.13e-06	C1orf116,C3,CDKN1A,CTNNB1,CTSC,DAPP1,DDX60,EIF2AK2,IGFBP2,NEBL,PARP14,RNF213,SERPINE1,SUCO,UBE2H,VIM	72 (7)
LAMP2		enzyme	Activated	2.2		0.0017	CTSC,CXCL1,IGFBP2,ITGAV,PPBP
TREX1		enzyme	Activated	2.646	bias	0.000166	APOL6,CAST,DDX60,EIF2AK2,IFI27,PARP14,SAMD9	33 (4)
MAP3K8		kinase	Activated	2.414		1.02e-06	APOE,CXCL2,CXCL3,EGR1,FAM107B,FOS,IER3,IFNGR1,JUN,JUNB,SPATS2L	126 (20)
STAG2		other	Activated	2.236	bias	8.37e-05	DDX60,EIF2AK2,IFI27,PARP14,SAMD9
FGF2		growth factor	Activated	2.023		1.64e-07	CDKN1A,CTNNB1,CXCL2,EGR1,FABP4,FOS,FOXO3,GJA1,GRB7,ID3,IGFBP2,IGFBP3,ITGB1,JUN,JUNB,MDM2,SERPINE1,SPARC,SQSTM1,TNFRSF12A,VIM	128 (24)
LEPR		transmembrane receptor	Activated	2.433		0.00117	APOE,FOS,H2AC6,IDO1,IGFBP3,SERPINE1,TGFBR2,TSC22D3	134 (21)
TGFB1		growth factor	Activated	2.099		2.64e-14	ACSL3,AGR2,AKR1C1/AKR1C2,APOE,C3,CALM1 (includes others),CALML3,CDKN1A,CTNNB1,CTSC,CXCL1,CXCL2,CXCL3,DSG2,DUSP1,ECM1,EGR1,FABP5,FOS,FOXO3,FTL,GCLC,GJA1,GJB2,GPRC5A,HDAC9,HSP90AA1,HSPA1A/HSPA1B,ID1,ID3,IDO1,IER3,IFI27,IGFBP2,IGFBP3,IGFBP7,IRF1,ITGA2,ITGAV,ITGB1,JAG1,JUN,JUNB,KRT14,KRT17,KRT5,LASP1,MDM2,NUPR1,RASA1,SCGB1A1,SERPINE1,SPARC,TGFBR2,TMOD3,TNFRSF12A,TSC22D3,TUBA1A,TXNRD1,VIM,ZFP36L2	148 (20)
SMAD3		transcription regulator	Activated	2.331		1.76e-08	C3,CDKN1A,CTNNB1,CXCL3,EGR1,FOS,FOXO3,ID1,ID3,ITGB1,JAG1,JUN,JUNB,MXD1,SERPINE1,SPARC,VIM	137 (22)
YAP1		transcription regulator	Activated	2.229		1.57e-15	CDKN1A,CTNNB1,CXCL2,CXCL3,EGR1,FOS,ID1,MYL9,NUPR1,PMAIP1,RPL10A,RPL18A,RPL19,RPL3,RPL4,RPL6,RPL8,RPS18,RPS2,RPS24,RPS3,RPS7,RPS9,RPSA,SERPINE1,TGFBR2,VIM	149 (23)
ITGB3		transmembrane receptor	Activated	2.176		0.000933	FOS,ITGAV,SERPINE1,SPARC,TGFBR2	123 (22)
MLXIPL		transcription regulator	Activated	3.742	bias	6.84e-11	FABP4,RPL10A,RPL18A,RPL19,RPL3,RPL4,RPL6,RPL8,RPS18,RPS2,RPS24,RPS3,RPS7,RPS9,RPSA
SIRT1		transcription regulator	Activated	2.083		0.00112	CDKN1A,CTNNB1,DDX60,FABP4,FOXO3,ID1,PARP14,PDK4,RNF213,RPL10A,SCNN1A,SERPINE1,TMPRSS4	154 (26)
SMPD1		enzyme	Activated	2		0.00306	CXCL1,CXCL2,PPBP,SQSTM1	97 (10)
IL13		cytokine	Activated	2.128		8.05e-07	C3,CTSC,CTSV,CXCL1,CXCL2,CXCL3,EGR1,EZR,FABP4,IDO1,IFNGR1,JAG1,JUN,KRT5,MT1X,PLIN2,PRSS8,SCGB1A1,SERPINE1	148 (24)
MYCN		transcription regulator	Activated	2.402		4.35e-18	ALDH1A1,CDKN1A,EMP1,GAPDH,IGFBP7,ITGA2,ITGB1,JUNB,MDM2,PDLIM1,PMAIP1,RPL18A,RPL19,RPL29,RPL3,RPL4,RPL6,RPL8,RPLP1,RPS2,RPS24,RPS3,RPS3A,RPS7,RPS9,SERPINE1,SPARC,TMPRSS2,VIM	83 (7)
LGALS3		other	Activated	2.355		3.06e-07	CDKN1A,CTNNB1,CTSV,CXCL2,CXCL3,FABP4,ITGAV,ITGB1,LGALS7/LGALS7B,SAA1	140 (25)
miR-8075 (miRNAs w/seed GCUGAUG)		mature microRNA	Activated	2.236	bias	0.0236	FAM107B,RASA1,RPTN,SQSTM1,UBL3
MAPK1		kinase	Activated	2.712		2.56e-10	APOE,APOL6,CDKN1A,CTNNB1,DUSP1,EGR1,EIF2AK2,EMP1,FOS,GRB7,HLA-B,IFI27,IFI6,IGFBP7,ITGAV,JUN,JUNB,KRT17,NUPR1,SCNN1A,SERPINE1,VIM	119 (21)
IKZF3		transcription regulator	Activated	2.236		0.000995	IFI27,IFI6,MGLL,RNF213,SPRR2A
OSM		cytokine	Activated	2.061		5.71e-13	ACSL3,AKR1C1/AKR1C2,CDKN1A,CTSV,CXCL1,CXCL2,CXCL3,ECM1,EGR1,FOS,HLA-B,ID1,IER3,IFNGR1,IGFBP3,IRF1,JAG1,JUN,JUNB,KLK7,KRT17,MGLL,MT1X,PAK2,PIGR,SAA1,SERPINE1,TCN1,TUBA1A,VIM	137 (20)
MST1R		kinase	Activated	2.213		1.56e-05	CTNNB1,CXCL3,FOS,JUN,VIM	134 (24)
EMD		other	Activated	2		4.4e-05	EGR1,IER3,IRF1,PPL
MYC		transcription regulator	Activated	2.511		5.72e-20	ALCAM,CAST,CDKN1A,CTNNB1,CTSV,DUSP1,ECM1,EGR1,EMP1,EZR,FABP4,FABP5,FOS,GAPDH,GCLC,GJA1,HLA-B,HSP90AA1,HSPH1,ID1,ID3,IER3,IFI27,IFI6,ITGB1,JAG1,JUN,KRT14,KRT17,MDM2,MYL9,NDRG2,PMAIP1,PPL,RPL10A,RPL18A,RPL19,RPL3,RPL4,RPL6,RPL8,RPLP1,RPS18,RPS2,RPS24,RPS3,RPS7,RPS9,RPSA,SERPINE1,SPARC,TGFBR2,TMSB10/TMSB4X,TNFRSF12A,TXNRD1,VIM	129 (22)
GABARAPL1		other	Inhibited	-2	bias	0.000284	HLA-B,IDS,SERINC2,UPP1
RICTOR		other	Inhibited	-3.592		1.52e-05	EGR1,FABP5,NDUFA4,RPL10A,RPL4,RPL6,RPL8,RPS18,RPS2,RPS24,RPS3,RPS9,RPSA	110 (11)
GLIS2		transcription regulator	Inhibited	-2		2.93e-05	C3,CXCL3,SERPINE1,SPARC,VIM	59 (7)
CIP2A		other	Inhibited	-2		0.00583	IER3,LASP1,PDK4,TUBA4A
PSEN2		peptidase	Inhibited	-2.414		0.000858	CTNNB1,CTSC,EMP1,FOXO3,GAPDH,GJA1	110 (13)
SHH		peptidase	Inhibited	-2.401		0.0198	CTNNB1,ID1,LASP1,NR2F2,SERPINE1,TSC22D3
VCAN		other	Inhibited	-2.554		3.25e-08	APOE,C3,CDKN1A,CXCL2,CXCL3,FABP5,IFI6,ITGB1,MDM2,PARP14,PLA2G2A,PRDX5,SPATS2L	71 (7)
STAT1		transcription regulator	Inhibited	-2.475		2.13e-10	ALDH1A3,APOE,APOL6,C3,CDKN1A,CXCL2,CXCL3,DDX60,EGR1,EIF2AK2,FOS,IDO1,IFI27,IFI6,IRF1,ITGA2,JUN,KRT17,MDM2,PLIN2,PMAIP1,RNF213,SAA2	118 (20)
LARP1		translation regulator	Inhibited	-3.998	bias	6.19e-16	RPL10A,RPL19,RPL29,RPL3,RPL32,RPL4,RPL6,RPL8,RPS18,RPS2,RPS24,RPS3,RPS3A,RPS7,RPS9,VIM
MXD1	-0.429	transcription regulator	Inhibited	-2	bias	0.0018	IFNGR1,MXD1,RPL3,RPS2,RPSA
COL18A1		other	Inhibited	-2.969		4.87e-07	CTNNB1,FOS,ID1,ID3,ITGAV,JUN,JUNB,SERPINE1,TUBA1A	137 (23)
SPI1		transcription regulator	Inhibited	-2.414		0.00549	CDKN1A,FOS,ID3,IFI27,IFI6,JUN,MT1X,PRDX5,VIM	119 (21)
GABARAP		transporter	Inhibited	-2	bias	0.000323	HLA-B,IDS,SERINC2,UPP1
IFNL1		cytokine	Inhibited	-2.58	bias	4.21e-05	APOL6,DDX60,EIF2AK2,HLA-B,IFI27,IFI6,SAMD9	66 (7)
KLF2		transcription regulator	Inhibited	-2.572		3.59e-05	CDKN1A,CXCL2,CXCL3,ECM1,FABP4,ID1,ID3,ITGB1,JUNB,SERPINE1	111 (13)
IRF7		transcription regulator	Inhibited	-2.219	bias	0.0406	IDO1,IFI6,IRF1,PARP14,PMAIP1
LONP1		peptidase	Inhibited	-2.449		9.16e-06	H2BC4,MT-ATP8,MT-ND1,MT-ND2,MT-ND4L,MT-ND5,NDUFA4,PPL
CDKN1A	-0.268	kinase	Inhibited	-2.399		8.27e-06	CDKN1A,CXCL2,CXCL3,DUSP1,HSPA1A/HSPA1B,IFNGR1,ITGAV,JAG1,KRT5,MDM2,SAA1,SERPINE1,VIM	120 (19)
PSEN1		peptidase	Inhibited	-2.026		6.08e-11	APOE,C3,CALML3,CTNNB1,CTSC,CXCL2,DUSP1,EGR1,EMP1,FOS,FOXO3,GAPDH,GJA1,H2BC5,HSP90AA1,NUPR1,PMAIP1,PRDX5,SQSTM1,TGFBR2,TUBA1A,TUBA1C,TUBA4A	129 (20)
NFE2L2		transcription regulator	Inhibited	-2.007		1.66e-05	AKR1C1/AKR1C2,CDKN1A,CXCL2,CXCL3,FABP4,FOXO3,FTL,GCLC,HSP90AA1,MGLL,PLIN2,PRDX1,SAA1,SERPINE1,SQSTM1,TXNRD1,UBB	129 (25)
OGT		enzyme	Inhibited	-2.013		2.57e-07	CDKN1A,COX6C,CXCL2,CXCL3,FOS,IGFBP2,JUN,MDM2,SQSTM1,VIM	120 (19)
MEOX2		transcription regulator	Inhibited	-2.586		1.71e-07	CDKN1A,CXCL1,CXCL2,CXCL3,ID1,ID3,ITGAV	77 (13)
IRF3		transcription regulator	Inhibited	-2.359		6.38e-08	CXCL1,DDX60,EIF2AK2,IFI27,IFI6,IRF1,JUNB,PARP14,PLCG2,PMAIP1,PTMS,RASA1,RPS7,VIM	75 (14)
ARID1A		transcription regulator	Inhibited	-2.923		0.000193	ALDH1A1,CDKN1A,CXCL1,CXCL2,EZR,IGFBP3,KRT14,KRT17,KRT5,VIM	125 (19)
IFNB1		cytokine	Inhibited	-3.679		1.79e-07	APOL6,CDKN1A,CXCL2,CXCL3,EIF2AK2,FOS,IDO1,IFI27,IFI6,IFNGR1,IRF1,ITGAV,PARP14,PDK4,PMAIP1,SERPINB2	98 (16)
DAP3		other	Inhibited	-2.236	bias	1.63e-07	MT-ATP8,MT-ND1,MT-ND2,MT-ND4L,MT-ND5
PRDM1		transcription regulator	Inhibited	-2.2		0.000344	CXCL2,CXCL3,ECM1,FOS,HLA-B,ID3,IDO1,IFNGR1,JAG1,LGALS7/LGALS7B,PMAIP1	121 (17)
IFNA2		cytokine	Inhibited	-2.963		2.9e-06	APOL6,CDKN1A,DDX60,EIF2AK2,HLA-B,IDO1,IFI27,IFI6,IRF1,MDM2,MT1X,PMAIP1,SAMD9	130 (22)
NONO		transcription regulator	Inhibited	-2.611		1.66e-06	DDX60,EIF2AK2,IDO1,IFI27,IFI6,NUPR1,PARP14,PMAIP1,RNF213,SAMD9
NR3C1		ligand-dependent nuclear receptor	Inhibited	-2.236		8.55e-12	APOE,CDKN1A,CPEB4,CXCL2,CXCL3,DUSP1,EGR1,EMP1,FABP4,FOS,FOXO3,GULP1,IDO1,IER3,IFI6,IRF1,ITGAV,JUN,KRT14,KRT17,KRT5,LPIN1,MDM2,PAK2,PIGR,PLIN2,SCNN1A,SEMA3C,SERPINE1,SH3GLB1,TNFRSF12A,TSC22D3,TUBA4A	131 (21)
EHF	-0.274	transcription regulator	Inhibited	-2.333		9.3e-07	EHF,JAG1,KLK5,KLK7,KLK8,SAA1,SAA2,SERPINE1,SPRR2A
GABARAPL2		other	Inhibited	-2	bias	0.000248	HLA-B,IDS,SERINC2,UPP1
Histone h2a		group				0.00327	EGR1,IGFBP2,JUN
Ap2		group				0.00619	C3,IFNGR1,SAA1
Npm		group				0.000114	CDKN1A,RPL3
CSDE1 HNRNPD PABP PAIP1 SYNCRIP		complex				0.0107	FOS
Srebp		group				0.0174	CDKN1A,FOS
B56		group				0.0107	CTNNB1
NONMMUG036351		other				0.0318	FABP4
collagenase		group		1.414	bias	1.31e-09	CXCL2,CXCL3,EGR1,IER3,IRF1,JUN,JUNB,SAA1	116 (14)
Cop9 Signalosome		complex				0.0213	JUN
Ppar		group				0.046	PLA2G2A,SERPINE1
Collagen type II		complex				0.0117	CXCL1,CXCL2,CXCL3
NKX1-2		transcription regulator				0.0107	NR2F2
CARD9		other				0.00524	C3,CXCL2,CXCL3	110 (15)
SMTNL1		other				0.0384	GAPDH,GJA1
CHD8		enzyme				0.0124	CTNNB1,TMPRSS2
ELF3		transcription regulator				0.00723	EHF,SPRR2A,TGFBR2
ESRRG		ligand-dependent nuclear receptor		-1.31		0.0127	CDKN1A,GAPDH,LPIN1,PDK4
C9orf116		other				0.00167	CDKN1A,MDM2	65 (7)
ADRA1		group				1.2e-05	EGR1,FOS,JUNB	126 (23)
CSF2RB		transmembrane receptor				0.000882	FOS,JUN,JUNB	99 (21)
ANTXR2		transmembrane receptor				0.00704	CTNNB1,VIM	65 (7)
CHD7		enzyme				0.00524	JAG1,MDM2,PMAIP1
WDR82		enzyme				0.0318	CDKN1A
SOX2-OT		other				0.00704	ALDH1A1,VIM
RNY3		other				0.0337	DDX60,SPATS2L
MEG3		other				0.000406	JUN,MDM2,VIM	65 (7)
Sos		group				0.00157	ALDH1A3,ATF7IP,CAST,FABP4,FOS,ITGB1,MXD1,RAB11FIP1
Pak		group				0.0213	MDM2
CDK4/6		group				0.0408	ERBIN,LASP1,TUBA1C
APC/APC2		group				9.75e-05	CDKN1A,CTNNB1,JAG1	101 (10)
Hdac		group		-1.014		8.31e-05	CDKN1A,CTNNB1,EGR1,FOS,IGFBP3,JUN,MXD1,SEMA3C,TGFBR2	138 (24)
BMP		group				0.0337	ID1,IRF1
MEF2		group				0.0486	CTNNB1,JUN
Notch		group		0.744		0.00532	CDKN1A,DUSP1,FABP4,ID1,ID3,JAG1	135 (17)
atypical protein kinase C		group				0.0318	CTNNB1
Pdgfr		group				0.00826	EGR1,VIM	90 (13)
JAK		group				0.011	EIF2AK2,IFI6,VIM
Pkg		group		0.528		9.72e-05	CTNNB1,EGR1,FOS,JUN	143 (24)
G protein alphai		group				0.0468	C15orf48,FOS,TNFRSF12A
SHP		group				0.0422	EGR1
Rsk		group				0.0422	CXCL2
PI3K (complex)		complex		-0.239		2.25e-05	CDKN1A,DAPP1,DUSP1,FABP5,FOS,GCLC,GJA1,IGFBP2,ITGB1,JUN,LASP1,SERPINE1,SNCG	114 (23)
Tgf beta		group		1.793		3.44e-10	ALDH1A1,CDKN1A,CTNNB1,CXCL2,CXCL3,FOS,GCLC,ID1,ID3,IDO1,IGFBP3,ITGA2,ITGAV,ITGB1,JAG1,JUN,JUNB,MT-ND2,MXD1,PPBP,SERPINE1,SPARC,TNFRSF12A,VIM	138 (19)
Foxo		group				0.014	CDKN1A,PMAIP1
ERK1/2		group		1.401		1.25e-09	C3,CDKN1A,CTSV,CXCL1,CXCL3,DUSP1,EGR1,EZR,FABP4,FOS,GJA1,ID1,ID3,IGFBP3,ITGA2,JUN,JUNB,KRT17,SERPINE1	147 (26)
Nos		group				0.0124	EGR1,FOS
P38 MAPK		group		1.576		1.41e-10	CDKN1A,CTNNB1,CXCL1,CXCL2,CXCL3,DUSP1,EGR1,FABP4,FOS,GCLC,GJA1,ID3,IER3,ITGAV,ITGB8,JUN,JUNB,PMAIP1,RASA1,SCNN1A,SERPINB2,SERPINE1	126 (20)
Hsp27		group				0.00173	CDKN1A,FOS,PLA2G2A,TMPRSS2	113 (21)
Ctbp		group				0.0174	AP1S1,DSG2
CaMKII		complex				0.023	FOS,IRF1
Gsk3		group		-1.199		0.0108	CTNNB1,FABP4,FOS,JUN
TMSB4		group				0.00104	ITGA2,ITGB1,SERPINE1	94 (12)
STAT5a/b		group		-1.067		0.012	CDKN1A,DUSP1,EMP1,FOS,IRF1
Ras homolog		group		1.408		2.4e-06	CDKN1A,EGR1,FOS,ITGAV,ITGB1	108 (23)
STAT		group		-0.651	bias	5.11e-05	CDKN1A,EIF2AK2,FOS,IRF1,JUNB	56 (7)
RNA polymerase II		complex				8.92e-08	C3,CDKN1A,CXCL2,DUSP1,FABP4,FOS,GAPDH,HSPA1A/HSPA1B,ID1,IFNGR1,IGFBP3,JUN,JUNB,RPL10A,RPS3,SCGB1A1	134 (15)
Calcineurin A		group				0.0057	FOS,GJA1,JUN	16 (4)
ADCY		group				0.00209	CDKN1A,FOS,GJA1	132 (23)
calpain		complex				0.0292	CTNNB1,GJA1
CD3		complex		0.276		1.68e-06	CALM1 (includes others),COX6C,FOS,FTL,GAPDH,GPRC5A,H2AC6,HSP90AA1,HSPA1A/HSPA1B,ID3,IFNGR1,IRF1,JUN,JUNB,KLK7,KRT14,PLIN2,RPL6,RPS3A,SYAP1,TXNRD1,VPS4B	120 (26)
Dynamin		group				0.00167	FOS,ITGAV	56 (7)
Pka		complex		1.396		4.27e-07	APOE,CDKN1A,DUSP1,EGR1,FOS,GJA1,IFI27,IFI6,IRF1,JUN,JUNB	124 (22)
RAS		group		0.992		1.3e-05	CDKN1A,EGR1,FOS,IRF1,JUN,PRDX1,SERPINE1,UPP1,VIM	150 (24)
Ubiquitin		group				0.0434	HSP90AA1,PAK2
Tnf receptor		group				0.023	C3,SERPINE1
Fibrinogen		complex				0.021	CXCL1,CXCL3
nicotinic acetylcholine receptor		complex		1		4.4e-07	FOS,ID1,JUN,JUNB	117 (21)
Jnk		group		1.978		0.000129	CXCL3,DUSP1,EGR1,FABP4,FOS,GJA1,JUN,SERPINE1,TGFBR2,TNFRSF12A	122 (22)
Calcineurin protein(s)		complex		-0.951		0.000133	CTSV,CXCL3,DUSP1,EGR1,FOS,SERPINE1	124 (23)
Histone h3		group				6.44e-10	ATF7IP,CDKN1A,CTNNB1,EGR1,FABP4,FOS,GAPDH,ID1,IFI6,IGFBP2,IGFBP3,JUN,MDM2,MGLL,PMAIP1,RAB27B,RPL10A,RPS9,SCNN1A,SPATS2L,TGFBR2,TMPRSS2,UBB,UPP1	112 (17)
SERCA		group				0.00167	EGR1,JUN	102 (14)
Mek		group		0.997		1.84e-10	APOE,CDCP1,CDKN1A,CTNNB1,EGR1,FOS,ID1,IER3,IRF1,ITGB1,JUN,JUNB,MDM2,MUC16,PMAIP1,SEMA3C,SERPINE1,SLC6A14,SNCG,TMEM106B,VIM	127 (25)
Cbp/p300		group				0.0271	ID1,IRF1
ROCK		group				0.0202	CDKN1A,FABP4,FOS
Fgf		group				0.00524	FOS,JUN,JUNB	109 (22)
JAK1/2		group				0.0408	EIF2AK2,IRF1,LMO7
Vegf		group		0.049		2.49e-07	CALM1 (includes others),CTNNB1,CXCL1,EGR1,EHF,EMP1,FABP4,GJB2,ID1,IGFBP3,IRF1,ITGA2,ITGB1,ITGB8,JUN,NR2F2,PDK4,PMAIP1,SERPINB2,TGFBR2,VIM	134 (25)
TFIIH		complex				0.0318	CDKN1A
Smad2/3		group				0.0408	ID1,MXD1,SERPINE1
C8		complex				0.00392	CXCL2,CXCL3
IL-1R		group		1.671	bias	3.63e-05	CXCL1,CXCL2,CXCL3,IGFBP3,SERPINB2,SERPINE1	118 (18)
MSK1/2		group				0.000114	DUSP1,FOS	73 (6)
adenosine deaminase		group				0.0107	CXCL3
Mapk		group		1.168	bias	2.51e-06	CDKN1A,CXCL1,EGR1,FOS,GJA1,JUN,JUNB,PIGR,SNCG	114 (21)
L-type Calcium Channel		complex				6.55e-05	APOE,EGR1,FOS	117 (22)
Ciap		group				0.0271	CXCL2,MDM2
PLA2		group				0.0213	FOS
ETS		group				0.00184	EGR1,FOS,SERPINE1
growth factor receptor		group				0.0107	FOS
Akt		group		1.159		9.92e-08	CDKN1A,CTNNB1,FABP4,FOS,FOXO3,IER3,IGFBP2,JUN,MDM2,MT1X,MUC16,PDK4,PMAIP1,RPL6,RPS2,SERPINE1,SLC6A14,TMEM106B,VIM	129 (23)
Sod		group				0.014	CXCL3,PMAIP1
N-cor		group		0.254		0.00487	CDKN1A,CXCL2,FABP4,IGFBP3,PLIN2	131 (18)
Pdgf (complex)		complex		1.687		1.17e-08	CDKN1A,CXCL3,EGR1,FOS,FOXO3,GJA1,JAG1,JUN,JUNB,SERPINE1,SPARC	136 (28)
NCF1		enzyme				0.0486	CDKN1A,SERPINE1
NPM1		transcription regulator		1.604	bias	2.48e-10	AKR1C1/AKR1C2,CTNNB1,CXCL1,CXCL2,CXCL3,ECM1,EGR1,GJA1,HDAC9,HILPDA,IGFBP3,ITGAV,JAG1,JUN,JUNB	140 (22)
SNHG1		other				0.0422	CDKN1A
PDGF-AA		complex				0.00264	CDKN1A,FOS,VIM	144 (23)
Stat1-Stat3		complex				0.0318	FOS
Stat dimer		complex				0.0422	FOS
Stat1 dimer		complex				0.000188	DUSP1,EIF2AK2,IRF1	47 (7)
Stat3-Stat3		complex				0.0067	CDKN1A,FOS,FTL
Stat1-Stat2		complex				0.00487	EIF2AK2,IRF1
Cbp/p300-Maf-Nfe2l2		complex				0.00167	FTL,GCLC
Smad2/3-Smad4		complex		1.126		1.31e-05	CDKN1A,IGFBP3,JAG1,SERPINE1,VIM
Ap1		complex		0.956	bias	4.83e-06	CALM1 (includes others),EZR,FABP4,FOS,IGFBP3,ITGA2,JUN,PLA2G2A,SERPINE1,SNCG,SPARC	128 (24)
Integrin		complex				0.014	FOS,JUN
Ahr-aryl hydrocarbon		complex				0.0107	MDM2
Adaptor protein 2		complex				0.00591	PIGR,RPSA
Nr1h		group		0.588		0.00704	ACSL3,ALDH1A1,APOE,C3,CXCL1,PLA2G2A	86 (13)
AMPK		complex		-0.412		7.45e-07	CDKN1A,CTNNB1,EGR1,FOXO3,GJA1,LPIN1,MT-ND1,PMAIP1,SERPINE1,VIM	138 (22)
JUN/JUNB/JUND		group				0.00294	C3,FOS,JUN	93 (14)
Esr1-Estrogen-Sp1		complex				0.0318	FOS
Rxr		group				0.0345	APOE,CDKN1A,PDK4,PLIN2
NFkB (complex)		complex		0.748		1.36e-13	ALDH1A3,APOE,C3,CDKN1A,CTNNB1,CXCL1,CXCL2,CXCL3,EGR1,EHF,FABP5,FOS,GCLC,HDAC9,IDO1,IER3,IGFBP2,IRF1,ITGAV,ITGB1,ITGB8,JAG1,JUN,JUNB,KRT17,LGALS7/LGALS7B,MDM2,PLA2G2A,PMAIP1,SAA1,SERPINB2,SERPINE1,VIM	142 (20)
LDL		complex		1.686		3.45e-15	APOE,C3,CDKN1A,CTNNB1,CXCL1,CXCL2,CXCL3,DUSP1,EGR1,FABP4,FOS,GCLC,ID1,IDO1,IGFBP2,IGFBP3,ITGAV,JUN,LASP1,PLIN2,PMAIP1,SERPINE1,SQSTM1,TGFBR2	137 (22)
Insulin		group		1.906		6.43e-07	APOE,CDKN1A,CTNNB1,CXCL1,DUSP1,EGR1,FABP4,FOS,FTL,GAPDH,GCLC,HSP90AA1,IGFBP2,IGFBP3,JUN,JUNB,LPIN1,MT-ND1,PDK4,PLIN2,RPL32,SERPINE1,SPARC,VIM	123 (26)
collagen type i (family)		group				0.036	SERPINE1,SPARC
NPS		other				0.0213	FOS
MIR100HG		other				0.0318	SERPINE1
PRKAA		group		-1.071		2.96e-05	CDKN1A,DUSP1,FOXO3,PMAIP1,TMPRSS2,VIM	138 (23)
VitaminD3-VDR-RXR		complex				0.0132	CDKN1A,IGFBP3,MXD1
GC-GCR dimer		complex		-0.898	bias	0.000284	DUSP1,PDK4,SCGB1A1,TSC22D3
PSMB11		peptidase		0.573		0.000369	CTSV,CXCL3,HSPA1A/HSPA1B,MT-ND1,MT-ND2,MT-ND5,TNFRSF12A
HOXA11-AS		other				0.00487	CDKN1A,CTNNB1	56 (10)
NR2F1-AS1		other				0.0422	VIM
PLIN5		other				0.00961	GCLC,PDK4,TXNRD1
G-Actin		group				0.0107	JUN
thyroid hormone receptor		group				0.0314	FOS,KRT17
LINC00842		other				0.00167	SERPINE1,VIM	88 (11)
HULC		other				0.00487	ITGB1,SQSTM1
ACTA2-AS1		other				0.0318	CDKN1A
Interferon alpha		group		-1.674		6.21e-07	C3,CDKN1A,CXCL1,CXCL2,CXCL3,EIF2AK2,FOS,HLA-B,HSPA1A/HSPA1B,IDO1,IFI27,IFI6,IRF1,ITGB1,MDM2,PARP14,PMAIP1,RNF213,SAMD9	105 (17)
Smad		complex		0.779		0.000137	CDKN1A,ID1,ID3,SERPINE1	77 (7)
Igm		complex				0.0075	CDKN1A,CTNNB1,EGR1,ID3	111 (21)
Raf		group				9.15e-06	CDKN1A,EGR1,FOS,IER3,JUN,PMAIP1,SEMA3C	135 (25)
CREB-NFkB		complex				0.0107	SERPINB2
Retinoic acid-RAR-RXR		complex				0.00307	DUSP1,IGFBP3
tubulin (complex)		complex				0.0107	GNAQ
IL12 (complex)		complex		0.22		0.00751	FOS,GJA1,IDO1,IFNGR1,IRF1,JUN,TGFBR2	145 (22)
SLC4A5		transporter				0.0318	SCNN1A
CLEC10A		other				0.00837	CXCL2,HSPA1A/HSPA1B,KRT17
GPRC6A		G-protein coupled receptor				0.00957	EGR1,PLIN2
PKNOX2		transcription regulator				0.00121	CDKN1A,EGR1,VIM
INTS11		enzyme				0.0318	EGR1
trypsin		group				0.00826	CDKN1A,FOS	131 (20)
DOT1L		phosphatase				3.08e-06	RPL19,RPS2,SCNN1A,TUBA1C,UBB
SLC48A1		transporter				0.0318	ITGB1
FTO		enzyme				0.0434	ALDH1A1,HSPA1A/HSPA1B
IgG		complex		0.943		1.18e-12	APOE,C3,CDKN1A,CTSC,DUSP1,EGR1,EMP1,EZR,FABP5,GPRC5A,IRF1,ITGB8,JUNB,KLK7,KLK8,LGALS7/LGALS7B,MXD1,PPL,PRSS8,SERPINB2,SERPINE1,STK24,TGFBR2	132 (23)
FSH		complex		0.569		4.8e-07	CTNNB1,CTSV,DUSP1,EZR,FOS,GCLC,GPRC5A,ID1,IGFBP3,JUN,JUNB,MT1X,PMAIP1,SERPINE1,STK24,TGFBR2,TUBA1A,UPP1	122 (24)
PLEKHM1		other				0.0213	SQSTM1
HCG11		other				0.0107	CDKN1A
TMPRSS13		peptidase				0.0107	PRSS8
LINC00475		other				0.0107	CDKN1A
DGCR8		enzyme		0		0.00233	EGR1,FOS,GJA1,JAG1	108 (11)
ALKBH1		enzyme				0.000615	MT-ND2,MT-ND4L,MT-ND5
CTDNEP1		phosphatase				0.0213	CTNNB1
CAB39L		kinase				0.00779	CDKN1A,COX6C,NDUFA4	112 (7)
PARP		group				0.000138	APOE,CDKN1A,VIM	109 (7)
Tlr		group		0.6		0.00862	CXCL3,DUSP1,IDO1,IRF1,JAG1	85 (14)
ISGF3		complex				0.00826	EIF2AK2,IRF1
NADPH oxidase		complex		1.982		9.72e-05	CXCL1,FOS,JUN,SERPINE1	128 (23)
IFN Beta		group		-1.901		5.35e-06	CDKN1A,CXCL1,DUSP1,EIF2AK2,HLA-B,IDO1,IFI27,IFI6,IRF1,MT-ND2,SERPINE1,TXNRD1	124 (23)
Vacuolar H+ ATPase		complex				0.0422	TMEM106B
STAMBPL1		enzyme				0.0107	DUSP1
KDM4D		enzyme				0.00704	CDKN1A,CTNNB1
FICD		enzyme				1.2e-05	DNAJB1,HSP90AA1,HSPA1A/HSPA1B
TCHP		other				0.0213	SQSTM1
USP42		peptidase				0.000114	CDKN1A,MDM2
CINP		other				0.0422	CDKN1A
CLTRN		other				0.0318	SCNN1A
LPIN1	-0.321	phosphatase				0.000284	APOE,CDKN1A,FABP4,LPIN1	117 (19)
PHF1		transcription regulator				0.0314	CDKN1A,MDM2
CYRIA		other				0.0213	ITGB1
METTL5		enzyme				0.0213	CALM1 (includes others)
TEX10		other				0.0213	CTNNB1
FOXD2-AS1		other				0.00826	CDKN1A,CTNNB1
KDM8		enzyme		1		0.00787	GAPDH,ID1,IGFBP3,PDK4	97 (7)
IRF2BP1		transcription regulator				0.00837	DUSP1,EMP1,FOS
BDNF		growth factor		0.807		0.00376	CDKN1A,DUSP1,EGR1,FOS,FTL,GNAQ,JUN,SPARC,TUBA1A,VIM	135 (24)
SIGIRR		transmembrane receptor				0.0314	CXCL2,CXCL3
ZFAT		transcription regulator				0.0213	SQSTM1
ZNF346		other				0.0318	CDKN1A
LINC01139		other				0.00487	EGR1,IGFBP3
TET1		enzyme				0.00619	CTNNB1,FOS,GCLC
NSA2		other				0.0213	CDKN1A
GSKIP		other				0.0107	CTNNB1
RNF20		enzyme				0.0314	CDKN1A,FOS
NSUN3		enzyme				6.55e-05	MT-ND2,MT-ND4L,MT-ND5
VIPAS39		other				0.00232	PPBP,SPARC
RHOBTB2		enzyme				0.0318	CDKN1A
CYRIB		other				0.0422	ITGB1
IL1RL2		transmembrane receptor				0.0124	CXCL1,CXCL2
BSCL2		other				0.00523	FABP4,IER3,LPIN1,MGLL	56 (5)
SOCS2-AS1		other				0.000341	ACSL3,TMPRSS2
CREB3L3		transcription regulator				0.0337	IGFBP2,LPIN1
SQSTM1	-0.714	transcription regulator				0.0025	CXCL2,GCLC,IRF1,JUN	116 (18)
OGA		enzyme		-1.153		7.82e-07	APOE,CDKN1A,COX6C,CTNNB1,IGFBP3,IGFBP7,ITGA2,JUN,MDM2,MGLL,NDUFA4,PLIN2,S100A2,TGFBR2,TNFRSF12A,TUBA1A,TUBA4A,VIM	141 (18)
SAV1		other				0.00121	CDKN1A,CXCL2,VIM	57 (7)
EIF2A		translation regulator				0.0271	IGFBP2,JUN
SCAI		transcription regulator				0.0107	CTNNB1
MELK		kinase				0.00112	CDKN1A,MDM2	67 (7)
LPIN2		phosphatase				0.0213	LPIN1
APLNR		G-protein coupled receptor				0.021	CTNNB1,VIM
RFFL		enzyme				0.000341	CDKN1A,MDM2
GPC2		other				0.0213	CTNNB1
FOXL2		transcription regulator		1.287		0.00234	CXCL2,CXCL3,FOS,IER3,SERPINB2	82 (7)
FBXL12		other				0.0213	CDKN1A
PRMT3		enzyme				0.0213	RPS2
NANOG		transcription regulator		0		0.0094	EGR1,FOS,HSPA1A/HSPA1B,ID1,ID3,IFNGR1	29 (2)
TTC5		other				0.0318	CDKN1A
DNAJA4		other				0.0107	APOE
ST6GALNAC1		enzyme				0.00232	CTNNB1,VIM
PAF1		other				0.000176	H2AC6,H2BC5,IDO1,MXD1,SERPINE1
WWTR1		transcription regulator		-0.493		4.38e-05	CDKN1A,CXCL1,CXCL2,CXCL3,EMP1,GJA1,ITGB8,SERPINE1	83 (7)
FBXO25		enzyme				0.000114	EGR1,FOS	40 (5)
GJA3		transporter				0.0213	GJA1
NEIL2		enzyme				0.00947	C3,CXCL2,CXCL3,GAPDH	94 (13)
ZNF652		other				0.00232	TGFBR2,VIM
FBXO22		enzyme				0.0213	MDM2
APOL1		transporter				0.00591	CXCL2,IFNGR1
TRIM29		transcription regulator				0.00392	CDKN1A,PMAIP1
PTPMT1		phosphatase				0.0318	CDKN1A
GNL3L		other				0.0422	CDKN1A
DNAJB4		other				0.0422	CDKN1A
CYB561A3		enzyme				0.000882	FTL,HSPA1A/HSPA1B,MT1X
SLC22A5		transporter		0		0.000323	CDKN1A,IGFBP3,JUNB,TGFBR2
Fcer1		complex				0.00468	CXCL3,FOS,IDO1,JUN	127 (23)
SRF-ELK1		complex				0.0107	FOS
Gpcr		group				0.00112	FOS,JUN	101 (23)
BCAS2		other				4.13e-05	CDKN1A,MDM2,PMAIP1
HOXA-AS3		other				0.0422	VIM
SIRT7		enzyme				0.014	CDKN1A,RPS3
USP38		peptidase				0.000504	CXCL1,CXCL2,CXCL3	121 (17)
FGF21		growth factor		0.453		0.00495	EGR1,FOS,PDK4,SERPINE1	135 (25)
BPIFA1		other				0.000322	CXCL2,CXCL3,SCGB1A1
CHI3L1		enzyme				0.00294	EMP1,SERPINE1,TGFBR2	29 (4)
GLIPR2		other				0.0422	VIM
KLF17		transcription regulator				0.000615	CDKN1A,ID1,VIM
ZMPSTE24		peptidase		-0.179		0.000117	CDKN1A,CTSV,CXCL2,CXCL3,IGFBP3	103 (15)
IPMK		kinase		1.13		1.09e-05	FOS,ITGB1,JUN,JUNB,MYL9	107 (18)
CYB5R4		enzyme				0.0192	ACSL3,GCLC
BMPR1A		kinase		1.247		0.00148	CDKN1A,ID1,ID3,SERPINE1	90 (14)
ARMC10		other				0.0107	CDKN1A
MGAT1		enzyme				0.000188	ITGAV,ITGB1,VIM
AMBRA1		other				0.00957	CDKN1A,SERPINE1	98 (12)
FKBPL		other				0.0107	CDKN1A
IL17R		complex				0.023	CXCL1,CXCL3
SIRT3		enzyme		1.2		0.000764	MT-ND1,MT-ND2,MT-ND4L,MT-ND5,VIM
FAT1		other				0.0174	JUN,VIM
BTNL2		transmembrane receptor		0		0.00865	DAPP1,GJB2,IFNGR1,MXD1
ZSCAN10		transcription regulator				0.0318	EIF1AX
RETSAT		enzyme				0.0213	FABP4
CREBZF		transcription regulator				0.0174	HSPA1A/HSPA1B,PDK4
ZBTB7C		transcription regulator				0.0107	CDKN1A
PRKAG3		kinase				0.00914	EGR1,FTL,GJA1,ID1,JUNB,SNCG
SOX17		transcription regulator				0.0057	CTNNB1,FOS,SPARC	101 (7)
OR51E1		G-protein coupled receptor				0.0318	CDKN1A
HSPBP1		other				0.0422	HSPA1A/HSPA1B
RNF31		enzyme				0.0453	CXCL1,CXCL2,CXCL3
MAGEA2/MAGEA2B		other				0.0213	CDKN1A
SPRED2		cytokine				0.0318	VIM
HP1BP3		other				0.0318	IGFBP2
LINC00887		other				0.0422	VIM
MIR17HG		other		1.432		0.0116	BBX,CDKN1A,CLIC1,JAG1,TGFBR2
Dancr		other				0.0213	CTNNB1
ZNF451		enzyme				0.000341	CDKN1A,SERPINE1
PRR7		other				0.0318	JUN
POLR2M		other				0.0292	CDKN1A,MDM2
TMEM184A		other				0.0107	DUSP1
IGF2		growth factor		0.468		1.58e-05	CDKN1A,CTSV,DUSP1,EGR1,IER3,IGFBP2,IGFBP3,JUNB,MDM2,SERPINE1	121 (24)
ENTPD2		enzyme				0.0422	SERPINE1
MT-TE		other				0.00232	MT-ND1,MT-ND5
MEMO1		other				0.00392	FOS,JUN	108 (16)
IKBIP		other				0.00167	CXCL1,CXCL2	91 (9)
SIRT6		enzyme				0.0453	ACSL3,RPL6,TGFBR2
DKK4		other				0.0422	CTNNB1
LLGL2		other				0.0409	DUSP1,SERPINE1
TRIM2		enzyme				0.00161	FTL,GCLC,ITGB1
SLC13A5		transporter				0.0422	CDKN1A
SLC7A2		transporter				0.00704	CXCL2,CXCL3
GJB6		transporter				0.0422	GJB2
NACC2		transcription regulator				0.0107	MDM2
FLCN		other		1.807		1.47e-05	CTSC,ECM1,GULP1,MT-ND1,MT-ND2,MT-ND5,MUC20,SERPINE1,SPARC	9 (2)
SENP8		peptidase				0.0318	MDM2
SP6		transcription regulator				0.0422	TGFBR2
EBF4		transcription regulator				0.0107	CDKN1A
1810019D21Rik		other				0.0255	APOL6,CDKN1A,ITGA2
C1QL1		other				0.0318	FOS
PYHIN1		other				0.00112	CDKN1A,MDM2	67 (7)
Histone h4		group				0.00115	CDKN1A,CXCL3,FOS,IRF1,PMAIP1,RPL10A,TGFBR2	120 (21)
RNF138		enzyme				0.0271	CXCL1,IER3
SLCO1C1		transporter				0.0422	ALDH1A1
CXXC1		transcription regulator				0.0107	CDKN1A
RRP1B		transcription regulator				2.49e-05	CDKN1A,HSP90AA1,MDM2,RPL19,RPL6,RPS3,RPS9,ZNF426
NBR2		other				0.0422	VIM
IGF1R		transmembrane receptor		0.669		1.07e-06	CDKN1A,CTNNB1,EGR1,EMP1,FOS,IGFBP2,IGFBP3,KRT5,LASP1,NDUFA4,RPL10A,RPL3,RPS24,SNCG,ZFP36L2	117 (22)
DPY30		other				4.01e-06	CDKN1A,ID1,ID3,ITGB1
SNED1		other				0.00232	GAPDH,IGFBP3
SOX11		transcription regulator		0.2		0.0191	EGR1,HILPDA,ITGB1,TBL1XR1,TUBA1A
TEX11		other				0.0422	FOS
CIRBP		translation regulator				0.000677	CXCL2,CXCL3
potassium channel		group				1.22e-06	FOS,JUN,SCNN1A	36 (6)
endothelin receptor		group				0.0422	FOS
sGC		complex				0.00112	EGR1,FOS	128 (22)
GNRH		group		1.648		5.11e-05	DUSP1,EGR1,FOS,IGFBP3,JUN	129 (21)
Shc		group				0.00487	FABP4,FOS	127 (21)
Laminin (complex)		complex				0.00115	ITGB1,RPSA,SERPINE1,VIM	143 (24)
ADRB		group		1.195		0.000871	CDKN1A,CXCL2,FOS,JUN,JUNB,LPIN1,SQSTM1	123 (24)
SRC (family)		group				0.0183	EGR1,ID1,ITGAV
TCF/LEF		group				6.68e-05	ITGB1,JUN,SERPINE1,VIM
N4BP2L2		transcription regulator				0.0318	CDKN1A
KMT5B		enzyme				0.00232	DUSP1,TSC22D3
PLCL2		enzyme				0.00704	ID1,SPARC
Ribosomal Subunit 80S		complex				0.0318	EGR1
HMGXB4		other				0.025	PARP14,RNF213
ALKBH7		other				0.000249	MT-ND1,MT-ND2,MT-ND5
SETX		enzyme				0.025	CTSV,KRT17
TRIM25		transcription regulator				0.00591	CDKN1A,MDM2	110 (17)
NAA30		enzyme				0.0318	PMAIP1
ZBTB8A		other				0.0107	CDKN1A
ERFE		other				0.00826	FABP4,ID1
CGAS		enzyme				0.00723	CDKN1A,DDX60,IFI27	69 (8)
ZBTB49		transcription regulator				0.0213	CDKN1A
LINC01006		other				0.0318	CTNNB1
MASTL		kinase				0.0148	RAB11FIP1,SERPINE1,STK24
CTBP1-DT		other				0.0318	CDKN1A
SPDEF		transcription regulator		-1.761		1.59e-05	AGR2,CDKN1A,LASP1,SCGB1A1,SERPINE1,SQSTM1,VIM	55 (7)
SNRPA1		other				0.0213	CDKN1A
PADI2		enzyme				0.0014	CXCL2,CXCL3,VIM	67 (7)
FH		enzyme				0.00957	AKR1C1/AKR1C2,CDKN1A
OSCAR		other				0.0057	CXCL1,CXCL2,CXCL3	90 (12)
HASPIN		kinase				0.0107	CDKN1A
KLHL2		other				0.0318	JUN
RGMB		other				0.00167	CXCL2,CXCL3
BATF2		transcription regulator				0.0213	JUN
SAMHD1		enzyme				0.00957	IFI27,IFI6
BMPR2		kinase				0.00438	CTNNB1,ID1,SEMA3C	123 (16)
RNF126		enzyme				0.0213	CDKN1A
IL33		cytokine		1.058		1.94e-07	ALDH1A3,APOE,CXCL1,CXCL2,CXCL3,FTL,HILPDA,IER3,IFNGR1,JAG1,JUNB,KRT5,MDK,PDLIM1,PLIN2,PRDX1,SCGB1A1,SERPINB2,SERPINE1	139 (21)
FGF14		growth factor				0.0107	FOS
CERK		kinase				0.00898	CXCL1,CXCL2,PPBP
WDR13		other				0.0213	CDKN1A
HNF1A-AS1		other				0.00104	CTNNB1,H2AC6,H2BC5
PBRM1		other				0.00704	CDKN1A,MDM2
IGSF11		other				0.0422	GJA1
CTDSPL2		phosphatase				0.0213	ID1
DGCR5		other				0.00591	CTNNB1,VIM
NR2E1		ligand-dependent nuclear receptor				0.0434	CDKN1A,TMPRSS2
TMEM119		other				0.0422	CTNNB1
STK40		kinase				0.00905	APOE,CXCL1,FABP4,JUN	102 (12)
FOXG1		transcription regulator				0.011	CDKN1A,SERPINE1
MUCL1		other				0.0422	CDKN1A
FBXL16		other				0.0318	CTNNB1
TRPM3		ion channel				0.000341	EGR1,FOS
EXOC3L1		other				0.0318	CDKN1A
PTGR2		enzyme				0.0107	FABP4
RADIL		other				0.0318	VIM
DDX58		enzyme		-1.477	bias	0.0197	EIF2AK2,IDO1,IFI27,IRF1,RPS7
FAM3B		cytokine				3.91e-06	CDKN1A,GJA1,IER3,IGFBP3,SPARC	63 (7)
RIC8A		other				0.0107	GNAQ
TLN2		other				0.0213	ITGB1
KLHL21		enzyme				0.0318	DUSP1
Sox2ot		other				0.0156	ALDH1A1,VIM
PTPN23		phosphatase				0.0318	VIM
OLA1		enzyme				0.0318	CDKN1A
STING1		other		-1.698	bias	0.0102	C15orf48,CXCL2,IDO1,IFI27,UPP1
LECT2		other				0.00826	C3,CXCL3
FNDC5		other				0.011	CTNNB1,FABP4
NSD2		enzyme				0.00837	FOS,ITGB1,JUN
ZC3H12A		enzyme		1.89		0.00288	C15orf48,DUSP1,FABP4,FAM107B,FOS,GNAQ,JUNB	88 (7)
FZD8		G-protein coupled receptor				0.0156	CTNNB1,VIM
MRGPRX1		G-protein coupled receptor				0.0213	EGR1
FANK1		transcription regulator				0.0107	JUN
WNT16		other				0.00232	CDKN1A,CTNNB1	93 (7)
TMEM106B	-0.354	other				0.0213	SQSTM1
LGR6		G-protein coupled receptor				0.0318	CTNNB1
SBDS		other				0.000372	AKR1C1/AKR1C2,DNAJB1,EGR1,FOS,ID1,IGFBP7
DDX25		enzyme		-1.067		0.0364	FABP5,IGFBP3,TNFRSF12A,TUBA4A
SNHG20		other				0.000188	CDKN1A,CTNNB1,VIM
MIR31HG		other				0.0213	CDKN1A
ZNF366		transcription regulator				0.0213	TSC22D3
WBP2		transcription regulator		-0.369		0.0034	CTNNB1,CXCL1,CXCL2,CXCL3,EGR1,JUN	136 (17)
AKR1C3		enzyme				0.0422	TMPRSS2
DANCR		other				0.00826	CTNNB1,VIM	34 (3)
ZNF277		transcription regulator				0.0213	RPS2
TLR7		transmembrane receptor		1.478	bias	0.000602	CDKN1A,CXCL1,CXCL2,CXCL3,IDO1,IER3,IRF1,JUNB,RPL32	102 (16)
Alpha catenin		group		-0.761	bias	5.24e-05	CTSV,CXCL2,IGFBP2,IGFBP7,IRF1,SAA1,TNFRSF12A,VIM	83 (9)
BCR (complex)		complex		0.639		0.000386	C15orf48,CDKN1A,CTNNB1,EGR1,FAM107B,FOS,GNAQ,ITGB1,JUNB	121 (21)
K Channel		complex				0.0422	CDKN1A
26s Proteasome		complex		1.852		0.0013	ATG9B,CDKN1A,CXCL3,JUNB,SQSTM1,UBE2H,VIM	113 (18)
Sapk		group				0.0422	FOS
Importin alpha		group				0.0213	CDKN1A
SMAD1/5		group				0.00392	ID1,ID3
Growth hormone		group		1.353		2.41e-13	APOE,C3,CXCL1,CXCL2,EGR1,FABP4,FOS,GCLC,ID1,IER3,IGFBP2,IGFBP3,IRF1,JUN,JUNB,MT-ND5,NDRG2,PDK4,SCNN1A,TGFBR2,TUBA1A	137 (23)
Mir122a,b		group				0.0103	CXCL2,CXCL3,IDO1
MAP3K21		kinase				0.0213	VIM
ROR1		kinase				0.046	SERPINE1,VIM
ACER3		enzyme				0.0213	CDKN1A
Ifn		group		-0.983		0.0102	EIF2AK2,FOS,IDO1,IRF1,SERPINE1
IFN type 1		group				0.0174	EIF2AK2,IDO1,IRF1
Traj18		other				0.00591	CXCL2,CXCL3	55 (7)
Eif2		complex				0.0422	EIF2AK2
MAC		complex				0.00438	CXCL2,EGR1,IRF1	91 (14)
Ifnar		group		-0.816	bias	0.000697	C3,EIF2AK2,IDO1,IFNGR1,IRF1,RNF213	89 (18)
P-TEFb		complex				0.0422	CDKN1A
estrogen receptor		group		-0.375		1.91e-08	C3,CXCL1,EGR1,FOS,HSP90AA1,HSPA1A/HSPA1B,ITGB1,JAG1,JUN,PDK4,PMAIP1,SERPINE1,SPARC,TGFBR2,TSC22D3,VIM	156 (24)
Endothelin		group				0.0156	FOS,JUN
CG		complex		1.854		3.59e-10	ALDH1A1,CDKN1A,CTSV,CXCL3,DUSP1,EGR1,EMP1,FABP4,FABP5,FOS,GJA1,GJB2,IER3,IFNGR1,IGFBP2,IGFBP3,ITGA2,ITGAV,ITGB1,JUN,JUNB,PMAIP1,TNFRSF12A,UPP1	111 (21)
Collagen type I (complex)		complex		0.271		9.15e-06	APOE,CTNNB1,FOXO3,ITGA2,ITGAV,ITGB1,VIM	120 (24)
HMGA1		transcription regulator		0.845		5.64e-06	APOL6,CTSC,EGR1,FOS,ID3,IER3,IGFBP3,IGFBP7,JUNB,SPARC,VIM	130 (21)
VLDL		complex				0.000677	PLIN2,SERPINE1	78 (7)
MEN1		transcription regulator		-1.381		1.72e-05	CDKN1A,CTNNB1,FABP4,FOS,IGFBP2,TGFBR2	143 (24)
WDR5		transcription regulator				9.72e-05	CTNNB1,MDM2,TMPRSS2,VIM	86 (7)
EIF2AK3		kinase				0.0242	CTSC,EGR1,JUN,NUPR1,SQSTM1
ACAT1		enzyme				0.0318	ITGB1
AMH		growth factor		0.268		0.000186	CDKN1A,CXCL2,IER3,IRF1	96 (17)
PRKCD		kinase		-0.226		0.000229	CDKN1A,CTNNB1,FOS,GPRC5A,JUN,JUNB,SERPINB2,SERPINE1,TTC9	121 (25)
EIF2B5		translation regulator				0.00399	APOE,DUSP1,VIM	63 (7)
PDLIM1	0.331	transcription regulator				0.000677	PDLIM1,VIM
IDH2		enzyme				0.011	EGR1,VIM
SPTAN1		other				0.00392	CDKN1A,ITGAV	95 (7)
ERVW-1		other				0.0192	CDKN1A,CXCL1
OMG		G-protein coupled receptor				0.0213	FOS
ABCB4		transporter				0.0025	SAA1,SERPINE1,SPARC,VIM
ATP1A2		transporter				0.0318	FOS
PRKDC		kinase				1.56e-05	APOE,CDKN1A,EGR1,MDM2,TMPRSS2	148 (24)
Immunoglobulin		complex		-0.242		3.39e-07	APOE,C3,CTNNB1,CXCL1,CXCL2,CXCL3,DUSP1,EGR1,EIF2AK2,FOS,FOXO3,HLA-B,IDO1,IER3,IRF1,ITGB8,PARP14,PDK4,PLCG2,PRDX1,PRDX5,RPS3,RPS9,RRBP1,SQSTM1,TMEM106B,TSC22D3,TXNRD1,ZFP36L2	142 (18)
GRB2		other				0.0202	KRT14,KRT17,PPL
MRPL12		other				0.00307	MT-ND1,MT-ND2
Pde4		group				0.025	CDKN1A,PPBP
Tnf (family)		group		1.573		0.00142	CXCL1,CXCL3,EIF2AK2,GJA1,JAG1,JUN,SAA1,SERPINE1	117 (20)
Collagen type III		complex				4.13e-05	ITGA2,ITGAV,ITGB1
mediator		complex				0.0107	FOS
Collagen type IV		complex				0.021	ITGB1,SERPINE1
INTERLEUKIN		group				0.0213	FOS
7S NGF		complex				0.00112	FOS,GCLC
Ppp2c		group				0.000322	CDKN1A,DUSP1,ID1	119 (12)
Gap		group				0.0318	FOS
ZNF467		transcription regulator				0.0422	FOS
ICAM1		transmembrane receptor		1.992		0.00286	CXCL2,CXCL3,FOS,VIM	124 (20)
CNTF		cytokine		0.543		0.000545	CLIC1,EGR1,FOS,GJA1,IGFBP7,IRF1,JUNB,SAA1,VIM	95 (22)
SRA1		transcription regulator				0.021	FABP4,TMPRSS2
MAPK8IP1		other				0.023	FOS,JUN
SKP2		other				0.00837	CDKN1A,FOXO3,VIM	130 (19)
GRP		growth factor				0.0384	FOS,JUN
PPP1R1B		phosphatase				0.014	CTNNB1,FOS
HSF1		transcription regulator		-0.618		0.00429	CTNNB1,DNAJB1,HSP90AA1,HSPA1A/HSPA1B,HSPH1,JUN,SEMA3C,UBB	8 (2)
TRH		other		1.94		0.00079	DUSP1,FOS,JUN,JUNB	126 (24)
EIF4G2		translation regulator				0.023	CDKN1A,JUN
CACYBP		other				0.0213	CTNNB1
CCND1		transcription regulator		1.616		1.87e-05	ALDH1A3,CDKN1A,ERBIN,GPRC5A,HSPA1A/HSPA1B,ID1,ID3,IER3,ITGAV,KRT14,LASP1,TGFBR2,TMPRSS2,TUBA1C	51 (7)
XDH		enzyme		0.305		4.48e-05	CXCL3,DUSP1,ID3,SERPINE1,VIM	143 (24)
STAT3		transcription regulator		1.1		2.09e-09	ALDH1A1,ALDH1A3,CDKN1A,CDYL,CXCL2,CXCL3,EGR1,EIF2AK2,FOS,GJA1,ID1,IFI27,IFI6,IRF1,ITGAV,ITGB1,JAG1,JUNB,KRT17,MT-ND1,MT-ND2,MT-ND4L,MT-ND5,PLA2G2A,PMAIP1,SAA1,SERPINE1,VIM	143 (19)
SLC9A3R1		other		0.762		0.00105	CXCL2,CXCL3,EZR,SLC34A2	99 (6)
GAB2		other				0.0057	FOS,SERPINE1,SPARC	116 (19)
MAP2K4		kinase		0.251		3.63e-05	CDKN1A,FOS,JUN,MDM2,PAK2,PRDX1	102 (18)
FLNA		other				0.046	ITGB1,SCNN1A
GFRA1		transmembrane receptor				0.0422	JUN
CSNK1E		kinase				0.0318	SERPINE1
TEAD4		transcription regulator				0.0282	CDKN1A,FABP4,JUN,JUNB
MEIS2		transcription regulator				0.0337	ID1,ID3
YEATS4		transcription regulator				0.0318	CDKN1A
E2F1		transcription regulator		0.327		3.57e-06	AGR2,CALM1 (includes others),CDKN1A,CLIC1,CTNNB1,DUSP1,EGR1,EIF2AK2,FOS,FOXO3,H2AC6,ID3,KRT14,MDM2,PDK4,PMAIP1,SERPINE1,TXNRD1,VIM	130 (25)
ARHGEF17		other				0.0107	FOS
NR1H3		ligand-dependent nuclear receptor				0.0408	ACSL3,APOE,CDKN1A,CTSC,CXCL2,DDX60
AREG		growth factor		1.929		3.62e-08	C3,EGR1,FOS,H2AC6,H2BC4,H2BC5,IFI6,ITGB8,JUN,TXNRD1	118 (19)
RAB11FIP3		other				0.000677	FOS,JUN	60 (7)
RNF144B		enzyme				0.0318	CDKN1A
ANTXR1		transmembrane receptor				0.0107	HSPA1A/HSPA1B
ATXN2		other				0.0124	FAM107B,SQSTM1
SRF		transcription regulator		1.323		0.000129	CDKN1A,CTNNB1,EGR1,EZR,FOS,ITGB1,JUN,JUNB,MYL9,PTMS,RAB27B,SERPINB2,TMOD3	114 (17)
SH3GLB1	-0.268	enzyme				0.0213	SQSTM1
MAPK13		kinase				0.00161	CDKN1A,FOS,PRDX1	106 (16)
TIRAP		other				0.0048	CXCL2,CXCL3,IRF1	89 (16)
NCOR2		transcription regulator				0.000535	C3,CDKN1A,FOS,JUN,PLA2G2A	134 (23)
ITGB2		transmembrane receptor				0.0174	CXCL2,CXCL3,TGFBR2
TSLP		cytokine				0.0394	KRT5,SCGB1A1,SQSTM1
FEV		transcription regulator		0	bias	0.0143	FOS,ITGB1,NR2F2,VIM
RGS2		enzyme		0.447		0.00429	FABP4,GAPDH,GJA1,IGFBP3,PDLIM1	64 (7)
SOX7		transcription regulator				0.0353	KRT14,KRT17,PPL
TNFRSF1B		transmembrane receptor		0.239		0.0274	CXCL2,JUN,SAA1,SERPINE1
E2F5		transcription regulator				0.00235	CDKN1A,SERPINB2,SERPINE1
SRGAP1		other				0.0318	CTNNB1
TFAP2A		transcription regulator		0.914		2.33e-08	ALCAM,APOE,CDKN1A,CXCL1,CXCL2,KRT14,KRT5,PPBP,PRDX1,RAB27B,RPL6,SERPINE1	84 (7)
PRCC		other				0.0107	SERPINE1
EGLN		group		1.069	bias	0.00187	BBX,FTL,GAPDH,HLA-B,RIOK3,SAA1,SERPINE1
TERF1		other				0.0318	CDKN1A
KL		enzyme		-0.314		0.000425	CAST,CDKN1A,CTNNB1,EGR1,SLC34A2	130 (22)
IGF1		growth factor		1.509		1.54e-11	AKR1C1/AKR1C2,CDKN1A,CTNNB1,DUSP1,EGR1,EIF1AX,EIF2AK2,FABP4,FOS,GAPDH,HSPA1A/HSPA1B,ID1,IER3,IGFBP2,IGFBP3,ITGAV,JUN,JUNB,LASP1,MDK,MDM2,NUPR1,PLA2G2A,PLIN2,SERPINE1,SNCG,TNFRSF12A,VIM,ZFP36L2	123 (23)
DSG3		other				0.0318	KRT14
HAND2		transcription regulator				0.0353	CXCL2,GJA1,PLA2G2A
LYL1		transcription regulator		0.594		3.5e-05	EGR1,ID1,ID3,ITGA2
NFAT5		transcription regulator		1.633		0.00683	CXCL3,IGFBP7,IRF1,PLIN2,RPS7,SCNN1A
Betacatenin/TCF		complex				0.011	GJA1,JUN
Cdk		group				0.0486	CXCL2,DUSP1
PI3K (family)		group		0.573		0.00022	AKR1C1/AKR1C2,CXCL1,FOS,FOXO3,GCLC,ITGB1,SERPINE1	117 (22)
ALOX12		enzyme				0.000249	CXCL3,JUN,TGFBR2	99 (14)
NELFB		other				0.00704	CDKN1A,RPS3
APC2		enzyme				0.0213	CTNNB1
PPM1D		phosphatase				0.00487	CDKN1A,PMAIP1	107 (12)
SOX2		transcription regulator		0.876		3.5e-05	ALDH1A1,CDKN1A,CTNNB1,CXCL3,DUSP1,FAM107B,FOS,GJA1,ID3,JAG1,JUN,KRT14,KRT17,PPL,SERPINE1,TXNRD1,VIM	107 (14)
FGFR4		kinase				0.000464	CDKN1A,CTNNB1,FOS,SERPINE1	128 (24)
AURKA		kinase				0.00104	CDKN1A,CTNNB1,PMAIP1	151 (24)
DYNLRB1		other				0.0107	SERPINE1
MAPK8IP2		other				0.0213	FOS
PTEN		phosphatase		-0.992		3.08e-07	ALDH1A3,ARHGAP5,C3,CDKN1A,CTNNB1,CTSV,CXCL2,DUSP1,FABP4,FOS,FOXO3,GAPDH,HSPA1A/HSPA1B,IGFBP2,IGFBP3,ITGB1,JAG1,JUN,MDM2,MT-ND1,NR2F2,SERPINE1,SPARC,TGFBR2,TSC22D3	134 (26)
THPO		cytokine		1.387		0.00508	CXCL1,DDX60,FOS,IRF1,MDM2	141 (18)
HSPB1		other				0.00294	CDKN1A,CXCL2,CXCL3	140 (19)
VHL		transcription regulator		-0.022		2.09e-05	ALDH1A1,CDCP1,CDKN1A,FTL,IER3,MYL12B,PMAIP1,SPARC,VIM	113 (22)
TFPI		other				0.00167	CDKN1A,ITGA2
BAG6		enzyme				0.00307	CDKN1A,SERPINE1	110 (10)
HTATIP2		transcription regulator				0.025	FOS,SPARC
MUC13		other				0.0124	CTNNB1,CXCL3
BMP10		growth factor		0.928		0.000529	ALDH1A3,ECM1,FOS,ID1,ID3,IGFBP7	6 (2)
CXCL8		cytokine		1		0.0291	CXCL2,CXCL3,KRT5,SCGB1A1
NCOR1		transcription regulator		0		0.00429	CDKN1A,DDX60,DUSP1,PDK4,PLA2G2A	91 (17)
VIP		other		-0.126		0.00644	CXCL2,CXCL3,FOS,IRF1,VIM	101 (18)
CCK		other				0.025	EGR1,FOS
MYOG		transcription regulator				0.046	CDKN1A,FOS
KCNJ2		ion channel				0.0422	FOS
C1QA		other		0.254		0.000413	C3,EGR1,SERPINE1,VIM	117 (15)
OAS1		enzyme				0.0422	IRF1
LCK		kinase		1.342		0.000133	EGR1,FOS,IRF1,JUN,PLCG2,RPL4	119 (24)
HLX		transcription regulator				0.0486	EGR1,JUN
SMAD2		transcription regulator		-0.469		0.0384	CDKN1A,ITGB1,SERPINE1,VIM
SLC13A1		transporter		-1		0.0173	ALDH1A1,IGFBP2,RPL8,TUBA1C
FANCA		other				0.00307	CDKN1A,EGR1	123 (13)
CFB		peptidase				0.0048	C3,CXCL2,CXCL3	65 (9)
GMNN		transcription regulator				0.0122	CDKN1A,CTNNB1,DUSP1,TXNRD1
DEF6		other				0.025	FOS,VIM
MRTFA		transcription regulator		1.725		0.000196	EGR1,FOS,ID1,ITGB1,MYL9,RAB27B,SERPINB2,SERPINE1,WASL	102 (16)
GADD45G		other				0.00704	CDKN1A,FOS	115 (19)
TREM1		transmembrane receptor		0.333		0.000311	ACSL3,CXCL1,CXCL2,CXCL3,EGR1,GPRC5A,IDO1,IRF1,SERPINB2	136 (21)
SETD2		enzyme		-1.342		0.000117	CTNNB1,FOXO3,JUN,SEMA3C,SERPINE1	102 (13)
RUNX3		transcription regulator		-1.154		0.014	CDKN1A,GNAQ,JAG1,SCGB1A1,VIM
EPAS1		transcription regulator		-0.825		1.13e-07	CDCP1,CDKN1A,CXCL2,FABP4,FOS,GJA1,H2AC6,HILPDA,IFNGR1,IGFBP3,ITGAV,PLIN2,RAB27B,SERPINE1,TGFBR2	144 (22)
GIP		other		1.067		0.00393	CXCL2,CXCL3,FOS,SERPINE1	147 (24)
NTF4		growth factor				0.000615	FOS,SPARC,TUBA1A
REL		transcription regulator		1.633		0.00031	CDKN1A,CTSV,CXCL3,FOS,FOXO3,IER3,JUN,PARP14,PMAIP1,VIM	137 (23)
C1QBP		transcription regulator				0.0192	CTNNB1,SQSTM1
PRKAA1		kinase		1		0.0398	CDKN1A,FOXO3,GJB2,NDRG2,PLA2G2A
NOD1		other				0.0192	CXCL2,DUSP1
S100B		other		1.98		4.4e-05	CDKN1A,FOS,JUN,MDM2	99 (23)
AGTRAP		G-protein coupled receptor				0.00487	FOS,GJA1	115 (13)
TNFRSF8		transmembrane receptor		0		0.00417	CDKN1A,CTSC,GCLC,JUNB	102 (11)
USF1		transcription regulator				0.0133	DUSP1,IGFBP3,PIGR,SERPINE1
LEF1		transcription regulator		-0.762		0.00967	CDKN1A,ECM1,ITGB8,JAG1,MXD1,VIM	29 (5)
PRL		cytokine		1.741		6.5e-14	CDKN1A,CTSV,ECM1,EGR1,EIF2AK2,FOS,ID1,ID3,IER3,IFI6,IGFBP3,IRF1,JUN,KRT14,KRT5,NUPR1,PARP14,PDK4,RPSA,SAMD9,SPARC,TNFRSF12A,TSC22D3,VIM	141 (26)
EIF4EBP1		translation regulator				0.0183	EGR1,MDM2,SERPINB2
SOX4		transcription regulator		1.081		0.000444	CTNNB1,EMP1,FOS,GRB7,KLK8,LMO7,SEMA3C,TUBA1A,VIM
ELL		transcription regulator				0.000341	CDKN1A,FOS	117 (13)
PLCG1		enzyme		-0.13		5.46e-05	CTNNB1,EGR1,FOS,SERPINE1	109 (23)
ATP1A1		transporter				0.0318	IDO1
OXT		other				0.0434	FOS,GJA1
CDK1		kinase				0.036	CDKN1A,JUN
MMP10		peptidase				0.0213	CXCL2
MDM2	-0.426	transcription regulator		0.512		5.24e-05	ADIRF,CDKN1A,FOXO3,KRT14,MDM2,SERPINB2,SERPINE1	142 (22)
WNT1		cytokine		0.558		2.98e-07	CDKN1A,CTNNB1,EGR1,EIF1AX,EIF5B,FOS,JUN,JUNB,KRT5,SEMA3C,SERPINE1	143 (27)
MOAP1		other				0.0422	GCLC
ITGA5		transmembrane receptor		-1.205		4.8e-08	APOE,CDKN1A,FOS,GJA1,IGFBP2,JUN,JUNB,TGFBR2	138 (24)
JUNB	0.417	transcription regulator		0.762		0.000277	C3,CXCL2,CXCL3,DUSP1,ITGAV,JUNB,SERPINB2,SERPINE1	121 (18)
CD244		transmembrane receptor				0.00487	EGR1,FOS	120 (25)
NUDT16L1		other				0.00232	CDKN1A,MDM2
PPARG		ligand-dependent nuclear receptor		-0.83		7.34e-11	APOE,C3,CDKN1A,CTNNB1,CXCL1,CXCL2,CXCL3,FABP4,FABP5,GAPDH,IGFBP3,IGFBP7,JUN,MGLL,NPEPPS,NR2F2,PDK4,PLA2G2A,PLIN2,RPSA,SAA1,SERPINE1,SNCG,TGFBR2,TSC22D3,VIM	128 (22)
CCL3		cytokine				0.0292	FOS,ITGB1
GLRX		enzyme				0.00392	CXCL2,CXCL3	68 (8)
KCNN4		ion channel				0.00826	FOS,TSC22D3
MSR1		transmembrane receptor				0.00121	CTNNB1,CXCL2,CXCL3	106 (13)
AFM		transporter				0.0213	APOE
NAMPT		cytokine		1.472		0.000395	CXCL1,CXCL2,ID1,ITGB1,JUN,NDUFA4	129 (21)
PRKAA2		kinase		0.346		0.00392	CDKN1A,EGR1,FABP4,FOXO3,NDRG2,VIM	131 (21)
AGT		growth factor		1.485		3.8e-10	ALDH1A3,C3,CDKN1A,CTNNB1,CXCL2,CXCL3,DUSP1,ECM1,EGR1,EHF,FOS,FOXO3,GJA1,HSPA1A/HSPA1B,ID3,IGFBP2,IGFBP3,IGFBP7,ITGA2,ITGAV,ITGB1,JAG1,JUN,PRSS8,SCNN1A,SERPINB2,SERPINE1,SLC34A2,SPARC,SPTSSA,TGFBR2,TNFRSF12A,VIM,WASL	131 (20)
SIX2		transcription regulator				0.0302	CALM1 (includes others),CDKN1A,MDM2
IL11		cytokine		-0.277		1.59e-05	EZR,FABP4,FOS,IGFBP2,IRF1,JUN,JUNB	124 (20)
PMP22		other				0.0124	APOE,JUN
IBSP		other				0.0422	ITGAV
CABLES1		other				0.0107	CDKN1A
EHD1		other				0.00957	ITGB1,VIM
IRF8		transcription regulator		0.6		0.000985	CDKN1A,EGR1,FOS,ID3,IDO1,IFI6,MDM2	115 (18)
NEUROG3		transcription regulator				0.0282	CDKN1A,CTSV,MDK,SEMA3C
STAT4		transcription regulator		0.732	bias	0.000167	C3,CXCL2,CXCL3,GJA1,HILPDA,IER3,IRF1,LPIN1,SERPINE1,SH3GLB1	112 (18)
GDF2		growth factor		1.922		0.0213	FOS,ID1,ID3,SEMA3C
SHC1		other		-1.826		1.22e-05	CDKN1A,CXCL1,EGR1,FOS,FTL,SERPINE1,SQSTM1	128 (24)
MKNK1		kinase		1	bias	0.0126	EGR1,FOS,GNAQ,PDK4,SPARC,VIM
JAK1		kinase		0.256		1.46e-05	CDKN1A,EIF2AK2,FOS,ID1,IRF1,JUNB,SAA1	89 (19)
SMAD1		transcription regulator				0.000144	CDKN1A,CXCL2,CXCL3,ID1,IRF1	109 (20)
ROCK2		kinase				0.0266	FABP5,PPL,SERPINE1
TPSG1		peptidase				0.0318	CXCL3
EGR3		transcription regulator				0.0156	ID3,JUN,LMO7
FGF4		growth factor		1.698		3.91e-06	CDKN1A,CTNNB1,FOS,FOXO3,JAG1	108 (20)
MAP2K1		kinase		1.495		0.00549	APOE,CDKN1A,CXCL3,DUSP1,FOS,ITGB1,JUN	104 (21)
CTF1		cytokine				0.00898	FOS,IRF1,JUNB	95 (18)
POLR2A		enzyme				7.58e-05	CDKN1A,FOS,GAPDH,IFI6,TMPRSS2,VIM	99 (9)
HLTF		transcription regulator				0.0213	SERPINE1
PPARD		ligand-dependent nuclear receptor		-0.758		3.63e-05	APOE,CXCL1,CXCL2,CXCL3,EGR1,FABP4,IGFBP2,PDK4,PLA2G2A,PLIN2,SERINC2,TNFRSF12A	119 (18)
ARTN		growth factor				0.0422	ALDH1A1
ZBTB16		transcription regulator		0.054		0.0323	CDKN1A,EIF2AK2,ID3,IFNGR1,ITGAV,TSC22D3
HIPK1		kinase				0.00591	GCLC,MDM2
NGF		growth factor		1.43		6.25e-06	CDKN1A,DUSP1,EGR1,FOS,ID1,ID3,IER3,ITGA2,JUN,JUNB,RASA1,SQSTM1,TNFRSF12A	138 (22)
PPP2CA		phosphatase		0		0.000459	CDKN1A,CXCL3,FOXO3,IRF1,UPP1	112 (20)
NOTCH1		transcription regulator		-0.945		3.82e-08	AKR1C1/AKR1C2,CDKN1A,CTNNB1,CXCL1,FOS,HSPH1,ID1,IGFBP2,IGFBP3,IRF1,ITGB1,JAG1,KRT14,NR2F2,SERPINE1,TGFBR2	144 (23)
KIFAP3		other				0.0107	FOS
PLCG2	0.431	enzyme				0.0499	ACSL3,CTSV,PLCG2
MAP3K12		kinase		0.277		0.000248	JUN,RPS18,RPS2,TUBA1A
CELA2A		peptidase				0.0422	CDKN1A
EFNA5		kinase				0.0174	FABP5,IRF1,KLK7
FZD1		G-protein coupled receptor				0.0422	CTNNB1
TRPM2		ion channel				0.046	CXCL3,FOXO3
CELA1		peptidase				0.0213	HSPA1A/HSPA1B
LRP6		transmembrane receptor		-0.36		2.82e-06	ALDH1A1,CTNNB1,CXCL2,CXCL3,FOS,IDO1,VIM	138 (23)
CDT1		other				0.0107	CDKN1A
IL2RA		transmembrane receptor				0.025	FOS,JUN
NAB1		transcription regulator				0.0318	IFNGR1
IL10		cytokine		-0.845		0.00019	CDKN1A,CTSC,CTSV,CXCL2,CXCL3,DUSP1,EHF,FOS,HDAC9,IDO1,IRF1,JUN,PLA2G2A,SERPINB2,TSC22D3	130 (19)
MAT1A		enzyme				0.023	EGR1,SAA1
HOXA13		transcription regulator				0.0271	ALDH1A1,GJA1
ZFP36		transcription regulator		-0.612	bias	7.83e-06	CDKN1A,CXCL2,CXCL3,FOS,IER3,IRF1,JUN,MXD1	97 (16)
IHH		enzyme		-0.577		0.0192	ALDH1A1,CTNNB1,NR2F2,PDK4
IL27		cytokine		-1.757		0.00549	EGR1,EIF2AK2,FOS,HLA-B,IRF1,VIM	132 (21)
AGR2	1.21	other				0.00232	EGR1,FOS
PDGFB		growth factor				0.038	EGR1,FOS,FOXO3
DDX6		enzyme				0.0318	LPIN1
GH2		other				0.0422	IGFBP3
ITGAV	0.256	transmembrane receptor		1.131		0.000366	CDKN1A,FOS,ITGAV,SERPINE1	104 (18)
GPNMB		enzyme				0.023	FOS,ITGB1
CDK9		kinase				1.96e-06	CDKN1A,CXCL2,FOS,H2AC6,H2BC5,PDK4,VIM	111 (11)
CTNNBIP1		other				0.00826	CDKN1A,CTNNB1	124 (12)
HOXA10		transcription regulator		-0.333		2.98e-05	ALDH1A1,APOE,CDKN1A,CTSV,GJA1,HSP90AA1,ID1,IGFBP3,NDRG2,PIGR
ALDH1A2		enzyme				0.0048	ALDH1A1,ALDH1A3,SPARC
ETV4		transcription regulator				0.00058	CTNNB1,KRT5,TGFBR2,VIM
HSP90AA1	-0.372	enzyme				0.00591	GJA1,GJB2	13 (3)
PMEPA1		other				0.0318	CDKN1A
PSME3		peptidase				0.011	GAPDH,MDM2
CAT		enzyme		0.468		0.000333	CDKN1A,GCLC,PMAIP1,SERPINE1,VIM	136 (21)
TLR4		transmembrane receptor		0.347		0.013	BBX,C3,CAST,CXCL2,CXCL3,FOS,GJA1,IRF1,JAG1,SQSTM1
GPER1		G-protein coupled receptor		1.708		5.31e-05	CDKN1A,DUSP1,EGR1,FOS,JUN,MT1X	112 (23)
LGALS8		other				0.000138	CDKN1A,CXCL1,CXCL3	123 (15)
HPGD		enzyme				0.000341	ALDH1A1,CDKN1A
HMOX1		enzyme		-1.066		1.3e-05	CDKN1A,CXCL1,CXCL2,CXCL3,FOS,GCLC,ID1,ID3,SPARC	139 (24)
GLI3		transcription regulator		1		0.022	DUSP1,EGR1,IRF1,JUNB
POU2F3		transcription regulator				0.000677	KRT14,SPRR2A
HIF1A		transcription regulator		1.333		1.54e-07	APOE,CDCP1,CDKN1A,CXCL2,CXCL3,FOS,GAPDH,GJA1,H2AC6,HILPDA,ID1,IGFBP2,IGFBP3,ITGAV,JUN,KRT14,MT-ND1,NDUFA4,PMAIP1,RIOK3,SERPINE1,VIM	132 (23)
CHRM1		G-protein coupled receptor				0.000322	EGR1,FOS,JUN	114 (22)
CLDN1		other				0.00167	CTNNB1,VIM
IL1R1		transmembrane receptor		0.566		4.41e-05	CXCL1,CXCL2,CXCL3,EGR1,FOS,SAA1	90 (15)
IL5		cytokine		0.923	bias	0.00121	CDKN1A,CTSC,EGR1,HSPH1,IER3,ITGAV,LMO7,PDLIM1,UPP1,VIM	117 (23)
MALT1		peptidase				0.0057	CXCL2,CXCL3,FOXO3	123 (19)
IFNGR1	0.334	transmembrane receptor		-1.698		0.0218	CXCL3,IDO1,IFI6,IRF1,TBL1XR1
FSHR		G-protein coupled receptor				0.0222	DUSP1,FABP5,IGFBP3
STXBP4		other				0.0213	ITGB1
PPY		other				0.0107	FOS
MED14		transcription regulator				0.00704	DUSP1,FABP4	69 (3)
BMP15		growth factor				0.025	ID1,ID3
ZNF148		transcription regulator				0.00161	CDKN1A,CTNNB1,VIM
MYOCD		transcription regulator				0.0186	CDKN1A,FOS,GJA1,PLA2G2A
MSTN		growth factor		-0.566		0.000133	CDKN1A,CTSV,CXCL1,FOS,IGFBP3,VIM	128 (23)
ITGB1	-0.25	transmembrane receptor		0.847		2.34e-05	APOE,CDKN1A,FOS,FOXO3,ITGAV,JUN,JUNB,SERPINE1,VIM	123 (24)
IKBKB		kinase		0.906		1.95e-08	C3,CDKN1A,CTNNB1,CXCL1,CXCL2,CXCL3,EGR1,FOS,FOXO3,IGFBP2,IGFBP7,IRF1,JUNB,MDM2,SEMA3C,SERPINB2,TGFBR2	116 (15)
MSX2		transcription regulator				0.0103	CTNNB1,GJA1,VIM
ID1	0.584	transcription regulator		1.331		1.74e-05	ALDH1A1,CDKN1A,EGR1,FABP4,IGFBP3,MDM2,VIM	133 (22)
UCHL1		peptidase		-0.152		0.00947	CDKN1A,HDAC9,LPIN1,SERPINE1	112 (12)
CEBPA		transcription regulator		0.016		4.56e-12	AKR1C1/AKR1C2,C3,CDKN1A,FABP4,FOS,FOXO3,GAPDH,GJA1,HLA-B,ID1,IER3,IFI27,IFI6,IGFBP3,JUN,JUNB,KLK8,KRT14,KRT17,PLIN2,PPL,SAA1,SCGB1A1,SERPINB2,SERPINE1,TSC22D3	143 (22)
FKBP4		enzyme				0.014	C3,PDK4
EHHADH		enzyme				0.011	MGLL,PDK4
ACVR2B		kinase				0.0107	CDKN1A
IDH1		enzyme				0.00393	APOE,EGR1,FABP4,VIM	63 (7)
SFRP1		transmembrane receptor				0.0212	CTNNB1,SERPINE1,VIM
PDGF (family)		group				0.011	JUN,VIM
TSH		complex		1.883		5.23e-07	CDKN1A,EGR1,FOS,GAPDH,IGFBP3,JUNB,KRT14,KRT5	137 (23)
RASSF5		other				0.00779	CDKN1A,CXCL2,MDK	94 (10)
RXRB		ligand-dependent nuclear receptor				0.0438	ALDH1A1,ECM1,FABP4
CCL1		cytokine				0.00704	ITGA2,SERPINE1	85 (7)
Trp53cor1		other				0.0314	CDKN1A,MDM2
PLOD1		enzyme				0.0107	GJA1
TFAP4		transcription regulator		1.561		1.36e-05	CDKN1A,EGR1,FOS,ID1,MDM2,VIM	107 (10)
LINC00672		other				0.0107	LASP1
DPP10-AS1		other				0.0213	CTNNB1
LUCAT1		other		0.293		0.000248	CDKN1A,IER3,MGLL,PDK4
CCAT1		other				0.00704	CDKN1A,VIM	65 (7)
FGD5-AS1		other				0.000677	CTNNB1,VIM
LRAT		enzyme				0.00826	CDKN1A,PDK4	77 (12)
CHRNA7		transmembrane receptor		-1.067		0.00052	CDKN1A,CXCL2,CXCL3,ID1	131 (23)
IFNAR1		transmembrane receptor		-0.553		6.27e-05	CXCL2,CXCL3,EIF2AK2,IDO1,IFI6,IFNGR1,IRF1,ITGAV,SERPINE1	94 (17)
C3AR1		G-protein coupled receptor		-0.277		0.0016	C3,GULP1,SERPINE1,TGFBR2	64 (7)
APOB		transporter				0.00619	APOE,FABP4,LPIN1
NGLY1		enzyme				0.0067	ATG9B,IFI27,SQSTM1
HES1		transcription regulator				0.0302	CDKN1A,DUSP1,MDM2
FZD7		G-protein coupled receptor				0.000322	CTNNB1,GCLC,JAG1	103 (7)
ACOX1		enzyme		0.632		3.88e-06	CDKN1A,CTSV,FABP4,IGFBP2,MGLL,NUPR1,PDK4,PLIN2,RPS24,SQSTM1	61 (7)
MYF6		transcription regulator				0.0291	CDKN1A,IGFBP3,SERPINE1,SPARC
ANXA5		transporter				0.0422	CDKN1A
IRF2		transcription regulator		0.378		0.000113	CDKN1A,CLIC1,EIF2AK2,HLA-B,ID1,IRF1,RRBP1,TXNRD1	51 (7)
FGF3		growth factor				0.00392	CTNNB1,KRT5
ADAM17		peptidase				0.0468	CXCL2,ITGB1,SAA1
CTNND1		other				0.00487	CTNNB1,VIM	81 (7)
GPHA2		other				0.0107	FOS
SCNN1G		ion channel				0.0213	SCNN1A
BHLHE40		transcription regulator		-1.474		5e-05	C15orf48,CXCL3,ECM1,HDAC9,HILPDA,ID1,IER3,MXD1,PIGR,PLIN2,PRDX5,RPS9,UPP1
IL10RA		transmembrane receptor		-0.333		0.00689	C3,ECM1,EHF,FABP5,IRF1,NDRG2,RNF213,SPARC,UPP1
PHLPP1		enzyme				0.0174	CXCL2,CXCL3
FN1		enzyme		1.007		1.57e-09	APOE,CDKN1A,CXCL1,CXCL2,CXCL3,FOS,HLA-B,ITGAV,ITGB1,SERPINE1,SPARC,SQSTM1,TGFBR2,UBE2H,VIM,ZBTB7A	140 (20)
MTOR		kinase		0.437		9.3e-08	ALDH1A3,CDKN1A,CTNNB1,CXCL1,CXCL2,DUSP1,FABP4,FABP5,HSPH1,IRF1,MDM2,PDK4,PRDX5,RPL32,RPS18,SNCG,SQSTM1,TMPRSS2	136 (20)
CCKBR		G-protein coupled receptor				0.0174	CTNNB1,SPARC
PDE1C		enzyme				0.0422	ALDH1A1
CXCL10		cytokine				0.0434	FOS,ITGA2
OSMR		transmembrane receptor				0.00468	C15orf48,CXCL2,FOS,JUNB	118 (20)
SPTBN1		other				0.0318	FOS
EDN3		other		-0.447		2.4e-06	CTNNB1,EGR1,FOS,ITGA2,ITGB1	136 (21)
LRRFIP2		other				0.0107	CTNNB1
NEK10		kinase				0.00167	CDKN1A,MDM2
Il3		cytokine		-0.103		0.00905	CDKN1A,EGR1,FOS,MDM2	138 (22)
DMD		other				0.00958	CDKN1A,LPIN1,MT-ND1,NDRG2,PDK4,SH3GLB1,VIM	84 (5)
RUNX1		transcription regulator		0.053		0.0002	ALCAM,CDKN1A,IGFBP3,ITGA2,ITGAV,ITGB1,MYL9,NR2F2,PMAIP1,SERPINE1,UPP1	134 (22)
PTP4A1		phosphatase		-1.463		5.61e-06	DNAJB1,HSPA1A/HSPA1B,IGFBP7,ITGB8,PRDX1,SPARC,TUBA1C,VIM,WASL
MCRS1		other				0.0318	CDKN1A
PRKG1		kinase		-0.849		2.16e-05	CDKN1A,CTNNB1,FOS,ID1,SERPINE1	103 (22)
SLC52A1		transporter				0.0213	CTNNB1
RPSA	0.283	translation regulator				0.0409	CXCL3,DUSP1
KLK3		peptidase				0.0422	KLK7
LIMS1		other				0.00957	GJA1,ITGB1
U2AF2		other				0.0318	CDKN1A
TARDBP		transcription regulator				0.0438	C3,SQSTM1,VPS4B
IL3		cytokine		1.752		2.25e-07	CDKN1A,CTNNB1,EGR1,EIF1AX,EIF2AK2,FOS,ITGAV,JUN,JUNB,MDM2,RPL3,RPL4,RPL6,RPS3,RPS7,SERPINB2,ZBTB7A	119 (23)
CD24		other		0.762	bias	0.0062	CDKN1A,ECM1,FOS,JUN,RASA1	110 (21)
AFAP1		other				0.0107	ITGB1
CREM		transcription regulator		0.102		0.0293	APOE,DUSP1,EGR1,FOS,JUNB
NCL		other		-0.747		0.000216	CDKN1A,HSPA1A/HSPA1B,MDK,MDM2	86 (10)
SP100		transcription regulator				0.021	CDKN1A,FOS
MAPT		other				2.49e-10	AAK1,C3,CALML3,CAST,CDKN1A,CTSC,CXCL2,DDX60,FOS,GAPDH,H2BC5,HSP90AA1,HSPA1A/HSPA1B,HSPH1,IGFBP2,JUN,PARP14,PRDX5,RNF213,RPL19,SERPINE1,SQSTM1,TUBA1A,TUBA1C,TUBA4A,VIM	120 (20)
RASSF1		other		-0.336		6.85e-08	ALDH1A1,APOE,CDKN1A,EGR1,EMP1,FOS,H2BC4,IGFBP3,MDK,MYL9	123 (23)
NMB		other				0.000114	FOS,JUN	134 (23)
PSMB8		peptidase				0.014	GJA1,RPS3
ELAVL1		other		0.099		4.43e-05	CALM1 (includes others),CDKN1A,CTNNB1,DUSP1,FOS,IRF1,PIGR,PLCG2,SQSTM1,TSC22D3,VIM	109 (15)
BCL2L11		other				0.0292	CXCL2,HDAC9
LGALS1		other		0.391		0.00259	CDKN1A,CXCL2,IFNGR1,SAA1,SERPINE1	109 (20)
GLI1		transcription regulator		-0.521		3.1e-11	AKR1C1/AKR1C2,C1orf116,CDKN1A,EGR1,EMP1,EZR,FOS,GPRC5A,ID1,ID3,IDS,IER3,IGFBP7,KLK10,KLK7,KTN1,MT1X,NDRG2,NR2F2,PDK4,RAB27B,RAB8B,S100A14,S100A2,SH3GLB1,TNFRSF12A,VIM
ARHGAP31		other				0.0486	JUN,SPARC
H1-2		other		-1.131		1.05e-08	CTNNB1,GAPDH,HSPA1A/HSPA1B,IER3,MDM2,PMAIP1	97 (7)
VEGFA		growth factor		1.842		9.55e-10	CDKN1A,CTNNB1,CTSV,CXCL2,EGR1,FABP4,FOS,GJA1,ID1,ID3,ITGA2,ITGAV,ITGB1,JUNB,NR2F2,SERPINE1,SNCG,SPARC,TMSB10/TMSB4X	106 (20)
CTSS		peptidase				0.0337	CTSV,ITGB1
DLX2		transcription regulator				0.021	CDKN1A,TGFBR2
SMAD7		transcription regulator		0.025		0.00663	CDKN1A,HDAC9,ID1,ID3,SERPINE1,TGFBR2	73 (13)
IRF4		transcription regulator		0.513		0.00102	CXCL3,EZR,IRF1,ITGB1,RPL6,RPS3A,TMSB10/TMSB4X,UBE2H
IFNK		cytokine				0.025	EIF2AK2,IRF1
HSD11B2		enzyme				0.00826	SCNN1A,TSC22D3	60 (7)
MMP9		peptidase		0.718		4.88e-06	CDKN1A,CTNNB1,CXCL2,FOS,GJA1,ITGB1,JAG1,MDK,VIM	138 (24)
WNT5A		cytokine		-0.911		1.91e-06	AKR1C1/AKR1C2,ALDH1A1,CTNNB1,CXCL1,CXCL2,FABP4,GJA1,ID3,IRF1,SERPINB2,SPARC,VIM	153 (24)
UBA1		enzyme				0.00209	APOE,TUBA1C,VIM
TGIF1		transcription regulator				0.00264	CXCL1,CXCL2,CXCL3	89 (7)
MMP14		peptidase				0.0057	CDKN1A,CTNNB1,JAG1	102 (16)
GRPR		G-protein coupled receptor				0.0422	CDKN1A
IL4		cytokine		0.649		8.1e-12	APOE,BBX,C15orf48,C3,CDKN1A,CTSC,CXCL1,CXCL2,CXCL3,EIF2AK2,FABP4,FOS,GJA1,H2BC5,HILPDA,HSPA1A/HSPA1B,ID3,IDO1,IER3,IRF1,ITGA2,ITGAV,ITGB1,JAG1,JUN,JUNB,KLK7,KRT5,LGALS7/LGALS7B,LMO7,MXD1,PIGR,PLIN2,PRSS8,RNF213,SAA1,SCGB1A1,SERPINE1,SQSTM1,TGFBR2,UBL3,UPP1,VIM	140 (23)
CHUK		kinase		1.596		2.21e-05	C3,CDKN1A,CXCL2,CXCL3,FOS,HSP90AA1,JUNB,MXD1,SEMA3C,SERPINB2,SQSTM1	108 (16)
SP1		transcription regulator		-0.557		1.56e-06	APOE,CDKN1A,CXCL3,EGR1,EIF2AK2,EZR,FOS,GJA1,IFNGR1,IGFBP3,IRF1,ITGA2,ITGAV,JUN,PMAIP1,SERPINE1,SNCG,SPARC,TGFBR2,TXNRD1,VIM	140 (22)
ARID1B		transcription regulator				0.0422	FOS
INHBA		growth factor		0.339		0.0216	CDKN1A,GULP1,IRF1,JUNB,SERPINB2,SERPINE1
SPP1		cytokine		1.044		1.92e-08	CDKN1A,CTNNB1,CXCL1,CXCL2,CXCL3,FOS,ITGA2,ITGAV,JAG1,JUN,NDRG2,SERPINE1,TGFBR2,VIM	123 (19)
NPY		other				0.0327	FOS,LPIN1,RPS2
PTK2		kinase				0.0327	CDKN1A,FOS,KRT14
TNFRSF18		transmembrane receptor				0.00161	CDKN1A,CXCL3,IDO1	103 (12)
FOXP3		transcription regulator				0.0136	CDKN1A,EGR1,FOS,GAPDH,GNAQ,JUN
CDK5R1		kinase				0.00104	FOS,PMAIP1,SERPINE1	118 (17)
FLI1		transcription regulator				0.00614	EGR1,FOXO3,MDM2,TGFBR2	67 (7)
RLIM		enzyme				0.000188	CDKN1A,SERPINE1,VIM	24 (7)
CFI		peptidase				0.0107	C3
LY96		transmembrane receptor				0.0124	CXCL2,CXCL3
MAP3K3		kinase				0.0271	FOS,JUN
NR1H4		ligand-dependent nuclear receptor		-1		0.0134	APOE,C3,CTSC,CXCL3,FABP5,NDRG2,SQSTM1
CUL4A		other				0.0422	CDKN1A
DAB2IP		other				0.000188	CDKN1A,EGR1,VIM	149 (23)
NGFR		transmembrane receptor				0.00837	FOS,JUN,SERPINE1	124 (21)
CTBP2		transcription regulator				0.0314	CTNNB1,MDM2
CCL2		cytokine		0.896		0.00133	CXCL3,FABP4,FOS,KRT5,SCGB1A1,SERPINE1	149 (24)
MCF2		other				0.00112	ITGA2,ITGB1
CASP8		peptidase				0.0233	FOS,KRT14,RPTN
GDF15		growth factor				0.025	CDKN1A,SERPINE1
PLD1		enzyme				0.0384	CTNNB1,PMAIP1
GFI1		transcription regulator		0.447		0.0242	CDKN1A,EIF2AK2,GJA1,IRF1,JUN
TFRC		transporter		-1.941		0.00272	CDKN1A,FOS,FTL,JUN,TNFRSF12A
PIAS2		transcription regulator				5.96e-06	CDKN1A,FOS,IRF1,ITGA2	118 (19)
DAB2		other				0.00232	CTNNB1,FOS	116 (23)
ESR2		ligand-dependent nuclear receptor		-1.114		4.93e-12	ACSL3,ALDH1A3,APOE,C3,CDKN1A,CTNNB1,CXCL2,EGR1,FOS,FOXO3,GCLC,GJA1,IGFBP3,ITGA2,ITGAV,ITGB1,JAG1,JUNB,KRT14,KRT17,MDK,MXD1,NDRG2,PARP14,PDK4,PLIN2,PMAIP1,SERPINE1,STK24,TGFBR2,TMPRSS2,TNFRSF12A,UBL3,VIM	160 (22)
PROC		peptidase		-1.901		0.00173	CXCL2,CXCL3,PLA2G2A,SERPINE1	105 (19)
GATA4		transcription regulator		0.164		0.000611	CXCL2,FOS,GJA1,ID1,JUN,KRT14,KRT17,PLA2G2A,PPL,VIM
CDH17		transporter				0.0422	ITGB1
RNF34		enzyme				0.00112	CDKN1A,MDM2	74 (8)
CHRM3		G-protein coupled receptor				0.000188	EGR1,FOS,ITGA2	139 (24)
SERPINE1	0.694	other		0.301		5.73e-09	CDKN1A,CXCL2,DUSP1,EGR1,FOS,IER3,ITGAV,JUNB,TGFBR2,VIM	135 (24)
TERT		enzyme		-0.277		0.000299	ALDH1A3,CDKN1A,CTSC,CXCL2,HLA-B,IFI27,ITGAV,SERPINB2,VIM	121 (21)
NTF3		growth factor				0.00294	FOS,GJA1,JUN	103 (19)
CAMK4		kinase		1.667		0.00079	CDKN1A,FOS,JUN,JUNB	122 (25)
PRKCA		kinase		-0.039		1.09e-07	CDKN1A,CXCL2,CXCL3,EGR1,FOS,HSPA1A/HSPA1B,ID1,ID3,IGFBP3,JUN,SERPINE1	131 (24)
PRKCI		kinase		-1.067		0.000956	CXCL2,CXCL3,EZR,IRF1	99 (16)
PNN		other				0.011	CDKN1A,JUN
MDM4		transcription regulator		0.531		0.000323	CDKN1A,KRT5,MDM2,VIM	113 (22)
miR-4776-5p (miRNAs w/seed UGGACCA)		mature microRNA				0.0327	CTNNB1,MXD1,VGLL3
miR-4436b-5p (miRNAs w/seed UCCACUU)		mature microRNA				0.0233	DDX60,HILPDA,KLK5
miR-155-3p (miRNAs w/seed UCCUACC)		mature microRNA				0.0213	DNAJB1
miR-155-5p (miRNAs w/seed UAAUGCU)		mature microRNA		0.318	bias	2.65e-08	AKR1C1/AKR1C2,CTNNB1,CXCL1,CXCL2,CXCL3,DNAJB1,DSG2,FOS,FOXO3,MTRNR2L1,PKN2,PMAIP1,PPL,RAB27B,SERPINE1,TXNRD1	72 (7)
mir-155		microRNA		1.477		0.0191	CDKN1A,DNAJB1,FOXO3,GAPDH,SERPINE1
miR-302c-3p (and other miRNAs w/seed AGUGCUU)		mature microRNA		1.633	bias	0.0165	CXCL1,DAPP1,GALNT3,KLK8,PKN2,UBL3
miR-17-5p (and other miRNAs w/seed AAAGUGC)		mature microRNA		1.695	bias	0.0056	ALDH1A3,CDKN1A,ITGB8,KRT17,SQSTM1,TGFBR2,VIM,ZBTB7A
miR-518a-3p (and other miRNAs w/seed AAAGCGC)		mature microRNA				0.0174	LPIN1,RPS9,SPATS2L
miR-518a-5p (and other miRNAs w/seed UGCAAAG)		mature microRNA				0.0314	HSPA1A/HSPA1B,SPRR2A,TMEM106B
mir-515		microRNA				0.0156	SERPINE1,TGFBR2
miR-223-3p (miRNAs w/seed GUCAGUU)		mature microRNA		1.673	bias	0.0084	ACSL3,FOXO3,MDK,NEBL,SYAP1,VIM
mir-223		microRNA		0.053		0.00107	ALCAM,C15orf48,EMP1,FOXO3,NDRG2,RASA1,SERPINB2
miR-10b-3p (miRNAs w/seed CAGAUUC)		mature microRNA		1.342	bias	0.000764	CALM1 (includes others),EIF1AX,FOXO3,HLA-B,ITGAV
miR-148b-5p (and other miRNAs w/seed AGUUCUG)		mature microRNA				0.0499	IFI6,MT-ND4L,UBL3
miR-148a-3p (and other miRNAs w/seed CAGUGCA)		mature microRNA		0.493	bias	0.00803	DUSP1,EMP1,HLA-B,MXD1,SESTD1,TGFBR2,TMEM54,TMSB10/TMSB4X
mir-148		microRNA		0.869		0.00087	ALCAM,EGR1,TGFBR2,VIM
miR-499b-5p (miRNAs w/seed CAGACUU)		mature microRNA		1.342	bias	0.00377	EZR,H2BC5,HSPH1,IFNGR1,KLK7
miR-12183-5p (and other miRNAs w/seed CUUCUUC)		mature microRNA		0.816	bias	0.0193	BBX,H2BC4,NEBL,RBM47,SSR2,TMSB10/TMSB4X
mir-136		microRNA				0.0422	PDK4
mir-1		microRNA		0.728		0.00173	CXCL1,GJA1,LASP1,RASA1,RRBP1,SNX6
miR-124-3p (and other miRNAs w/seed AAGGCAC)		mature microRNA		1.838	bias	0.00476	EGR1,ITGB1,JAG1,MDK,MXD1,PARP14,RAB11FIP1,RBM47,SERINC2,SQSTM1,VIM,ZFP36L2
miR-508-3p (miRNAs w/seed GAUUGUA)		mature microRNA				0.038	DNAJB1,SERPINE1,VIM
miR-296-3p (miRNAs w/seed AGGGUUG)		mature microRNA		-0.378	bias	2.25e-05	HILPDA,JUNB,MT1X,NUPR1,PLIN2,PPBP,SERPINB2
mir-637		microRNA				0.00167	CTNNB1,NUPR1
miR-29b-3p (and other miRNAs w/seed AGCACCA)		mature microRNA		-0.227	bias	0.0295	CTNNB1,FOXO3,ID1,SESTD1,SLC6A14,SPARC,TGFBR2,TMOD3
miR-5682 (miRNAs w/seed UAGCACC)		mature microRNA				0.0314	RPS3A,SESTD1,SPARC
mir-17		microRNA		1.913		0.0122	CDKN1A,GCLC,MDM2,ZBTB7A
miR-4529-5p (miRNAs w/seed GGCCAUC)		mature microRNA		0.447	bias	0.0293	EGR1,GRB7,PDK4,PRSS8,TMEM54
miR-9-5p (and other miRNAs w/seed CUUUGGU)		mature microRNA		1.671	bias	0.0294	ALDH1A3,BBX,GALNT3,HSP90AA1,PDK4,PLA2G2A
miR-9-3p (and other miRNAs w/seed UAAAGCU)		mature microRNA		1.633	bias	0.00056	CXCL2,ITGB1,MDK,MTRNR2L1,MTRNR2L8,PLIN2
miR-27a-3p (and other miRNAs w/seed UCACAGU)		mature microRNA		0.563	bias	0.00894	CTNNB1,GALNT5,GCC2,ID3,NR2F2,PDK4,PMAIP1,TMSB10/TMSB4X
mir-196		microRNA				0.011	FOS,KRT5
miR-7-1-3p (and other miRNAs w/seed AACAAAU)		mature microRNA				0.0384	CXCL2,GULP1
miR-34a-3p (miRNAs w/seed AAUCAGC)		mature microRNA		-0.447	bias	0.00106	DUSP1,EMP1,FOS,JUN,UBL3
mir-192		microRNA				0.00121	ALCAM,CDKN1A,MDM2	59 (7)
miR-19b-3p (and other miRNAs w/seed GUGCAAA)		mature microRNA		1.508	bias	0.000127	CAST,GJA1,IGFBP3,ITGB8,MXD1,RAB8B,TGFBR2,TNFRSF12A,UBL3,VPS4B,WASL
mir-19		microRNA				0.0132	CDKN1A,CXCL1,TGFBR2
miR-570-3p (miRNAs w/seed GAAAACA)		mature microRNA		1.387	bias	0.026	AAK1,APOL6,CDKN1A,CXCL1,PMAIP1
mir-183		microRNA		-0.93		2.4e-05	DDX60,EGR1,IFI6,ITGB1,SAMD9,VIM	55 (6)
miR-141-3p (and other miRNAs w/seed AACACUG)		mature microRNA		-0.47	bias	0.000167	AKR1C1/AKR1C2,CTNNB1,ERBIN,GRB7,ITGAV,ITGB1,JAG1,PMAIP1,VIM	67 (7)
miR-200b-3p (and other miRNAs w/seed AAUACUG)		mature microRNA		0.464	bias	0.00532	ERBIN,GRB7,JAG1,PMAIP1,TMOD3,VIM
miR-3082-3p (and other miRNAs w/seed ACAUGGC)		mature microRNA		0.447	bias	0.00862	AKR1C1/AKR1C2,BBX,EMP1,GAPDH,UBE2H
miR-208a-5p (and other miRNAs w/seed AGCUUUU)		mature microRNA				0.0408	CAST,FAM107B,HSPH1
mir-208		microRNA				0.0174	CXCL3,MYL9
mir-617		microRNA				0.0107	SERPINE1
miR-7159-5p (miRNAs w/seed UCAACAA)		mature microRNA				0.029	EIF1AX,RASA1,TCN1
miR-411-3p (and other miRNAs w/seed AUGUAAC)		mature microRNA				0.00438	DUSP1,MYL12B,TBL1XR1
miR-101-3p (and other miRNAs w/seed ACAGUAC)		mature microRNA		0	bias	0.0102	CDYL,DUSP1,EMP1,FOS,GCLC,GJA1
mir-132		microRNA				0.0434	FOXO3,RASA1
miR-343 (and other miRNAs w/seed CUCCCUC)		mature microRNA		0	bias	0.0266	S100A14,TACC1,TNFRSF12A,TRIM56
let-7c-1-3p (and other miRNAs w/seed UGUACAA)		mature microRNA		-1	bias	0.0384	CALM1 (includes others),MT1X,RPL29,RPS3
mir-431		microRNA				0.0422	EHF
miR-218-5p (and other miRNAs w/seed UGUGCUU)		mature microRNA		1.633	bias	0.0468	GALNT3,NEBL,RBM47,UBE2H,VIM,WASL
miR-335-5p (and other miRNAs w/seed CAAGAGC)		mature microRNA				0.0438	C1orf116,H2AW,RASA1
miR-335-3p (miRNAs w/seed UUUUCAU)		mature microRNA		-0.447	bias	0.00152	CALM1 (includes others),CXCL3,S100A14,SPARC,TGFBR2
miR-122-5p (miRNAs w/seed GGAGUGU)		mature microRNA		0.547	bias	0.00174	CLIC1,GALNT3,NPEPPS,PDK4,RAB11FIP1,TUBA1C,VIM
mir-122		microRNA		0.908		0.0199	KLK5,NPEPPS,VIM,VPS4B
miR-3910 (miRNAs w/seed AAGGCAU)		mature microRNA		1	bias	0.0492	IGFBP3,ITGB1,RRBP1,ZFP36L2
miR-133a-3p (and other miRNAs w/seed UUGGUCC)		mature microRNA		0.708	bias	0.0251	CXCL3,DUSP1,FTL,LASP1,SAMD9,SPRR2A,TMOD3
mir-133		microRNA				0.0394	CXCL3,FTL,LASP1
miR-31-5p (and other miRNAs w/seed GGCAAGA)		mature microRNA		-1.993	bias	0.0105	CXCL1,IGFBP7,KRT14,KRT17,PPBP,RASA1,SPARC
mir-31		microRNA				0.0434	ITGA2,KRT17
mir-146		microRNA				0.0222	CXCL3,DUSP1,GAPDH
miR-204-5p (and other miRNAs w/seed UCCCUUU)		mature microRNA		-0.342	bias	0.0317	AP1S1,CTSC,EGR1,NEBL,SPARC,TGFBR2
mir-204		microRNA				0.0255	CXCL1,CXCL2,TGFBR2
mir-22		microRNA				0.0103	CDKN1A,PTMS,TGFBR2
miR-153-3p (miRNAs w/seed UGCAUAG)		mature microRNA		1.89	bias	0.00107	EIF1AX,H2BC4,IDO1,RASA1,SPRR2A,TGFBR2,TMSB10/TMSB4X
miR-30c-5p (and other miRNAs w/seed GUAAACA)		mature microRNA		0.552	bias	0.00452	CDCP1,CTNNB1,ITGA2,JUN,NUFIP2,RAB27B,RASA1,SPARC,TGFBR2,VIM
miR-4712-3p (miRNAs w/seed AUGAGAG)		mature microRNA		0	bias	0.0099	PLA2G2A,SQSTM1,TUBA1A,VGLL3
miR-21-5p (and other miRNAs w/seed AGCUUAU)		mature microRNA		0.607	bias	0.0144	ALDH1A1,CDKN1A,EIF1AX,JAG1,TGFBR2
miR-3667-3p (miRNAs w/seed CCUUCCU)		mature microRNA		0.816	bias	0.0491	CTSV,IGFBP2,ITGB1,KLK7,NUPR1,PDK4
miR-4514 (and other miRNAs w/seed CAGGCAG)		mature microRNA		-1.633	bias	0.0445	EGR1,H2BC5,PTMS,SPARC,SPINK6,SSR2
miR-3189-5p (miRNAs w/seed GCCCCAU)		mature microRNA		0	bias	0.0139	DUSP1,GJB2,LASP1,MTRNR2L1,MUC16,PTMS
mir-8		microRNA		-1.517		0.000278	ARHGAP5,CDKN1A,CTNNB1,GRB7,ITGAV,ITGB1,PMAIP1,SQSTM1,VIM	105 (21)
miR-582-5p (miRNAs w/seed UACAGUU)		mature microRNA		0	bias	0.0199	AP1S1,CXCL2,GCLC,ITGA2
mir-138		microRNA				0.0422	VIM
mir-605		microRNA				0.0213	MDM2
miR-142-3p (and other miRNAs w/seed GUAGUGU)		mature microRNA		-0.447	bias	0.0286	IER3,ITGAV,ITGB8,NUPR1,WASL
mir-142		microRNA		0.399		0.000933	CXCL3,IFNGR1,IRF1,ITGAV,TGFBR2	64 (7)
miR-4720-3p (miRNAs w/seed GCUUAAG)		mature microRNA				0.0148	DUSP1,EIF1AX,RPSA
miR-145-5p (and other miRNAs w/seed UCCAGUU)		mature microRNA		0.147	bias	0.00357	ITGB8,MDM2,MYL9,NDUFA4,PMAIP1,RASA1,SERPINE1
miR-574-5p (miRNAs w/seed GAGUGUG)		mature microRNA		0.447	bias	0.0423	CTNNB1,GALNT3,GAPDH,MT-ND4L,PRSS8
miR-1306-3p (miRNAs w/seed CGUUGGC)		mature microRNA				0.0423	MT-ND4L,NEBL,PAK2
miR-450b-3p (and other miRNAs w/seed UUGGGGA)		mature microRNA		0.905	bias	0.00291	AKR1C1/AKR1C2,EIF5B,GPRC5A,IER3,LMO7,PLCG2,SCGB1A1,SCNN1A,TNFRSF12A,TTC9,ZBTB7A
miR-450a-5p (and other miRNAs w/seed UUUGCGA)		mature microRNA		-1.633	bias	0.000114	ITGAV,ITGB1,JAG1,KRT14,SERPINE1,VIM
mir-2392		microRNA				0.00307	MT-ND2,MT-ND5
miR-199a-5p (and other miRNAs w/seed CCAGUGU)		mature microRNA		1.265	bias	5.62e-08	C3,CDKN1A,FAM107B,GPRC5A,ID3,IFI27,JAG1,KLK7,KRT17,MACC1,MYL9,PIGR,RBM47,TGFBR2,TMPRSS2,UBL3,ZNF426
miR-325-3p (miRNAs w/seed UUAUUGA)		mature microRNA		-0.816	bias	0.00166	IDO1,NDUFA4,RPLP1,S100A2,SCGB1A1,SPINK6
miR-130a-3p (and other miRNAs w/seed AGUGCAA)		mature microRNA		0.431	bias	0.00473	CALM1 (includes others),CXCL2,CXCL3,FAM107B,GJA1,IRF1,MXD1,TGFBR2
mir-182		microRNA		1.964		0.0099	FOXO3,RASA1,SQSTM1,VIM
mir-205		microRNA				0.014	CTNNB1,VIM
MIR4728		microRNA				0.0213	PMAIP1
miR-3975 (miRNAs w/seed GAGGCUA)		mature microRNA		0	bias	0.025	GJB2,IFI6,PTMS,RAB8B
miR-1247-3p (and other miRNAs w/seed GGGAACG)		mature microRNA				0.0222	ANKRD13A,IRF1,MYL9
miR-2114-3p (and other miRNAs w/seed GAGCCUC)		mature microRNA		-0.447	bias	0.0398	GJB2,MGLL,S100A14,SPARC,SPATS2L
miR-758-5p (and other miRNAs w/seed GGUUGAC)		mature microRNA		1	bias	0.0199	ANKRD13A,CXCL1,MT-ATP8,MT-ND5
miR-1964-5p (and other miRNAs w/seed GCUGGAG)		mature microRNA		-0.447	bias	0.00924	EHF,IER3,NCCRP1,PDLIM1,SSR2
miR-4751 (miRNAs w/seed GAGGACC)		mature microRNA		0.447	bias	0.0273	APOL6,EGR1,MDM2,NDRG2,PIGR
mir-32		microRNA				0.0422	MDM2
miR-1911-5p (miRNAs w/seed GAGUACC)		mature microRNA				0.0438	EIF2AK2,GJA1,SSR2
mir-96		microRNA		-1.732		0.00125	DDX60,IFI6,SAMD9,VIM
miR-4708-5p (miRNAs w/seed GAGAUGC)		mature microRNA		1	bias	0.0186	IER3,IFI27,NCCRP1,SCGB1A1
miR-342-3p (miRNAs w/seed CUCACAC)		mature microRNA		0	bias	0.0167	AGR2,IER3,LASP1,TGFBR2
mir-652		microRNA				0.0213	JAG1
mir-373		microRNA				0.00957	SERPINE1,TGFBR2
miR-578 (and other miRNAs w/seed UUCUUGU)		mature microRNA		0	bias	0.0117	CTSC,DAPP1,GULP1,RPS2
miR-642a-3p (and other miRNAs w/seed GACACAU)		mature microRNA		1	bias	0.0282	CXCL3,GULP1,MACC1,VGLL3
miR-2110 (and other miRNAs w/seed UGGGGAA)		mature microRNA		0.707	bias	0.0155	EIF5B,IER3,LASP1,MT-ND4L,PLCG2,S100A14,SCNN1A,TTC9
miR-4755-5p (and other miRNAs w/seed UUCCCUU)		mature microRNA		0.447	bias	0.0186	AP1S1,EGR1,HSPH1,NEBL,TMOD3
miR-1-3p (and other miRNAs w/seed GGAAUGU)		mature microRNA		0.929	bias	0.00228	CDCP1,CTSC,DNAJB1,EIF1AX,GJA1,LASP1,MXD1,RBM47,SNX6,TMSB10/TMSB4X
miR-453 (and other miRNAs w/seed GGUUGCC)		mature microRNA		1.342	bias	0.026	GJB2,MT-ND4L,PLIN2,RBM47,ZBTB7A
miR-4428 (miRNAs w/seed AAGGAGA)		mature microRNA		0.816	bias	0.00304	ALDH1A1,APOL6,FOS,MT-ND4L,PAK2,SPRR2A
mir-1180		microRNA				0.0318	CTNNB1
let-7a-5p (and other miRNAs w/seed GAGGUAG)		mature microRNA		0.905	bias	0.0481	AP1S1,CDKN1A,CPEB4,KLK10,MT-ND4L,MXD1,RIOK3,SPARC,TGFBR2,VIM
miR-3920 (miRNAs w/seed CUGAUUA)		mature microRNA		0.816	bias	2.4e-05	APOL6,EHF,MYL12B,SPATS2L,SYAP1,TMSB10/TMSB4X
miR-3065-3p (miRNAs w/seed CAGCACC)		mature microRNA		1.633	bias	0.00793	GULP1,MUC20,NDRG2,NEBL,RPS24,TSC22D3
miR-587 (miRNAs w/seed UUCCAUA)		mature microRNA				0.0453	PMAIP1,RPSA,SLC6A14
miR-648 (miRNAs w/seed AGUGUGC)		mature microRNA		1	bias	0.0186	AKR1C1/AKR1C2,DNAJB1,LPIN1,RAB27B
miR-3162-5p (miRNAs w/seed UAGGGAG)		mature microRNA		-0.378	bias	0.00892	AP1S1,APOL6,LASP1,MT-ND4L,PLA2G2A,PRDX5,RPS2
miR-4777-5p (miRNAs w/seed UCUAGAU)		mature microRNA				0.0183	IFI6,MT1X,PMAIP1
miR-4525 (and other miRNAs w/seed GGGGGAU)		mature microRNA		0.632	bias	0.0157	CALML3,ID1,KLK10,MDK,MT-ND4L,MXD1,NUPR1,PTMS,SSR2,TMPRSS4
MED15		transcription regulator				0.00392	CDKN1A,S100A2
miR-26a-5p (and other miRNAs w/seed UCAAGUA)		mature microRNA		1.408	bias	0.00365	ACSL3,CDKN1A,CXCL3,PMAIP1,TGFBR2,TMEM106B	77 (7)
miR-640 (miRNAs w/seed UGAUCCA)		mature microRNA				0.0499	KLK8,RPTN,TMSB10/TMSB4X
miR-1199-5p (and other miRNAs w/seed CUGAGCC)		mature microRNA		1.342	bias	0.0224	APOL6,GJB2,KLK8,MGLL,TACC1
miR-6823-5p (miRNAs w/seed CAGGGUU)		mature microRNA		1	bias	0.0469	H2AC6,MT-ND5,MT1X,STK24
NUPR1	0.381	transcription regulator		0.632		0.0103	CXCL3,FOXO3,HILPDA,MGLL,MT1X,MXD1,NUPR1,SERPINE1,SPATS2L,SPTSSA,UPP1,VIM
PRKD		group				0.00524	CXCL2,CXCL3,PDK4
MAPK11		kinase				0.046	FOS,PRDX1
LPL		enzyme				0.0212	FABP4,FOXO3,PDK4
AKT1		kinase		0.987		9.87e-07	AKR1C1/AKR1C2,CDKN1A,CTNNB1,CTSV,CXCL2,EGR1,EZR,FABP5,FOS,GCLC,ITGB1,MDM2,PMAIP1,SERPINE1,VIM	133 (21)
TLR2		transmembrane receptor		1.201		0.000288	CAST,CDKN1A,CXCL2,CXCL3,DUSP1,FOS,GJA1,IRF1,SQSTM1	123 (18)
ADAM12		peptidase				0.0468	IGFBP3,JUNB,SERPINE1
F2RL1		G-protein coupled receptor				0.00467	AGR2,CXCL1,CXCL2,FOS,SERPINB2	111 (17)
ELAC2		enzyme				0.0213	CDKN1A
KISS1		other				0.00264	EGR1,FOS,MT-ND2	121 (22)
MTM1		phosphatase				0.023	CTSV,FOXO3
HGS		other				0.00392	FOS,SCNN1A
PIK3CA		kinase		-1		1.59e-05	ALCAM,IDO1,ITGB1,JAG1,SERPINE1,SPARC,VIM	126 (23)
MAPK15		kinase				0.0318	JUN
TWIST1		transcription regulator		1.785		0.00229	ALCAM,ALDH1A1,C3,CDKN1A,FOS,TGFBR2,VIM	71 (10)
MAFG		transcription regulator				0.0292	GCLC,TXNRD1
Tardbp		transcription regulator				0.0318	VPS4B
SOX6		transcription regulator				0.00235	CDKN1A,CTNNB1,MYL9
CD44		other		1.925		0.0077	AAK1,CDKN1A,ECM1,ITGAV,JUN,PPBP,VIM	125 (24)
TRIM28		transcription regulator				0.0327	ATF7IP,FOXO3,PMAIP1
PLK1		kinase				0.000214	CDKN1A,CTNNB1,IER3,MDM2,VIM	131 (22)
F3		transmembrane receptor		0.378	bias	9.15e-06	EGR1,FOS,GJA1,ITGA2,MDK,SERPINE1,TGFBR2	111 (21)
RAB2A		enzyme				0.000882	FABP4,FABP5,PLIN2
AGER		transmembrane receptor		0.138		0.000193	CDKN1A,CTNNB1,CXCL2,CXCL3,EGR1,SERPINE1	118 (22)
CHEK2		kinase				0.0156	CDKN1A,MDM2
AMBP		transporter				0.00487	CXCL2,CXCL3	100 (12)
BLNK		other				0.0124	JUN,MDM2
TGFA		growth factor		1.31		2.8e-06	CDKN1A,CTNNB1,CXCL2,FOS,GJB2,JUNB,SERPINE1,VIM	144 (26)
TOPORS		enzyme				0.000677	CDKN1A,MDM2	93 (13)
ADCYAP1		other		0.313		5.8e-05	CXCL2,CXCL3,EGR1,FOS,ID3,IER3,IRF1,RPSA,SPARC,TMSB10/TMSB4X,TXNRD1	130 (20)
ATG16L1		enzyme				0.0124	CXCL2,SQSTM1
SALL2		transcription regulator				0.0213	CDKN1A
NR1H2		ligand-dependent nuclear receptor				0.0266	APOE,C3,CXCL2,DDX60
BGN		other				0.0409	CXCL3,SERPINE1
LAMB1		other				0.000677	ITGB1,JAG1
DICER1		enzyme		0.453		1.74e-06	CDKN1A,EGR1,FOS,ID3,ITGA2,ITGAV,ITGB1,JUN,MT-ND5,SEMA3C,SERPINB2,SERPINE1,SPARC,TGFBR2,VIM	152 (24)
STRN		other				0.00307	SCNN1A,VIM
GDF9		growth factor				0.00779	ID1,ID3,ITGAV	29 (7)
PDE3A		enzyme				0.00232	CDKN1A,DUSP1	115 (17)
NCOA1		transcription regulator		-0.368		4e-05	C3,CDKN1A,EGR1,FABP4,FOS,GJB2,JUNB,LPIN1,SERPINE1	139 (22)
STAT2		transcription regulator				0.0266	IFI27,IFI6,IRF1
MRAS		enzyme				0.00591	CTNNB1,VIM	132 (20)
NOTCH3		transcription regulator				0.0266	CDKN1A,ID1,SPARC
GJA1	0.72	transporter		0.975		0.000715	CDKN1A,GJA1,GJB2,VIM	145 (24)
CSF2RA		transmembrane receptor				0.000322	FOS,JUN,JUNB	125 (22)
JUN	0.295	transcription regulator		1.456		8.97e-17	APOE,C3,CALM1 (includes others),CDKN1A,CXCL1,CXCL3,DUSP1,EZR,FABP4,FOS,FOXO3,GCLC,GJA1,HLA-B,IGFBP2,IGFBP3,IGFBP7,ITGAV,ITGB1,ITGB8,JUN,JUNB,MDM2,NUPR1,PRDX1,RASA1,SAA1,SERPINB2,SERPINE1,SNCG,SPARC,SPRR2A,VIM	157 (24)
MACROH2A1		other		-0.378		2.87e-05	ALDH1A3,CDKN1A,EGR1,ID1,SERPINB2,SERPINE1,SPARC	49 (7)
CREB1		transcription regulator		1.426		0.000177	APOE,CDKN1A,CXCL2,DUSP1,ECM1,EGR1,FOS,FOXO3,ID1,IER3,JUN,JUNB,NDUFA4,SERINC2,SQSTM1,UPP1,VIM	120 (19)
UCN		other				0.0271	CXCL3,FOS
IRAK4		kinase				2.44e-05	CXCL2,CXCL3,EGR1,FOS,IFNGR1,IRF1,JUN	99 (15)
BTRC		enzyme				0.0314	CDKN1A,CTNNB1
SREBF1		transcription regulator		-1.385		2.1e-06	CDKN1A,FABP4,FABP5,HSPA1A/HSPA1B,LPIN1,MDK,MT-ATP8,MT-ND1,MT-ND2,MT-ND4L,MT-ND5,NUPR1,RPS24,SERPINE1	130 (16)
CD274		enzyme				0.038	ATG9B,CXCL2,IDO1
MED16		transcription regulator				0.00826	TGFBR2,VIM
BMP4		growth factor		1.434		0.000272	CDKN1A,GJA1,ID1,ID3,JUN,JUNB,MXD1,NUPR1,SERPINE1,SPARC	134 (21)
HBP1		transcription regulator				0.014	CDKN1A,PDK4
BAZ1A		other				0.0213	IGFBP3
S100A9		other		1.706		0.0108	ALDH1A1,C3,CTNNB1,CXCL3,GJB2,GPRC5A
ARHGAP1		other				0.0318	CDKN1A
SFRP4		transmembrane receptor				0.0409	CTNNB1,VIM
TWIST2		transcription regulator				0.0156	CDKN1A,CTNNB1,VIM
YWHAZ		enzyme				0.00399	CTNNB1,CXCL2,TSC22D3
MBD2		transcription regulator				0.000713	APOE,CDKN1A,COX6C,NUPR1,PAK2
NPVF		other				0.0107	FOS
POMC		other		1.275		0.000109	DUSP1,FOS,GAPDH,GCLC,GNAQ,JUN,JUNB	143 (22)
ARNT		transcription regulator		0.849		0.000438	ATG9B,CDCP1,GAPDH,ITGAV,SERPINE1,TSC22D3,TUBA4A,VIM	98 (7)
KRT14	0.582	other				2.01e-10	CXCL1,GJA1,GJB2,KLK10,KLK5,KLK7,KLK8,KRT17,KRT5
CALCR		G-protein coupled receptor				0.000677	CDKN1A,FOS	107 (18)
CEBPB		transcription regulator		0.099		2.76e-09	ALDH1A1,C3,CDKN1A,CTNNB1,CTSC,CXCL2,CXCL3,FABP4,FOS,FOXO3,FTL,HSP90AA1,ID1,IER3,IGFBP3,JUN,NUPR1,PDK4,PLA2G2A,PRSS8,SAA1,SAA2,SERPINB2,SERPINE1,UPP1,VIM	139 (22)
UBE3A		enzyme				0.00235	CDKN1A,MDM2,SERPINE1	74 (11)
PARP1		enzyme		0.836		0.000736	CDKN1A,CXCL1,CXCL3,FOS,JUN,MDM2,TMOD3	104 (14)
ZNF106		other				0.0117	C3,TMEM106B,TNFRSF12A
MIR5590		microRNA				0.0213	VIM
FBN1		other				0.0271	SERPINE1,TGFBR2
RBM5-AS1		other				0.000504	ALDH1A1,CTNNB1,JUN	80 (7)
HDAC3		transcription regulator				0.000697	CDKN1A,CXCL2,FOS,PLIN2,SERPINE1,VIM	133 (21)
miR-5186 (miRNAs w/seed GAGAUUG)		mature microRNA				0.0314	CTSC,FAM107B,MT-ND5
miR-5586-5p (miRNAs w/seed AUCCAGC)		mature microRNA		-0.447	bias	0.0072	EIF2AK2,FOS,MYL12B,RASA1,S100A14
miR-5684 (miRNAs w/seed ACUCUAG)		mature microRNA				0.0132	MTRNR2L8,PPBP,TMSB10/TMSB4X
miR-5571-5p (miRNAs w/seed AAUUCUC)		mature microRNA				0.0486	ITGAV,MACC1
miR-5584-3p (miRNAs w/seed AGUUCUU)		mature microRNA		-1	bias	0.0025	CXCL1,CXCL2,MT-ND4L,TMSB10/TMSB4X
miR-548as-3p (miRNAs w/seed AAAACCC)		mature microRNA				0.0183	CXCL3,H2AW,RPS2
miR-5695 (miRNAs w/seed CUCCAAG)		mature microRNA		-0.447	bias	0.00285	APOL6,H2AC6,ID3,NDUFA4,SSR2
miR-3184-3p (miRNAs w/seed AAGUCUC)		mature microRNA				0.029	EGR1,FAM107B,TMEM54
miR-766-5p (and other miRNAs w/seed GGAGGAA)		mature microRNA		0.707	bias	0.0332	CALM1 (includes others),GNAQ,HILPDA,IER3,PRDX5,SPARC,TTC9,VPS4B
MTA2		transcription regulator				0.00294	CDKN1A,JUN,MDM2
PLCE1		enzyme				0.00957	CXCL2,CXCL3	81 (11)
IL1R2		transmembrane receptor				0.00704	CXCL2,CXCL3	79 (13)
USP7		peptidase				0.00399	CDKN1A,MDM2,PLIN2	85 (14)
NKX2-1		transcription regulator				0.00415	AGR2,CTNNB1,IER3,SCGB1A1,SERPINE1,SLC34A2,SLC6A14	11 (2)
FBXW7		enzyme		-0.816		0.000193	FABP4,HSPH1,JUN,MT-ND1,MT-ND4L,SERPINE1	68 (7)
ADIPOQ		other		-0.396		0.00171	CDKN1A,CXCL1,CXCL2,CXCL3,DUSP1,EGR1,FABP4,FOS,PRDX5	114 (18)
KCNQ1		ion channel				0.0318	SCNN1A
SYNM		other				0.0422	CDKN1A
ID3	0.339	transcription regulator		0.391		0.0207	CDKN1A,CXCL1,DUSP1,FOXO3,ID3,IFNGR1
PTH1R		G-protein coupled receptor				0.046	DUSP1,GALNT3
DRD1		G-protein coupled receptor				0.000249	EGR1,FOS,JUNB	132 (22)
ENT		group				0.00167	CDKN1A,RPL3
POU5F1		transcription regulator		0.941		0.000118	CDKN1A,CTNNB1,CTSV,CXCL3,DUSP1,ID3,KRT14,KRT17,NR2F2,PMAIP1,PPL,SH3GLB1,TXNRD1,VIM	124 (12)
FRMD6		other				0.00487	CDKN1A,IGFBP3
TSC2		other		0		0.0314	CDKN1A,CTNNB1,EGR1,FOS,PDK4
MED1		transcription regulator		-0.842		0.0294	CDKN1A,FABP4,HILPDA,IGFBP3,MDM2,PDK4
ZBTB5		transcription regulator				0.0107	CDKN1A
ANXA2		other		1.067		0.000464	CDKN1A,IGFBP3,JUN,MDM2	126 (21)
EEF1G		translation regulator				0.0107	VIM
TLE1		transcription regulator				8.54e-06	DUSP1,EGR1,FOS,NUPR1	89 (7)
THRB		ligand-dependent nuclear receptor		0.113		4.54e-07	CTNNB1,CXCL2,CXCL3,FABP4,FOS,H2AC6,H2BC4,ID1,IGFBP2,IGFBP3,JUN,MACC1,PDK4,PLA2G2A,SERPINE1	137 (22)
EIF2S1		translation regulator				0.0212	EIF2AK2,GCLC,NUPR1
KLF10		transcription regulator				0.021	CDKN1A,SERPINE1
MAFF		transcription regulator				0.00957	GCLC,TXNRD1
ZEB1		transcription regulator		0.485		0.00344	ALDH1A1,CTNNB1,RBM47,SERPINE1,VIM	13 (3)
BCYRN1		other				0.00619	MT-ND2,MT1X,RPL18A
YBX1		transcription regulator		1.698		0.00145	CDKN1A,CXCL2,FOS,ID1,IGFBP3,PMAIP1	121 (23)
DHX8		enzyme				0.0107	CDKN1A
PLAUR		transmembrane receptor		-0.27		0.000117	CXCL3,ITGB1,JUN,JUNB,VIM	104 (22)
BORCS8-MEF2B		transcription regulator				0.0107	JUN
STAT6		transcription regulator		0.525		1.3e-05	APOE,CDKN1A,CXCL2,CXCL3,EGR1,EIF2AK2,FABP4,IDO1,IRF1,JAG1,LMO7,PDK4,RNF213,SERPINE1,SQSTM1,UBL3,VIM	107 (21)
PPARGC1B		transcription regulator		-1.231		0.00106	C3,GRB7,MT-ND1,MT-ND2,PDK4
CBX5		transcription regulator				0.0492	AGR2,C15orf48,CDKN1A,MUC20
CLDN7		other		0		8.67e-07	APOE,C3,HLA-B,IFI6,IGFBP7,MT1X,PRSS8,RPL29,RPS7,SCGB1A1
PPARA		ligand-dependent nuclear receptor		-0.894		0.000208	APOE,C3,CDKN1A,FABP4,FABP5,FOS,HILPDA,IGFBP2,IGFBP3,MGLL,PDK4,PLA2G2A,PLIN2,SAA1,SERINC2	100 (16)
HCRT		other				0.00487	EGR1,FOS	133 (24)
HAS3		enzyme				0.0422	CDKN1A
MAPK12		kinase		1.114		8.1e-05	FOS,ITGB8,JUN,PRDX1	99 (16)
STK38L		kinase				0.0213	ITGB1
HEIH		other		1.944	bias	0.000366	DUSP1,FOS,JUN,VIM	101 (11)
ETV5		transcription regulator		-0.816		9.62e-05	ALCAM,CTNNB1,GALNT3,ITGB1,LMO7,S100A14,SLC34A2
ETV1		transcription regulator		-0.6		1.56e-05	ACSL3,ITGAV,TGFBR2,TMPRSS2,VIM
CX3CR1		G-protein coupled receptor		0.816		0.012	CTNNB1,CXCL3,EGR1,EMP1,FOS,GJA1
TOP3A		enzyme				0.0422	CDKN1A
CDKN2A		transcription regulator		-0.15		9.18e-05	C3,CDKN1A,DUSP1,EGR1,FOS,GPRC5A,ID1,ITGAV,JUN,MDM2,PMAIP1,SERPINE1,VIM	129 (21)
FOXO4		transcription regulator		-0.152		0.000245	CDKN1A,FABP4,FABP5,IER3,IGFBP7,JAG1,SERPINE1	101 (17)
Ighe		other				0.0318	CXCL3
BCL2L1		other				0.0327	CXCL1,CXCL3,ECM1
BSG		transporter				0.0174	CXCL3,SERPINE1,VIM
KLF16		transcription regulator				0.0422	CDKN1A
TIAM1		other				0.0422	JUN
SOCS1		other		0.482		0.000871	CDKN1A,CXCL2,DUSP1,FOS,IFI27,IRF1,JUN	127 (20)
PLAU		peptidase		1.331		1.22e-05	CXCL3,GJA1,IGFBP2,ITGAV,MDM2,SERPINE1,VIM	123 (20)
ZEB2		transcription regulator		1.974		0.0068	CDKN1A,CTNNB1,PLCG2,VIM	112 (13)
ATM		kinase		-0.269		1.46e-05	CDKN1A,DUSP1,HSP90AA1,IRF1,JUN,LPIN1,SERPINE1	122 (23)
PLCB1		enzyme				0.00957	GAPDH,VIM
IRS2		enzyme				0.0117	EGR1,FABP4,FOS
HDAC7		transcription regulator		0.739		6.68e-05	ALCAM,CDKN1A,CTNNB1,SCNN1A	11 (2)
ATP2B2		transporter				0.0124	C15orf48,CDKN1A,NUPR1
ALOX15		enzyme		1.154		0.00079	CTNNB1,CXCL2,ID3,JUN	116 (22)
ANGPT1		growth factor				0.00136	ALCAM,DUSP1,ITGB1,JAG1	67 (12)
RB1CC1		other				0.000249	ALDH1A3,CDKN1A,SERPINE1	90 (9)
HEXIM1		transcription regulator				0.0292	CDKN1A,VIM
FRAT2		other				0.0107	CTNNB1
CYP11B1		enzyme				0.0107	SCNN1A
SCNN1B		ion channel				0.00591	AGR2,SCNN1A
HAVCR2		other				0.0486	CDKN1A,PRDX5
PKM		kinase		0.068		0.0127	EGR1,GAPDH,ITGB1,PDK4
H2AB3 (includes others)		other		-1	bias	0.00217	CDKN1A,FOS,SAA1,SAA2	68 (7)
GH1		growth factor		1.822		6.9e-07	CTNNB1,EGR1,FOS,ID3,IGFBP3,JUN,JUNB,PRDX1,RPL6,VIM	124 (25)
CXCL12		cytokine		1.501		2.73e-06	CTNNB1,EGR1,FOS,HLA-B,ID1,IFI27,IGFBP7,ITGB1,JUN,JUNB,SAA2,VIM	130 (22)
CHADL		other				0.0384	CDKN1A,IGFBP3
APP		other		1.236		5.12e-12	APOE,C3,CALML3,CAST,CDKN1A,CLIC1,CTNNB1,CTSV,CXCL1,CXCL2,CXCL3,EGR1,FOS,FOXO3,GAPDH,H2BC5,HSP90AA1,HSPA1A/HSPA1B,IDO1,IGFBP2,IRF1,ITGA2,JUN,JUNB,MDK,MT-ND1,MT-ND2,MT-ND5,PARP14,PMAIP1,PRDX5,RNF213,SERPINE1,SQSTM1,TGFBR2,TUBA1A,TUBA1C,TUBA4A	120 (15)
NRG1		growth factor		1.332		2.87e-07	CDKN1A,DUSP1,EGR1,FABP5,FOS,GRB7,ID1,IER3,ITGAV,JUN,JUNB,MGLL,SERPINE1,VIM,ZFP36L2	124 (21)
IL22		cytokine		1.259		2.61e-05	C3,CALML3,CXCL1,CXCL2,CXCL3,HLA-B,KRT17,PRDX5,SAA1	130 (21)
CR1L		transmembrane receptor				0.0486	C3,SERPINE1
MAGEA4		other				0.0213	CDKN1A
ZNRD1ASP		other				0.0422	HSP90AA1
FALEC		other				0.00307	CDKN1A,ECM1
VEGFB		growth factor		0.18		0.00306	PDK4,PRDX1,PRDX5,TXNRD1
ADORA2A		G-protein coupled receptor		-1.091		0.00392	CXCL2,DUSP1,FOS,GAPDH,SPARC,TSC22D3	123 (22)
CSF2		cytokine		1.287		2.12e-05	C3,CDKN1A,CTSC,CXCL1,CXCL2,CXCL3,EGR1,FOS,HILPDA,HSPH1,ID3,IDO1,IER3,JUN,JUNB,MDM2,SQSTM1,UPP1	119 (18)
FABP4	1.797	transporter				0.036	FABP4,FABP5
PDGFRA		kinase				0.0156	CDKN1A,FOS
POLDIP3		other				0.0213	CDKN1A
COL5A1		other		-1.067		0.00058	APOE,CTSC,ITGAV,ITGB1	54 (7)
AXIN2		other				0.0318	CTNNB1
FOXC1		transcription regulator		0.535		4.99e-11	ECM1,FOS,HLA-B,IFI27,IFI6,IFNGR1,IGFBP3,IRF1,KLK5,KLK8,MUC16,SERPINE1,SPINK6,SPRR2A
FGFR3		kinase				0.00837	CDKN1A,FOS,SPARC	91 (20)
GNB2		enzyme				4.48e-05	CDKN1A,CXCL3,DUSP1,IER3,TSC22D3	57 (7)
PKD1		ion channel		-1.314		0.0261	ALDH1A1,CDKN1A,CTNNB1,CXCL2,HDAC9,PRDX5
ELK4		transcription regulator				8.1e-05	EGR1,FOS,JUNB,PPBP	94 (12)
PHLDA1		other				0.0422	ITGA2
CD40LG		cytokine		0.781		4.13e-10	ALCAM,CAST,CDKN1A,CTSC,CXCL1,CXCL2,DAPP1,DUSP1,EGR1,EIF2AK2,FOS,HSP90AA1,HSPA1A/HSPA1B,ID3,IDO1,IFI6,IRF1,JUN,JUNB,PMAIP1,RASA1,SERPINE1	148 (23)
AURKB		kinase				0.0192	CDKN1A,IER3
LIPE		enzyme		1.154		3.08e-05	ALDH1A1,EGR1,FABP4,FOS,GAPDH,GJA1,HSPA1A/HSPA1B,PDK4,PLIN2	112 (19)
LGALS7/LGALS7B	0.528	other				0.00591	EGR1,SERPINE1	104 (12)
SUB1		transcription regulator				0.0384	FOS,MDM2
MAPK9		kinase		0.216		3.32e-06	CDKN1A,EGR1,FOS,GAPDH,IGFBP2,JUN,JUNB,LMO7,PARP14,PLIN2,RPSA	131 (23)
IL17A		cytokine		1.988		7.1e-06	C15orf48,C3,CXCL1,CXCL2,CXCL3,FOS,IRF1,JAG1,JUN,KRT17,MT1X,SERPINE1,TGFBR2,VIM	131 (21)
IL2		cytokine		-0.151		2.15e-08	ACSL3,C3,CDKN1A,CTSC,CXCL3,DSG2,EMP1,FOS,FOXO3,GAPDH,GNAQ,HSPA1A/HSPA1B,IDO1,IER3,IFI6,IFNGR1,IRF1,ITGA2,ITGB1,ITGB8,JUN,KLK8,PMAIP1,SERPINE1,TNFRSF12A,UPP1,VIM	147 (23)
CLOCK		transcription regulator		0		0.002	GCC2,GJA1,HSPH1,ID1,JUNB,LGALS7/LGALS7B,LPIN1,NEBL,UBL3
VAV1		transcription regulator				0.0434	FOS,JUN
NFIX		transcription regulator				0.0337	FABP4,SERPINE1
BCAR1		enzyme				0.00826	CDKN1A,EGR1	136 (22)
XIAP		enzyme		1.119		0.000186	CDKN1A,CXCL1,SERPINE1,SQSTM1	117 (22)
TNF		cytokine		-0.379		2.23e-19	AAK1,ACSL3,ALCAM,ALDH1A3,APOE,C15orf48,C3,CDKN1A,CTNNB1,CTSC,CXCL1,CXCL2,CXCL3,DUSP1,EGR1,EHF,EIF2AK2,EMP1,FABP4,FABP5,FOS,GCLC,GJA1,HDAC9,HLA-B,HSPA1A/HSPA1B,ID1,ID3,IDO1,IER3,IFI27,IFI6,IFNGR1,IGFBP2,IGFBP3,IRF1,ITGA2,ITGAV,ITGB1,ITGB8,JAG1,JUN,JUNB,KRT5,MT1X,MUC20,PAK2,PARP14,PIGR,PLA2G2A,PLIN2,PMAIP1,RPS3,RPSA,SAA1,SAMD9,SCGB1A1,SCNN1A,SEMA3C,SERPINB2,SERPINE1,SNCG,SPARC,SQSTM1,TGFBR2,TRIM56,…	136 (22)
SCN1B		ion channel				0.0318	FOS
SUPT16H		transcription regulator				0.0072	CDKN1A,EGR1,H2AC6,HSPA1A/HSPA1B,IGFBP7
MET		kinase		0.895		2.33e-06	CDKN1A,CTNNB1,CTSV,CXCL1,FOS,GCLC,ITGB1,JUN,MDM2,VIM	125 (23)
CDH1		other		-0.874		0.000308	CTNNB1,IFI27,IGFBP3,JUN,MUC16,VIM	147 (27)
DDB2		other				0.00704	CDKN1A,EIF2AK2	84 (7)
KRAS		enzyme		0.944		2.05e-15	CDKN1A,CTNNB1,DUSP1,EGR1,EIF2AK2,FOS,GALNT3,GAPDH,GCLC,GJA1,H2AC6,H2BC4,ID1,IDO1,IER3,IFI6,IGFBP2,IRF1,JUN,JUNB,LMO7,MACC1,MDM2,MT-ND1,MUC16,MUC20,PMAIP1,RPSA,S100A14,SERPINB2,SERPINE1,SLC34A2,SLC6A14,SPARC,SQSTM1,TGFBR2,TNFRSF12A,TUBA4A,UPP1,VIM	152 (22)
GCLC	-0.31	enzyme				4.83e-06	FOS,JUN,JUNB	63 (7)
GLI2		transcription regulator		1.342		6e-06	CDKN1A,CXCL2,CXCL3,ITGB1,JAG1,JUNB,KRT17,SPRR2A,VIM	80 (10)
MAGED1		transcription regulator				0.00167	CDKN1A,JUN	93 (17)
IGFBP1		other		0.283		2.12e-05	IGFBP3,ITGA2,ITGAV,ITGB1	52 (7)
CAV1		transmembrane receptor		1.391		7.03e-06	CDKN1A,CTNNB1,EGR1,FOS,ID1,IDO1,MDM2,RPS9,SERPINE1,VIM	152 (22)
LUM		other				0.00487	CDKN1A,CXCL2
BOP1		other				0.0422	CDKN1A
TRIB3		kinase		0		0.00058	FABP4,ID1,PMAIP1,SQSTM1	31 (5)
ADRB3		G-protein coupled receptor		1.091		8.1e-05	EGR1,FOS,JUN,JUNB	105 (21)
LIMS2		other				0.00167	GJA1,ITGB1
CST7		other				0.0213	SQSTM1
PPARGC1A		transcription regulator		-1.54		2.08e-06	C3,CALM1 (includes others),CDKN1A,COX6C,CTSC,FABP4,FOS,IGFBP3,IGFBP7,ITGB1,LPIN1,MT-ND1,PDK4,PLIN2,PMAIP1,PRDX5,SEMA3C,TNFRSF12A	140 (22)
NR4A2		ligand-dependent nuclear receptor		0.927		0.0192	CTNNB1,FABP4,JUN,TSC22D3
MBD3		other				0.0117	APOE,COX6C,CTNNB1,MDM2
SAFB2		other				0.0271	FOS,JUN
GAL		other				0.014	CDKN1A,FOS
EGR2		transcription regulator		0.314		0.000372	CAST,CDKN1A,EGR1,EIF5B,FOS,ID3,JUN,PIP	121 (23)
AATF		transcription regulator				0.00167	CDKN1A,JUN	86 (7)
IL36G		cytokine				0.0314	CXCL1,CXCL2
IL6R		transmembrane receptor				0.000395	CDKN1A,CXCL2,CXCL3,IRF1,SAA1,TGFBR2	103 (23)
KLF4		transcription regulator		0.273		1.2e-07	ALCAM,ALDH1A1,CDKN1A,CTNNB1,CXCL3,DUSP1,GJB2,ID3,KRT14,KRT17,PPL,RPTN,S100A14,SERPINB2,SERPINE1,TXNRD1,VIM	124 (23)
NCOA3		transcription regulator		0		0.00377	CDKN1A,GJB2,IGFBP3,IRF1,PLIN2	110 (18)
DUSP1	0.322	phosphatase		-1.297		8.71e-12	APOL6,CXCL1,CXCL2,CXCL3,DDX60,DUSP1,EIF2AK2,GJB2,IER3,IRF1,JUN,MGLL,MXD1,PLIN2,SERPINB2,SERPINE1	130 (23)
PIAS4		transcription regulator		0		3.74e-07	CXCL2,IRF1,ITGB8,PDK4,SERPINE1	71 (8)
HFE		transmembrane receptor		0.128		0.00197	DUSP1,EGR1,HSP90AA1,HSPH1,LPIN1,SAA1
RACK1		enzyme		1.686		0.000284	CDKN1A,DDX60,FOS,MDM2	132 (26)
TGM2		enzyme		-1.667		0.000854	C3,DDX60,GJA1,HLA-B,ID1,IFI6,PARP14,RNF213,SERPINB2	66 (7)
MAP2K2		kinase				0.036	CDKN1A,FOS
PTBP3		other				0.00392	CTNNB1,VIM
WNT4		cytokine		1.964		0.00087	CTNNB1,GJA1,ID1,PLIN2	80 (7)
TNFAIP2		other				0.0124	IRF1,VIM
PPP1R13L		transcription regulator		0.447		1.85e-06	CDKN1A,CTNNB1,GJA1,ITGAV,ITGB1	73 (11)
FOXM1		transcription regulator		0.671		4e-05	CDKN1A,CTNNB1,FOS,ITGAV,ITGB1,JUN,SQSTM1,TGFBR2,VIM	128 (22)
GHR		transmembrane receptor				0.029	CDKN1A,IGFBP2,IGFBP3
RPS6KA4		kinase		1.992		8.54e-06	DUSP1,FOS,JUN,JUNB	134 (26)
NOD2		other				0.0468	CXCL2,CXCL3,IER3
HDAC6		transcription regulator		1.98		0.0016	JUN,JUNB,SERPINE1,VIM	139 (23)
ULK2		kinase				0.0213	SQSTM1
SOX1		transcription regulator				0.0438	CTNNB1,DUSP1,TXNRD1
ATF6		transcription regulator				0.0314	FOS,PLIN2,SPARC
TGFB1I1		transcription regulator		-1.82		0.000116	CDKN1A,FOS,ID1,SERPINE1	114 (18)
NR1I3		ligand-dependent nuclear receptor		-1.387		0.00115	ALDH1A1,CDKN1A,FAM107B,MDM2,TMPRSS2,TUBA4A
FANCD2		other				0.014	CDKN1A,TXNRD1
EFEMP1		enzyme				0.00307	SERPINE1,VIM
TSPYL2		other				0.0213	CDKN1A
USP2		peptidase				0.000249	CDKN1A,FABP4,SERPINE1	67 (7)
BCL2		transporter		0.182		0.000176	CDKN1A,CXCL1,FOS,GCLC,ITGB1,MDM2,SQSTM1	124 (17)
ERN1		kinase				0.00103	CXCL2,JUN,PLIN2,SERPINB2,SPARC,TCN1,TMPRSS2
ZBTB7A	-0.285	transcription regulator				0.0057	CDKN1A,FOS,MDM2	128 (22)
PML		transcription regulator		0.04		1.88e-06	APOE,CDKN1A,CXCL1,DDX60,FTL,IFI27,PDK4,PRDX1,SQSTM1,TXNRD1,VIM	116 (19)
ARRB2		other		-1.192		3.46e-06	CTNNB1,CXCL2,CXCL3,EGR1,JUNB,SERPINE1	116 (21)
S100A8		other		0.896		0.00368	ALDH1A1,CTNNB1,CXCL2,CXCL3,GJB2,GPRC5A,IDO1	139 (21)
PEBP4		other				0.0422	CDKN1A
RPS6KB1		kinase				0.011	CDKN1A,EIF1AX,SERPINE1
PTX3		other				0.00438	CXCL2,FOS,JUN	112 (17)
ADRA1B		G-protein coupled receptor				7.56e-07	CDKN1A,CTSV,DUSP1,EGR1,FABP5,FOS,JUN	110 (22)
MAPK10		kinase				0.0124	FOS,JUN
MAP2K5		kinase				0.0183	FOS,ID1,JUN
AKR1B1		enzyme				0.0156	CDKN1A,FABP4
INS		other		1.309		1.28e-05	CDKN1A,DUSP1,EGR1,FOS,IER3,IGFBP2,IGFBP3,JUN,JUNB,PLIN2	127 (24)
BCL6		transcription regulator		-0.896		0.00119	ALCAM,CDKN1A,CXCL3,HDAC9,IRF1,JUNB,LPIN1,PLA2G2A,SERPINE1	124 (19)
TP73		transcription regulator		-1.304		1.23e-09	C3,CDKN1A,CTNNB1,CXCL1,CXCL2,CXCL3,ECM1,EGR1,FOXO3,HSPA1A/HSPA1B,IER3,IGFBP3,JAG1,MDK,MDM2,NUPR1,PMAIP1,PPL,S100A2,SERPINE1,TNFRSF12A,UBL3	121 (22)
GNA12		enzyme		-0.128		2.25e-05	EZR,FOS,GCLC,PAK2,TXNRD1,VIM,WASL	122 (12)
SLC29A1		transporter		-1.342		1.4e-06	CDKN1A,ITGB1,MDM2,RPL10A,RPL3
GPS2		transcription regulator				0.0367	CDKN1A,CXCL1,CXCL2
VSX2		transcription regulator				0.0422	PPBP
LDLR		transporter				0.00032	ALCAM,APOE,CDKN1A,CTSC,DUSP1,EGR1,FABP5,GAPDH,GJA1,IER3	146 (23)
SOST		other				0.0067	CTNNB1,FABP4,PLIN2	92 (11)
CXADR		transmembrane receptor				0.00112	CXCL1,CXCL3	68 (7)
ADRA1A		G-protein coupled receptor				1.92e-05	CTSV,DUSP1,EGR1,FABP5,FOS,JUN	134 (27)
MAOA		enzyme				0.0057	ALDH1A1,IGFBP3,VIM	119 (9)
DNMT3A		enzyme		-0.816		0.0177	CXCL1,CXCL2,CXCL3,IRF1,ITGAV,MYL9
SOCS6		other				0.021	CXCL2,CXCL3
ITGA2	-0.317	transmembrane receptor				0.023	ITGA2,ITGB1
DHX9		enzyme				0.021	APOE,TGFBR2
STIM1		ion channel				0.0174	GCLC,JUNB,PRDX1
KCNE3		ion channel				0.0367	FABP5,HEPHL1,HSPA1A/HSPA1B
ADRA1D		G-protein coupled receptor				1.2e-05	CTSV,DUSP1,EGR1,FABP5,FOS,JUN	123 (25)
ONECUT1		transcription regulator				0.00101	CXCL1,CXCL3,EHF,FABP5,HSPA1A/HSPA1B,HSPH1,ITGAV,PMAIP1,RPLP1,TAOK3
PEX2		other				0.0213	CDKN1A
SYK		kinase		1.177		0.0354	IRF1,PLCG2,TSC22D3,USP53
RAF1		kinase		0.867		2.99e-12	CDKN1A,CTNNB1,CXCL3,EGR1,EMP1,FOS,ID3,IER3,IGFBP3,ITGA2,ITGB1,JUN,MGLL,MXD1,RPS2,SCNN1A,SERPINB2,TUBA4A,ZFP36L2	109 (19)
VDR		transcription regulator		1		3.14e-05	AGR2,CDKN1A,EGR1,ID1,IER3,IGFBP3,JUN,KLK5,NUPR1,PLIN2,SLC34A2,TMPRSS2	149 (22)
PRKCQ		kinase				0.00723	CDKN1A,EZR,ITGB1	99 (15)
IFIH1		enzyme				0.00233	CXCL2,CXCL3,EGR1,IFI27	130 (20)
LTF		peptidase				0.00294	CDKN1A,CXCL3,MDM2	109 (16)
HNF4A		transcription regulator		-0.253		2.74e-05	AKR1C1/AKR1C2,ALCAM,ALDH1A1,APOE,C3,CDKN1A,CTNNB1,CXCL3,EGR1,FAM107B,GAPDH,GJB2,H2BC5,HLA-B,HSPH1,IFNGR1,JUN,JUNB,KRT14,KRT17,MDM2,MT1X,NDUFA4,NR2F2,PDK4,PKN2,PPL,PRDX5,RASA1,RIOK3,RPL18A,RPLP1,RPS18,SAA1,SAA2,SEMA3C,SERPINE1,SPATS2L,SPTSSA,SSR2,STK24,TAOK3,TXNRD1,WASL	127 (12)
PFKFB2		kinase				0.0107	PDK4
RXRA		ligand-dependent nuclear receptor		-1.204		2.67e-07	ACSL3,AKR1C1/AKR1C2,ALDH1A1,APOE,C3,CDKN1A,CXCL1,CXCL2,ECM1,FABP4,FABP5,FOS,FTL,GCLC,IER3,PLA2G2A	119 (19)
TAF12		transcription regulator				0.0422	IRF1
LAMA4		enzyme		0.579		0.000735	ARHGAP5,ITGAV,ITGB1,ITGB8,JAG1,TGFBR2
FOXO1		transcription regulator		0.027		1.95e-05	CDKN1A,CTSV,EGR1,FABP4,FABP5,FOS,IER3,IGFBP7,ITGAV,JAG1,JUN,JUNB,NDUFA4,PDK4,PMAIP1,SERPINB2,SERPINE1	132 (24)
P2RY2		G-protein coupled receptor		1.067		0.00016	CDKN1A,JUN,SCNN1A,SERPINE1	134 (25)
FTMT		enzyme				0.0318	FTL
STK16		kinase				0.0318	SERPINE1
CLCA2		ion channel				0.00704	CDKN1A,VIM
HSD17B4		enzyme				0.0292	MGLL,PDK4
AHNAK		other				0.0422	CDKN1A
SP3		transcription regulator		-0.393		9.61e-08	CDKN1A,DUSP1,EGR1,EIF2AK2,FOS,IGFBP3,ITGA2,ITGB8,JUN,SERPINE1,SPARC,TGFBR2,TXNRD1,VIM	136 (21)
SYVN1		transporter		-1.134		0.000985	ACSL3,CALM1 (includes others),DUSP1,GPRC5A,ITGAV,ITGB1,TMEM106B
THRA		ligand-dependent nuclear receptor		0.243		4e-05	CDKN1A,CTNNB1,CXCL2,CXCL3,FOS,IRF1,JUN,SERPINE1,SQSTM1	134 (24)
NTRK2		kinase				0.000221	CDKN1A,EGR1,FOS,JAG1,SERPINE1,VIM	122 (23)
ATF3		transcription regulator		-1.159		0.000736	CDKN1A,CTNNB1,CXCL1,ID1,JUN,MDM2,SERPINE1	132 (21)
FOXA2		transcription regulator				0.0169	AGR2,C3,FABP5,MYL9,SAA1,SCGB1A1,TMPRSS2
KIF3A		enzyme				0.023	CDKN1A,CTNNB1
SELPLG		other		0		0.00115	CDKN1A,CXCL2,FOS,IDO1	137 (23)
NASP		other				0.0422	CDKN1A
KLF3		transcription regulator		-0.632		0.000545	APOE,CTSC,CXCL2,CXCL3,FOS,GRB7,H2AC6,PDLIM1,TMOD3,TUBA1A,UBL3,VIM
PTPRE		phosphatase				0.00957	CXCL2,CXCL3	64 (7)
RAC1		enzyme		1.067		0.00181	CTNNB1,DUSP1,FOS,ITGB1,JUN,KRT14	100 (19)
ERBB4		kinase		-0.128		0.000419	CDKN1A,CTNNB1,DUSP1,EGR1,GJA1,JUN	128 (22)
SIPA1		other				0.0318	ITGB1
NFYA		transcription regulator		0.707		4.78e-06	CDKN1A,EGR1,IRF1,JUN,JUNB,LPIN1,PMAIP1,TGFBR2	144 (20)
TICAM1		other		1.949	bias	0.00103	CXCL2,CXCL3,DUSP1,EGR1,IRF1,JAG1,SERPINE1	97 (16)
EID2		other				0.0318	CDKN1A
HSPA9		other		1.982		7.43e-05	CDKN1A,CTNNB1,KRT14,MDM2,VIM	97 (7)
SLC1A2		transporter				0.0107	FOS
HAT1		enzyme				0.0213	KRT14
CALR		transcription regulator				0.00187	CDKN1A,CXCL3,GJA1,SCNN1A	128 (23)
NRAS		enzyme		0.506		0.00871	CDKN1A,CTNNB1,CXCL2,EGR1,GJA1,ITGA2,PMAIP1	128 (24)
SPHK1		kinase		1.969		0.0025	CDKN1A,EGR1,JUN,SERPINE1	113 (24)
SMAD4		transcription regulator		0.611		3.43e-06	AGR2,CDKN1A,CTNNB1,CXCL2,CXCL3,FOS,GJA1,ID1,IER3,ITGB1,JAG1,MDM2,SERPINE1,VIM	130 (19)
LPA		other				0.00307	SERPINB2,SERPINE1
ERBB3		kinase		0.784		0.00152	CDKN1A,DUSP1,EGR1,EZR,SERPINE1,SPARC	125 (24)
RAC2		enzyme				0.0183	DSG2,FOS,ITGB8
AXIN1		other				0.00161	CTNNB1,FOS,MDM2	151 (20)
C6		other				0.00591	CXCL2,CXCL3
P2RX4		ion channel				0.00487	CXCL2,CXCL3	114 (15)
TLL1		peptidase				0.0107	IGFBP3
ITGA6		transmembrane receptor				0.00104	CTNNB1,ITGA2,RPSA	88 (7)
OGG1		enzyme				0.0124	CXCL2,VIM
TCF3		transcription regulator		-0.689		0.00569	ALCAM,CDKN1A,CTSV,ID3,IRF1,JUN,KLK8,MUC16,NUPR1,PLCG2,RPS3A	69 (8)
JAG2		growth factor		-1		0.00079	C3,CXCL1,CXCL3,JAG1
AKT2		kinase				0.000425	CDKN1A,CTNNB1,GCLC,ITGB1,VIM	140 (22)
PTGIS		enzyme				0.0174	CXCL2,CXCL3
CTSB		peptidase				0.00438	CTSV,CXCL2,CXCL3	104 (10)
ARHGEF28		other				0.000114	FOS,GNAQ
CTCF		transcription regulator		-0.152		0.00421	CDKN1A,EGR1,MDK,TNFRSF12A,TUBA4A,ZBTB7A
KCNJ10		ion channel				0.0192	IGFBP2,TNFRSF12A
NRG2		growth factor				0.0327	EGR1,IER3,JUNB
NPAT		transcription regulator				0.00591	H2AC6,H2BC5	25 (4)
KIDINS220		transcription regulator				0.00112	EGR1,FOS	97 (13)
GPHB5		other				0.0107	FOS
FCGR2A		transmembrane receptor				0.0212	CXCL2,CXCL3,SERPINE1
miR-6131 (miRNAs w/seed GCUGGUC)		mature microRNA				0.0468	IGFBP2,IGFBP3,S100A2
ZNF410		transcription regulator				0.0213	SERPINB2
USP18		peptidase				0.0434	IFI6,IRF1
SOCS3		phosphatase		-1.067		0.00314	CDKN1A,EGR1,FOS,IRF1,JUN	110 (21)
SCN7A		ion channel				0.0107	FOS
RNF7		enzyme				0.0107	JUN
CCN5		growth factor		-0.987		9.09e-08	CTNNB1,FABP4,IGFBP7,JUN,SERPINE1,SPARC,TGFBR2,VIM	123 (19)
PGR		ligand-dependent nuclear receptor		-1.206		2.05e-07	ALDH1A3,CDKN1A,DDX60,EIF1AX,EIF5B,EZR,FOS,GPRC5A,ID1,IER3,IFI27,ITGB1,KRT5,PDLIM1,RAB27B,TSC22D3	143 (22)
PER3		other				0.0422	FABP4
CCT5		other				0.0213	CDKN1A
TBX5		transcription regulator		1.091		0.0108	CXCL2,GJA1,PLA2G2A,VIM
HDAC2		transcription regulator		1.121		0.03	CDKN1A,EGR1,ITGB8,MDM2,SQSTM1
S100A4		other		-0.192		9.34e-06	CDKN1A,CTNNB1,CXCL3,MDM2,SAA1,VIM	121 (18)
PTAFR		G-protein coupled receptor				0.0271	CXCL2,VIM
DNASE1L3		enzyme				0.0107	CDKN1A
SFTPD		other				0.023	CXCL2,CXCL3
E2F3		transcription regulator		-0.391		0.00326	AKR1C1/AKR1C2,CDKN1A,CXCL1,H2AW,ID3,MT1X,SERPINE1
ATF1		transcription regulator		0.313		8.37e-05	EGR1,FOS,HLA-B,JUN,TGFBR2	109 (12)
TP63		transcription regulator		1.075		1.1e-18	AGR2,ALDH1A3,CAST,CDKN1A,CTNNB1,CTSV,ECM1,EMP1,FOS,FOXO3,GAPDH,ID1,ID3,IER3,IGFBP2,IGFBP3,IGFBP7,ITGA2,ITGB1,ITGB8,JAG1,JUN,JUNB,KRT14,KRT17,KRT5,MDM2,PMAIP1,PPBP,S100A2,SERPINB2,SERPINE1,TGFBR2,UBE2H,VIM	129 (22)
SRC		kinase		1.132		1.02e-05	CDKN1A,CTNNB1,CTSV,DUSP1,FOS,GJA1,ID1,JUN,VIM	153 (26)
PSMC3IP		transcription regulator				0.00307	C3,FABP4
PTH		other		1.42		4.69e-07	CDKN1A,CTNNB1,CXCL2,DUSP1,FOS,GALNT3,GJA1,IGFBP3,ITGAV,JUN,NDRG2,PDK4	129 (22)
BRCA2		transcription regulator				0.00112	CDKN1A,SERPINE1
S1PR2		G-protein coupled receptor				0.0174	FOS,JUN
MAP2K7		kinase				0.000361	CDKN1A,GJA1,ITGB1,JUNB,LMO7	134 (22)
TERC		other				0.00619	CDKN1A,EGR1,NUPR1
BCL3		transcription regulator		-0.723		2.31e-08	AP1S1,CXCL2,CXCL3,EGR1,FOS,ID1,IRF1,JUN,PDK4	122 (19)
CARM1		transcription regulator				1.71e-07	C3,CDKN1A,CXCL3,FOS,FTL,GCLC,HSP90AA1	137 (22)
MARK2		kinase				0.00524	CXCL2,CXCL3,IRF1	71 (7)
HOXA3		transcription regulator		0		0.00187	DAPP1,ITGAV,ITGB1,NR2F2
SAT1		enzyme		0.371		1.19e-05	CDKN1A,GAPDH,IGFBP2,IGFBP3	96 (7)
STRAP		other				0.000341	JUN,SERPINE1
CSF1R		kinase				0.00115	CDKN1A,FOS,JUN,JUNB	109 (21)
NLRC4		other				0.00957	CXCL2,CXCL3	74 (7)
C3	0.553	peptidase		0.665		0.00211	APOE,C3,CXCL2,CXCL3,JUN	122 (17)
FGFR1		kinase		0.687		0.000148	CDKN1A,EIF1AX,EIF5B,FOS,JUN,SPARC,VIM	135 (25)
LMNA		other				0.00056	FABP4,GCLC,GJA1,GULP1,ID3,IRF1,JUN,NUFIP2,RESF1,ZNF426	118 (13)
ANGPT2		growth factor		0.243		0.00245	CDKN1A,HSP90AA1,HSPA1A/HSPA1B,SCNN1A,SERPINE1,TGFBR2,TNFRSF12A,VIM	141 (25)
IL1RN		cytokine		0.777		2.05e-07	CDKN1A,CXCL1,CXCL3,GJA1,HDAC9,IFI27,IFI6,IRF1,PMAIP1,SAMD9,SERPINE1	141 (21)
ARG1		enzyme				0.014	CDKN1A,SQSTM1
INSIG1		other		-0.822		2.66e-05	APOE,CXCL2,CXCL3,FABP4,FABP5,JUN,LPIN1,PLIN2	35 (3)
ACVRL1		kinase				0.0067	CDKN1A,ID1,SERPINE1	42 (7)
EZH2		transcription regulator		0.013		5.1e-05	C15orf48,C3,CDKN1A,CTNNB1,CXCL1,CXCL2,EGR1,EZR,FOXO3,ID1,IGFBP3,RPL10A,SAA1,SAA2,TMPRSS2	140 (24)
CYBB		enzyme				0.00779	CDKN1A,CXCL3,DUSP1	113 (20)
MAFK		transcription regulator				0.0271	GCLC,TXNRD1
CRH		cytokine				0.0394	FOS,JUNB,KRT14
CCNI		other				0.0107	CDKN1A
IL32		cytokine		1.477		0.000361	CTNNB1,CXCL1,CXCL3,EIF2AK2,VIM	129 (21)
USP4		peptidase				0.00704	ID1,ID3
EP300		transcription regulator		0.229		2.28e-06	CDKN1A,CXCL3,DUSP1,EGR1,FABP4,FOS,H2AW,HLA-B,ID1,ID3,JUN,KRT14,MDM2,PDK4,TGFBR2,TMPRSS2,TMPRSS4,ZFP36L2	135 (23)
MAP3K5		kinase				0.023	CDKN1A,JUN
NELFA		other				0.00392	CDKN1A,JUNB
BMP1		peptidase				0.0318	IGFBP3
NCOA2		transcription regulator		-1.129		1.99e-06	C3,CDKN1A,CTNNB1,EGR1,FABP4,IRF1,LPIN1,PLIN2,PRDX1,SQSTM1,TSC22D3	156 (22)
RARB		ligand-dependent nuclear receptor		-0.129		3.5e-06	CDKN1A,CXCL2,EGR1,EZR,ID1,ID3,IFI27,IGFBP3,ITGAV,JUN,SAA1	140 (21)
TAC1		other		1.228		0.0155	CXCL3,FOS,SERPINB2,SERPINE1
MITF		transcription regulator		-1.134		0.00216	ALCAM,AP1S1,APOE,CDKN1A,FOS,SEMA3C,SERPINE1,UBL3,UPP1
SNCA		enzyme		-0.785		0.000315	ALDH1A1,CTNNB1,DUSP1,EMP1,EZR,FABP4,GCLC,IDS,IRF1,LMO7,MDM2,SERPINE1,TSC22D3	131 (23)
TRAF6		enzyme		1.982		0.00787	CTNNB1,CXCL1,CXCL2,CXCL3	102 (16)
CD9		other				0.0314	ITGA2,ITGB1
F7		peptidase		1.471		7.43e-05	CXCL2,EGR1,FOS,JAG1,SERPINB2	125 (20)
HOXA9		transcription regulator				0.00016	ALDH1A1,JUN,JUNB,RPS3A,SERINC2,TACC1,TCN1,TSC22D3,VIM
IRF1	-0.332	transcription regulator		-1.828		6.33e-05	APOL6,CDKN1A,CXCL2,CXCL3,EIF2AK2,IDO1,IFI27,IFI6,IRF1,PIGR	107 (17)
FBXO32		enzyme		-0.492		0.00211	ALDH1A3,CXCL2,CXCL3,GCLC,SERPINB2
AHR		ligand-dependent nuclear receptor		-0.401		5e-07	CDKN1A,CTNNB1,CXCL2,DNAJB1,FABP4,FOS,HDAC9,HSP90AA1,HSPH1,IDO1,IRF1,JAG1,JUN,JUNB,SAA1,SERPINB2,SERPINE1,SPTSSA,TGFBR2,VIM	120 (20)
A4GALT		enzyme				0.0422	IRF1
CIDEB		other				0.0213	PLIN2
MAPK14		kinase		0.859		0.00644	DUSP1,FOS,GJA1,ITGB8,JUN,JUNB,PRDX1	109 (20)
PRB1/PRB2		other				0.0107	SERPINB2
DKK1		growth factor				0.0423	CDKN1A,CTNNB1,SPARC
DPP4		peptidase				0.0117	CTNNB1,CXCL2,FABP4
N4BP1		enzyme		1.195		4.4e-05	CXCL2,HLA-B,JUN,JUNB	133 (19)
DYNLL1		other				0.00167	CDKN1A,FOS	56 (7)
ANKS1A		other				0.0107	FOS
KCNIP3		transcription regulator				0.0438	FOS,IDO1,ITGA2
GIPC1		other				0.0422	SERPINE1
SDC2		other				0.00307	CDKN1A,TGFBR2
AGTR1		G-protein coupled receptor		1.091		0.00105	DUSP1,FOS,JUN,SERPINE1	144 (23)
FXYD1		ion channel				0.0107	CDKN1A
TRAF3IP2		enzyme				0.0438	CXCL2,CXCL3,TNFRSF12A
B4GALNT1		enzyme				0.00826	C3,FOS
FGF8		growth factor		0		0.0192	CTNNB1,MDK,NDRG2,SPARC
NME3		kinase				1.2e-05	ITGA2,ITGB1,VIM	52 (5)
PAX2		transcription regulator				0.0434	ALDH1A3,ITGAV
RANBP9		other				0.00487	FOS,JUN	77 (11)
SKI		transcription regulator				0.025	CDKN1A,SERPINE1
RNASEH1		enzyme				0.0422	RPS3
S100A1		other				0.0318	TUBA1A
RARG		ligand-dependent nuclear receptor				0.00344	DUSP1,EGR1,FOS,JUN,KRT5	131 (15)
PTPRJ		phosphatase		0.577	bias	0.00306	BBX,CXCL2,CXCL3,FOS	124 (16)
CCL22		cytokine				0.00112	CXCL2,CXCL3
HNRNPA2B1		other				0.0213	CTSV,GJA1,IDS,IGFBP2,SLC6A14
APOE	0.525	transporter		-0.785		0.000179	APOE,CTNNB1,CTSV,CXCL3,ECM1,EGR1,FABP5,FOS,HSPA1A/HSPA1B,JUN,PLIN2,RPL10A,SERPINE1	146 (23)
NKX3-1		transcription regulator				3.28e-05	CTNNB1,CTSV,FOS,FOXO3,IGFBP3,TMPRSS2	130 (22)
MAP2K6		kinase				0.00947	CDKN1A,JUN,PLA2G2A,PRDX1	73 (14)
MSC		transcription regulator				0.0314	DDX60,FABP4,IFI27
CHRM4		G-protein coupled receptor				0.000677	EGR1,ITGAV
GAD1		enzyme				0.0213	FOS
TRADD		other		1		0.000216	CXCL1,CXCL2,CXCL3,IRF1	112 (17)
STK11		kinase		-0.889		2.42e-05	ALCAM,CDKN1A,CTNNB1,CXCL1,CXCL2,CXCL3,GAPDH,HILPDA,ID1,JUNB,NDUFA4,SERPINE1,TXNRD1	123 (20)
E2F4		transcription regulator				0.0374	CALM1 (includes others),CDKN1A,H2AC6,ID3,PKN2,SERPINE1
NUMBL		other				0.00704	CDKN1A,SPARC
DLST		enzyme				0.0318	JUN
SND1		enzyme				2.93e-05	ADIRF,EMP1,ID1,JAG1,VIM
PRKAR2B		kinase				0.036	EGR1,FOS
CSNK2A2		kinase				0.00307	CTNNB1,FOXO3	6 (2)
NLRP12		other				0.0067	CXCL2,HLA-B,JUN	68 (7)
CD160		transmembrane receptor				0.00392	FOS,JUN
VANGL1		other				0.0213	JUN
TOR2A		other				0.0318	FOS
SATB1		transcription regulator		0.7		0.000475	CDKN1A,HSP90AA1,ID3,ITGB1,RPLP1,TSC22D3,TUBA4A,VIM
IL1A		cytokine		1.406		4.18e-13	ALDH1A1,ALDH1A3,C3,CDKN1A,CXCL1,CXCL2,CXCL3,FOS,IER3,IFNGR1,IRF1,ITGAV,ITGB1,JUN,JUNB,NR2F2,SAA1,SAA2,SERPINE1,SPARC,VIM	110 (18)
FAS		transmembrane receptor		0.056		8.74e-10	CAST,CDKN1A,CXCL1,CXCL2,CXCL3,EGR1,FOS,FOXO3,IER3,IRF1,ITGAV,ITGB8,JUN,PAK2,PKN2,PLIN2,RALBP1,RASA1,SERPINB2,SERPINE1,TUBA4A	120 (19)
TP53INP1		other				4.13e-05	CDKN1A,MDM2,SPARC
NEK4		kinase				0.000114	CDKN1A,MDM2	30 (4)
CNOT7		transcription regulator				0.0486	IFI27,IFI6
CARD14		other				0.00704	CXCL2,CXCL3
VLDLR		transporter				0.00826	FOS,SERPINE1	93 (7)
ADORA2B		G-protein coupled receptor				0.0132	CXCL2,CXCL3,SERPINE1
ATF4		transcription regulator		0.825		3.38e-07	APOE,CAST,CDKN1A,CTNNB1,CXCL1,CXCL2,IGFBP2,IGFBP7,JAG1,JUN,NUPR1,PMAIP1,TNFRSF12A	117 (15)
RB1		transcription regulator		-0.499		3.28e-06	CDKN1A,CXCL2,CXCL3,DUSP1,EGR1,EZR,FABP4,FOS,GPRC5A,ID1,IFNGR1,ITGAV,JUN,JUNB,KRT5,MXD1,NDUFA4,SERPINE1,TUBA1A	152 (24)
IFNGR2		transmembrane receptor				0.0318	IRF1
GFRA2		transmembrane receptor				0.0318	EGR1
TIAM2		enzyme				0.0213	VIM
DISC1		other				0.0318	ITGB1
CST5		other		0.832		1.01e-05	AKR1C1/AKR1C2,EIF5B,EZR,GALNT5,GPRC5A,ID3,MYL9,PMAIP1,PPL,PRDX1,PRSS8,RBM47,VIM
GATA3		transcription regulator		0		0.0179	CDKN1A,FOS,KRT14,KRT17,MDM2,PPL,VIM
HNF1B		transcription regulator		-0.302		9.2e-08	CTNNB1,CXCL1,DUSP1,ID1,ID3,IGFBP3,JAG1,S100A2,SEMA3C,SPARC,UPP1	66 (7)
ABI1		other				0.0422	EGR1
JAK2		kinase		0.08		0.00663	CDKN1A,CTNNB1,EGR1,FOS,IRF1,KLK8	117 (22)
NR1I2		ligand-dependent nuclear receptor		-1		0.0185	ALDH1A1,CDKN1A,CXCL2,CXCL3,EGR1,JUN
TRIM33		transcription regulator				0.00167	SERPINE1,TGFBR2
USF2		transcription regulator				0.0394	IGFBP3,PIGR,SERPINE1
RPS6KA2		kinase				0.0318	EGR1
NTRK1		kinase				0.00209	CDKN1A,EGR1,FOS	124 (22)
GADD45A		other		-1.98		8.1e-05	CDKN1A,CXCL2,CXCL3,JUN	146 (24)
SYF2		other				0.0318	CDKN1A
CCL5		cytokine		0.861	bias	2.25e-05	ALCAM,CXCL2,CXCL3,DUSP1,EMP1,FOS,SERPINB2	134 (22)
APC		enzyme		-1.989		3.14e-06	CDKN1A,CTNNB1,CXCL2,CXCL3,ID1,ID3,ITGA2,JAG1,JUN,PDK4,TNFRSF12A	141 (25)
GCNT1		enzyme				0.0318	FOS
PTPN11		phosphatase		1.994		0.0017	CDKN1A,EGR1,FOS,JUN,MDM2	111 (24)
TFAM		transcription regulator				0.0192	FABP4,FABP5
DNAJB6		transcription regulator				0.000741	CTNNB1,SPARC,VIM	72 (7)
KLF6		transcription regulator		1.008		0.0326	CDKN1A,CXCL2,GAPDH,PMAIP1
CLTC		other				0.00307	CDKN1A,PMAIP1	65 (7)
AFP		transporter				0.000188	EGR1,FOS,TNFRSF12A
ACSL5		enzyme				0.014	GPRC5A,MDK
IKBKG		kinase		1.732		0.000836	C3,CXCL2,CXCL3,FOS,JUNB,SEMA3C,SERPINB2	123 (17)
FKBP1A		enzyme				0.00307	CDKN1A,MDM2	107 (14)
FKBP5		enzyme		1		0.00058	CDKN1A,FABP4,MDM2,PDK4	110 (12)
IL18		cytokine		0.577		0.0189	CXCL3,GJA1,IDO1,IRF1,JUN,TGFBR2
DDX24	-0.254	enzyme				0.0213	CDKN1A
TSG101		transcription regulator				0.00826	CDKN1A,MDM2	112 (13)
EGR1	0.413	transcription regulator		1.207		1.39e-06	CDKN1A,CXCL2,CXCL3,EGR1,FTL,GALNT3,ID1,JUN,JUNB,MXD1,SERPINE1,TGFBR2	125 (18)
ACVR1C		kinase		1.067		0.000116	CDKN1A,FOS,JUNB,SERPINE1	137 (24)
MSX1		transcription regulator				0.0292	CDKN1A,GJA1
PTGS2		enzyme		1.896		8.03e-06	CDKN1A,CXCL3,DUSP1,EGR1,EZR,FABP4,FOS,IGFBP3,ITGAV,RPS3A,TNFRSF12A	113 (22)
HBEGF		growth factor		0.447		0.000117	EGR1,GJA1,IGFBP3,ITGB1,PDK4	142 (23)
CTNNAL1		other				0.0422	ITGAV
CCN2		growth factor		0.809		0.00121	CTNNB1,EGR1,JUN,SERPINE1,SPARC,TMOD3	135 (24)
SFTPA1		transporter		-0.309		1.26e-08	AKR1C1/AKR1C2,CXCL2,CXCL3,ECM1,EGR1,FOS,LGALS7/LGALS7B,PDK4,PLIN2,SERPINE1	122 (18)
NFKBIB		transcription regulator				0.00268	CTSV,CXCL1,CXCL2,EGR1	105 (15)
TBC1D1		other				0.000188	FABP4,FABP5,PLIN2	82 (7)
GATA6		transcription regulator		-0.266		0.00809	CDKN1A,KRT14,KRT17,PPL,SCGB1A1,SEMA3C,SPARC	77 (4)
PDK1		kinase		0		0.00552	HDAC9,ID3,ITGB8,VIM
ACE		peptidase				0.036	MDK,SERPINE1
SCD		enzyme		-1.155		1.58e-07	ALDH1A1,ALDH1A3,CXCL3,EGR1,FABP5,FOS,IGFBP2,JUN,KRT17,LPIN1,MGLL,PDK4,SAA1	116 (23)
ATG7		enzyme		0.059		0.000997	AGR2,APOE,JUN,PDLIM1,SQSTM1,TGFBR2
POU4F3		transcription regulator				0.0213	FOS
CAMK2G		kinase				0.00591	CDKN1A,CTNNB1	138 (23)
GABRG2		ion channel				0.0213	FOS
BTK		kinase		0.063		4.38e-05	CDKN1A,CXCL3,EMP1,FABP5,IRF1,ITGAV,JUN,MDM2	128 (18)
CXXC5		other				0.00167	CTNNB1,KRT14
ING1		transcription regulator				0.00619	CDKN1A,HSPA1A/HSPA1B,MDM2
MEF2C		transcription regulator		0.961		1.47e-05	CDKN1A,CXCL2,FOS,GJA1,HDAC9,JUN,JUNB,PLA2G2A,VIM	13 (2)
CXCL2	0.437	cytokine				0.014	CXCL2,CXCL3
TIMP3		other		-1.633		1.72e-05	CTNNB1,FOS,JUN,SERPINE1,TGFBR2,VIM	140 (26)
LASP1	-0.271	transporter				0.00307	CTNNB1,VIM	105 (12)
NOS1		enzyme				0.0314	EGR1,FOS
MEF2A		transcription regulator		-0.353		0.0019	CTNNB1,FOS,IRF1,JUN,MXD1
ERG		transcription regulator		0.784		0.00259	CTNNB1,CXCL1,SPARC,TACC1,TGFBR2,TMPRSS2,TSC22D3,VIM
MSI1		other				0.00957	CDKN1A,CTNNB1
ING2		transcription regulator				0.0213	SERPINE1
SPARC	0.294	other		0.6		0.00775	CDYL,SERPINE1,SLC34A2,SPARC,VIM	73 (10)
F2		peptidase		1.52	bias	8.92e-09	CDKN1A,CLIC1,CXCL1,CXCL3,DUSP1,EGR1,FOS,HDAC9,HSP90AA1,IER3,ITGB1,JUN,JUNB,MGLL,PMAIP1,SERPINE1,TNFRSF12A	130 (22)
INSR		kinase		1.982		0.000384	AGR2,ALDH1A1,CDKN1A,CTSV,DUSP1,EGR1,FABP4,FOS,GAPDH,GRB7,IER3,JUNB,MDM2,NDUFA4,PDK4,SERPINE1	127 (26)
BMX		kinase				0.00957	FOS,HSPA1A/HSPA1B
IBTK		other				0.0213	SQSTM1
ARRB1		transcription regulator				7.43e-05	EGR1,FABP4,JUNB,SERPINE1,TSC22D3	131 (26)
GNRH1		other		1.582		2.82e-06	EGR1,FOS,GNAQ,JUN,JUNB,RPLP1,RPSA	122 (22)
ECSIT		transcription regulator				0.0337	IER3,JUNB
SLC1A5		transporter				0.0422	VIM
DDIT3		transcription regulator		1		0.0492	ITGA2,JAG1,TSC22D3,VIM
C9		other				0.00704	CXCL2,CXCL3
NR4A1		ligand-dependent nuclear receptor		-0.401		0.00134	AKR1C1/AKR1C2,APOE,CTNNB1,EHF,FABP4,ITGB1,LPIN1,MDM2,PDK4,SERPINE1	98 (16)
KPNB1		other				0.0318	PMAIP1
SLC12A6		transporter				0.000341	CTNNB1,VIM
HOXD3		transcription regulator				0.0192	IGFBP3,SERPINE1
CCKAR		G-protein coupled receptor				0.0422	EGR1
ADA		enzyme				0.00327	CXCL2,CXCL3,SERPINE1	82 (7)
PPM1A		phosphatase				9.75e-05	CDKN1A,ITGAV,ITGB1	40 (4)
SMARCB1		transcription regulator		-0.388		2.12e-06	CDKN1A,DSG2,EIF2AK2,FABP4,FOS,GJA1,GJB2,IGFBP2,MDM2,PTMS,SPARC,WASL	88 (7)
SFN		other		-1.131		0.000216	CTNNB1,DSG2,PDK4,VIM	66 (7)
CCN3		growth factor				0.00161	ITGA2,ITGB1,SERPINE1	52 (5)
PDZD2		other				0.0318	CDKN1A
TGFBR1		kinase		-0.573		0.000334	C3,CDKN1A,CXCL3,JAG1,PDK4,SERPINE1,VIM	138 (22)
FGF19		growth factor				5.2e-06	ALDH1A1,APOE,CTNNB1,CXCL2,EGR1,FABP5,FOS,ID1	120 (20)
GNA13		enzyme		1.99	bias	2.4e-06	CXCL1,CXCL2,CXCL3,EGR1,FOS	116 (19)
GNB1		enzyme				5.81e-05	CDKN1A,CXCL3,DUSP1,IER3,TSC22D3	88 (14)
ETS1		transcription regulator		-1.154		0.0115	CDKN1A,EGR1,HSPA1A/HSPA1B,JUNB,MDM2,SERPINE1,TGFBR2
TBP		transcription regulator				0.0012	CDKN1A,FOS,GAPDH,IER3,SCGB1A1	88 (10)
PRMT1		enzyme		-0.228		1.93e-07	CTNNB1,CXCL3,FTL,GCLC,HSP90AA1,MGLL,PDK4,SERPINE1,VIM	124 (22)
RAD9A		enzyme				0.00232	CDKN1A,ITGB1
OTULIN		peptidase				0.000677	ID1,ID3	2 (2)
C8orf44-SGK3/SGK3		kinase				0.0422	CTNNB1
TRRAP		transcription regulator				0.00826	CDKN1A,MDM2	86 (7)
IKZF1		transcription regulator		1.769		0.00306	CDKN1A,CXCL2,EMP1,FOXO3,IFI27,IFI6,MGLL,RNF213,SPRR2A	9 (2)
MAD2L2		enzyme				0.00307	EGR1,VIM
DDX17		enzyme				0.000741	CDKN1A,JUN,MDM2
CEBPD		transcription regulator		1.214		0.000148	C3,CDKN1A,CTSV,CXCL1,CXCL3,FABP4,FOS	115 (20)
STK38		kinase				0.00167	CXCL2,CXCL3	97 (11)
C5AR1		G-protein coupled receptor		1.432		0.000713	C3,CXCL2,CXCL3,SERPINE1,TGFBR2	124 (17)
DMTF1		transcription regulator				0.00232	CDKN1A,MDM2	59 (7)
F2RL3		G-protein coupled receptor				0.00167	EGR1,FOS	85 (7)
TNC		other				0.0117	CDKN1A,CXCL3,FOS
PSMD10		transcription regulator				0.0314	CDKN1A,CXCL1
GPS1		other				0.00167	CTNNB1,FOS
BIRC5		other				0.00306	CDKN1A,CTNNB1,MDM2,VIM	144 (22)
BMPR1B		kinase				0.000216	CDKN1A,ID1,ID3,SERPINE1	62 (18)
Cbr2		enzyme				0.0107	FABP4
CPE		peptidase				0.0409	CTNNB1,IGFBP2
DDX3X		enzyme		1.342		3.91e-05	CDKN1A,RPLP1,RPS3,RPS9,RPSA
ENG		transmembrane receptor				0.00898	ID1,SERPINE1,TGFBR2	57 (10)
MECOM		transcription regulator				0.00438	CDKN1A,SERPINE1,SPARC	64 (7)
SOX9		transcription regulator		-0.027		0.00173	ALDH1A1,CDKN1A,CTNNB1,FOS,ITGB8,SCGB1A1	133 (22)
FOXC2		transcription regulator				0.0278	CTNNB1,FABP4,VIM
KLB		enzyme				0.00591	EGR1,FOS	103 (17)
HOXA5		transcription regulator				0.00209	CDKN1A,EGR1,MDM2
Igkv1-117		other				0.000138	CDKN1A,JUN,JUNB	114 (18)
IL2RB		transmembrane receptor				0.0124	FOS,JUN
ITGA3		other				0.000249	CTSV,ITGA2,SERPINE1	111 (13)
DKC1		enzyme				0.00307	SERPINE1,VIM
MYB		transcription regulator		-0.742		0.00326	C15orf48,C3,CXCL2,ERBIN,IGFBP3,JUN,VIM	69 (7)
NEURL1		enzyme				0.0318	JAG1
KAT2B		transcription regulator				0.0165	CDKN1A,HLA-B,TGFBR2
PGAM1		phosphatase				0.0213	CDKN1A
PTCH2		transmembrane receptor				0.0422	JAG1
PTP4A2		phosphatase				0.0422	CTNNB1
SNAI2		transcription regulator		1.944		0.0068	CDKN1A,CXCL1,ITGB1,VIM	83 (7)
STS		enzyme				0.00438	FABP4,HSPA1A/HSPA1B,IGFBP2
TBC1D4		other				0.0422	SCNN1A
ETS2		transcription regulator		1.131		0.00127	CDKN1A,FOS,JUN,JUNB,TGFBR2	127 (24)
TAL1		transcription regulator		0.314		3.35e-05	C3,CDKN1A,DSG2,HLA-B,JUN,MUC16,PLA2G2A,PRSS8,RPS3A,SERPINB2,UBE2H	76 (9)
TRIM24		transcription regulator				0.0335	DDX60,IFNGR1,IRF1,SERPINE1
TNFAIP6		other				0.00209	CXCL2,PPBP,VIM	57 (7)
SCUBE3		other				0.00392	SERPINE1,VIM	64 (7)
VIPR1		G-protein coupled receptor				0.000615	CXCL2,CXCL3,IRF1	88 (16)
TRERF1		transcription regulator				0.0318	CDKN1A
PLAGL1		transcription regulator				0.00399	CDKN1A,FABP4,PLIN2	63 (7)
XPO7		transporter				0.0107	CDKN1A
NBEAL2		other				0.014	CXCL2,CXCL3
CNOT3		other				0.014	CDKN1A,PDK4
CCHCR1		other				0.0213	KRT17
EPGN		growth factor				0.0107	FOS
MAPK3		kinase		0.963		1.9e-05	CDKN1A,CTNNB1,EGR1,FOS,ITGA2,ITGB1,JUN,JUNB	116 (22)
PLA2G2E		enzyme				0.00826	KRT14,SERPINE1
BRD7		transcription regulator		-0.433		0.000116	CDKN1A,MDM2,SERPINE1,VIM	155 (28)
C5AR2		G-protein coupled receptor				0.000882	CXCL2,CXCL3,EIF2AK2	105 (9)
TAF4B		transcription regulator				0.00264	IER3,IRF1,JUN
SP2		transcription regulator				0.000504	CDKN1A,FOS,SERPINE1
TAX1BP3		transcription regulator				0.0107	FOS
RPS6KA5		kinase		1.999		8.1e-05	DUSP1,FOS,JUN,JUNB	120 (20)
TLR9		transmembrane receptor		0.581		0.00141	CAST,CXCL2,CXCL3,DUSP1,EGR1,IDO1,IER3,IRF1,SERPINE1	94 (16)
SPAG9		other				0.0318	CDKN1A
KLF7		transcription regulator				0.00591	CDKN1A,IFI6
ING5		other				0.0213	CDKN1A
ERBIN	-0.301	other				0.00232	CDKN1A,SERPINE1	114 (17)
CDH5		other				0.00957	CDKN1A,CTNNB1	65 (7)
ACKR3		G-protein coupled receptor				0.0434	CDKN1A,IGFBP7
SSRP1		transcription regulator				0.000413	CDKN1A,EGR1,H2AC6,MDM2
SNRK		kinase				0.0422	CTNNB1
PHF5A		other				0.0213	GJA1
PRLR		transmembrane receptor				0.00619	CDKN1A,FABP4,SLC34A2	118 (10)
TNIP1		other		0.038		0.000956	CXCL2,CXCL3,HLA-B,RPTN	105 (13)
ING3		other				0.0107	CDKN1A
FAAH		enzyme				0.00399	FOS,RPS18,RPS2
RIPK1		kinase				0.0202	CXCL1,CXCL2,MDM2
CCR4		G-protein coupled receptor				0.00232	CXCL3,FOS	67 (9)
TCF12		transcription regulator		-0.678		0.000138	CDKN1A,GJA1,GJB2,ID3,IRF1,JUN,KLK8,RPS3A	13 (2)
EFNA4		kinase				0.0103	FABP5,IRF1,KLK7
BICD2		other				0.0422	IFI27
PRNP		other		0.849		0.0018	APOE,EGR1,GJA1,HSPA1A/HSPA1B,MDM2	115 (16)
EPHA8		kinase				0.0318	RASA1
VCP		enzyme				0.0409	CDKN1A,DUSP1
NDRG1		kinase		1.744		4.64e-07	CTNNB1,CXCL1,CXCL2,CXCL3,FOS,JUN,MDM2,VIM	139 (22)
HTT		transcription regulator				0.00198	AP1S1,APOE,CAST,CDKN1A,CTNNB1,DNAJB1,EGR1,FOS,FOXO3,GAPDH,GCLC,ITGB1,JUN,JUNB,SQSTM1,TUBA4A,UBE2H	140 (24)
TG		other				0.0434	KRT14,PDK4
MAPK7		kinase		0.743		3.62e-05	CXCL2,CXCL3,DUSP1,ID1,JUN,SERPINB2,VIM	123 (18)
RAMP3		G-protein coupled receptor				0.000114	FOS,VIM	65 (7)
FOXH1		transcription regulator				0.00957	ALDH1A1,ALDH1A3
LTB4R		G-protein coupled receptor				0.046	CXCL2,CXCL3
APEX1		enzyme		1.992		0.000366	CDKN1A,EGR1,FOS,JUNB	125 (21)
MVP		other				0.000406	CXCL2,CXCL3,JUN	109 (12)
VPS18		transporter				0.0107	ITGB1
TGFBR3		kinase				0.0124	ALDH1A1,SERPINE1
KITLG		growth factor		1.508		4.67e-06	CDKN1A,CLIC1,CXCL2,CXCL3,EGR1,FABP5,FOS,GCC2,GJA1,IGFBP3,ITGAV,RPS7,TSC22D3	116 (20)
TAZ		enzyme		0.555		0.00112	CXCL2,CXCL3,DUSP1,HSP90AA1,KRT5,PMAIP1,RNF213,SEMA3C,SERPINE1,UPP1
PRKCB		kinase		1.741		3.17e-06	CDKN1A,CTNNB1,EGR1,FOS,JUN,SERPINE1,TGFBR2	117 (21)
LRP1		transmembrane receptor		-0.152		0.00348	ITGB1,PLIN2,PRDX5,SQSTM1
YY1		transcription regulator		0.365		0.0194	ALCAM,CDKN1A,EGR1,FOS,ID3,MDM2,RAB8B,VIM
EPCAM		other		-0.485		3.5e-07	CDKN1A,EGR1,FABP5,FOS,ID1,JUN	149 (24)
TCF4		transcription regulator		-1		0.0161	ALCAM,CDKN1A,FAM83A,GRB7,ID3,IDO1,IGFBP3,JAG1,SH3GLB1
TP53BP2		other				0.00487	CTNNB1,VIM	79 (8)
HDAC4		transcription regulator				0.0045	CDKN1A,FOS,HDAC9,JUN,SERPINB2,TNFRSF12A	104 (15)
NR0B2		ligand-dependent nuclear receptor		-0.73		0.00282	CDKN1A,EGR1,LPIN1,PDK4,PLCG2,SERPINE1	125 (24)
AP2A2		transporter				0.0318	CDKN1A
ILF3		transcription regulator		1.048		0.000419	ALCAM,CXCL1,FABP5,FOS,MGLL,TNFRSF12A
ICMT		enzyme				0.0486	CDKN1A,GJA1
NFATC2		transcription regulator		-0.721		0.000429	BBX,CDKN1A,CXCL2,CXCL3,IER3,IRF1,JUN,MDM2,PLA2G2A	120 (20)
TRPV4		ion channel		0.914		0.000323	CXCL2,CXCL3,DUSP1,FOS	132 (22)
YWHAB		other				0.00307	DUSP1,SCNN1A
PGK1		kinase				0.00591	CTNNB1,VIM	114 (13)
GSTO1		enzyme				0.0327	IFI6,LMO7,SAMD9
RTKN		other				0.00392	FOS,VIM
LRPPRC		other		0.762		4.01e-06	MT-ND1,MT-ND2,MT-ND5,SQSTM1
PDPK1		kinase		0.818		0.00105	CDKN1A,FOXO3,SERPINB2,SERPINE1	124 (26)
PTHLH		other				0.000253	CDKN1A,CTNNB1,ECM1,FOS,HSPA1A/HSPA1B,SERPINE1	134 (22)
CFD		peptidase				0.0107	C3
CDK5		kinase		1.34		3.39e-05	CDKN1A,CXCL2,IGFBP3,JUN,PMAIP1	140 (19)
SMAD5		transcription regulator				0.0048	ID1,ID3,SERPINE1
TNFAIP8		other				0.0156	CXCL3,DUSP1
KDM5B		transcription regulator		-0.562		0.000184	EGR1,EIF5B,FABP5,GJB2,IGFBP2,MT1X,SCNN1A,SPTSSA
GTF2I		transcription regulator				0.011	CDKN1A,FOS
LETMD1		other				0.000322	CDKN1A,IRF1,MDM2	68 (7)
TH		enzyme				0.0213	FOS
CASR		G-protein coupled receptor		0.378		0.000705	AGR2,EGR1,ID1,IER3,IGFBP3,KLK5,NUPR1
EFNA1		other				0.038	FABP5,KLK7,RASA1
PPP3CA		phosphatase				6.46e-05	C3,CDKN1A,CTSV,CXCL2,FTL,PRDX5,VIM	109 (12)
IL11RA		transmembrane receptor				0.00187	CXCL3,FOS,JUNB,SAA1	120 (15)
RALA		enzyme				0.00957	CDKN1A,CTNNB1	104 (13)
EIF4E		translation regulator		-0.447		0.00809	CDKN1A,MDM2,PPBP,PRDX5,RPL10A,RPL19,UPP1
ITGA7		other				0.0213	ITGB1
NR3C2		ligand-dependent nuclear receptor		0		3.08e-05	APOE,EGR1,JUNB,NDRG2,SCNN1A,SEMA3C,SERPINE1,TSC22D3,TUBA4A	122 (19)
DACH1		transcription regulator		-0.963		1.1e-08	CDKN1A,CXCL3,EGR1,FOS,ID1,IGFBP3,JUN,SERPINE1	143 (17)
EEF2K		kinase				0.00167	CDKN1A,VIM	65 (7)
FGF7		growth factor		-0.958		0.0099	CDKN1A,FABP5,IRF1,SERPINE1	72 (12)
PLAT		peptidase				0.0067	FOS,JUN,SERPINE1	127 (22)
RASSF7		other				0.0318	CDKN1A
ELOA		transcription regulator				0.0422	CDKN1A
SGK1		kinase		0.594		0.00552	CDKN1A,FABP4,SCNN1A,SLC34A2	112 (12)
AKAP13		other				0.0422	FOS
LIN7C		other				0.0107	CTNNB1
KHDRBS2		other				0.0213	CDKN1A
SMURF2		enzyme				0.0174	JUN,SERPINE1
HSPD1		enzyme				0.0314	CXCL2,CXCL3
GRIN1		ion channel		-0.447		0.000619	IGFBP3,LMO7,RPS7,SERPINE1,SPARC	25 (4)
EDNRB		G-protein coupled receptor				0.0174	PIGR,RPSA
CDK5R2		other				0.0318	FOS
NFKB1		transcription regulator		0.58		1.71e-07	APOE,CDKN1A,CXCL1,CXCL2,CXCL3,DUSP1,EGR1,EHF,FOS,GJA1,IER3,IGFBP3,IRF1,JAG1,MDM2,UBE2H	143 (19)
RELA		transcription regulator		0.998		4.82e-10	ALCAM,APOE,C3,CDKN1A,CXCL1,CXCL2,CXCL3,DUSP1,EGR1,EHF,FOS,HLA-B,ID1,IER3,IGFBP2,IRF1,JUN,JUNB,MDM2,SAA1,SAA2,TMSB10/TMSB4X,UBE2H,VIM	136 (20)
IL6ST		transmembrane receptor				0.000818	EGR1,IRF1,JUN,JUNB,SERPINE1	120 (24)
SDC1		enzyme				2.75e-05	CXCL2,CXCL3,GALNT3,JUNB	27 (4)
NOS2		enzyme		0.058		0.00106	CDKN1A,CTSC,CXCL2,CXCL3,FABP4,GJA1,PIGR,RPTN	142 (23)
DNMT3B		enzyme		-0.277		0.0123	CDKN1A,DNAJB1,HDAC9,IFI27,MYL9,RPL10A
MCAM		other				0.00392	ID1,VIM
Tnxa-ps1		other				0.0107	DUSP1
miR-7152-5p (miRNAs w/seed UUCCUGU)		mature microRNA		0	bias	0.0282	CXCL2,FABP5,H2BC4,SPTSSA
miR-6758-3p (miRNAs w/seed CUCAUUC)		mature microRNA				0.0255	PLA2G2A,SLC6A14,SPTSSA
miR-6881-3p (miRNAs w/seed UCCUCUU)		mature microRNA		-0.378	bias	0.0103	CDCP1,CXCL1,CXCL2,GAPDH,SNCG,SSR2,UBE2H
miR-6834-5p (miRNAs w/seed UGAGGGA)		mature microRNA		1	bias	0.0425	CLIC1,H2AC6,IRF1,MT-ND4L
miR-6782-5p (and other miRNAs w/seed AGGGGUG)		mature microRNA		-1.134	bias	0.0462	GJA1,MDK,MYL9,NUPR1,PRDX5,SSR2,ZBTB7A
miR-7158-3p (miRNAs w/seed UGAACUA)		mature microRNA				0.0384	CXCL1,CXCL2
miR-6870-3p (miRNAs w/seed CUCAUCC)		mature microRNA		0	bias	0.0025	CALML3,CLIC1,PMAIP1,S100A2
miR-95-5p (miRNAs w/seed CAAUAAA)		mature microRNA				0.0367	CXCL1,CXCL2,VGLL3
miR-585-5p (miRNAs w/seed UAGCACA)		mature microRNA		-0.447	bias	0.0124	FABP5,MACC1,MDM2,RPS3A,SPARC
miR-6735-3p (miRNAs w/seed GGCCUGU)		mature microRNA		1.633	bias	0.0211	APOL6,ITGB1,MTRNR2L8,MYL9,SNCG,STK24
miR-7704 (miRNAs w/seed GGGGUCG)		mature microRNA		0.447	bias	0.0328	APOE,MT-ND4L,TMSB10/TMSB4X,TRIM56,ZBTB7A
miR-552-5p (miRNAs w/seed UUUAACC)		mature microRNA				0.00487	IGFBP7,PPBP
miR-8074 (miRNAs w/seed UAUGGCG)		mature microRNA				0.0434	MXD1,SSR2
miR-6833-5p (miRNAs w/seed UGUGGAA)		mature microRNA				0.0212	CLIC1,RALBP1,TMSB10/TMSB4X
miR-6861-3p (miRNAs w/seed GGACCUC)		mature microRNA		1	bias	0.0436	APOL6,EMP1,MDM2,PIGR
miR-6857-5p (miRNAs w/seed UGGGGAU)		mature microRNA		1.89	bias	0.0131	EIF5B,IER3,KLK10,MT-ATP8,MT-ND4L,SCGB1A1,SCNN1A
miR-6739-3p (miRNAs w/seed UUGUUCU)		mature microRNA		1	bias	0.0299	CAST,PMAIP1,PRDX1,ZFP36L2
miR-7844-5p (miRNAs w/seed AAACUAG)		mature microRNA				0.0409	APOE,VIM
miR-6895-3p (miRNAs w/seed GUCUCUC)		mature microRNA		0	bias	0.00498	CXCL1,CXCL2,JUN,RRBP1,TMPRSS4,ZBTB7A
miR-153-5p (miRNAs w/seed CAUUUUU)		mature microRNA		1.342	bias	0.00803	CALM1 (includes others),EIF2AK2,RAB27B,S100A14,VGLL3
miR-1266-3p (miRNAs w/seed CCUGUUC)		mature microRNA		0.816	bias	0.00127	CXCL2,FAM107B,IGFBP3,RIOK3,SPTSSA,UBE2H
PTGFR		G-protein coupled receptor				0.000882	FABP4,FOS,GCLC	71 (7)
mir-24		microRNA				0.0222	CDKN1A,IFNGR1,SERPINE1
RND3		enzyme				0.021	CDKN1A,VIM
ZAP70		kinase		-1.342	bias	0.000425	HSP90AA1,KLK7,PLCG2,TSC22D3,VPS4B
BLACAT1		other				0.00307	CTNNB1,VIM
FOSB		transcription regulator				0.00723	FOS,SERPINB2,SERPINE1	112 (14)
GAST		other		1.698		0.000328	CTNNB1,EGR1,FOS,JAG1,JUN,SERPINB2	112 (20)
SDCBP		enzyme				0.0292	CTNNB1,VIM
Smad2/3/4		group				0.0124	ID1,SERPINE1
LIF		cytokine		-0.115		3.09e-05	CDKN1A,CXCL2,EGR1,FOS,IRF1,JUN,JUNB,MT-ND1,MT-ND2,MT-ND4L,MT-ND5	95 (25)
BTG1		transcription regulator				0.0318	JUN
XPO1		transporter				0.0156	CDKN1A,IGFBP3
RUNX2		transcription regulator		0.254		0.048	CDKN1A,GALNT3,JAG1,SERPINE1
CXCL3	0.609	cytokine				0.000882	CXCL3,ITGB1,PLA2G2A	76 (11)
ENTPD1		enzyme				0.000188	CXCL2,CXCL3,SERPINE1	120 (18)
KRT17	0.329	other				0.00779	CXCL2,CXCL3,VIM
IL15		cytokine		0.124		7.79e-07	CALM1 (includes others),CDKN1A,COX6C,CXCL2,GAPDH,GPRC5A,IFI6,IRF1,ITGB1,JUN,JUNB,PLCG2,PMAIP1,RPS3A,SERPINE1,SYAP1,TGFBR2,TXNRD1,UPP1	138 (21)
IRAK3		kinase				0.00399	CXCL2,CXCL3,VIM	94 (16)
GALR2		G-protein coupled receptor				0.0213	CDKN1A
BMP7		growth factor		1.931		4.98e-05	CDKN1A,CTNNB1,DUSP1,GJA1,ID1,ID3,IGFBP3,ITGAV,JAG1,SERPINE1,VIM	117 (19)
BMP6		growth factor		1.117		0.000903	CDKN1A,ID1,ID3,SERPINE1,TNFRSF12A,TXNRD1	104 (15)
TCF7L2		transcription regulator		-0.3		0.000138	ACSL3,ANKRD13A,CDKN1A,CTNNB1,ERBIN,FABP4,FOS,ID1,ID3,IGFBP2,JAG1,JUN,SQSTM1,VIM	140 (25)
CCR1		G-protein coupled receptor		0.447		1.09e-05	CTSV,FOS,ITGAV,SPARC,VIM
IFNG		cytokine		0.158		1.19e-16	ALDH1A3,APOL6,C15orf48,C3,CDKN1A,CTNNB1,CTSC,CTSV,CXCL1,CXCL2,CXCL3,DDX60,DUSP1,EGR1,EHF,EIF2AK2,FABP5,FOS,FTL,GJA1,GJB2,HDAC9,HLA-B,HSP90AA1,HSPA1A/HSPA1B,ID1,IDO1,IER3,IFI27,IFI6,IFNGR1,IRF1,ITGAV,ITGB1,JAG1,JUN,JUNB,KRT14,KRT17,MDM2,MT1X,MXD1,NUPR1,PARP14,PIGR,PLA2G2A,PMAIP1,PRSS8,SAMD9,SCNN1A,SEMA3C,SERPINE1,SQSTM1,TGFBR2,TNFRSF12A,TSC22D3,VIM	127 (19)
HNRNPU		transporter				0.023	CTNNB1,GAPDH
MAPKAPK3		kinase				0.0174	CXCL2,CXCL3
DUSP5		phosphatase				0.00121	ALDH1A3,EGR1,SERPINB2
ELF4		transcription regulator		0.365		4.48e-05	CDKN1A,CXCL2,DUSP1,MDM2,PPBP
NF1		other		-1.067		0.00052	CTNNB1,MDK,MXD1,RPL10A
HNRNPK		other				0.0156	CDKN1A,LPIN1,RASA1
TFPI2		other				0.025	CXCL2,JUNB
BTG2		transcription regulator		-1.969		5.81e-05	CXCL1,CXCL2,CXCL3,IGFBP2,SERPINE1	123 (22)
FOXO3	-0.406	transcription regulator		-0.273		2.52e-10	CDKN1A,CTSV,EGR1,FABP4,FABP5,FOS,FOXO3,GCLC,ID1,IER3,IGFBP7,JAG1,JUNB,MXD1,NUPR1,PMAIP1,PRDX5,RASA1,SERPINE1,SH3GLB1,VIM	133 (24)
HGF		growth factor		-0.675		2.2e-06	CALM1 (includes others),CDKN1A,CTNNB1,CXCL2,EGR1,EHF,EMP1,FOS,ID1,IGFBP3,ITGA2,ITGB1,ITGB8,KRT17,MDM2,SERPINB2,SERPINE1,TGFBR2,VIM	149 (24)
KAT2A		enzyme		0		0.000388	EMP1,FABP5,GCLC,HSP90AA1,JUN,JUNB,PDLIM1	107 (7)
TNFRSF1A		transmembrane receptor		0.412		7.93e-05	CDKN1A,CXCL1,CXCL2,CXCL3,IER3,JUN,SAA1,SERPINE1,SQSTM1	108 (18)
VSNL1		other				0.0422	ITGAV
INHBC		growth factor				0.0318	JUNB
HNRNPD		transcription regulator				0.011	CDKN1A,FOS
FOS	0.634	transcription regulator		-0.479		1.44e-12	ALDH1A3,ATF7IP,C3,CAST,CTSV,CXCL3,EGR1,EZR,FABP4,FOS,FOXO3,GJA1,HLA-B,ITGA2,ITGB1,JUN,JUNB,MDM2,MXD1,NUPR1,PRDX1,RAB11FIP1,RPS18,RPS24,RPS7,RPS9,SERPINB2,SERPINE1,SNCG,VIM	132 (18)
FOSL1		transcription regulator		-1.941		4.78e-06	EGR1,FOS,GCLC,JUN,JUNB,SERPINB2,SERPINE1,SPARC	109 (16)
HES6		transcription regulator				0.0318	CDKN1A
HIPK2		kinase				0.00135	CDKN1A,EGR1,GCLC,MDM2,VIM	113 (25)
ITGB8	-0.653	other				0.000249	APOE,CDKN1A,DSG2
CXCR2		G-protein coupled receptor				0.00264	CXCL2,CXCL3,FABP4	120 (12)
GRN		growth factor		-0.868		0.000245	APOE,C3,CTNNB1,CXCL2,HLA-B,PLCG2,SQSTM1	120 (15)
CBL		transcription regulator		-0.156		0.000333	CDKN1A,CXCL2,CXCL3,FOS,SQSTM1	110 (19)
PAX3		transcription regulator				0.0198	CDKN1A,ID3,IGFBP2,MDM2,PAK2,ZFP36L2
CD40		transmembrane receptor		-0.62		0.00297	CDKN1A,DAPP1,DUSP1,FOS,IRF1,ITGB1,JUN,SERPINE1	105 (24)
SNW1		transcription regulator				0.00307	CDKN1A,SERPINE1	99 (6)
DRD2		G-protein coupled receptor		0.943		8.2e-06	FOS,IGFBP3,ITGB8,JUN,SERPINE1,TGFBR2	114 (23)
MIF		cytokine		1.791		0.00293	CXCL2,CXCL3,DUSP1,FOS,JUN,SQSTM1	132 (23)
AR		ligand-dependent nuclear receptor		0.945		3.08e-07	ALDH1A1,C3,CAST,CDKN1A,COX6C,CTNNB1,DSG2,EGR1,FABP5,GJA1,HSPH1,IGFBP3,ITGA2,KRT14,LGALS7/LGALS7B,NUPR1,PIGR,PIP,PMAIP1,SERPINE1,TGFBR2,TMPRSS2,TNFRSF12A,USP53,VIM	158 (22)
MMP1		peptidase		0.808		2.4e-05	CDKN1A,EGR1,FOS,JUN,MDM2,SERPINE1	133 (25)
HEY1		transcription regulator				0.00294	CDKN1A,MDM2,NR2F2
ZNF217		transcription regulator				0.0483	AGR2,GPRC5A,IGFBP3
JADE1		transcription regulator				0.0107	CDKN1A
BRCA1		transcription regulator		-0.873		9.64e-09	ALDH1A3,CDKN1A,CTNNB1,EGR1,EZR,FOXO3,IFI27,IFI6,KRT17,KRT5,LPIN1,MDM2,S100A2,VIM	145 (22)
WRN		enzyme				0.000249	CDKN1A,CXCL1,CXCL2	81 (11)
CISH		other		1		0.00825	CXCL3,HILPDA,ID3,SQSTM1	71 (7)
SH3BP2		other				0.0156	FOS,ITGAV
EIF2AK2	-0.307	kinase		-0.181	bias	1.13e-07	CDKN1A,EGR1,EIF2AK2,FOS,H2BC5,IFI27,IFI6,IRF1,JUN,TUBA1A	79 (16)
PNPT1		enzyme				0.00202	CDKN1A,EIF2AK2,PARP14,RNF213	56 (7)
CRP		other				0.0165	CTNNB1,EGR1,SERPINE1
RXRG		ligand-dependent nuclear receptor				0.000496	CXCL2,CXCL3,FABP4,FABP5,PDK4
HDAC1		transcription regulator		-0.278		5.42e-07	ALCAM,CDKN1A,CXCL1,DUSP1,EGR1,FABP4,FOS,ID1,MDM2,PMAIP1,SERPINB2,SERPINE1,SQSTM1,TGFBR2,TSC22D3	146 (23)
TAF6		transcription regulator				0.000216	CDKN1A,GAPDH,IRF1,JUN
PCBP4		other				0.0213	CDKN1A
GRAP		other				0.0213	FOS
CD247		transmembrane receptor				0.0314	HSP90AA1,KLK7,VPS4B
PTPN1		phosphatase		1.067		0.00286	CXCL2,CXCL3,DUSP1,RASA1	131 (22)
COL1A2		other				0.000677	CDKN1A,SERPINE1
PROKR1		G-protein coupled receptor				0.00307	CTNNB1,VIM	65 (7)
RAB7A		enzyme				2.38e-05	EGR1,FOS,VIM	122 (19)
S1PR3		G-protein coupled receptor				0.014	FOS,JUN
CLEC4E		other				0.0314	CXCL2,CXCL3
SPINT2		other				0.00826	ARHGAP5,CXCL2
SNAI1		transcription regulator		0.705		1.79e-07	CDKN1A,FOS,ID1,ITGA2,ITGB1,KRT17,LASP1,SERPINE1,SPARC,TGFBR2,TMOD3,VIM	124 (19)
CFL1		other				0.0422	JUN
EGF		growth factor		1.014		2e-11	ALCAM,CDKN1A,CXCL1,CXCL2,DUSP1,EGR1,EMP1,EZR,FOS,GJA1,GRB7,ID1,IDS,IER3,IGFBP2,IGFBP3,ITGA2,ITGB1,JUN,JUNB,KRT5,PDK4,SCGB1A1,SERPINB2,SERPINE1,SPARC,TGFBR2,TNFRSF12A,VIM,ZFP36L2	115 (19)
ABL1		kinase		0.277		8.37e-05	C3,CDKN1A,IER3,MDM2,PAK2	124 (18)
RAB5B		enzyme				0.0107	FOS
GFAP		other				0.00121	ITGA2,ITGB1,VIM
FOXF2		transcription regulator				0.00264	CDKN1A,CTNNB1,VIM	59 (7)
PCGF2		transcription regulator				0.00961	CTNNB1,JAG1,VIM	13 (4)
PLK3		kinase				0.0422	CDKN1A
VTN		other		0.042		0.000323	CDKN1A,CXCL3,ITGB1,SERPINE1	116 (21)
HRAS		enzyme		0.616		1e-12	ALDH1A3,CDKN1A,CTNNB1,CTSC,CTSV,CXCL1,CXCL2,CXCL3,DUSP1,EGR1,FOS,GJA1,GJB2,HLA-B,HSP90AA1,IGFBP3,ITGAV,ITGB1,JUN,JUNB,LASP1,LGALS7/LGALS7B,MDM2,MYL9,PDLIM1,RPLP1,RPS3,SCNN1A,SERPINB2,SERPINE1,SPARC,TMSB10/TMSB4X,VIM	128 (22)
STAT5A		transcription regulator		1.974		5.66e-07	AGR2,APOE,C15orf48,CDKN1A,FABP4,FOS,ID1,IRF1,KRT5,MDM2,MUC20,PIP,RAB27B,SLC34A2,TGFBR2	144 (21)
TOPBP1		other				0.000504	CDKN1A,IGFBP3,MDM2	121 (18)
DYRK1A		kinase				0.0271	CDKN1A,SERPINE1
IREB2		translation regulator				0.0292	FTL,MDM2
NR5A2		ligand-dependent nuclear receptor		1.358		9.14e-05	C3,CDKN1A,FOS,ITGB1,JUN,JUNB,SAA1,TNFRSF12A	135 (18)
TYROBP		transmembrane receptor				0.029	IDO1,ITGB1,RBM47
AGO2		translation regulator		1.231		0.026	CTNNB1,FOS,MT-ND2,MT-ND5,PDK4
PTK2B		kinase				0.0174	FOS,JUN
TRMT13		other				0.0318	VIM
TNFSF10		cytokine		-1.969		0.000705	CTNNB1,EIF2AK2,FOS,IFI27,IFI6,JUN,PMAIP1	112 (21)
E2F2		transcription regulator				0.0468	CDKN1A,ID1,SERPINE1
CITED2		transcription regulator		0.744		1.59e-07	BBX,C15orf48,C3,CPEB4,CXCL1,CXCL2,CXCL3,DUSP1,IRF1,MXD1,PARP14,SEMA3C,SERPINB2,UPP1	102 (11)
GDF10		growth factor				0.0107	SERPINE1
ACE2		peptidase				0.00723	CXCL2,CXCL3,SERPINE1	106 (13)
FOXA1		transcription regulator		-0.367		0.000456	AGR2,CDKN1A,JAG1,MYL9,S100A2,SCGB1A1,TMPRSS2,TNFRSF12A
EPO		cytokine		0.553		5.47e-06	CDKN1A,CLIC1,EGR1,FABP5,FOS,GAPDH,GCC2,ID1,ITGB1,JUN,JUNB,NUPR1,RPS7,TSC22D3	120 (21)
DDX5		enzyme		1.297	bias	0.000619	CDKN1A,COX6C,FOS,JUN,NDUFA4	131 (18)
BACH1		transcription regulator		1.633		7.51e-06	CALM1 (includes others),DUSP1,FTL,GAPDH,GCLC,PDK4,SQSTM1	25 (3)
Ccl2		cytokine		0.278		0.0037	CTSV,CXCL2,CXCL3,FABP4	125 (21)
EPOR		transmembrane receptor				0.0384	JUN,JUNB
TCL1A		transcription regulator				0.0155	CTSC,CXCL3,FOS,SNX6
ELK3		transcription regulator				0.000188	EGR1,FOS,SERPINE1	89 (7)
HSF2		transcription regulator				0.00779	HSPA1A/HSPA1B,HSPH1,JUN
BMP2		growth factor		1.508		3.78e-05	CDKN1A,CTNNB1,FABP4,FOS,ID1,ID3,IGFBP3,JUN,JUNB,KLK7,SPARC	110 (22)
ERBB2		kinase		0.56		9.5e-09	AGR2,CDCP1,CDKN1A,CTNNB1,CXCL3,DSG2,EGR1,EHF,EMP1,FOS,GALNT3,GJA1,HSPA1A/HSPA1B,ID1,IGFBP3,ITGA2,ITGB1,JAG1,JUN,JUNB,MDM2,MUC16,MYL9,PDK4,PLIN2,SERPINE1,SLC6A14,SPARC,TMEM106B,TUBA1A,VIM,ZFP36L2	148 (25)
NOX4		enzyme		0.762		0.00286	CDKN1A,GCLC,SERPINE1,VIM	127 (23)
UBE2I		enzyme				0.00723	IRF1,PDK4,SCNN1A
STUB1		enzyme				0.0278	CDKN1A,HSP90AA1,JUNB
EDN1		cytokine		0.759		5.66e-08	CTNNB1,EGR1,EZR,FOS,GJA1,ITGA2,ITGAV,ITGB1,JUN,JUNB,RPSA,SERPINB2,SERPINE1,VIM	126 (23)
SMARCD1		transcription regulator				0.00307	CDKN1A,TMPRSS2
CGA		other		-0.152		0.0258	CTSV,ID1,NUPR1,SSR2
ERO1A		enzyme				0.000677	CXCL2,CXCL3	94 (7)
SPIB		transcription regulator				0.0227	APOE,EGR1,HSPA1A/HSPA1B,PRDX5
FRAT1		other				0.000114	CTNNB1,JUN	101 (7)
KLF5		transcription regulator		1.008		0.000445	CDKN1A,CTNNB1,DUSP1,ID3,JUN,KRT5	137 (23)
SSTR2		G-protein coupled receptor				0.0292	FOS,VIM
IL6		cytokine		0.813		6.16e-11	APOE,C3,CDKN1A,CTNNB1,CTSC,CXCL1,CXCL2,CXCL3,DUSP1,EGR1,ERBIN,FOS,ID1,IDO1,IGFBP3,IRF1,ITGAV,ITGB1,JUN,JUNB,KRT14,MT1X,PLA2G2A,PPBP,RASA1,SAA1,SAA2,SCNN1A,SERPINE1,SH3GLB1,TGFBR2,TNFRSF12A,VIM	135 (18)
GSK3A		kinase				0.0174	SERPINE1,SQSTM1
RGS20		enzyme				0.0213	CTNNB1
VAV2		transcription regulator				0.0434	FOS,VIM
PLCL1		enzyme				0.014	ID1,SPARC
SAFB		other		-1		0.00286	FOS,GULP1,JUN,NUPR1	63 (7)
DIO2		enzyme				0.00726	ALDH1A1,EGR1,FOS,HSPA1A/HSPA1B,SERINC2,SERPINB2
DAXX		transcription regulator				0.014	CDKN1A,SERPINE1
PPP5C		phosphatase		1.188		8.54e-06	CDKN1A,DUSP1,FABP4,MDM2	142 (23)
KLF15		transcription regulator				0.0222	CXCL3,FABP5,PDK4
EIF4EBP2		translation regulator				0.046	EGR1,SERPINB2
SMARCA4		transcription regulator		-1.725		8.83e-14	AGR2,ALDH1A3,CDKN1A,CTNNB1,CXCL1,EGR1,EHF,FABP4,FOS,GAPDH,GCLC,GULP1,HLA-B,ID3,IER3,IFI27,IGFBP7,IRF1,ITGAV,ITGB1,JUN,MT-ND2,MXD1,NR2F2,PLIN2,RALBP1,S100A2,SERPINB2,SERPINE1,TAOK3,TXNRD1,UBE2H,VIM	133 (24)
IL7		cytokine		-0.555		0.00532	CDKN1A,CXCL1,CXCL2,CXCL3,PMAIP1,UPP1	119 (24)
PTPN3		phosphatase		1.221		8.1e-05	CDKN1A,ITGAV,JAG1,SERPINE1	110 (20)
TNFSF11		cytokine		1.852		1.13e-05	CDKN1A,CTNNB1,CXCL3,DUSP1,FOS,GCLC,IER3,ITGAV,JUN,JUNB,SAA1,SAA2,SERPINE1	118 (20)
CCL11		cytokine		-1	bias	0.000392	CXCL2,CXCL3,ITGA2,ITGB1,PPBP	89 (15)
GNA11		enzyme				0.0174	CTSV,GNAQ
DSP		other				0.0174	CTNNB1,GJA1
ARHGEF11		other				0.0318	FOS
GSK3B		kinase		-0.831		0.00271	CDKN1A,CTNNB1,FOS,SERPINE1,SH3GLB1,SQSTM1	131 (21)
RAB11FIP1	-0.552	other				0.0318	VIM
JMJD1C		enzyme				0.000188	CDKN1A,EGR1,ID1	127 (14)
TFF3		other				0.023	CTNNB1,FOS
NAB2		transcription regulator				0.0192	CDKN1A,FOS
JAG1	0.317	growth factor		1.567		1.33e-05	CDKN1A,DUSP1,IGFBP3,ITGAV,JAG1,NR2F2,VIM	139 (19)
SP110		transcription regulator		1.342		0.0181	IFI27,IFI6,ITGAV,ITGB1,SQSTM1
RHOA		enzyme		1.78		0.00066	CDKN1A,CTNNB1,FOS,IRF1,ITGB1,JUN	107 (21)
RET		kinase		-0.75		0.000221	CTSV,EGR1,FOS,GJA1,HSP90AA1,HSPA1A/HSPA1B,HSPH1,PMAIP1	124 (22)
CDON		other				0.00704	CTNNB1,GJA1	89 (7)
BHLHA15		transcription regulator				0.0156	GJB2,NUPR1
EHMT1		transcription regulator		-1	bias	0.00803	C3,CDKN1A,PLIN2,PPL,SCNN1A	5 (2)
ANGPTL4		other		0.577		4.4e-05	CXCL3,HILPDA,LPIN1,PLIN2
UBE2E1		enzyme				0.0107	CDKN1A
BUB3		other				0.0318	CDKN1A
TGFB3		growth factor		0.885		0.00189	CDKN1A,FOS,GJA1,ITGAV,JUN,SERPINE1	130 (21)
CGGBP1		transcription regulator				0.0213	CDKN1A
ATF5		transcription regulator				0.000138	ID1,SAA1,SAA2
IL1B		cytokine		1.246		4.66e-14	APOE,APOL6,C3,CDKN1A,CTNNB1,CXCL1,CXCL2,CXCL3,DUSP1,EGR1,EHF,FABP5,FOS,GCLC,GJA1,GRB7,HSPA1A/HSPA1B,ID3,IDO1,IER3,IFNGR1,IGFBP3,IRF1,ITGAV,ITGB1,ITGB8,JUN,JUNB,KRT5,MT1X,NR2F2,PIGR,PLA2G2A,RPSA,SAA1,SAA2,SCGB1A1,SCNN1A,SERPINB2,SERPINE1,SPARC,TGFBR2,TSC22D3,VIM	139 (20)
FZD4		G-protein coupled receptor				0.000138	ALDH1A1,CTNNB1,VIM	117 (13)
LORICRIN		other				0.0318	RPTN
NFKBIA		transcription regulator		0.395		9.18e-13	C3,CDKN1A,CTNNB1,CXCL1,CXCL2,CXCL3,FOS,ID1,ID3,IER3,IFI6,IRF1,ITGA2,ITGAV,ITGB1,JUN,JUNB,MDM2,NDRG2,PDLIM1,RPL8,RPS18,RPS2,RPSA,SEMA3C,SERPINB2,UBE2H	136 (18)
TFAP2C		transcription regulator		1.073		0.000179	ALCAM,CDKN1A,JAG1,MT1X,RASA1,TACC1
DGKA		kinase				0.00704	CXCL2,IRF1
RARA		ligand-dependent nuclear receptor		1.585		4.35e-05	ALDH1A1,CDKN1A,DUSP1,EGR1,FOS,HLA-B,IRF1,JUN,KRT5,MUC20,SAA1,SAMD9,TTC9,UBL3	136 (20)
PA2G4		transcription regulator				0.00826	AGR2,TMPRSS2
SUV39H1		enzyme				0.023	CDKN1A,SERPINB2
QKI		other		-0.655		0.00442	CTNNB1,ID1,ITGB8,VIM	103 (9)
CCR5		G-protein coupled receptor				0.0103	CXCL2,CXCL3,FOS
DYSF		other				0.00377	CTSV,DNAJB1,FTL,HSPA1A/HSPA1B,ITGB1
EFNA3		kinase				0.011	FABP5,IRF1,KLK7
UBE2V1		transcription regulator				0.0213	FOS
CUL9		other				0.0107	CDKN1A
TCP1		other				0.0318	CDKN1A
TGFB2		growth factor		0.497		0.000272	ALDH1A1,EGR1,FOS,JAG1,PDK4,SERPINE1,TGFBR2	114 (19)
CHD4		enzyme				0.0453	CDKN1A,JUN,MDM2
ELK1		transcription regulator		1.132		1.57e-06	CDKN1A,EGR1,FOS,ITGAV,ITGB1,JUN,JUNB,NUPR1	124 (23)
RSU1		other				1.2e-05	ARHGAP5,CDKN1A,RASA1
IFNLR1		transmembrane receptor				0.0132	CXCL2,CXCL3,ITGAV
ADM2		other				0.021	FOS,IGFBP3
CCN1		other		0.88		3.24e-08	C3,CDKN1A,CTNNB1,CXCL2,CXCL3,ITGA2,ITGAV,ITGB1,JUN,SERPINE1	120 (22)
INHBE		growth factor				0.0107	JUNB
KIT		transmembrane receptor				0.0354	CXCL3,IDO1,IRF1,RAB27B
C7		other				0.00392	CXCL2,CXCL3
CREBBP		transcription regulator		-0.409		0.000138	CDKN1A,DUSP1,EGR1,FABP4,FOS,H2AW,HLA-B,IRF1,JUN,KRT14,MDM2,TMPRSS2,TMPRSS4,ZFP36L2	152 (24)
DCN		other		-1.683		0.000306	CDKN1A,DUSP1,ITGAV,ITGB1,SERPINE1	124 (24)
LRRC8C		ion channel				0.0422	FABP4
TXN		enzyme				0.0156	CDKN1A,CTNNB1,FOS
CDH13		other				0.00167	CDKN1A,CTNNB1	133 (21)
BAG1		other		-0.339		0.00105	CDKN1A,FOS,JUN,VIM	143 (22)
EXOSC10		kinase				0.0318	FOS
EHMT2		transcription regulator				0.000496	CDKN1A,MDM2,PMAIP1,PPL,SCNN1A	88 (11)
NR1D1		ligand-dependent nuclear receptor				0.00087	CTSV,EGR1,FOS,NUPR1
NEDD9		other		0.218		0.000395	FOS,ITGA2,PLIN2,SERPINE1,TUBA1A,VIM	135 (22)
PPP2R5A		phosphatase				0.0213	CTNNB1
ZBTB17		transcription regulator				0.000253	CDKN1A,EGR1,IER3,JUN,KLK8,PMAIP1	151 (23)
GNAQ	-0.325	enzyme		0.098		6.03e-07	C15orf48,CTSV,CXCL3,EGR1,EMP1,FOS,GNAQ,NDRG2,SERPINE1,TNFRSF12A,TUBA1C	128 (23)
TWNK		enzyme		-1.342		3.91e-06	MT-ND1,MT-ND2,MT-ND4L,MT-ND5,SQSTM1
CTNNB1	0.289	transcription regulator		1.381		6.2e-19	ALCAM,ALDH1A1,ALDH1A3,CALM1 (includes others),CDKN1A,CTNNB1,CXCL1,CXCL2,CXCL3,ECM1,EGR1,FABP4,FOS,GAPDH,GJA1,GJB2,HILPDA,ID1,ID3,IDO1,IGFBP2,ITGB1,JAG1,JUN,KRT5,NDRG2,NDUFA4,PLIN2,RPL10A,RPL18A,RPL19,RPL3,RPL4,RPL6,RPL8,RPS18,RPS2,RPS24,RPS3,RPS7,RPS9,RPSA,SAA1,SEMA3C,SERPINB2,SERPINE1,SQSTM1,VIM,ZBTB7A	135 (24)
RING1		transcription regulator				0.000341	FOS,JUN	63 (5)
TGIF2LX		transcription regulator				0.0422	PPBP
GAPDH	0.399	enzyme		1.176		0.00079	CXCL1,DUSP1,GAPDH,IFI6
FAM177A1		other				0.000341	CXCL1,CXCL2	71 (9)
HBB		transporter				0.0124	CXCL2,CXCL3,SERPINE1
RPS20		other				0.00167	CDKN1A,MDM2	67 (7)
CBX3		transcription regulator				0.0057	CDKN1A,PPL,SCNN1A
HMGN2		other				0.0318	IER3
RPL37		other				0.0318	CDKN1A
COP1		enzyme		-0.478		2.07e-05	APOE,C3,CDKN1A,CXCL3,FOS,GJA1,KLK10	68 (7)
ALYREF		transcription regulator				0.0107	APOE
MYZAP		other				0.00591	FOS,GJA1	89 (7)
Cdkn1c		other				0.0271	CDKN1A,EGR1
SCML2		transcription regulator				0.0107	CDKN1A
CRTAP		other				0.000114	CDKN1A,SERPINE1
BRMS1		transcription regulator				0.00392	GJA1,GJB2
FOXP1		transcription regulator				0.00898	CDKN1A,JUN,SCGB1A1
CHRM2		G-protein coupled receptor				0.0107	EGR1
FOXP2		transcription regulator				0.0107	SCGB1A1
ACP1		phosphatase				0.000677	CTNNB1,FOS	120 (23)
ADORA3		G-protein coupled receptor				0.021	CXCL3,IRF1
Ncoa6		transcription regulator				0.000188	FABP4,FOS,SERPINE1
CUX1		transcription regulator		1.706		6.12e-06	CDKN1A,CXCL1,CXCL2,CXCL3,HLA-B,KLK8,VIM	69 (7)
UBR5		enzyme				0.000322	CDKN1A,MDM2,PMAIP1	36 (4)
APOC1		transporter				0.0156	APOE,HSP90AA1
CALCA		other		1.419		2.47e-05	CTNNB1,FOS,HILPDA,IER3,IFNGR1,JAG1,JUNB,NDRG2,PDLIM1,SERPINE1	122 (21)
CD36		transmembrane receptor		1.342		0.00551	CXCL1,CXCL3,IGFBP7,SERPINB2,SERPINE1	127 (22)
CDC42		enzyme				0.00619	FOS,ITGB1,JUN	97 (23)
Cops2		transcription regulator				0.0213	CDKN1A
ELF5		transcription regulator				0.023	ITGB1,SPRR2A
MUC4		other				0.0174	CDKN1A,VIM
FLT1		kinase		-1.342		0.002	CDKN1A,FOS,HLA-B,TGFBR2,UBE2H	105 (12)
Gcg		other				0.0244	CTSC,FABP5,FOS
RC3H1		enzyme		1.982		0.00106	CXCL2,IFI27,IFI6,IRF1,TRIM56	108 (12)
C5		other				0.000741	CXCL2,CXCL3,ITGB1	79 (11)
C5		cytokine		1.565		0.00251	CXCL1,CXCL2,CXCL3,EGR1,EIF2AK2,SERPINE1	132 (21)
HMGB1		transcription regulator		1.694		6.46e-05	CDKN1A,CXCL2,CXCL3,EGR1,MDM2,PLA2G2A,SQSTM1	139 (20)
Gm21596/Hmgb1		transcription regulator				0.0314	CDKN1A,CXCL3
Hspa1b		other				0.0318	FOS
HSPA1A/HSPA1B	-0.288	enzyme				0.000322	CDKN1A,CXCL2,FOS	108 (17)
CYP2C9		enzyme				0.0318	DUSP1
Irgm1		other		0.816	bias	0.000626	DDX60,ID3,IRF1,NUPR1,SQSTM1,TRIM56
IFNA1/IFNA13		cytokine		-1.972		0.00348	EIF2AK2,IFI27,IFI6,IRF1	100 (20)
Irs4		other				0.0318	EGR1
HAVCR1		other		0.447		0.0011	IFI27,IFI6,IRF1,JUN,PLIN2,SPARC
MEIS1		transcription regulator				0.00619	CDKN1A,ERBIN,FOS
Mt1		other				0.00294	FOS,JUN,SERPINE1	128 (22)
[truncated: 118 more rows]

## Sheet: superficial conjunctival epith
Upstream Regulator	Expr Log Ratio	Molecule Type	Predicted Activation State	Activation z-score	p-value of overlap	Target Molecules in Dataset	Mechanistic Network
Collagen type II		complex	Activated	2.236	0.000145	CXCL1,CXCL2,CXCL3,CXCL5,MMP7	153 (16)
ERK1/2		group	Activated	2.207	5.97e-19	ABCA1,AREG,B2M,CALR,CCN2,CCND2,CDKN1A,CXCL1,CXCL3,CXCL5,CXCL6,CXCL8,DUSP1,EGR1,ENO1,FABP4,FN1,FOS,GJA1,HSPA5,ID1,IL19,ITGA2,KRT17,MAP2K2,PKM,PLAU,S100A6,SERPINE1,SOD1	167 (21)
Pkc(s)		group	Activated	2.386	4.62e-07	ABCA1,CCN2,CD55,CDKN1A,CTNNB1,CXCL8,DUSP1,EGR1,FABP4,FN1,FOS,HSPA5,ITGB1,SERPINE1	147 (22)
MAP2K1/2		group	Activated	2.956	3.86e-07	CCN2,CCND2,CXCL3,DUSP1,EGR1,FOS,GJA1,HSPA5,JAG1	158 (20)
CD3		complex	Activated	2.493	1.3e-07	CCND2,CD74,COX6C,CXCL8,CYBA,CYCS,EBP,FDPS,FOS,FTL,GAPDH,GPRC5A,H2AC6,HSPA5,IFNGR1,IL32,IRF1,KLK7,KRT14,NFKBIA,PFN1,PPA1,PSMA5,RPS3A,TFPI2	148 (23)
IL1		group	Activated	2.271	3.35e-15	AKR1C1/AKR1C2,AREG,CD55,CDKN1A,CP,CSF3,CTSC,CXCL1,CXCL2,CXCL3,CXCL5,CXCL8,DEFB4A/DEFB4B,DUSP1,EGR1,FN1,FOS,GDF15,GJA1,IDO1,IRF1,MMP7,PIGR,PLA2G2A,SAA1,SAA2,SERPINB2,SERPINE1	132 (16)
NPM1		transcription regulator	Activated	2.673	6.58e-10	AKR1C1/AKR1C2,CALR,CCN2,CSF3,CTNNB1,CXCL1,CXCL2,CXCL3,CXCL8,EGR1,FN1,GJA1,HDAC9,HSPA5,JAG1	166 (21)
NfkB1-RelA		complex	Activated	2.202	9.11e-05	CSF3,CXCL1,CXCL3,CXCL5,CXCL8
Ige		complex	Activated	2	1.02e-07	AREG,CCND2,CD74,CDKN1A,CSF3,CXCL2,CXCL3,CXCL8,CYCS,EGR1,GDF15,IER3,NFKBIA,PFN1,PRDX1,RSAD2,SERPINB2,TNFRSF12A	159 (19)
Insulin		group	Activated	2.392	1.49e-08	ABCA1,CAV2,CCN2,CDKN1A,CRABP2,CRYAB,CTNNB1,CXCL1,CYCS,DUSP1,EGR1,FABP4,FN1,FOS,FTL,GAPDH,HSPA5,IGFBP2,LDHA,MT-ND1,NFKBIA,PKM,PPIA,RPL32,SERPINE1,SOD1,TGFA,TJP1,ZNF106	176 (23)
ERK		group	Activated	2.041	2.23e-17	ABCA1,AREG,CCN2,CDKN1A,CLU,CTNNB1,CXCL1,CXCL2,CXCL6,CXCL8,DUSP1,EGR1,EIF2AK2,FABP4,FN1,FOS,FOXO3,GDF15,IER3,JAG1,PLAU,SERPINB2,SERPINE1,SOX4,TGFA,VTCN1	166 (21)
IL17R		complex	Activated	2.027	3.59e-09	CXCL1,CXCL3,CXCL5,CXCL6,CXCL8,DEFB4A/DEFB4B,S100A7	151 (16)
1810019D21Rik		other	Activated	2	0.00472	AREG,CDKN1A,ITGA2,PLAU
PADI2		enzyme	Activated	2	8.72e-05	CXCL2,CXCL3,CXCL6,CXCL8	98 (7)
OSCAR		other	Activated	2.449	2.23e-06	CXCL1,CXCL2,CXCL3,CXCL5,CXCL8,MMP7	123 (16)
ACKR2		G-protein coupled receptor	Activated	2	0.00259	DDX60,EIF2AK2,OAS2,RSAD2
IRGM		enzyme	Activated	2.449	2.53e-05	B2M,DDX60,HLA-B,MX1,OAS2,RSAD2
TIRAP		other	Activated	2.202	3.01e-05	CXCL2,CXCL3,CXCL6,CXCL8,IRF1	148 (18)
PRKCE		kinase	Activated	2.55	5.61e-05	CD55,CDKN1A,CSF3,CXCL8,EGR1,FOS,HSPA5	136 (23)
IGF1		growth factor	Activated	2.895	1.99e-19	ABCA1,AKR1C1/AKR1C2,CCN2,CCND2,CD74,CDKN1A,CLU,CP,CRYAB,CTNNB1,CXCL6,CXCL8,CYBA,CYP1B1,DEFB4A/DEFB4B,DUSP1,EGR1,EIF2AK2,FABP4,FN1,FOS,GAPDH,HSPA5,ID1,IER2,IER3,IGFBP2,KLK6,LDHA,MDK,MDM2,NFKBIA,PKM,PLA2G2A,PLAU,SERPINE1,SNCG,TGFA,TJP1,TNFRSF12A,TXNIP	177 (23)
CSF1		cytokine	Activated	2.148	1.83e-12	CCND2,CD74,CDKN1A,CTNNB1,CXCL2,CXCL3,CXCL6,DUSP1,EBP,EGR1,ENO1,FDPS,FN1,FOS,GDF15,HSPA5,IFNGR1,ITGB1,LDHA,PKM,PLAU,SERPINB2	163 (21)
CHD1		enzyme	Activated	2.236	1.06e-06	CXCL1,CXCL2,CXCL3,CXCL6,IER3
C1QBP		transcription regulator	Activated	2	0.000127	CTNNB1,CXCL8,NAD+,SQSTM1	131 (7)
F2R		G-protein coupled receptor	Activated	3.248	2.42e-12	CCN2,CD55,CXCL3,CXCL8,DUSP1,EGR1,FN1,FOS,GJA1,IGFBP7,LAMB3,PLAU,S100A4,TFPI2,TJP1	143 (20)
AGT		growth factor	Activated	2.107	5.68e-17	ALDH1A3,ANXA3,AREG,CALR,CCN2,CCND2,CDKN1A,CP,CRABP2,CTNNB1,CXCL2,CXCL3,CXCL8,CYBA,DUSP1,EBP,EGR1,EHF,FN1,FOS,FOXO3,GDF15,GJA1,IGFBP2,IGFBP7,ITGA2,ITGB1,JAG1,LIPH,MGST1,NAD+,NFKBIA,PFN1,PLAU,SCNN1A,SDC1,SERPINB2,SERPINE1,SLC34A2,SOD1,SOX4,SPINK1,TGFA,TGFBR2,TJP1,TNFRSF12A,TXNIP	157 (22)
GDF2		growth factor	Activated	2.339	0.000157	ANXA3,BID,CRYAB,CXCL8,FOS,ID1,NFKBIA	138 (15)
PSME3		peptidase	Activated	2	5.26e-07	ENO1,GAPDH,LDHA,MDM2,PKM
GPER1		G-protein coupled receptor	Activated	2.543	5.48e-09	CCN2,CDKN1A,DUSP1,EGR1,FOS,HSPA5,IER2,MT1X,MT2A,NFKBIA	146 (21)
HIF1A		transcription regulator	Activated	2.554	9.25e-11	BID,CCN2,CDKN1A,CXCL2,CXCL3,CXCL8,EIF5A,ENO1,FN1,FOS,GAPDH,GJA1,H2AC6,HSPA5,ID1,IGFBP2,KRT14,LDHA,MMP7,MT-ND1,NDUFA4,NFKBIA,PKM,PPIA,SERPINE1,SSBP1,TGFA,TNFAIP2	162 (22)
IL5		cytokine	Activated	3.162	1.01e-08	AREG,CCND2,CD55,CDKN1A,CTSC,CXCL8,EBP,EGR1,ENO1,HSPA5,IER2,IER3,LMO7,PDLIM1,PKM,S100A4,S100A6,SRI	149 (21)
ADAM17		peptidase	Activated	2.17	1.97e-07	AREG,CSF3,CXCL2,CXCL8,DUOXA2,FN1,ITGB1,MMP7,SAA1	140 (20)
MTOR		kinase	Activated	2.008	4.7e-15	AKR1A1,ALDH1A3,CDKN1A,CTNNB1,CXCL1,CXCL2,CXCL8,CYCS,DUSP1,ENO1,FABP4,FABP5,FDPS,FN1,IRF1,LDHA,MDM2,PFN1,PKM,PRDX5,RPL32,SLC12A2,SNCG,SOD1,SOX4,SQSTM1,TMPRSS2,TXNIP	160 (24)
VEGFA		growth factor	Activated	2.548	6.26e-15	CCN2,CD55,CDKN1A,CSF3,CTNNB1,CXCL2,CXCL6,CXCL8,DENND2B,EGR1,FABP4,FN1,FOS,GJA1,HSPA5,ID1,ITGA2,ITGB1,PLAU,PPA1,SERPINE1,SNCG,TFPI2,TJP1,TMSB10/TMSB4X,TSPO	143 (21)
MMP14		peptidase	Activated	2.219	5.42e-05	CDKN1A,CSF3,CTNNB1,JAG1,SDC1	149 (19)
LEP		growth factor	Activated	2.4	2.7e-08	ACSL3,AKR1C1/AKR1C2,BID,CDKN1A,CSF3,CXCL8,CYBA,EGR1,FABP4,FOS,FOXO3,GAPDH,HSPA5,IGFBP2,IRF1,JAG1,MDM2,MMP7,MT-ND1,PRDX1,PSMB3,SERPINE1,SOD1,TSPO	168 (26)
SIM1		transcription regulator	Activated	2.449	0.039	CYBA,EGR1,EIF5A,KRT5,LAMB3,PFN1
mir-155		microRNA	Activated	2.253	0.00028	CDKN1A,CSF3,CXCL8,FOXO3,GAPDH,MX1,PKM,SERPINE1	149 (24)
miR-221-5p (and other miRNAs w/seed CCUGGCA)		mature microRNA	Activated	2	0.462	APOL1,B4GALT5,H2AC6,KLK10
miR-760-3p (and other miRNAs w/seed GGCUCUG)		mature microRNA	Activated	2	0.462	DDX24,H2AW,IDO1,S100P
miR-92a-1-5p (miRNAs w/seed GGUUGGG)		mature microRNA	Activated	2.236	0.239	GPRC5A,KLK10,PPL,SCNN1A,WFDC2
miR-365-1-5p (and other miRNAs w/seed GGGACUU)		mature microRNA	Activated	2	0.036	APOL1,IL19,KLK10,SERINC1
miR-377-5p (and other miRNAs w/seed GAGGUUG)		mature microRNA	Activated	2	0.051	ARRB2,IFI6,KLK7,SNCG
miR-4308 (and other miRNAs w/seed CCCUGGA)		mature microRNA	Activated	2	0.234	ANKRD13A,EHF,FAM83A,IL19
miR-4259 (miRNAs w/seed AGUUGGG)		mature microRNA	Activated	2	0.0689	EIF2AK2,MT-ATP8,SCGB1A1,SCNN1A
miR-103b (miRNAs w/seed CAUAGCC)		mature microRNA	Activated	2	0.0248	H2AC6,RAB11FIP1,SAA2,TMPRSS4
miR-103-3p (and other miRNAs w/seed GCAGCAU)		mature microRNA	Activated	2	0.417	GCC2,SNCG,SPATS2L,TGFBR2
miR-182-5p (and other miRNAs w/seed UUGGCAA)		mature microRNA	Activated	2.375	0.00291	DDX60,FN1,FOXO3,IFI6,ITGB1,KTN1,OAS2,RSAD2,SAMD9,SERPINB2
miR-1900 (and other miRNAs w/seed GCCGCCC)		mature microRNA	Activated	2	0.23	GPRC5A,SDC1,SOX4,VTCN1
miR-4276 (and other miRNAs w/seed UCAGUGA)		mature microRNA	Activated	2	0.0631	DSG2,HLA-DRA,MACC1,MUC15
miR-423-3p (miRNAs w/seed GCUCGGU)		mature microRNA	Activated	2	0.0224	BCAS1,CALML3,ITGB1,MTRNR2L1
miR-5008-3p (and other miRNAs w/seed CUGUGCU)		mature microRNA	Activated	2	0.145	FAM107B,FOXO3,MACC1,PLAAT2
miR-6824-5p (miRNAs w/seed UAGGGGA)		mature microRNA	Activated	2.236	0.0335	MT-ND4L,OAS2,S100P,TGFA,TMEM106B
TLR2		transmembrane receptor	Activated	2.211	1.78e-08	CAST,CDKN1A,CSF3,CXCL2,CXCL3,CXCL6,CXCL8,DEFB4A/DEFB4B,DUSP1,FN1,FOS,GJA1,IRF1,MX1,SQSTM1	120 (18)
TWIST1		transcription regulator	Activated	2.155	0.000147	ALCAM,CDKN1A,CLU,CXCL8,FCGBP,FN1,FOS,S100A4,TGFBR2	172 (25)
CD44		other	Activated	2.414	4.17e-05	AAK1,CALR,CCND2,CDKN1A,CLU,CRABP2,CXCL6,FN1,MMP7,PLAU,PPBP	165 (22)
JUN		transcription regulator	Activated	2.761	2.32e-17	CCN2,CCND2,CDKN1A,CLU,CSF3,CXCL1,CXCL3,CXCL5,CXCL8,CYCS,CYP1B1,DUSP1,FABP4,FN1,FOS,FOXO3,GJA1,HLA-B,IGFBP2,IGFBP7,ITGB1,ITGB8,KRT16,LAMB3,MDM2,MMP7,MT2A,NFKBIA,PLAU,PRDX1,SAA1,SDC1,SERPINB2,SERPINE1,SNCG	176 (21)
CREB1		transcription regulator	Activated	2.143	0.000424	ABCA1,CDKN1A,CXCL2,CXCL8,DUSP1,EBP,EGR1,FN1,FOS,FOXO3,HLA-DRA,HSPA5,ID1,IER2,IER3,NDUFA4,SQSTM1	167 (21)
POU5F1		transcription regulator	Activated	2.236	0.000244	BID,CDKN1A,CRABP2,CST6,CTNNB1,CXCL3,CXCL5,CXCL8,DUSP1,ENO1,KRT14,KRT17,LDHA,PPL	152 (17)
GH1		growth factor	Activated	2.173	0.000119	CLU,CTNNB1,EGR1,FN1,FOS,MGST1,PRDX1,SOD1	158 (26)
NRG1		growth factor	Activated	2.042	2.4e-08	ABCA1,CCN2,CCND2,CDKN1A,CXCL6,CXCL8,DUSP1,EGR1,FABP5,FN1,FOS,ID1,IER2,IER3,PLAU,SERPINE1,SOX4	150 (19)
EGFR		kinase	Activated	3.49	1.37e-16	AREG,B4GALT5,CCN2,CDKN1A,CRYAB,CTNNB1,CXCL5,CXCL8,DSG2,DUSP1,EGR1,EIF5A,FOS,GJA1,HSPA5,ID1,IER2,IER3,IRF1,ITGA2,JAG1,KRT16,KRT17,LAMB3,NFKBIA,PKM,PLAU,PPIA,PSMB1,PSMB3,S100A2,SDC1,SERPINE1,TGFA,TUBB4B,TXNIP,VTCN1	195 (25)
TLR5		transmembrane receptor	Activated	2.398	6e-06	CSF3,CXCL2,CXCL3,CXCL8,DEFB4A/DEFB4B,IL17C	110 (15)
CXCR4		G-protein coupled receptor	Activated	2.332	1.07e-05	CDKN1A,CTNNB1,CXCL1,CXCL8,EGR1,ID1,IGFBP7	137 (23)
RETN		other	Activated	2.425	0.000142	CCN2,CXCL3,FABP4,FABP5,FOS,SERPINE1	164 (23)
STAT5B		transcription regulator	Activated	2.343	0.00907	AKR1C1/AKR1C2,CCND2,CDKN1A,DUSP1,FOS,IRF1,MDM2,PDZK1IP1,PIP,SLC34A2	168 (22)
MYD88		other	Activated	3.197	8.75e-13	CSF3,CTNNB1,CXCL1,CXCL2,CXCL3,CXCL6,CXCL8,DEFB4A/DEFB4B,DUSP1,EGR1,FOS,GDF15,HSPA5,IL17C,IL32,IRF1,JAG1,MMP7,NFKBIA,RSAD2,SAA1,SERPINE1,TNFRSF12A	133 (15)
HSPA9		other	Activated	2.219	6.96e-06	CDKN1A,CRABP2,CTNNB1,FN1,KRT14,MDM2	103 (7)
SPHK1		kinase	Activated	2.599	5e-06	CCN2,CDKN1A,CXCL8,DEFB4A/DEFB4B,EGR1,FN1,SERPINE1	138 (20)
ANGPT2		growth factor	Activated	2.073	9.43e-09	ABCA1,CALR,CDKN1A,CRYAB,CYBA,FN1,HSPA5,MGST1,MMP7,PLAU,SCNN1A,SERPINE1,SOD1,TGFBR2,TNFRSF12A,TXNIP	178 (23)
LAMP2		enzyme	Activated	2.97	3.47e-07	CTSC,CXCL1,CXCL5,CXCL6,CXCL8,FN1,IGFBP2,MX1,PPBP	68 (4)
TRAF6		enzyme	Activated	2.371	1.56e-07	CSF3,CTNNB1,CXCL1,CXCL2,CXCL3,CXCL5,CXCL8,DEFB4A/DEFB4B,IL19	147 (15)
F7		peptidase	Activated	2.405	1.88e-09	CCN2,CXCL2,CXCL8,EGR1,FOS,IER2,JAG1,MMP7,SERPINB2	150 (19)
DPP4		peptidase	Activated	2.224	0.000161	CSF3,CTNNB1,CXCL2,FABP4,PLAU	147 (19)
TRAF3IP2		enzyme	Activated	2.213	1.92e-06	CCN2,CSF3,CXCL2,CXCL3,CXCL6,DEFB4A/DEFB4B,IL19,TNFRSF12A	137 (18)
IL1A		cytokine	Activated	2.216	8.42e-17	ALDH1A3,CDKN1A,CSF3,CXCL1,CXCL2,CXCL3,CXCL5,CXCL6,CXCL8,DEFB4A/DEFB4B,FOS,IER3,IFNGR1,IL32,IRF1,ITGB1,LDHA,MT2A,NFKBIA,PDZK1IP1,PI3,PLAU,S100A7,SAA1,SAA2,SERPINE1	134 (15)
PITX2		transcription regulator	Activated	2	0.02	CCND2,EGR1,ITGB1,LDHA,SOD1
ATF4		transcription regulator	Activated	2.242	3.84e-12	ABCA1,AREG,CALR,CAST,CD55,CDKN1A,CTNNB1,CXCL1,CXCL2,CXCL8,FN1,GDF15,HSPA5,IGFBP2,IGFBP7,JAG1,MGST1,MT2A,TNFRSF12A	158 (17)
TREX1		enzyme	Activated	2.054	3.55e-10	B2M,CAST,CFH,CXCL8,DDX60,EIF2AK2,IFI27,MX1,OAS2,RSAD2,S100A6,SAMD9,TXNIP	40 (9)
MAP3K8		kinase	Activated	2.415	2.14e-06	CSF3,CXCL2,CXCL3,CXCL8,EGR1,FAM107B,FOS,IER3,IFNGR1,SPATS2L,TXNIP	141 (21)
STAG2		other	Activated	2.236	0.000116	DDX60,EIF2AK2,IFI27,RSAD2,SAMD9
PTPN11		phosphatase	Activated	2.207	0.00314	CDKN1A,CXCL8,EGR1,FOS,MDM2	158 (26)
IKBKG		kinase	Activated	2.417	5.95e-06	CLU,CP,CXCL2,CXCL3,CXCL6,CXCL8,FOS,NFKBIA,SERPINB2,TNFAIP2	143 (16)
PTGS2		enzyme	Activated	2.36	8.38e-11	AREG,CDKN1A,CLU,CSF3,CXCL3,CXCL5,CXCL8,CYP1B1,DUSP1,EGR1,FABP4,FN1,FOS,KRT23,MMP7,PPA1,RPS3A,TNFRSF12A	162 (23)
F2		peptidase	Activated	3.636	8.68e-14	CALR,CCN2,CCND2,CD55,CDKN1A,CITED4,CLIC1,CLU,CXCL1,CXCL3,CXCL8,DUSP1,EGR1,FN1,FOS,HDAC9,IER2,IER3,IL32,ITGB1,NFKBIA,SERPINE1,TFPI2,TNFRSF12A	147 (21)
INSR		kinase	Activated	2.035	1.03e-06	AGR2,AREG,CCN2,CCND2,CDKN1A,CRABP2,CYCS,CYP1B1,DUSP1,EGR1,FABP4,FCGBP,FDPS,FOS,GAPDH,IER2,IER3,MDM2,NDUFA4,NDUFV2,PHLDA2,SERPINE1	164 (25)
ARNT2		transcription regulator	Activated	2.449	0.0321	CYBA,EGR1,EIF5A,KRT5,LAMB3,PFN1
GNA13		enzyme	Activated	2.584	1.15e-10	CXCL1,CXCL2,CXCL3,CXCL5,CXCL6,CXCL8,EGR1,FOS	152 (18)
SNAI2		transcription regulator	Activated	2.425	0.000154	CCN2,CDKN1A,CXCL1,CXCL5,FN1,ITGB1	138 (18)
TAL1		transcription regulator	Activated	2.219	0.00123	CDKN1A,DSG2,HLA-B,MUC16,PLA2G2A,RPS3A,SERPINB2,SOX4,TUBB4B	23 (3)
SMPD1		enzyme	Activated	2.449	0.000154	CSF3,CXCL1,CXCL2,CXCL8,PPBP,SQSTM1	159 (19)
RPTOR		other	Activated	2.138	0.000385	CCND2,CTNNB1,EBP,ENO1,FDPS,LDHA,PKM,SQSTM1	161 (18)
NDRG1		kinase	Activated	2.74	8.82e-07	CTNNB1,CXCL1,CXCL2,CXCL3,CXCL5,CXCL8,FOS,MDM2	137 (21)
PRKCB		kinase	Activated	2.005	5.4e-07	CDKN1A,CTNNB1,CYCS,EGR1,FN1,FOS,SERPINE1,TGFBR2	141 (23)
LGALS3		other	Activated	2.074	6.9e-06	CDKN1A,CTNNB1,CXCL2,CXCL3,FABP4,FN1,ITGB1,MGST1,SAA1	187 (25)
miR-6873-5p (miRNAs w/seed AGAGGGA)		mature microRNA	Activated	2.236	0.243	CDKN1A,MDK,MT-ATP8,PLAAT4,WFDC2
miR-6783-5p (miRNAs w/seed AGGGGAA)		mature microRNA	Activated	2	0.452	OAS2,S100P,TGFA,TMEM106B
miR-6835-5p (and other miRNAs w/seed GGGGGUA)		mature microRNA	Activated	2.121	0.193	B4GALT5,CDKN1A,IRF1,KLK6,MT-ND4L,NPEPPS,SPRR1B,TMSB10/TMSB4X
miR-6795-5p (and other miRNAs w/seed GGGGGGA)		mature microRNA	Activated	2.121	1	ARRB2,CLU,MXD1,OAS2,SDC1,TM9SF3,TMPRSS4,UPK3B
IL15		cytokine	Activated	2.034	2.25e-13	CCN2,CCND2,CD55,CD74,CDKN1A,COX6C,CSF3,CXCL2,CXCL8,EBP,ENO1,GAPDH,GPRC5A,HLA-DRA,IFI6,IL32,IRF1,ITGB1,LDHA,MX1,NFKBIA,PFN1,PKM,PLCG2,PSMA5,RPS3A,SERPINE1,TGFBR2,TJP1	171 (23)
MAPK1		kinase	Activated	2.345	1.37e-09	CCN2,CDKN1A,CRABP2,CTNNB1,CXCL8,DUSP1,EGR1,EIF2AK2,EMP1,FN1,FOS,HLA-B,IFI27,IFI6,IGFBP7,KRT17,OAS2,PLAAT2,PLAU,SCNN1A,SERPINE1,TJP1	156 (20)
STAT5A		transcription regulator	Activated	2.391	5.14e-14	ABCA1,AGR2,C15orf48,CCND2,CDKN1A,CSF3,CXCL5,CYP1B1,FABP4,FOS,ID1,IRF1,KRT5,LAMB3,MDM2,MMP7,MUC20,PIP,PLAAT4,S100P,SLC34A2,SYTL2,TGFBR2,TXNIP	191 (23)
SP110		transcription regulator	Activated	2.333	3.8e-05	CD74,CLU,IFI27,IFI6,ITGB1,MX1,SOX4,SQSTM1,TXNIP
IL1B		cytokine	Activated	2.495	2.37e-29	B2M,CAV2,CCN2,CD55,CD74,CDKN1A,CP,CRYAB,CSF3,CTNNB1,CXCL1,CXCL2,CXCL3,CXCL5,CXCL6,CXCL8,CYBA,CYP1B1,DEFB4A/DEFB4B,DUSP1,EGR1,EHF,FABP5,FN1,FOS,GDF15,GJA1,HLA-DRA,HSPA5,IDO1,IER2,IER3,IFNGR1,IL19,IL32,IRF1,ITGB1,ITGB8,KRT5,LAMB3,LDHA,MMP7,MT1X,MT2A,MX1,NAD+,NFKBIA,OAS2,PI3,PIGR,PLA2G2A,PLAU,RAN,RSAD2,S100A6,SAA1,SAA2,SCGB1A1,SCNN1A,SDC1,SERPINB2,SERPINE1,TFPI2,TGFBR2,TINCR,TJP1,TNFAIP2,TXNIP	157 (17)
Ncoa6		transcription regulator	Activated	2.2	8.4e-08	AREG,FABP4,FOS,SERPINE1,TGFA
CUX1		transcription regulator	Activated	2.191	8.82e-07	CDKN1A,CXCL1,CXCL2,CXCL3,CXCL6,CXCL8,HLA-B,KLK8	154 (12)
CALCA		other	Activated	2.01	1.09e-05	CTNNB1,CXCL8,CYBA,FOS,IER3,IFNGR1,JAG1,NFKBIA,PDLIM1,SERPINE1,TGFA	174 (22)
C5		cytokine	Activated	2.167	8.14e-10	CD55,CSF3,CXCL1,CXCL2,CXCL3,CXCL8,EGR1,EIF2AK2,FN1,GDF15,HSPA5,NFKBIA,SERPINE1,TNFAIP2	137 (20)
HMGB1		transcription regulator	Activated	2.023	2.15e-08	CDKN1A,CXCL2,CXCL3,CXCL5,CXCL6,CXCL8,EGR1,MDM2,MX1,PLA2G2A,SQSTM1	169 (19)
Irgm1		other	Activated	2.425	0.000895	B2M,DDX60,IRF1,OAS2,RSAD2,SQSTM1	116 (9)
ESRRA		transcription regulator	Activated	2.759	0.000341	CSF3,CYCS,ENO1,FABP4,GAPDH,IL32,KRT23,LDHA,PKM,TNFAIP2,TNFRSF12A	117 (11)
IL36A		cytokine	Activated	2.245	4.91e-09	CSF3,CXCL1,CXCL2,CXCL3,CXCL6,CXCL8,IL17C,S100A7	118 (14)
EMD		other	Activated	2	5.75e-05	EGR1,IER3,IRF1,PPL
CD28		transmembrane receptor	Activated	3.023	4.74e-06	CCND2,COX6C,CXCL2,CXCL8,CYCS,FDPS,FOS,GAPDH,H2AC6,IFNGR1,IRF1,LDHA,NFKBIA,PPA1,PSMA5,TFPI2	133 (19)
IL17F		cytokine	Activated	2.299	2.3e-08	CSF3,CXCL1,CXCL2,CXCL3,CXCL5,CXCL6,CXCL8,IL32	154 (17)
MYC		transcription regulator	Activated	2.752	1.11e-21	ABCA1,ALCAM,CAST,CCND2,CDKN1A,CLU,CRABP2,CRYAB,CST6,CTNNB1,CXCL8,CYCS,DUSP1,EGR1,EIF5A,EMP1,ENO1,FABP4,FABP5,FN1,FOS,GAPDH,GJA1,H2AZ1,HLA-B,ID1,IER3,IFI27,IFI6,ITGB1,JAG1,KLK6,KRT14,KRT17,KRT6B,LAMB3,LDHA,MDM2,MMP7,MX1,NFKBIA,PKM,PLAU,PPIA,PPL,RARRES1,RPL10A,RPL4,RPL8,RPS2,RPS3,RPS8,RPS9,RSAD2,S100A6,SERPINE1,TGFBR2,TINCR,TMSB10/TMSB4X,TNFRSF12A,TSPO,TXNIP	161 (24)
CDK4/6		group	Inhibited	-2	0.00905	ENO1,TUBA1B,TUBA1C,TUBB
JAK1/2		group	Inhibited	-2.63	1.73e-05	CD74,EIF2AK2,HLA-DRA,IRF1,LMO7,MX1,RSAD2	101 (10)
Nr1h		group	Inhibited	-2.388	0.00294	ABCA1,ACSL3,CCND2,CSF3,CXCL1,CXCL8,PLA2G2A	124 (19)
Interferon alpha		group	Inhibited	-2.429	4.1e-11	APOL1,B2M,CCND2,CDKN1A,CXCL1,CXCL2,CXCL3,CXCL5,CXCL8,EIF2AK2,FOS,HLA-B,IDO1,IFI27,IFI6,IL32,IRF1,ITGB1,MDM2,MX1,NFKBIA,OAS2,PLAAT4,RNF213,RSAD2,SAMD9	126 (17)
IFN Beta		group	Inhibited	-2.897	1.55e-11	AREG,CD74,CDKN1A,CXCL1,CXCL5,CXCL8,DUSP1,EIF2AK2,FN1,HLA-B,IDO1,IFI27,IFI6,IRF1,MT-ND2,MX1,OAS2,RSAD2,SERPINE1	145 (17)
OGA		enzyme	Inhibited	-2.568	2.53e-06	CD55,CDKN1A,COX6C,CTNNB1,CXCL6,CXCL8,FDPS,FN1,IGFBP7,ITGA2,MDM2,NDUFA4,PLAU,S100A2,S100A6,TGFA,TGFBR2,TNFRSF12A	160 (23)
USP38		peptidase	Inhibited	-2.176	5.26e-07	CSF3,CXCL1,CXCL2,CXCL3,FN1	159 (16)
RICTOR		other	Inhibited	-3.769	7.75e-09	EGR1,FABP5,NDUFA4,NDUFAB1,NDUFV2,OAS2,PPA1,PSMA2,PSMA5,PSMB1,PSMB3,RPL10A,RPL4,RPL8,RPS2,RPS3,RPS8,RPS9	149 (11)
MAVS		other	Inhibited	-2.433	0.000887	CXCL2,CXCL8,IDO1,IFI27,MX1,OAS2,RSAD2	95 (16)
DDX25		enzyme	Inhibited	-2.219	0.0118	BID,CCND2,FABP5,NFKBIA,TNFRSF12A
Ifnar		group	Inhibited	-2.333	2.14e-06	B2M,CD74,EIF2AK2,IDO1,IFNGR1,IRF1,OAS2,RNF213,RSAD2	126 (16)
VCAN		other	Inhibited	-2.187	7.14e-15	CDKN1A,CLU,CXCL2,CXCL3,CXCL6,CXCL8,CYBA,FABP5,FN1,IFI6,ITGB1,MDM2,MX1,NFKBIA,OAS2,PLA2G2A,PLAU,PRDX5,SPATS2L,TGFA	149 (18)
LARP1		translation regulator	Inhibited	-2.536	4.43e-08	RPL10A,RPL29,RPL32,RPL4,RPL8,RPS2,RPS3,RPS3A,RPS8,RPS9
SLC13A1		transporter	Inhibited	-2	0.0248	HSPA5,IGFBP2,RPL8,TUBA1C
CIITA		transcription regulator	Inhibited	-2.216	0.000116	B2M,CD74,FN1,HLA-B,HLA-DRA	115 (12)
IL10		cytokine	Inhibited	-2.356	1.07e-10	ABCA1,CCND2,CD55,CD74,CDKN1A,CSF3,CTSC,CXCL2,CXCL3,CXCL5,CXCL6,CXCL8,DEFB4A/DEFB4B,DUSP1,EHF,FOS,HDAC9,IDO1,IRF1,MMP7,PLA2G2A,RARRES1,SERPINB2,TNIP3,TUBB4B,VTCN1	141 (17)
HMOX1		enzyme	Inhibited	-2.356	5.86e-05	ABCA1,CDKN1A,CXCL1,CXCL2,CXCL3,CXCL5,CXCL8,FOS,ID1	156 (19)
IFNGR1	0.357	transmembrane receptor	Inhibited	-2.2	0.00178	CXCL3,CXCL6,FN1,IDO1,IFI6,IRF1,MX1	147 (16)
PTP4A1		phosphatase	Inhibited	-2.619	0.000457	IGFBP7,ITGB8,PKM,PPA1,PRDX1,RAN,TUBA1C
IFNK		cytokine	Inhibited	-2	0.000127	EIF2AK2,IRF1,MX1,PLAAT4	79 (7)
TFRC		transporter	Inhibited	-2.236	0.000603	CDKN1A,FOS,FTL,HSPA5,LDHA,TNFRSF12A	13 (3)
SPI1		transcription regulator	Inhibited	-2.646	0.00081	CCND2,CDKN1A,CXCL17,FOS,IFI27,IFI6,MT1X,MT2A,MX1,PRDX5,RSAD2	141 (21)
PROC		peptidase	Inhibited	-2.302	7.28e-09	CALR,CLU,CXCL2,CXCL3,CXCL5,CXCL8,PLA2G2A,SERPINE1,TJP1	146 (16)
mir-1		microRNA	Inhibited	-2.213	0.0122	CCND2,CXCL1,CXCL8,FN1,GJA1
miR-1184 (miRNAs w/seed CUGCAGC)		mature microRNA	Inhibited	-2.449	0.0289	CXCL1,CXCL2,IGFBP2,IL17C,KRT6B,POLR2J2/POLR2J3
miR-3141 (miRNAs w/seed AGGGCGG)		mature microRNA	Inhibited	-2	0.0257	CALR,CITED4,IL32,PDZK1IP1
miR-877-5p (and other miRNAs w/seed UAGAGGA)		mature microRNA	Inhibited	-2	0.00819	NDUFA4,OSTC,PIP,TUBB2A
let-7c-1-3p (and other miRNAs w/seed UGUACAA)		mature microRNA	Inhibited	-2.236	0.0118	MT1X,NFKBIA,RPL29,RPS3,S100A6
miR-31-5p (and other miRNAs w/seed GGCAAGA)		mature microRNA	Inhibited	-2.485	0.00115	CXCL1,CXCL5,CXCL8,IGFBP7,KRT14,KRT16,KRT17,OAS2,PPBP
miR-146a-5p (and other miRNAs w/seed GAGAACU)		mature microRNA	Inhibited	-2.172	0.056	CFH,CXCL3,CXCL8,NFKBIA,PPBP
miR-532-5p (and other miRNAs w/seed AUGCCUU)		mature microRNA	Inhibited	-2	0.0173	AKR1C1/AKR1C2,CXCL1,CXCL2,CYCS
mir-8		microRNA	Inhibited	-2.042	0.0079	CCND2,CDKN1A,CTNNB1,FN1,ITGB1,SQSTM1,TJP1	142 (20)
miR-3148 (miRNAs w/seed GGAAAAA)		mature microRNA	Inhibited	-2	0.0283	CXCL6,PRDX1,S100A4,TUBA1B
miR-4695-5p (and other miRNAs w/seed AGGAGGC)		mature microRNA	Inhibited	-2	1	CYCS,HES4,KRT16,SLC34A2
miR-4302 (miRNAs w/seed CAGUGUG)		mature microRNA	Inhibited	-2	0.0631	AGR2,CALR,GAPDH,POLR2J2/POLR2J3
miR-4758-3p (miRNAs w/seed GCCCCAC)		mature microRNA	Inhibited	-2	0.357	ECHDC1,ID1,PTMS,RHOV
TSC2		other	Inhibited	-2.13	6.37e-07	CCND2,CDKN1A,CP,CRYAB,CST6,CTNNB1,EGR1,FOS,HSPA5,PLAU,PSMB1,S100A6	159 (19)
IFNL1		cytokine	Inhibited	-2.477	4.86e-09	CXCL8,DDX60,EIF2AK2,HLA-B,IFI27,IFI6,MX1,OAS2,PLAAT4,RSAD2,SAMD9	143 (15)
KLF2		transcription regulator	Inhibited	-2.759	5.97e-09	CCN2,CD55,CDKN1A,CXCL2,CXCL3,CXCL8,CYP1B1,FABP4,ID1,IL32,ITGB1,MT2A,NFKBIA,SERPINE1,TFPI2	156 (18)
SERPINF1		other	Inhibited	-2.385	5e-06	BID,CCN2,CRYAB,CXCL8,CYBA,NFKBIA,TJP1	167 (21)
IRF7		transcription regulator	Inhibited	-2.376	0.0159	IDO1,IFI6,IRF1,MX1,OAS2,RSAD2
LONP1		peptidase	Inhibited	-2.985	1.4e-09	H2BC4,MT-ATP8,MT-ND1,MT-ND2,MT-ND3,MT-ND4L,MT-ND5,NDUFA4,PFN1,PPL,SOD1,SSBP1
TRIM3		enzyme	Inhibited	-2.236	3.37e-06	CXCL3,CXCL5,CXCL6,CXCL8,MMP7	145 (13)
GPS2		transcription regulator	Inhibited	-2.421	0.000131	ABCA1,CDKN1A,CXCL1,CXCL2,CXCL8,NFKBIA	157 (20)
KLF3		transcription regulator	Inhibited	-2.646	0.00314	CD55,CTSC,CXCL17,CXCL2,CXCL3,EIF5A,FOS,H2AC6,IL32,PDLIM1,SDC1
IRF1	-0.295	transcription regulator	Inhibited	-2.293	1.63e-09	B2M,CDKN1A,CXCL2,CXCL3,CXCL8,EIF2AK2,FN1,IDO1,IFI27,IFI6,IRF1,MX1,OAS2,PIGR,PLAAT4,RSAD2	142 (16)
OGT		enzyme	Inhibited	-2.158	6.71e-05	CDKN1A,COX6C,CXCL2,CXCL3,FOS,IGFBP2,MDM2,SQSTM1	131 (20)
APOE		transporter	Inhibited	-2.395	5.28e-06	ABCA1,CALR,CCN2,CCND2,CLU,CTNNB1,CXCL3,CXCL6,EGR1,FABP5,FOS,HSPA5,PLAU,RPL10A,SERPINE1,SOD1,TXNIP	174 (23)
MEOX2		transcription regulator	Inhibited	-2.611	2.74e-07	CDKN1A,CXCL1,CXCL2,CXCL3,CXCL6,CXCL8,ID1	142 (15)
IRF3		transcription regulator	Inhibited	-2.52	1.8e-07	B2M,B4GALT5,CXCL1,CXCL8,DDX60,EIF2AK2,FN1,IFI27,IFI6,IRF1,OAS2,PLCG2,PTMS,RSAD2	102 (17)
ARID1A		transcription regulator	Inhibited	-3.389	1.48e-05	CDKN1A,CXCL1,CXCL2,CXCL8,FN1,KRT14,KRT16,KRT17,KRT5,KRT6A,KRT6B,PKM	172 (24)
IFNB1		cytokine	Inhibited	-3.935	2.78e-09	APOL1,CDKN1A,CRYAB,CXCL2,CXCL3,CXCL6,CXCL8,EIF2AK2,FOS,IDO1,IFI27,IFI6,IFNGR1,IRF1,MX1,OAS2,PLAAT4,RSAD2,SERPINB2	97 (15)
DAP3		other	Inhibited	-2.449	3.48e-09	MT-ATP8,MT-ND1,MT-ND2,MT-ND3,MT-ND4L,MT-ND5
miR-6777-5p (and other miRNAs w/seed CGGGGAG)		mature microRNA	Inhibited	-2.449	0.182	CALR,CLU,EIF5A,IER3,IL32,PRSS22
miR-6859-3p (miRNAs w/seed GACCCCC)		mature microRNA	Inhibited	-2	0.252	CRABP2,HES4,S100A6,TNFRSF12A
IFNA2		cytokine	Inhibited	-3.227	6.86e-10	B2M,CDKN1A,DDX60,EIF2AK2,HLA-B,IDO1,IFI27,IFI6,IRF1,MDM2,MT1X,MT2A,MX1,OAS2,PLAAT4,RSAD2,SAMD9,SDC1	133 (17)
NONO		transcription regulator	Inhibited	-3.133	3.09e-06	DDX60,EIF2AK2,IDO1,IFI27,IFI6,MX1,OAS2,RNF213,RSAD2,SAMD9
NR3C1		ligand-dependent nuclear receptor	Inhibited	-2.562	8.82e-15	ABCA1,ARRB2,B2M,CCN2,CDKN1A,CPEB4,CRABP2,CRYAB,CXCL2,CXCL3,CXCL6,CXCL8,DUSP1,EGR1,EMP1,FABP4,FN1,FOS,FOXO3,IDO1,IER2,IER3,IFI6,IRF1,KRT14,KRT17,KRT5,MDM2,MT2A,NFKBIA,PHLDA2,PIGR,S100P,SCNN1A,SERPINE1,SON,SOX4,TNFAIP2,TNFRSF12A	175 (22)
EHF	-0.274	transcription regulator	Inhibited	-2.496	7.87e-11	CRABP2,EHF,JAG1,KLK5,KLK6,KLK7,KLK8,S100A7,SAA1,SAA2,SERPINE1,SPRR1B,SPRR2D
TXNIP	-0.521	other	Inhibited	-2.189	0.00104	CDKN1A,ENO1,GAPDH,LDHA,TXNIP	104 (7)
IFNA1/IFNA13		cytokine	Inhibited	-2.76	3.65e-07	EIF2AK2,IFI27,IFI6,IRF1,MX1,OAS2,PLAAT4,RSAD2	125 (18)
Histone h2a		group			0.0408	EGR1,IGFBP2
Ap2		group			0.00747	IFNGR1,MT2A,SAA1
Npm		group			0.0228	CDKN1A
CSDE1 HNRNPD PABP PAIP1 SYNCRIP		complex			0.0115	FOS
Srebp		group			0.0239	CDKN1A,FOS
B56		group			0.0115	CTNNB1
TEAD		group			0.000169	CAV2,CCN2,FN1	51 (3)
NONMMUG036351		other			0.034	FABP4
collagenase		group		1.134	6.42e-08	CXCL2,CXCL3,CXCL6,EGR1,IER3,IRF1,SAA1	140 (11)
Ggtase I		complex			0.034	CCN2
Ppar		group			0.0058	CYBA,PLA2G2A,SERPINE1	65 (4)
CHCHD10		other			0.0228	CHCHD2
CARD9		other			0.00633	CSF3,CXCL2,CXCL3	153 (17)
SMTNL1		other			0.0435	GAPDH,GJA1
CHD8		enzyme			0.0142	CTNNB1,TMPRSS2
DUSP11		phosphatase			0.0239	DDX60,RSAD2
ELF3		transcription regulator			0.00872	EHF,FN1,TGFBR2
EPHB1		kinase			0.000231	EGR1,FOS,SERPINE1	164 (25)
ESRRG		ligand-dependent nuclear receptor		1.164	8.63e-06	CDKN1A,CYCS,ENO1,GAPDH,IL32,KLK6,LDHA,PKM	131 (7)
C9orf116		other			0.00191	CDKN1A,MDM2	85 (7)
ADRA1		group			0.00191	EGR1,FOS	159 (25)
CSF2RB		transmembrane receptor			0.0178	CCND2,FOS
AMOT		other			0.034	CCN2
ANTXR2		transmembrane receptor			0.00803	CTNNB1,FN1	85 (7)
BIRC3		enzyme		0.485	0.000178	CSF3,CXCL1,CXCL8,NFKBIA	144 (13)
WDR82		enzyme			0.034	CDKN1A
Agtr1b		G-protein coupled receptor			0.00556	CCN2,FOS	156 (17)
RNY3		other		-1.633	5.25e-07	DDX60,HES4,MX1,OAS2,RSAD2,SPATS2L
MEG3		other			0.000496	FN1,GDF15,MDM2
Ren2		peptidase			0.0261	CYBA,CYCS
Sos		group			2.35e-05	ALDH1A3,CAST,CRABP2,FABP4,FOS,ITGB1,MGST1,MXD1,PFN1,PLAU,RAB11FIP1	129 (7)
Pak		group			0.0228	MDM2
Mmp		group			0.0109	DSG2,TJP1
APC/APC2		group			0.000119	CDKN1A,CTNNB1,JAG1	125 (11)
Hdac		group		0.149	3.89e-06	AREG,CDKN1A,CRABP2,CTNNB1,CXCL8,EGR1,FOS,HLA-DRA,MXD1,TGFBR2,TXNIP	161 (22)
BMP		group			0.00357	CCN2,ID1,IRF1	102 (10)
Notch		group		0.998	0.00171	CDKN1A,DUSP1,FABP4,ID1,JAG1,PLAU,SVIP	139 (19)
atypical protein kinase C		group			0.034	CTNNB1
Pdgfr		group			0.000496	AREG,EGR1,FN1	150 (19)
JAK		group			0.0132	EIF2AK2,IFI6,RSAD2
Creb		group		0.948	4.59e-05	AREG,BCAS1,CDKN1A,CXCL8,DUSP1,EGR1,FOS,GJA1,IER3,MT-ND3,MT-ND5,SERPINB2,SOD1,SOX4	184 (26)
LTB4R/LTB4R2		group			0.0115	CXCL8
Pkg		group			0.00286	CTNNB1,EGR1,FOS	160 (23)
G protein alphai		group		0	0.0125	C15orf48,FOS,RSAD2,TNFRSF12A
NDPK		group			0.0115	CXCL8
SHP		group			0.0451	EGR1
Rsk		group			0.000776	CXCL2,CXCL8	167 (22)
PI3K (complex)		complex		1.145	2.66e-08	ABCA1,CCN2,CCND2,CD55,CDKN1A,CXCL8,DUSP1,FABP5,FN1,FOS,GJA1,IGFBP2,ITGB1,MT2A,NFKBIA,SERPINE1,SNCG,TXNIP	163 (19)
Tgf beta		group		0.217	8.25e-15	ABCA1,BASP1,CCN2,CCND2,CDKN1A,CLU,CSF3,CTNNB1,CXCL17,CXCL2,CXCL3,CXCL8,FN1,FOS,ID1,IDO1,IL32,ITGA2,ITGB1,JAG1,KRT16,LDHA,MMP7,MT-ND2,MXD1,PLAU,PPBP,SDC1,SERPINE1,TGFA,TNFRSF12A	139 (21)
Nos		group			0.0218	EGR1,FOS
DUB		group			0.034	ABCA1
P38 MAPK		group		1.396	6.78e-14	ABCA1,CCN2,CCND2,CD55,CDKN1A,CSF3,CTNNB1,CXCL1,CXCL2,CXCL3,CXCL6,CXCL8,DUSP1,EGR1,FABP4,FN1,FOS,GJA1,HSPA5,IER3,IL32,ITGB8,PLAU,SCNN1A,SERPINB2,SERPINE1,TGFA	164 (21)
Hsp27		group		1.954	0.000294	CDKN1A,CXCL8,FOS,PLA2G2A,TMPRSS2	129 (21)
CaMKII		complex			0.0356	FOS,IRF1
Gsk3		group		-1.446	0.00256	CTNNB1,CXCL8,FABP4,FOS,GDF15	173 (27)
TCR		complex		1.607	6.99e-07	CXCL8,EGR1,ENO1,FOS,HSPA5,IFI6,IFNGR1,IRF1,MX1,NFKBIA,RPL10A,RPL4,RPS2,RPS3,RPS3A,RSAD2,TNFRSF12A,TNIP3	170 (23)
TMSB4		group			0.00127	ITGA2,ITGB1,SERPINE1	134 (13)
STAT5a/b		group		-1.387	0.000707	CCND2,CDKN1A,CLU,DUSP1,EMP1,FOS,IRF1	161 (18)
Ras homolog		group		0.563	4.88e-11	ABCA1,CCN2,CDKN1A,EGR1,FOS,ITGB1,PLAU,TJP1	167 (25)
STAT		group		-1.131	0.000923	CDKN1A,EIF2AK2,FOS,IRF1	119 (7)
RNA polymerase II		complex			1.01e-09	B2M,CCND2,CDKN1A,CXCL2,CXCL8,CYP1B1,DUSP1,ENO1,FABP4,FOS,GAPDH,GDF15,ID1,IFNGR1,MAP2K2,NFKBIA,RPL10A,RPS3,SCGB1A1	154 (18)
Calcineurin A		group			0.00689	CCN2,FOS,GJA1	10 (3)
ADCY		group			0.000419	CDKN1A,CYP1B1,FOS,GJA1	170 (22)
IFN alpha/beta		group		-1.067	0.0148	BID,IDO1,IRF1,RSAD2
calpain		complex		-1.131	0.000208	CTNNB1,GJA1,HSPA5,NFKBIA	173 (22)
NFkB (family)		group		1.117	0.00222	CXCL8,FN1,JAG1,SQSTM1
chitinase		group			0.0451	CXCL8
Hsp70		group		-0.113	0.00366	CXCL3,CXCL8,GAPDH,NFKBIA	165 (24)
Pka		complex		0.802	1.22e-05	AREG,CCN2,CDKN1A,DUSP1,EGR1,FOS,GJA1,IFI27,IFI6,IRF1	165 (23)
caspase		group			0.0491	CCND2,CDKN1A
RAS		group		1.962	8.2e-08	B4GALT5,CCN2,CDKN1A,CXCL8,EGR1,FN1,FOS,IRF1,PLAU,PRDX1,SERPINE1,TFPI2	162 (24)
Tnf receptor		group			0.00224	CCN2,CXCL8,SERPINE1	145 (19)
Fgfr		group			0.0239	FOS,HSPA5
Fibrinogen		complex			0.00196	CXCL1,CXCL3,CXCL8	150 (19)
nicotinic acetylcholine receptor		complex			0.00265	FOS,ID1	109 (11)
Fibrin		complex			0.000127	CXCL8,FN1,PLAU,SERPINE1	135 (18)
Ikb		group			0.00253	CXCL3,HSPA5,KRT6B
Jnk		group		1.799	1.95e-11	ABCA1,CCN2,CD55,CXCL3,CXCL6,CXCL8,DUSP1,EGR1,FABP4,FN1,FOS,GDF15,GJA1,HSPA5,IL19,PLAU,SERPINE1,TGFBR2,TNFRSF12A	167 (22)
MKK3/6		group			0.0115	CXCL8
Calcineurin protein(s)		complex		-1.05	0.000209	CXCL3,CXCL8,DUSP1,EGR1,FOS,SERPINE1	152 (21)
Histone h3		group			5.37e-10	B2M,CCND2,CDKN1A,CTNNB1,CXCL8,EGR1,FABP4,FOS,GAPDH,HSPA5,ID1,IFI6,IGFBP2,MDM2,MX1,NFKBIA,PSMA2,RPL10A,RPS9,RSAD2,SCNN1A,SPATS2L,TGFBR2,TMPRSS2,UBB	180 (21)
Mek		group		1.462	4.89e-14	B4GALT5,BID,CCN2,CCND2,CDKN1A,CLU,CRYAB,CTNNB1,CXCL8,EGR1,FOS,GDF15,ID1,IER2,IER3,IRF1,ITGB1,LAMB3,MDM2,MUC16,PHLDA2,SDC1,SERPINE1,SLC6A14,SNCG,TMEM106B	160 (24)
Ck2		complex			0.00556	BID,FOS	63 (8)
Cbp/p300		group			0.00253	ABCA1,ID1,IRF1	99 (6)
C1q		complex			0.0197	CTNNB1,CXCL8
ROCK		group		0.651	3.95e-06	CCN2,CDKN1A,CXCL8,FABP4,FN1,FOS,TJP1	165 (24)
Vegf		group		0.697	3.76e-06	CRYAB,CTNNB1,CXCL1,CXCL8,EBP,EGR1,EHF,EMP1,FABP4,FN1,ID1,IRF1,ITGA2,ITGB1,ITGB8,PHLDA2,PLAU,SERPINB2,TGFBR2,TJP1	168 (23)
TFIIH		complex			0.034	CDKN1A
Smad2/3		group			0.0484	ID1,MXD1,SERPINE1
C8		complex			0.00448	CXCL2,CXCL3
Gli		group			0.0197	CCND2,S100A4
CK1		group			0.0451	CSF3
IL-1R		group		1.425	1.09e-09	AREG,CSF3,CXCL1,CXCL2,CXCL3,CXCL5,CXCL8,PLAU,SERPINB2,SERPINE1	115 (14)
Rar		group			4.71e-05	CDKN1A,CRYAB,CSF3,EGR1,TJP1
MSK1/2		group			0.000131	DUSP1,FOS	107 (7)
adenosine deaminase		group			0.0115	CXCL3
Mapk		group		1.454	6.3e-07	CDKN1A,CXCL1,CXCL8,EGR1,FOS,GJA1,MMP7,PIGR,SNCG,SOD1	164 (24)
L-type Calcium Channel		complex			0.00556	EGR1,FOS	138 (22)
Ciap		group			0.00253	CSF3,CXCL2,MDM2
Fcgr3		group			0.0218	CSF3,CXCL8
ETS		group			0.00224	EGR1,FOS,SERPINE1
growth factor receptor		group			0.0115	FOS
Akt		group		-0.116	6.73e-14	B4GALT5,BID,CCN2,CCND2,CDKN1A,CP,CTNNB1,CXCL8,FABP4,FN1,FOS,FOXO3,IER3,IGFBP2,IL32,LAMB3,MDM2,MT1X,MT2A,MUC16,NFKBIA,RPS2,SERPINE1,SLC6A14,SOX4,TJP1,TMEM106B,VTCN1	153 (20)
Sod		group			0.0261	CXCL3,HLA-DRA
N-cor		group		-0.594	0.0301	ABCA1,CDKN1A,CXCL2,FABP4
Hsp90		group			0.0201	CCND2,CLU,FN1,GJA1
Pdgf (complex)		complex		1.483	4.83e-09	CCND2,CDKN1A,CXCL3,CYBA,EGR1,FN1,FOS,FOXO3,GJA1,JAG1,PLAU,SERPINE1	152 (20)
Camkk		group			0.0228	ABCA1
cAMP-Gef		group			8.03e-05	CXCL5,CYP1B1,PPBP
NCF1		enzyme			0.00939	CDKN1A,FN1,SERPINE1	170 (24)
SNHG1		other			0.0451	CDKN1A
PDGF-AA		complex			0.0032	AREG,CDKN1A,FOS	151 (22)
Stat1-Stat3		complex			0.034	FOS
Egfr-Erbb2		complex			0.034	CXCL8
Stat dimer		complex			0.0451	FOS
Pdgf Ab		complex			0.0178	AREG,FOS
PDGF BB		complex		1.312	1.01e-13	ABCA1,AREG,CAV2,CCN2,CDKN1A,CP,CRYAB,CSF3,CXCL2,CXCL8,CYCS,DUSP1,EGR1,FN1,FOS,GDF15,GJA1,IER2,IER3,ITGB1,MGST1,PDLIM1,PLAU,PLCG2,SERPINE1,TNFRSF12A	151 (20)
NfkB-RelA		complex			0.00286	CXCL3,CXCL8,NFKBIA
Stat6 dimer		complex			0.0218	CXCL6,DUSP1
NIK		group			0.0451	CXCL8
Stat1 dimer		complex			0.000231	DUSP1,EIF2AK2,IRF1	76 (7)
Stat3-Stat3		complex		-1.067	0.00075	CDKN1A,FOS,FTL,SPINK1
PDGF-DD		complex			0.0283	CLU,TNFRSF12A
Stat1-Stat2		complex			0.00556	EIF2AK2,IRF1
Metalloprotease		group			0.0451	FN1
Smad2/3-Smad4		complex		0.369	1.82e-05	AREG,CCN2,CDKN1A,JAG1,SERPINE1	100 (12)
Ap1		complex		1.132	4.12e-10	CCN2,CLU,CXCL8,FABP4,FN1,FOS,ITGA2,KRT6B,MMP7,MT2A,PLA2G2A,PLAU,S100A4,SERPINE1,SNCG,TGFA	162 (22)
Bcl9-Cbp/p300-Ctnnb1-Lef/Tcf		complex			0.00448	GJA1,MMP7
Ahr-aryl hydrocarbon		complex			0.0115	MDM2
Ahr-aryl hydrocarbon-Arnt		complex			0.0109	CDKN1A,CYP1B1
PPARα-RXRα		complex			0.0142	ABCA1,NFKBIA
PLC		group			0.0307	CXCL8,FOS
AMPK		complex		-0.519	2.51e-06	CCND2,CDKN1A,CTNNB1,CXCL8,EGR1,FOXO3,GJA1,MT-ND1,SERPINE1,SOD1	149 (18)
Esr1-Estrogen-Sp1		complex			0.034	FOS
NFkB (complex)		complex		1.776	4.88e-23	ALDH1A3,BID,CCN2,CCND2,CD74,CDKN1A,CITED4,CLU,CSF3,CTNNB1,CXCL1,CXCL2,CXCL3,CXCL5,CXCL6,CXCL8,DEFB4A/DEFB4B,EGR1,EHF,FABP5,FN1,FOS,GDF15,HDAC9,IDO1,IER3,IGFBP2,IL17C,IL19,IL32,IRF1,ITGB1,ITGB8,JAG1,KRT17,KRT6B,MDM2,NFKBIA,PLA2G2A,PLAU,RSAD2,SAA1,SERPINB2,SERPINE1,TFPI2,TNFAIP2	162 (16)
LDL		complex		1.774	1.45e-13	ABCA1,CCN2,CDKN1A,CTNNB1,CXCL1,CXCL2,CXCL3,CXCL6,CXCL8,DUSP1,EGR1,FABP4,FDPS,FOS,HSPA5,ID1,IDO1,IGFBP2,LAMB3,MX1,PLAU,SERPINE1,SQSTM1,TGFBR2	155 (21)
Ifn gamma		complex			0.00623	CDKN1A,CXCL8,EIF2AK2,HLA-DRA,IL32	163 (20)
Angiotensin II receptor type 1		group			0.0218	CXCL8,SERPINE1
SAA		group			0.0132	CSF3,CXCL8,PLA2G2A
NPS		other			0.0451	FOS
UQCC3		other			0.00147	COX6C,ENO1,GAPDH,NDUFA4,NDUFAB1,NDUFV2,PKM	124 (7)
RCC1		other			0.0228	RAN
LINC00857		other			0.0115	TGFA
HOTAIR		other		1.6	0.000161	CDKN1A,GDF15,LAMB3,MX1,NFKBIA	172 (24)
MIR100HG		other			0.000391	FN1,SERPINE1	94 (7)
Atg5		other			0.00191	BID,SQSTM1
PRKAA		group		-0.646	0.000785	CCN2,CDKN1A,DUSP1,FOXO3,TMPRSS2	162 (23)
VitaminD3-VDR-RXR		complex		-1.982	0.0019	CDKN1A,CST6,KLK6,MXD1
GC-GCR dimer		complex			0.00483	DUSP1,NFKBIA,SCGB1A1
TFIIA		complex			0.00675	CCND2,FOS
SFTPA2		other			0.0228	HSPA5
PRC2		complex			0.0019	CXCL1,CXCL8,MMP7,MX1	80 (7)
antioxidant		group			0.00351	FN1,GJA1
PSMB11		peptidase		-0.378	0.000558	CXCL17,CXCL3,CXCL6,MT-ND1,MT-ND2,MT-ND5,TNFRSF12A
HOXA11-AS		other			0.00556	CDKN1A,CTNNB1	100 (10)
EGOT		other			0.00127	MX1,OAS2,RSAD2
NORAD		other		0.896	6.96e-06	BASP1,CCN2,HSPA5,IL32,SDC1,TNFRSF12A	97 (7)
GPX8		enzyme			0.00556	CSF3,FN1
DEFA1 (includes others)		other			0.034	CXCL8
thyroid hormone receptor		group			0.0032	ABCA1,FOS,KRT17	50 (7)
T3-TR-RXR		complex			0.0116	AKR1C1/AKR1C2,ENO1,MDM2
IFN Lambda		group			0.00675	CXCL2,OAS2
LINC00842		other			0.00191	FN1,SERPINE1	109 (12)
HULC		other			0.00556	ITGB1,SQSTM1
ACTA2-AS1		other			0.034	CDKN1A
Smad		complex		0.779	0.000178	CCN2,CDKN1A,ID1,SERPINE1	109 (12)
Igm		complex			0.000225	CCND2,CDKN1A,CTNNB1,CXCL8,CYCS,EGR1	136 (25)
Raf		group			1.55e-06	AREG,CDKN1A,EGR1,FOS,GDF15,IER2,IER3,PHLDA2	158 (22)
CREB-NFkB		complex			0.0115	SERPINB2
Retinoic acid-RAR-RXR		complex			0.00351	CRABP2,DUSP1
IL12 (complex)		complex		0.814	0.000203	CXCL6,CXCL8,FOS,GJA1,IDO1,IFNGR1,IL32,IRF1,PLAU,TGFBR2	162 (23)
RNASEH2B		other		1.884	5.33e-12	B2M,CDKN1A,CFH,CXCL8,DDX60,EIF2AK2,IFI27,IL17C,IRF1,MX1,OAS2,RSAD2,S100A6,SAMD9,TXNIP	37 (4)
CLEC10A		other			0.0101	CXCL2,CXCL6,KRT17
LRRC26		ion channel			0.00191	CXCL1,CXCL8
KDM3A		transcription regulator		0.152	0.0019	ALCAM,CCN2,GDF15,SERPINE1
CLEC4G		other			0.0278	AREG,CCN2,CSF3
H1-6		other		0	0.0173	B2M,B4GALT5,FDPS,FOS
PKNOX2		transcription regulator			0.0218	CDKN1A,EGR1
ZBTB10		other		-1	0.00239	B2M,CXCL3,CXCL5,IDO1,IL32,IRF1,SERPINE1	90 (7)
MIB2		transcription regulator			0.0228	CXCL8
LINC00662		other			0.0142	CTNNB1,HSPA5
CACTIN		other			0.0451	CXCL8
BICC1		other			0.00265	AREG,PIGR
INTS11		enzyme			0.034	EGR1
CDK19		kinase		1	1.71e-07	CCND2,CDKN1A,CLU,CXCL1,CXCL2,CXCL8,MDM2,MXD1,SDC1,TGFA,TXNIP	89 (7)
trypsin		group			0.00075	CDKN1A,CXCL8,FOS	135 (21)
DOT1L		phosphatase			4.32e-06	PPIA,RPS2,SCNN1A,TUBA1C,UBB
SLC48A1		transporter			0.0451	ITGB1
IgG		complex		0.408	5.55e-18	AREG,B2M,CALR,CCND2,CDKN1A,CRABP2,CTSC,CXCL8,DUSP1,EGR1,EMP1,FABP5,FN1,GPRC5A,HSPA5,IER2,IRF1,ITGB8,KLK6,KLK7,KLK8,KRT16,MXD1,NFKBIA,PHLDA2,PPL,SERPINB2,SERPINE1,TGFBR2,TUBB2A	167 (22)
FSH		complex		0.531	0.000131	AREG,CCN2,CCND2,CD55,CTNNB1,DUSP1,FOS,GPRC5A,ID1,MT1X,MT2A,PKM,SERPINE1,TFPI2,TGFBR2	194 (24)
PLEKHM1		other			0.0228	SQSTM1
HCG11		other			0.0115	CDKN1A
LINC00475		other			0.0115	CDKN1A
DGCR8		enzyme		0	0.00299	EGR1,FOS,GJA1,JAG1	149 (12)
ALKBH1		enzyme			0.00075	MT-ND2,MT-ND4L,MT-ND5
CTDNEP1		phosphatase			0.034	CTNNB1
CAB39L		kinase		1.192	0.00112	CDKN1A,COX6C,NDUFA4,NDUFV2	59 (7)
ANKRD42		transcription regulator			0.00265	CSF3,CXCL3
RNASEL		enzyme			0.00872	CDKN1A,EIF2AK2,OAS2	82 (10)
Fc gamma receptor		group			0.00689	CDKN1A,CXCL8,TNIP3	128 (21)
Tlr		group		1.276	0.000435	CXCL3,CXCL8,DUSP1,IDO1,IRF1,JAG1,NFKBIA	99 (18)
ISGF3		complex		-1.969	1.12e-05	EIF2AK2,IRF1,MX1,RSAD2
NADPH oxidase		complex		1.067	0.000208	CXCL1,FOS,SERPINE1,TGFA	157 (19)
STAMBPL1		enzyme			0.0115	DUSP1
KDM4D		enzyme			0.00803	CDKN1A,CTNNB1
TCHP		other			0.0451	SQSTM1
USP42		peptidase			0.000131	CDKN1A,MDM2
CINP		other			0.0451	CDKN1A
LPIN1		phosphatase			0.00939	CDKN1A,FABP4,FDPS	159 (20)
ATP6AP2		transporter			0.0109	FN1,SCNN1A
PHF1		transcription regulator			0.0356	CDKN1A,MDM2
CYRIA		other			0.0228	ITGB1
TEX10		other			0.0228	CTNNB1
FOXD2-AS1		other			0.00942	CDKN1A,CTNNB1
KDM8		enzyme		1.698	0.000209	ENO1,GAPDH,ID1,LDHA,PKM,S100P	123 (8)
IRF2BP1		transcription regulator			0.00102	CXCL8,DUSP1,EMP1,FOS
BDNF		growth factor		0.579	0.00277	BID,CAV2,CCND2,CDKN1A,CP,DUSP1,EGR1,FOS,FTL,HSPA5,TXNIP	166 (25)
SIGIRR		transmembrane receptor			0.00357	CXCL2,CXCL3,IL17C	104 (11)
TTC39B		other			0.0228	ABCA1
CHIA		enzyme			0.0451	CXCL8
ZFAT		transcription regulator			0.0228	SQSTM1
ZNF346		other			0.034	CDKN1A
FAM168A		other			0.0228	NFKBIA
LINC01139		other			0.000169	EGR1,LDHA,PKM
NSA2		other			0.0228	CDKN1A
GSKIP		other			0.0115	CTNNB1
RNF20		enzyme			0.0356	CDKN1A,FOS
NTN4		other			0.0228	TJP1
NSUN3		enzyme			8.03e-05	MT-ND2,MT-ND4L,MT-ND5
SSC5D		transmembrane receptor			0.0115	CXCL8
RHOBTB2		enzyme			0.034	CDKN1A
MSI2		other			0.00675	CDKN1A,FN1	119 (7)
ZNF549		other			0.0228	IL32
CYRIB		other			0.0451	ITGB1
TIFA		other			0.000615	CXCL3,CXCL8,NFKBIA	136 (14)
IL1RL2		transmembrane receptor			0.00075	CXCL1,CXCL2,CXCL8	99 (9)
TFAP2D		transcription regulator			0.0115	MT2A
WTIP		transcription regulator			0.0115	AREG
BSCL2		other			0.00905	CD74,FABP4,IER3,RSAD2
SOCS2-AS1		other			0.000391	ACSL3,TMPRSS2
SQSTM1	-0.382	transcription regulator		0	0.00366	CXCL2,IRF1,NFKBIA,RSAD2	147 (15)
SAV1		other		0.152	2.59e-06	CCN2,CDKN1A,CXCL2,FN1,SOX4	98 (7)
EIF2A		translation regulator			0.0307	HSPA5,IGFBP2
SCAI		transcription regulator			0.0115	CTNNB1
C1QTNF1		other		1	5.75e-05	FN1,SCNN1A,SLC12A2,SOD1
UBA5		enzyme			0.0451	HSPA5
MELK		kinase			0.00128	CDKN1A,MDM2	90 (7)
APLNR		G-protein coupled receptor			0.0283	CTNNB1,TJP1
RFFL		enzyme			0.000391	CDKN1A,MDM2
CBX7		other		1	5.75e-05	AREG,CXCL8,CYP1B1,GDF15
UPK3A		other			0.0451	UPK3B
ZXDC		transcription regulator			0.0451	HLA-DRA
GPC2		other			0.0228	CTNNB1
MARCHF3		other			1.47e-05	CXCL1,CXCL8,NFKBIA	102 (10)
FOXL2		transcription regulator		1.4	6.48e-07	BID,CLU,CXCL2,CXCL3,CXCL6,FOS,IER3,SERPINB2,SOX4	92 (8)
FBXL12		other			0.0228	CDKN1A
PROM1		other			0.00127	DSG2,FDPS,PKM	103 (7)
PRMT3		enzyme			0.0228	RPS2
NANOG		transcription regulator		0.816	0.0129	CCND2,EGR1,FOS,ID1,IFNGR1,S100A6
TTC5		other			0.034	CDKN1A
EBF3		transcription regulator			0.000833	CXCL17,CXCL3,CXCL5,IL32
MRTFB		transcription regulator		1.941	0.00087	CCN2,CXCL6,CYBA,EGR1,ID1,ITGB1,SERPINB2,SERPINE1	66 (7)
ST6GALNAC1		enzyme			0.00265	B2M,CTNNB1
ADRM1		other			0.034	NFKBIA
PAF1		other		-1	2.01e-05	H2AC6,H2BC5,IDO1,MXD1,OAS2,SERPINE1
ATF6B		transcription regulator			0.0451	HSPA5
WWTR1		transcription regulator		0.13	2.11e-08	CCN2,CDKN1A,CXCL1,CXCL2,CXCL3,CXCL8,EMP1,FN1,GJA1,ITGB8,MX1,SERPINE1	149 (21)
ZNF581		transcription regulator			0.0115	IL32
FBXO25		enzyme			0.000131	EGR1,FOS	26 (5)
GJA3		transporter			0.034	GJA1
NEIL2		enzyme			0.012	CXCL2,CXCL3,CXCL6,GAPDH
TNIP3	0.382	other			0.0451	CXCL8
FBXO22		enzyme			0.0228	MDM2
IFNL3		cytokine			0.0435	MX1,RSAD2
UCN2		other			0.0283	CXCL8,FOS
APOL1	-0.363	transporter			0.00675	CXCL2,IFNGR1
IFNA10		cytokine			0.0109	MX1,PLAAT4
NMRAL1		other			0.034	MX1
OPA1		enzyme			0.0261	HSPA5,SOD1
GNL3L		other			0.0451	CDKN1A
DNAJB4		other			0.0451	CDKN1A
CYB561A3		enzyme		-0.152	4.58e-05	ABCA1,FTL,MT1X,MT2A
SLC22A5		transporter			0.00633	CDKN1A,PLAU,TGFBR2
IFNA21		cytokine			0.0109	MX1,PLAAT4
Fcer1		complex			0.00779	CXCL3,CXCL8,FOS,IDO1	149 (23)
SRF-ELK1		complex			0.0115	FOS
NIBAN2		transcription regulator			0.0451	PKM
IFNL2		other			0.0125	MX1,RSAD2
BCAS2		other			0.00265	CDKN1A,MDM2
SNHG11		other			0.0109	CCND2,ENO1
TET2		enzyme		-1.633	0.00647	CTNNB1,CXCL6,FN1,ITGA2,RSAD2,TGFA	106 (7)
IL17C	0.367	cytokine		0.816	5.25e-07	CXCL8,DEFB4A/DEFB4B,IL17C,IL19,PI3,S100A7	118 (7)
TFAP2E		transcription regulator			0.0109	CXCL8,IL32
USE1		other			0.0451	HSPA5
SIRT7		enzyme			0.0178	CDKN1A,RPS3
FGF21		growth factor		0.774	0.00217	EGR1,FOS,HSPA5,NAD+,SERPINE1	164 (23)
IL36B		cytokine			0.0331	CXCL1,CXCL8
RBM17		other			0.0228	FN1
BPIFA1		other			0.000393	CXCL2,CXCL3,SCGB1A1
CHI3L1		enzyme			0.00028	CXCL8,EMP1,SERPINE1,TGFBR2	135 (12)
AKIRIN2		other			0.00265	CCND2,DUSP1
AMOTL2		other			0.0451	CCN2
KLF17		transcription regulator			2.78e-05	CDKN1A,FN1,ID1,TJP1	102 (7)
ZMPSTE24		peptidase			0.0158	CDKN1A,CXCL2,CXCL3
IPMK		kinase		0.728	0.000368	FOS,ITGB1,MYL6,PFN1	122 (12)
Hmgb1		transcription regulator			0.0159	CDKN1A,CXCL8
TMEM126A		other			0.0178	MT-ND3,NDUFV2
CYB5R4		enzyme			0.0261	ACSL3,HSPA5
BMPR1A		kinase			0.0158	CDKN1A,ID1,SERPINE1
ARMC10		other			0.0115	CDKN1A
AMBRA1		other		0.09	1.55e-05	CCND2,CDKN1A,FN1,SERPINE1	158 (18)
FKBPL		other			0.0115	CDKN1A
Il3r		complex			0.034	CXCL8
IL17a dimer		complex			0.00224	CSF3,CXCL1,DEFB4A/DEFB4B	61 (4)
STAT1/3/5 dimer		complex			0.00803	MT2A,PLAU
SIRT3		enzyme		1.063	5.6e-06	CYCS,HSPA5,MT-ND1,MT-ND2,MT-ND3,MT-ND4L,MT-ND5,NAD+
CYLD		transcription regulator			0.0124	CXCL8,NFKBIA,SERPINE1
BTNL2		transmembrane receptor		0	0.0109	CD74,IFNGR1,MXD1,S100A4
GALNT6		enzyme			0.0109	CTNNB1,FN1
RNASEH2A		enzyme			0.00123	IFNGR1,IRF1,NFKBIA,RSAD2
RETSAT		enzyme			0.034	FABP4
PRG3		other			0.0228	CXCL8
ZBTB7C		transcription regulator			0.0115	CDKN1A
PRKAG3		kinase			0.000718	ABCA1,CD55,EGR1,FTL,GJA1,HSPA5,ID1,SNCG
AKIP1		other			0.034	NFKBIA
GABARAPL1		other			0.00483	CRYAB,HLA-B,LAMB3
OR51E1		G-protein coupled receptor			0.0451	CDKN1A
MBTD1		other			0.00939	CXCL3,NFKBIA,SOX4
RNF31		enzyme		0.128	2.28e-05	AREG,CXCL1,CXCL2,CXCL3,CXCL6,CXCL8,IL19	154 (19)
MAGEA2/MAGEA2B		other			0.0228	CDKN1A
INPP4B		phosphatase			0.00448	SYTL2,TMPRSS2
DCAF1		kinase			0.0356	CDKN1A,TXNIP
HP1BP3		other			0.034	IGFBP2
MYOC		other			0.0194	FN1,HSPA5,ITGB1,PHLDA2
FCN1		other			0.0115	CXCL8
NAALADL2		other			0.000119	AGR2,HSPA5,MMP7
MIR17HG		other		1.477	0.0157	CDKN1A,CLIC1,JAG1,SOX4,TGFBR2
Dancr		other			0.0228	CTNNB1
ZNF451		enzyme			0.000391	CDKN1A,SERPINE1
DOCK8		other			0.0451	CCND2,IRF1,RSAD2
POLR2M		other			0.0331	CDKN1A,MDM2
EDEM1		enzyme			0.034	HSPA5
LEO1		other			0.0451	SOX4
ZNF710		transcription regulator			0.0356	CXCL8,PPBP
TMEM184A		other			0.0115	DUSP1
IGF2		growth factor		0.119	2.02e-07	AREG,CCN2,CDKN1A,CYP1B1,DUSP1,EGR1,FN1,IER2,IER3,IGFBP2,MDM2,NFKBIA,SERPINE1	164 (23)
KDM2B		enzyme			0.0101	CDKN1A,CRABP2,FOS
LILRA2		other			0.0109	CSF3,CXCL8
ZNF503		other			0.0408	CTNNB1,TJP1
MT-TE		other			0.00351	MT-ND1,MT-ND5
ASCC1		transcription regulator			0.0451	CXCL8
IKBIP		other			0.00191	CXCL1,CXCL2
UFC1		enzyme			0.0451	HSPA5
SGF29		other			0.0228	HSPA5
SIRT6		enzyme		1.072	0.00197	ACSL3,CXCL8,FN1,LIPH,NAD+,TGFBR2	124 (8)
DKK4		other			0.0451	CTNNB1
LLGL2		other			0.00483	CCN2,DUSP1,SERPINE1
TRIM2		enzyme			0.00196	FTL,ITGB1,SOD1
SLC7A2		transporter			0.000305	CXCL2,CXCL3,CXCL6
Fascin		group			0.034	CCN2
GRHL3		transcription regulator			0.0283	CXCL5,UPK3B
NACC2		transcription regulator			0.0115	MDM2
NFU1		other		0	0.00148	CYCS,MGST1,PRDX1,SOD1
CLDN9		other			0.0115	TJP1
FLCN		other		-0.31	5.54e-07	ANXA3,CTSC,CYCS,ENO1,LDHA,MT-ND1,MT-ND2,MT-ND5,MUC20,NDUFV2,SERPINE1	62 (8)
IFNA5		cytokine			0.0109	MX1,PLAAT4
SENP8		peptidase			0.034	MDM2
MDC1		other			0.0228	CLU
RNF152		enzyme			0.00191	CXCL1,CXCL8	76 (7)
SP6		transcription regulator			0.0451	TGFBR2
EBF4		transcription regulator			0.0115	CDKN1A
MACROD1		enzyme			0.0115	NFKBIA
PYHIN1		other			0.00128	CDKN1A,MDM2	90 (7)
AMER1		other			0.00191	AREG,CDKN1A
UTP3		other			0.0451	CCND2
Histone h4		group			0.00171	CDKN1A,CXCL3,CXCL8,FOS,IRF1,RPL10A,TGFBR2	150 (20)
RNF138		enzyme			0.00253	CCND2,CXCL1,IER3
TLE3		other			6.05e-05	CYCS,MT-ND1,MT-ND2,MT-ND3,MT-ND5,NDUFAB1,NDUFV2
ADAMTS18		peptidase			0.00483	CCN2,KRT14,LAMB3
CXXC1		transcription regulator			0.0115	CDKN1A
ZNF300		transcription regulator			0.034	CXCL8
RRP1B		transcription regulator			0.00172	AREG,CDKN1A,MDM2,RPS3,RPS8,RPS9
IGF1R		transmembrane receptor		0.873	1.37e-11	ANXA3,CDKN1A,CLU,CTNNB1,CYCS,EGR1,EMP1,FOS,HSPA5,IGFBP2,KRT5,KRT6B,MT-ND3,NDUFA4,NDUFV2,PHLDA2,PKM,PLAU,RPL10A,S100A4,SNCG,TJP1	195 (24)
ZNF580		transcription regulator			0.0115	CXCL8
DPY30		other			0.000231	CDKN1A,ID1,ITGB1	62 (7)
HOXC5		transcription regulator			0.0451	CXCL8
SOX11		transcription regulator		1.342	0.0249	CP,EGR1,IER2,ITGB1,KLK6
SELENOS		other			0.0125	FABP4,HSPA5
TEX11		other			0.0451	FOS
DUOX1		enzyme			0.0125	CXCL6,CXCL8
CIRBP		translation regulator			0.000776	CXCL2,CXCL3
IFNA17		cytokine			0.000496	EIF2AK2,MX1,PLAAT4
potassium channel		group			0.000391	FOS,SCNN1A
sGC		complex			0.00191	EGR1,FOS	130 (20)
GNRH		group			0.0167	DUSP1,EGR1,FOS
Shc		group			0.000169	CCND2,FABP4,FOS	139 (13)
Laminin (complex)		complex			0.00175	FN1,ITGB1,PLAU,SERPINE1	158 (23)
ADRB		group		1.373	1.22e-05	CDKN1A,CRYAB,CXCL2,FDPS,FOS,GDF15,NFKBIA,RAN,RSAD2,SQSTM1	155 (23)
SRC (family)		group		1.98	0.000419	EGR1,FN1,ID1,S100A4,TJP1	163 (23)
TCF/LEF		group			0.00171	FN1,ITGB1,SERPINE1
RPS6KA		group			0.000391	CXCL8,FN1
N4BP2L2		transcription regulator			0.034	CDKN1A
KMT5B		enzyme			0.00265	DUSP1,MT2A
CNOT6L		enzyme			0.0178	CDKN1A,TUBB4B
TRAP1		enzyme		-1	0.0209	GAPDH,ITGB1,PKM,SOD1
Ribosomal Subunit 80S		complex			0.034	EGR1
HMGXB4		other			0.00253	B4GALT5,RNF213,TNFAIP2
ALKBH7		other		-1.982	7.83e-06	MT-ND1,MT-ND2,MT-ND3,MT-ND5
SETX		enzyme		1.633	1.86e-07	KRT16,KRT17,KRT6A,KRT6B,PI3,SPRR2D
CREB3L2		transcription regulator			0.00942	HSPA5,MX1
TRIM25		transcription regulator			0.00675	CDKN1A,MDM2	151 (19)
ZBTB8A		other			0.0115	CDKN1A
ERFE		other			0.0307	FABP4,ID1
CGAS		enzyme		-1.165	7.08e-05	CDKN1A,CXCL8,DDX60,IFI27,RSAD2	86 (11)
SH3TC2		other			0.00439	EBP,EGR1,FDPS
SGPL1		enzyme			0.0158	ABCA1,HSPA5,MX1
ZBTB49		transcription regulator			0.0228	CDKN1A
LINC01006		other			0.034	CTNNB1
DGKH		kinase			0.034	CXCL8
MASTL		kinase			0.0177	CYP1B1,RAB11FIP1,SERPINE1
CTBP1-DT		other			0.034	CDKN1A
SPDEF		transcription regulator		-1.168	1.97e-07	AGR2,CCN2,CDKN1A,CXCL8,PLAU,SCGB1A1,SDC1,SERPINE1,SQSTM1	121 (11)
SNRPA1		other			0.0228	CDKN1A
CLCN5		ion channel			0.000903	B2M,SLC34A2,SOD1
FH		enzyme			0.00127	AKR1C1/AKR1C2,CDKN1A,LDHA
HASPIN		kinase			0.0115	CDKN1A
ZNF598		enzyme			0.00128	DDX60,RSAD2
Atrial Natriuretic Peptide		group			0.0142	CCN2,SERPINE1
DPH5		enzyme			0.0142	IRF1,NFKBIA
RGMB		other			0.00351	CXCL2,CXCL3
CMKLR1		G-protein coupled receptor			0.0159	CCND2,CD55
SAMHD1		enzyme		0.762	3.6e-05	IFI27,IFI6,MX1,NFKBIA
HOXA6		transcription regulator			0.00448	CXCL17,PPBP
BMPR2		kinase		1.982	0.000475	CTNNB1,CXCL8,FN1,ID1	156 (26)
ZNF503-AS1		other			0.00448	CTNNB1,TJP1
MAPKBP1		other			0.0115	CXCL8
AMOTL1		other			0.034	CCN2
SATB2		transcription regulator			0.00366	CXCL5,FABP4,IL32,MDM2
RNF126		enzyme			0.0228	CDKN1A
ZNF750		transcription regulator			5.06e-05	LAMB3,SPRR1B,TINCR
P2RY6		G-protein coupled receptor			0.00397	CXCL8,CYCS,FABP4	104 (7)
CDK5RAP3		other			0.0451	HSPA5
IL33		cytokine		0.036	2.87e-10	ABCA1,ALDH1A3,AREG,CXCL1,CXCL2,CXCL3,CXCL8,DEFB4A/DEFB4B,FTL,IER3,IFNGR1,IL32,JAG1,KRT5,MDK,NFKBIA,PDLIM1,PRDX1,SCGB1A1,SERPINB2,SERPINE1,SLC26A4,TGFA,TNFAIP2	160 (22)
Pif		other			0.0451	PSMB3
Mexis		other			0.0228	ABCA1
FGF14		growth factor			0.0115	FOS
CERK		kinase			0.000384	CSF3,CXCL1,CXCL2,CXCL8,PPBP	113 (10)
WDR13		other			0.034	CDKN1A
HNF1A-AS1		other			0.00127	CTNNB1,H2AC6,H2BC5
PBRM1		other			0.000305	CDKN1A,CRABP2,MDM2
KLHL42		enzyme			0.034	FN1
USP22		peptidase			0.014	CCND2,CDKN1A,FN1
IGSF11		other			0.000776	GJA1,TJP1
CAMSAP2		other			0.0115	TJP1
CTDSPL2		phosphatase			0.0228	ID1
GAS2L3		other			0.0142	CCND2,CDKN1A
DGCR5		other			0.000231	CTNNB1,FN1,TJP1
NR2E1		ligand-dependent nuclear receptor			0.0491	CDKN1A,TMPRSS2
ZDHHC7		enzyme			0.0159	CXCL8,IL32
TMEM119		other			0.0451	CTNNB1
STK40		kinase		-1.29	0.00194	CXCL1,CXCL5,CXCL8,FABP4,FN1	141 (11)
FOXG1		transcription regulator			0.000615	CCND2,CDKN1A,SERPINE1	116 (7)
MUCL1	0.76	other			0.0451	CDKN1A
EVX2		transcription regulator			0.0115	CXCL8
FBXL16		other			0.034	CTNNB1
TRPM3		ion channel			0.000391	EGR1,FOS
PCGEM1		other		1.977	0.00135	ENO1,GAPDH,LDHA,PKM	129 (7)
EXOC3L1		other			0.034	CDKN1A
PTGR2		enzyme			0.0228	FABP4
DDX58		enzyme		-1.992	0.000267	CXCL5,CXCL8,EIF2AK2,IDO1,IFI27,IRF1,MX1,RSAD2	76 (13)
FAM3B		cytokine			5.47e-06	CDKN1A,FN1,GJA1,IER3,LDHA	78 (7)
PRDM16		transcription regulator			0.00939	CDKN1A,OAS2,SERPINE1	76 (7)
TLN2		other			0.0228	ITGB1
KLHL21		enzyme			0.000391	DUSP1,NFKBIA
GLIS2		transcription regulator			0.00075	CCN2,CXCL3,IL32,SERPINE1
MLXIP		transcription regulator			0.0228	TXNIP
SDF4		other			0.034	HSPA5
OLA1		enzyme			0.034	CDKN1A
STING1		other		-1.159	8.5e-05	C15orf48,CXCL2,CXCL8,HSPA5,IDO1,IFI27,MX1,RSAD2	118 (19)
LECT2		other			0.00942	CSF3,CXCL3	88 (7)
FNDC5		other			0.0125	CTNNB1,FABP4
NSD2		enzyme			0.0101	CCND2,FOS,ITGB1
HUWE1		transcription regulator			0.00803	CCND2,CDKN1A	111 (6)
TINCR	-0.267	other			0.0331	FTL,TINCR
FZD8		G-protein coupled receptor		1.268	4.58e-05	CCN2,CTNNB1,FN1,TJP1	106 (8)
TRIL		other			0.0451	CXCL8
MRGPRX1		G-protein coupled receptor			0.0228	EGR1
XRN2		enzyme			0.0451	CXCL8
WNT16		other			0.00265	CDKN1A,CTNNB1	96 (7)
TMEM106B	-0.293	other			0.0228	SQSTM1
CTR9		other			0.00253	PLAAT2,SDC1,USP53
TPSAB1/TPSB2		peptidase			0.00675	CXCL2,FN1	86 (9)
SEMA7A		transmembrane receptor			0.00224	CCN2,EGR1,FN1
LGR6		G-protein coupled receptor			0.034	CTNNB1
SBDS		other			7.93e-06	AKR1C1/AKR1C2,CCN2,EGR1,FOS,HSPA5,ID1,IGFBP7,MT2A
SNHG20		other			0.00675	CDKN1A,CTNNB1
MIR31HG		other			0.0228	CDKN1A
USP29		peptidase			0.00265	LDHA,PKM	121 (7)
TCIM		other			0.00265	CXCL1,CXCL8
WBP2		transcription regulator		-1.969	2.7e-05	ADGRF1,CSF3,CTNNB1,CXCL1,CXCL2,CXCL3,CXCL8,EGR1,SOX4	121 (7)
AKR1C3		enzyme			0.0451	TMPRSS2
ZNF599		other			0.034	IL32
SENP5		peptidase			0.0228	CXCL8
LY6K		other			0.00556	CCN2,SERPINE1	94 (7)
CLEC7A		transmembrane receptor			0.0053	CSF3,CXCL2,CXCL8	153 (18)
ZNF277		transcription regulator			0.0228	RPS2
CYSLTR2		G-protein coupled receptor			0.00803	CXCL8,EGR1	149 (16)
LRRC19		other			0.0451	CXCL8
TLR7		transmembrane receptor		0.737	3.8e-08	CDKN1A,CFH,CXCL1,CXCL2,CXCL3,CXCL8,IDO1,IER3,IRF1,MX1,NFKBIA,OAS2,PLAU,RPL32,RSAD2	121 (17)
PACS2		other			0.0228	HSPA5
Alpha catenin		group		-1.112	1.75e-08	AREG,CXCL2,CXCL6,IGFBP2,IGFBP7,IRF1,KRT6B,NFKBIA,PLAU,SAA1,TNFAIP2,TNFRSF12A	114 (9)
BCR (complex)		complex		1.119	0.000203	C15orf48,CALR,CCND2,CDKN1A,CTNNB1,EGR1,FAM107B,FOS,HSPA5,ITGB1	136 (23)
K Channel		complex			0.0451	CDKN1A
26s Proteasome		complex		0.16	0.00887	CDKN1A,CXCL3,CXCL8,PSMB3,SQSTM1,TXNIP	134 (21)
INK4		group			0.0228	TFPI2
Sapk		group			0.0451	FOS
IL-2R		complex			0.00351	CCND2,FOS	118 (16)
Importin alpha		group			0.0228	CDKN1A
Lefty		group			0.00351	CCN2,CDKN1A	92 (7)
Growth hormone		group		1.494	4.27e-14	AKR1A1,CCND2,CLU,CXCL1,CXCL2,EGR1,FABP4,FDPS,FN1,FOS,GDF15,ID1,IER3,IGFBP2,IRF1,MT-ND3,MT-ND5,NFKBIA,S100A4,SCNN1A,SOD1,TGFBR2,TXNIP	184 (24)
Mir122a,b		group			0.0132	CXCL2,CXCL3,IDO1
CIP2A		other			0.0435	CRYAB,IER3,PKM
ROR1		kinase			0.0058	CCN2,SERPINE1,TJP1	113 (9)
AFAP1L2		other			0.0228	CXCL8
GPD1L		enzyme			0.0451	LDHA
ECD		transcription regulator			0.034	HSPA5
PACS1		other			0.0125	CTNNB1,HSPA5
Ifn		group		-1.941	2.31e-08	B2M,CFH,EIF2AK2,FOS,IDO1,IL32,IRF1,MX1,OAS2,PLAAT4,RSAD2,SERPINE1	87 (13)
IFN type 1		group		-1.964	0.000294	CXCL8,EIF2AK2,IDO1,IRF1,PLAAT4	99 (17)
Traj18		other			0.00675	CXCL2,CXCL3	88 (7)
Eif2		complex			0.000776	EIF2AK2,HSPA5
MAC		complex		0.482	4.08e-05	AREG,CXCL2,EGR1,FN1,IRF1	150 (22)
MTORC1		complex			0.0291	FDPS,LDHA,PKM
Gcn5l		group			0.00675	B2M,CDKN1A	95 (7)
P-TEFb		complex			0.000776	CDKN1A,CXCL8	110 (9)
estrogen receptor		group		0.336	1.01e-07	ABCA1,CAV2,CCN2,CCND2,CXCL1,CXCL8,EGR1,FN1,FOS,ITGB1,JAG1,MUC15,PLAU,SERPINE1,TGFA,TGFBR2	168 (22)
hemoglobin		complex			0.00196	CDKN1A,CXCL8,MGST1
gelatinase		group			0.034	TJP1
Endothelin		group			0.0307	CD74,FOS
Pka catalytic subunit		group			0.00397	ABCA1,CXCL8,FABP4	148 (14)
CG		complex		1.2	3.59e-12	AREG,B2M,CCND2,CDKN1A,CLU,CRYAB,CXCL3,CXCL8,CYP1B1,DUSP1,EGR1,EMP1,FABP4,FABP5,FOS,GJA1,IER3,IFNGR1,IGFBP2,ITGA2,ITGB1,PLAU,S100A6,SDC1,SOD1,TFPI2,TNFAIP2,TNFRSF12A	160 (21)
PTPase		group			0.0228	ABCA1
Ferritin		complex			0.0239	NFKBIA,SDC1
Collagen type I (complex)		complex		-0.802	0.000166	CTNNB1,FN1,FOXO3,ITGA2,ITGB1,PLAU	154 (20)
Lh		complex		1.929	5.08e-06	AREG,CCND2,CD55,CTNNB1,CXCL8,DUSP1,EGR1,FOS,GJA1,RPL10A,RPL8,RPS2,RPS8,RPS9,TFPI2,TNFRSF12A	171 (23)
Collagen Alpha1		group			0.0142	CDKN1A,PLAU
Pro-inflammatory Cytokine		group			0.0095	CD55,CLU,HSPA5,PI3
TH17 Cytokine		group			0.034	CXCL8
HMGA1		transcription regulator		0.043	2.76e-07	B2M,CAV2,CCND2,CRYAB,CTSC,EGR1,FOS,IER2,IER3,IGFBP7,PHLDA2,RAN,SOX4	157 (16)
VLDL		complex			0.0451	SERPINE1
MEN1		transcription regulator		-1.381	3.17e-05	CDKN1A,CTNNB1,FABP4,FOS,IGFBP2,TGFBR2	161 (27)
WDR5		transcription regulator			0.00253	CTNNB1,MDM2,TMPRSS2	95 (7)
RPL19		other			0.0228	CXCL8
TAF9		transcription regulator			1.47e-05	CXCL8,HLA-DRA,IRF1
EIF2AK3		kinase			0.0352	CTSC,EGR1,HSPA5,SQSTM1,TXNIP
ACAT1		enzyme			0.00265	ABCA1,ITGB1
AMH		growth factor		0.268	0.000368	CDKN1A,CXCL2,IER3,IRF1	152 (19)
PRKCD		kinase		1.356	5.02e-07	ABCA1,CDKN1A,CTNNB1,CXCL8,FOS,GDF15,GPRC5A,IL32,LAMB3,NFKBIA,SERPINB2,SERPINE1,TUBB2A	159 (24)
IDH2		enzyme			0.0178	EGR1,FN1
ERVW-1		other		0.927	7.13e-05	CDKN1A,CXCL1,CXCL8,HSPA5	102 (7)
OMG		G-protein coupled receptor			0.0228	FOS
ABCB4		transporter			0.00665	CCN2,FN1,SAA1,SERPINE1	112 (12)
ATP1A2		transporter			0.034	FOS
PRKDC		kinase			0.000368	CDKN1A,EGR1,MDM2,TMPRSS2	186 (25)
Immunoglobulin		complex		-0.518	7.81e-21	AREG,B2M,CALR,CCN2,CCND2,CD74,CLU,CRABP2,CTNNB1,CXCL1,CXCL2,CXCL3,CXCL5,CXCL6,CXCL8,CYBA,CYP1B1,DEFB4A/DEFB4B,DUSP1,EGR1,EIF2AK2,ENO1,FN1,FOS,FOXO3,HLA-B,HLA-DRA,IDO1,IER3,IL32,IRF1,ITGB8,MX1,NFKBIA,OAS2,PLAU,PLCG2,PPA1,PRDX1,PRDX5,RPS3,RPS9,RSAD2,SDC1,SOD1,SPINK1,SQSTM1,TJP1,TMEM106B,TNFAIP2,TSPO,TXNIP	158 (15)
GRB2		other		-1.342	0.000419	CRABP2,KRT14,KRT17,PLAU,PPL	153 (13)
MRPL12		other			0.00351	MT-ND1,MT-ND2
Pde4		group		-0.626	1.52e-05	CDKN1A,CXCL5,FDPS,FN1,PPBP	96 (5)
Tnf (family)		group		1.547	4.82e-06	CXCL1,CXCL3,CXCL8,DEFB4A/DEFB4B,EIF2AK2,GJA1,JAG1,NFKBIA,PI3,SAA1,SERPINE1,SPINK1	139 (16)
Collagen type III		complex			0.00265	ITGA2,ITGB1
mediator		complex			0.0115	FOS
Collagen type IV		complex			0.00196	ITGB1,PLAU,SERPINE1	129 (19)
Hnp alpha		group			0.034	CXCL8
hyaluronidase		group			0.0228	FN1
INTERLEUKIN		group			0.0228	FOS
7S NGF		complex			0.00128	CLU,FOS
Ppp2c		group			0.000393	CDKN1A,DUSP1,ID1	130 (11)
Gap		group			0.034	FOS
CSF		group			0.0331	PI3,SERPINE1,SPINK1
ZNF467		transcription regulator			0.0451	FOS
PSEN2		peptidase		-1.915	0.000334	CD74,CTNNB1,CTSC,EMP1,FOXO3,GAPDH,GJA1	131 (12)
ICAM1		transmembrane receptor			0.0317	CXCL2,CXCL3,FOS
CNTF		cytokine		0.642	5.35e-05	CLIC1,CP,CXCL8,EGR1,FOS,GJA1,IGFBP7,IRF1,S100A6,SAA1,SEC62	134 (22)
ATP7B		transporter			0.0219	CP,FABP5,FDPS
STX12		other			0.0451	ABCA1
SRA1		transcription regulator			0.0261	FABP4,TMPRSS2
MAPK8IP1		other			0.0331	FOS,PLAU
SKP2		other		1.725	0.00112	CCND2,CDKN1A,FOXO3,S100A4	151 (23)
PPP1R1B		phosphatase			0.0178	CTNNB1,FOS
HSF1		transcription regulator		1.764	0.000552	B2M,CCN2,CLU,CRYAB,CSF3,CTNNB1,LDHA,PLAAT4,SSBP1,UBB	120 (7)
LAMTOR5		other			1.55e-05	CXCL8,LDHA,MDM2,S100A4	144 (13)
FCGR2B		transmembrane receptor			0.0158	CCND2,IFI27,MX1
TRH		other			0.0241	DUSP1,FOS,KRT6B
EIF4G2		translation regulator			0.0261	CCND2,CDKN1A
CACYBP		other			0.0228	CTNNB1
CCND1		transcription regulator		-0.817	2.2e-06	ALDH1A3,AREG,CCND2,CDKN1A,ENO1,GPRC5A,ID1,IER3,KRT14,SOX4,SVIP,TGFBR2,TMPRSS2,TUBA1B,TUBA1C,TUBB	148 (13)
DNAJC3		other			0.0125	BASP1,SNCG
XDH		enzyme		-0.896	1.04e-06	ABCA1,CCN2,CXCL3,CXCL8,DUSP1,PLAU,SERPINE1	160 (22)
SHH		peptidase		-0.501	0.00855	CCND2,CTNNB1,FN1,ID1,PFN1,SERPINE1,TJP1	166 (23)
STAT3		transcription regulator		1.438	4.2e-20	ALDH1A3,AREG,CCN2,CCND2,CD74,CDKN1A,CDYL,CSF3,CXCL2,CXCL3,CXCL6,CXCL8,CYP1B1,EGR1,EIF2AK2,FN1,FOS,GJA1,ID1,IFI27,IFI6,IRF1,ITGB1,JAG1,KRT17,LAMB3,LDHA,MMP7,MT-ND1,MT-ND2,MT-ND3,MT-ND4L,MT-ND5,MX1,OAS2,PHLDA2,PLA2G2A,PLAU,RSAD2,S100A7,SAA1,SERPINE1,TFPI2,VTCN1	155 (20)
SLC9A3R1		other		1.342	0.000179	CXCL2,CXCL3,CXCL6,S100A4,SLC34A2	129 (11)
MAP2K4		kinase		-0.059	5.6e-06	CDKN1A,CXCL8,FOS,MDM2,PLAU,PRDX1,TUBB2A	133 (21)
CSNK1E		kinase			0.034	SERPINE1
TEAD4		transcription regulator		0.469	0.035	CAV2,CCN2,CDKN1A,FABP4
FLII		other			0.0451	CXCL8
YEATS4		transcription regulator			0.034	CDKN1A
MAX		transcription regulator			0.000803	CCND2,CDKN1A,CYCS,ID1,IL32,TXNIP
SERPINC1		enzyme			0.0239	CXCL8,MMP7
E2F1		transcription regulator		0.791	2.91e-06	AGR2,BID,CALR,CCND2,CDKN1A,CLIC1,CRABP2,CRYAB,CTNNB1,DUSP1,EGR1,EIF2AK2,FOS,FOXO3,H2AC6,KRT14,MDM2,NFKBIA,RAN,SERPINE1	173 (25)
IRS1		enzyme			0.0229	CRABP2,EGR1,FABP4,FOS,GJA1
ZNF202		transcription regulator			0.00148	ABCA1,CALR,CRABP2
ARHGEF17		other			0.0115	FOS
NR1H3		ligand-dependent nuclear receptor		-1.668	0.000139	ABCA1,ACSL3,CD55,CDKN1A,CSF3,CTSC,CXCL2,DDX60,FDPS,NFKBIA,PLAU	170 (26)
AREG	-0.438	growth factor		1.886	8.64e-08	AREG,EGR1,FOS,H2AC6,H2BC4,H2BC5,IFI6,ITGB8,PLAU,SSBP1	147 (13)
RAB11FIP3		other			0.0451	FOS
RNF144B		enzyme			0.034	CDKN1A
ATXN2		other			0.00127	FAM107B,HSPA5,SQSTM1
CASQ1		other			0.0451	HSPA5
SRF		transcription regulator		1.495	0.000886	CCN2,CDKN1A,CTNNB1,EGR1,FOS,IER2,ITGB1,MGST1,PPIA,PTMS,SERPINB2,TUBB4B	145 (19)
SH3GLB1		enzyme			0.034	SQSTM1
MAPK13		kinase			0.00224	CDKN1A,FOS,PRDX1	165 (23)
NCOR2		transcription regulator			0.00563	CDKN1A,CXCL8,FOS,PLA2G2A	142 (23)
ITGB2		transmembrane receptor		-1.633	3.53e-05	CSF3,CXCL2,CXCL3,FN1,TGFBR2,TNIP3	152 (21)
RABGEF1		enzyme			0.0208	MT-ND3,MT-ND4L,MT-ND5
TSLP		cytokine		-0.239	1.58e-05	ABCA1,CXCL8,IL32,KRT5,MX1,SCGB1A1,SQSTM1	147 (22)
RGS2		enzyme		0.447	0.00676	FABP4,FXYD3,GAPDH,GJA1,PDLIM1
SOX7		transcription regulator		-1.342	0.00012	CRABP2,KRT14,KRT17,PLAU,PPL,SOX4
TNFRSF1B		transmembrane receptor		-0.785	0.00822	CXCL2,CXCL8,SAA1,SERPINE1,TGFA	129 (17)
E2F5		transcription regulator			0.00286	CDKN1A,SERPINB2,SERPINE1
SRGAP1		other			0.034	CTNNB1
TFAP2A		transcription regulator		0.766	5e-10	ABCA1,ALCAM,CDKN1A,CXCL1,CXCL2,CXCL8,IL32,KRT14,KRT5,MT2A,PLAU,PPBP,PRDX1,SERPINE1	132 (14)
PRCC		other			0.0115	SERPINE1
EGLN		group		0.255	0.00275	FTL,GAPDH,HLA-B,LDHA,SAA1,SERPINE1,UPK3B
LEFTY2		growth factor			0.0228	MMP7
PSMB10		peptidase			0.0109	NFKBIA,RPS3
SCAP		other			0.00481	ABCA1,FABP5,FDPS,ID1,SQSTM1	151 (14)
PGF		growth factor			0.0116	CXCL8,EGR1,SERPINE1
SRI	0.439	transporter			0.0451	HSPA5
TERF1		other			0.034	CDKN1A
STAT1		transcription regulator		-1.831	1.08e-13	ABCA1,ALDH1A3,B2M,CCN2,CCND2,CDKN1A,CXCL2,CXCL3,CXCL8,DDX60,DEFB4A/DEFB4B,EGR1,EIF2AK2,FN1,FOS,IDO1,IFI27,IFI6,IRF1,ITGA2,KRT17,MDM2,MX1,OAS2,RNF213,RSAD2,SAA2,TGFA	151 (16)
KL		enzyme		-0.456	9.91e-07	CAST,CCN2,CDKN1A,CTNNB1,EGR1,HSPA5,MMP7,SLC34A2	142 (23)
DSG3		other			0.034	KRT14
HAND2		transcription regulator			0.00104	CXCL2,CXCL6,GJA1,PLA2G2A,S100A4
LYL1		transcription regulator			0.00107	EGR1,ID1,ITGA2
ALDH2		enzyme			0.0463	CCN2,FN1
NFAT5		transcription regulator		1.943	2.69e-07	AREG,CD74,CSF3,CXCL3,IGFBP7,IRF1,NFKBIA,RSAD2,S100A4,SCNN1A,SOD1,TNFAIP2	148 (13)
Pdi		group			0.034	HSPA5
Betacatenin/TCF		complex			0.0125	GJA1,MMP7
Cdk		group		0.927	0.000535	CXCL2,CXCL8,DUSP1,TXNIP	102 (10)
PI3K (family)		group		1.284	3.61e-12	ABCA1,AKR1C1/AKR1C2,CXCL1,CXCL8,FDPS,FOS,FOXO3,HSPA5,ITGB1,MUCL1,PKM,SERPINE1,SOX4,TJP1,TXNIP	160 (25)
ALOX12		enzyme			0.00107	CXCL3,FN1,TGFBR2	108 (7)
NELFB		other			0.000305	CCN2,CDKN1A,RPS3
IL10RB		transmembrane receptor			0.000169	CXCL8,MX1,SAA1	98 (12)
APC2		enzyme			0.0228	CTNNB1
HDAC10		transcription regulator			0.00556	SQSTM1,TXNIP
SOX2		transcription regulator		1.036	4.53e-07	ARPC1B,BCAS1,CCN2,CDKN1A,CRABP2,CST6,CTNNB1,CXCL3,CXCL5,CXCL8,DUSP1,FAM107B,FOS,GJA1,JAG1,KRT14,KRT17,KRT6A,PPL,SERPINE1,SLC12A2	87 (8)
FGFR4		kinase			5.42e-05	CDKN1A,CTNNB1,FOS,PLAU,SERPINE1	166 (22)
AURKA		kinase			0.0197	CDKN1A,CTNNB1
DYNLRB1		other			0.0115	SERPINE1
ZFYVE9		peptidase			0.0451	TJP1
MAPK8IP2		other			0.0228	FOS
PTEN		phosphatase		-0.627	2.02e-07	ALDH1A3,CDKN1A,CST6,CTNNB1,CXCL2,CXCL8,DEFB4A/DEFB4B,DUSP1,EBP,FABP4,FDPS,FN1,FOS,FOXO3,GAPDH,IGFBP2,ITGB1,JAG1,MDM2,MT-ND1,MT2A,PLAU,SDC1,SERPINE1,SOX4,TGFA,TGFBR2	154 (23)
THPO		cytokine		1.937	2.53e-05	CCND2,CXCL1,DDX60,FOS,IRF1,MDM2,NFKBIA,RSAD2	118 (18)
HSPB1		other		-1.154	0.000242	CDKN1A,CXCL2,CXCL3,CXCL8	183 (23)
VHL		transcription regulator		1.004	0.00141	CCN2,CDKN1A,FN1,FTL,IER3,MYL12B,TGFA	160 (20)
TFPI		other			0.00351	CDKN1A,ITGA2
LHX1		transcription regulator			0.0473	FN1,JAG1,KLK6,SPINK1
BAG6		enzyme			0.00351	CDKN1A,SERPINE1	128 (9)
HTATIP2		transcription regulator			0.0283	FOS,PKM
MUC13		other			0.0142	CTNNB1,CXCL3
BMP10		growth factor		1.718	1.38e-06	ALDH1A3,CD55,CD74,FN1,FOS,ID1,IGFBP7,NFKBIA,RSAD2	100 (7)
CXCL8	0.479	cytokine		0.447	9.8e-06	CD74,CXCL2,CXCL3,CXCL8,DEFB4A/DEFB4B,IL32,KRT5,NFKBIA,SCGB1A1	144 (19)
MXD1	-0.277	transcription regulator			0.0142	CCND2,IFNGR1,MXD1,RPS2
NCOR1		transcription regulator		0.816	0.00111	CDKN1A,DDX60,DUSP1,OAS2,PLA2G2A,SPINK1	141 (19)
PRKD2		kinase			0.00191	CXCL8,ITGA2	115 (13)
VIP		other		0.665	0.000481	CXCL2,CXCL3,CXCL8,FOS,IRF1,NFKBIA,TJP1	146 (22)
CCK		other			0.00439	EGR1,FOS,HSPA5	142 (24)
TAP1		transporter			0.000615	CXCL8,EIF2AK2,MX1	80 (7)
ACTL6A		other			0.0408	CCND2,CDKN1A
KCNJ2		ion channel			0.0451	FOS
EP400		other			0.0124	CDKN1A,FABP4,H2AZ1
OAS1		enzyme			0.0451	IRF1
LCK		kinase		0.447	0.000225	ABCA1,EGR1,FOS,IRF1,PLCG2,RPL4	144 (25)
HLX		transcription regulator		0.277	3.51e-05	AREG,CXCL8,CYP1B1,EGR1,GDF15
SMAD2		transcription regulator		0.278	0.0118	CCN2,CDKN1A,FN1,ITGB1,SERPINE1
FANCA		other			0.00351	CDKN1A,EGR1	137 (13)
CFB		peptidase			0.00689	CXCL2,CXCL3,HSPA5	80 (7)
PDE6B		enzyme			0.00351	FOS,SOD1
DEF6		other			0.0283	FN1,FOS
MRTFA		transcription regulator		1.38	1.15e-05	ARPC1B,CCN2,CXCL6,CYBA,EGR1,FOS,ID1,ITGB1,PFN1,SERPINB2,SERPINE1	131 (17)
GADD45G		other			0.00803	CDKN1A,FOS	148 (21)
TOLLIP		other			0.0109	DEFB4A/DEFB4B,FABP4
TREM1		transmembrane receptor		0.649	2.08e-12	ACSL3,AREG,CXCL1,CXCL2,CXCL3,CXCL5,CXCL8,DEFB4A/DEFB4B,EGR1,GPRC5A,HES4,IDO1,IRF1,NFKBIA,PHLDA2,SERPINB2,SPINK1,TFPI2,TNIP3	147 (16)
SETD2		enzyme		-1	0.00175	CCN2,CTNNB1,FOXO3,SERPINE1	119 (7)
RUNX3		transcription regulator			0.0183	CCN2,CDKN1A,CXCL8,JAG1,SCGB1A1
EPAS1		transcription regulator		0.793	1.76e-09	AREG,CCN2,CDKN1A,CXCL2,EIF5A,ENO1,FABP4,FN1,FOS,GJA1,H2AC6,HSPA5,IFNGR1,LDHA,SERPINE1,SOD1,TGFA,TGFBR2	160 (21)
LATS1		kinase			0.0197	ALDH1A3,AREG,CCN2
TNFSF14		cytokine			0.00808	CXCL1,CXCL3,CXCL5	141 (11)
IFNA7		cytokine			0.0109	MX1,PLAAT4
GIP		other		0.555	0.000844	CXCL2,CXCL3,FOS,RSAD2,SERPINE1	145 (22)
REL		transcription regulator		1.947	2.66e-05	B2M,CCND2,CDKN1A,CXCL3,CXCL8,FN1,FOS,FOXO3,IER3,IL32,NFKBIA,RSAD2	145 (20)
PRKAA1		kinase		-0.903	2.6e-07	CDKN1A,CLU,CXCL8,FN1,FOXO3,HSPA5,LDHA,MGST1,NAD+,NFKBIA,PLA2G2A,TJP1,TXNIP	162 (22)
NOD1		other			7.13e-05	CXCL2,CXCL8,DEFB4A/DEFB4B,DUSP1	150 (19)
S100B		other			0.00127	CDKN1A,FOS,MDM2	156 (27)
AGTRAP		G-protein coupled receptor			0.00942	FOS,GJA1	87 (7)
TNFRSF8		transmembrane receptor			0.0331	CDKN1A,CTSC,CXCL8
USF1		transcription regulator		-0.849	0.000473	ABCA1,B2M,DUSP1,PIGR,SERPINE1,TXNIP
LEF1		transcription regulator		-0.577	0.0132	CDKN1A,FN1,ITGB8,JAG1,MMP7,MXD1
PRL		cytokine		1.533	1.15e-15	ANXA3,AREG,B2M,CDKN1A,CLU,EGR1,EIF2AK2,ENO1,FN1,FOS,ID1,IER3,IFI6,IRF1,KRT14,KRT5,MGST1,OAS2,PHLDA2,RSAD2,SAMD9,SDC1,SOD1,SPINK1,TNFRSF12A,TUBA1B,TXNIP	153 (18)
CDH11		other			0.0463	MMP7,TJP1
EIF4EBP1		translation regulator			0.0219	EGR1,MDM2,SERPINB2
SOX4	-0.264	transcription regulator		-0.647	0.00297	CD74,CTNNB1,EMP1,FN1,FOS,KLK8,LMO7,RARRES1
TNFSF12		cytokine		1.705	0.000268	CXCL2,CXCL3,CXCL6,CXCL8,CYCS,NFKBIA,TNFRSF12A	137 (19)
ELL		transcription regulator			0.000776	CDKN1A,FOS	158 (13)
PLCG1		enzyme		-0.485	5.47e-06	CTNNB1,EGR1,FOS,LDHA,SERPINE1	150 (22)
GNA14		enzyme			0.00996	ANXA3,CXCL3,CXCL8,MGST1
NRF1		transcription regulator		1.067	0.00905	CXCL8,CYCS,SPRR2D,TJP1
ZNF281		transcription regulator			0.00175	CXCL2,CXCL5,CXCL6,IL32
MMP10		peptidase			0.0228	CXCL2
MDM2	-0.385	transcription regulator		-0.617	1.05e-06	ADIRF,CDKN1A,CXCL8,DEFB4A/DEFB4B,FOXO3,KRT14,MDM2,SERPINB2,SERPINE1	183 (28)
WNT1		cytokine		0.266	6.4e-07	CCND2,CDKN1A,CTNNB1,EGR1,EIF5A,FN1,FOS,KRT5,KRT6B,SERPINE1,TJP1	182 (24)
ITGA5		transmembrane receptor			2.01e-05	CDKN1A,FOS,GJA1,IGFBP2,PLAU,TGFBR2	158 (23)
JUNB		transcription regulator		1.664	2.88e-07	CLU,CSF3,CXCL2,CXCL3,CYP1B1,DUSP1,FN1,LAMB3,PLAU,SERPINB2,SERPINE1,SPRR1B	150 (17)
MED12		transcription regulator			0.00224	GDF15,TGFBR2,TJP1
CD244		transmembrane receptor			0.000169	CXCL8,EGR1,FOS	163 (25)
NUDT16L1		other			0.00265	CDKN1A,MDM2
MST1		growth factor			0.00439	CCN2,FOS,SOX4	138 (12)
PPARG		ligand-dependent nuclear receptor		-0.239	1.61e-16	ABCA1,CAV2,CCN2,CDKN1A,CRABP2,CSF3,CTNNB1,CXCL1,CXCL2,CXCL3,CXCL5,CXCL6,CXCL8,CYBA,CYCS,FABP4,FABP5,FDPS,FN1,GAPDH,GDF15,IGFBP7,KLK6,LAMB3,MGST1,NPEPPS,PLA2G2A,SAA1,SDC1,SERPINE1,SNCG,SOD1,TGFBR2,TJP1,TUBB	170 (20)
CCN4		other			0.0178	CTNNB1,FN1
ALB		transporter		1.276	4.45e-06	CCN2,CDKN1A,CXCL8,CYBA,FN1,HSPA5,SQSTM1	154 (22)
CCL3		cytokine			0.0408	FOS,ITGB1
GLRX		enzyme			0.00556	CXCL2,CXCL3	49 (4)
MSR1		transmembrane receptor			0.00196	CTNNB1,CXCL2,CXCL3	160 (19)
NAMPT		cytokine		1.989	1.4e-05	CXCL1,CXCL2,CXCL8,FN1,ID1,ITGB1,NAD+,NDUFA4	164 (19)
PRKAA2		kinase		-0.75	8.58e-06	CDKN1A,EGR1,FABP4,FN1,FOXO3,HSPA5,LDHA,MGST1,NFKBIA,TXNIP	175 (27)
IL11		cytokine		-0.277	0.00183	CXCL8,FABP4,FOS,IGFBP2,IRF1	126 (20)
CABLES1		other			0.0115	CDKN1A
EHD1		other			0.0109	GDF15,ITGB1
IRF8		transcription regulator		0.271	0.000322	B2M,CD74,CDKN1A,EGR1,FOS,IDO1,IFI6,MDM2	133 (19)
APLN		other		-0.305	0.00531	CCN2,EGR1,FOS,SOD1	140 (22)
STAT4		transcription regulator		1.231	0.005	CXCL2,CXCL3,GJA1,IER3,IRF1,S100A4,SERPINE1,TGFA	136 (16)
SHC1		other		-1.826	2.95e-05	CDKN1A,CXCL1,EGR1,FOS,FTL,SERPINE1,SQSTM1	161 (22)
MKNK1		kinase		1	0.0176	CFH,CLU,CP,EGR1,FOS,TXNIP
JAK1		kinase		0.218	1.11e-09	BID,CDKN1A,CSF3,DEFB4A/DEFB4B,EIF2AK2,FOS,ID1,IL19,IRF1,MX1,SAA1	125 (16)
SMAD1		transcription regulator		1.195	1.57e-05	CCN2,CDKN1A,CXCL2,CXCL3,ID1,IRF1	146 (21)
ROCK2		kinase		0	0.000102	CXCL8,FABP5,PI3,PPL,S100A7,SERPINE1	98 (7)
TPSG1		peptidase			0.034	CXCL3
AIRE		transcription regulator			0.000481	CXCL2,CXCL3,CXCL6,DDX60,EIF2AK2,IRF1,KLK6	98 (7)
YWHAQ		other			0.0125	CDKN1A,MMP7
DLL1		enzyme			0.00808	CCN2,CDKN1A,JAG1	99 (12)
PHB2		transcription regulator			0.0178	AREG,GJA1
FGF4		growth factor		1.964	2.46e-07	CDKN1A,CSF3,CTNNB1,FOS,FOXO3,JAG1	154 (23)
MEFV		other			5.06e-05	CXCL8,DEFB4A/DEFB4B,MDM2	98 (7)
MAP2K1		kinase		0.952	6.31e-07	AREG,CCN2,CDKN1A,CRYAB,CXCL3,CXCL8,DUSP1,ENO1,FOS,HSPA5,ITGB1,NFKBIA,TFPI2	161 (20)
POLR2A		enzyme			0.000111	CDKN1A,FOS,GAPDH,IFI6,NFKBIA,TMPRSS2	127 (9)
HLTF		transcription regulator			0.0228	SERPINE1
PPARD		ligand-dependent nuclear receptor		0.446	2.53e-08	CCND2,CXCL1,CXCL2,CXCL3,CXCL8,EGR1,ENO1,FABP4,FCGBP,FN1,IGFBP2,KLK6,LDHA,PKM,PLA2G2A,S100A6,TNFRSF12A	170 (23)
ZIC1		transcription regulator			0.00397	CXCL17,CXCL5,IL32
ZBTB16		transcription regulator		-0.73	0.0468	BID,CD55,CD74,CDKN1A,EIF2AK2,IFNGR1
NGF		growth factor		1.547	3.05e-05	CAV2,CDKN1A,CRYAB,DUSP1,EGR1,FOS,ID1,IER2,IER3,ITGA2,SOD1,SQSTM1,TNFRSF12A	165 (24)
PPP2CA		phosphatase		0	0.000628	CDKN1A,CXCL3,FOXO3,IRF1,MT-ND3	92 (14)
NOTCH1		transcription regulator		-0.969	1.83e-08	AKR1C1/AKR1C2,CCN2,CCND2,CDKN1A,CTNNB1,CXCL1,CXCL8,FOS,ID1,IGFBP2,IRF1,ITGB1,JAG1,KRT14,NDUFV2,SERPINE1,TGFBR2	135 (19)
IKBKE		kinase		1.254	9.3e-05	CSF3,CXCL2,CXCL6,CXCL8,LDHA,NFKBIA,RSAD2	146 (21)
KIFAP3		other			0.0115	FOS
DNMT1		enzyme			0.024	CDKN1A,MYL6,RPL10A,SERPINB2
MAP3K12		kinase		1.342	1.82e-05	RPS2,RPS8,TUBB,TUBB2A,TUBB4B
CNGA3		ion channel			0.0408	CALR,HSPA5
TRG		other			0.000119	AREG,CAV2,CXCL1
HIRA		transcription regulator			0.0142	CXCL2,CXCL6
COL3A1		other			0.034	FN1
CELA2A		peptidase			0.0451	CDKN1A
EFNA5		kinase		1.134	2.1e-06	CCN2,CRABP2,FABP5,IRF1,KLK7,KRT16,S100A7
CST3		other			0.00942	FOS,NFKBIA	80 (7)
FZD1		G-protein coupled receptor			0.0451	CTNNB1
TRPM2		ion channel		0.905	0.000535	CXCL3,CXCL8,FOXO3,LDHA	134 (13)
LRP6		transmembrane receptor		0.199	5e-06	CCN2,CTNNB1,CXCL2,CXCL3,FOS,IDO1,MMP7	169 (22)
CDT1		other			0.0115	CDKN1A
IL2RA		transmembrane receptor			0.0307	CCND2,FOS
NAB1		transcription regulator			0.034	IFNGR1
MAT1A		enzyme			0.00286	EGR1,SAA1,SOD1
HOXA13		transcription regulator			0.00253	CXCL8,ENO1,GJA1
ZFP36		transcription regulator		-0.139	1.38e-06	CDKN1A,CXCL2,CXCL3,FOS,IER3,IRF1,MXD1,NFKBIA,PLAU	126 (16)
IL27		cytokine		-1.983	2.23e-08	APOL1,B2M,CCND2,CD74,CXCL8,EGR1,EIF2AK2,FOS,HLA-B,HLA-DRA,IRF1,MX1,PLAAT4	154 (17)
AGR2	0.664	other			5.06e-05	AREG,EGR1,FOS	65 (7)
PDGFB		growth factor		1.6	0.000194	CXCL8,EGR1,FN1,FOS,FOXO3,MYL6	161 (25)
ITCH		enzyme			0.0101	CCN2,CTNNB1,FOS
NODAL		growth factor			0.0408	CCN2,FOXO3
ITGAV		transmembrane receptor		-0.2	3.51e-05	CDKN1A,FN1,FOS,PLAU,SERPINE1	136 (17)
PSMB9		peptidase			0.00448	NFKBIA,RPS3
AHSG		other			0.00148	CXCL8,FXYD3,TMPRSS2,WFDC2
GPNMB		enzyme			0.0261	FOS,ITGB1
CDK9		kinase		0.692	1.22e-08	CCND2,CDKN1A,CXCL2,CXCL8,FOS,H2AC6,H2BC5,HLA-DRA,NFKBIA	160 (19)
AIMP1		cytokine			0.0125	CXCL2,CXCL8
CTNNBIP1		other			0.00942	CDKN1A,CTNNB1	139 (12)
TAF4		transcription regulator		-0.128	0.000848	AREG,CCN2,EHF,KRT16,KRT6B,MXD1
ETV4		transcription regulator		0.277	1.53e-07	B4GALT5,CTNNB1,CXCL8,FN1,KRT5,MMP7,TGFBR2	105 (7)
HSP90AA1		enzyme			0.00803	FN1,GJA1	17 (3)
PMEPA1		other			0.034	CDKN1A
HABP2		peptidase			0.0451	CXCL8
CAT		enzyme		0.092	0.000102	CDKN1A,CXCL8,CYP1B1,FN1,HLA-DRA,SERPINE1	134 (22)
TLR4		transmembrane receptor	Activated	2	2.54e-08	AREG,CAST,CCND2,CSF3,CXCL2,CXCL3,CXCL6,CXCL8,DEFB4A/DEFB4B,FOS,GJA1,HSPA5,IRF1,JAG1,LDHA,MX1,NFKBIA,PKM,RSAD2,SQSTM1,TSPO	156 (15)
CTSG		peptidase			0.0109	CXCL5,MMP7
LGALS8		other		0.528	5.27e-06	CDKN1A,CXCL1,CXCL3,CXCL8	149 (13)
GLI3		transcription regulator		1.067	0.0274	CCND2,DUSP1,EGR1,IRF1
POU2F3		transcription regulator			0.0451	KRT14
CHRM1		G-protein coupled receptor			0.0142	EGR1,FOS
IL1R1		transmembrane receptor		1.03	7.79e-06	CXCL1,CXCL2,CXCL3,CXCL8,EGR1,FOS,SAA1	124 (17)
IL24		cytokine			0.0208	CXCL8,EIF2AK2,HSPA5
MALT1		peptidase			0.00689	CXCL2,CXCL3,FOXO3	139 (18)
FSHR		G-protein coupled receptor			0.00531	CD55,DUSP1,FABP5,TJP1	71 (7)
STXBP4		other			0.0228	ITGB1
ZBTB33		transcription regulator			2.1e-05	BID,CDKN1A,MMP7,S100A4
PPY		other			0.034	FOS
RORA		ligand-dependent nuclear receptor		0.371	0.0405	ABCA1,CDKN1A,CXCL8,IL32,NFKBIA,USP53
PSMC5		transcription regulator			0.034	CCND2
MED14		transcription regulator			0.00803	DUSP1,FABP4	85 (3)
BMP15		growth factor			0.0307	AREG,ID1
ZNF148		transcription regulator		-0.154	0.000106	CDKN1A,CTNNB1,CXCL5,FN1
MYOCD		transcription regulator		-0.49	0.000759	CDKN1A,FN1,FOS,GJA1,PLA2G2A,S100A4
TF		transporter			0.0032	CXCL8,NFKBIA,TGFA	96 (7)
MSTN		growth factor		0.311	0.0109	CDKN1A,CXCL1,FN1,FOS
ITGB1	-0.448	transmembrane receptor		1.913	0.00152	CDKN1A,CXCL8,FN1,FOS,FOXO3,PLAU,SERPINE1	155 (22)
IKBKB		kinase		0.899	9.92e-19	ABCA1,CCN2,CDKN1A,CLU,CP,CTNNB1,CXCL1,CXCL2,CXCL3,CXCL5,CXCL6,CXCL8,CYBA,CYP1B1,EGR1,FOS,FOXO3,IGFBP2,IGFBP7,IL17C,IRF1,MDM2,MX1,NFKBIA,PLAU,S100A4,SERPINB2,TGFBR2,TNFAIP2	148 (16)
LATS2		kinase			0.00531	ALDH1A3,AREG,CCN2,CDKN1A	127 (15)
ID1	0.316	transcription regulator		0.601	0.000242	CCN2,CDKN1A,EGR1,FABP4,FN1,MDM2	165 (23)
UCHL1		peptidase		-1.165	0.012	CDKN1A,HDAC9,HSPA5,SERPINE1
CEBPA		transcription regulator		0.602	2.5e-14	AKR1C1/AKR1C2,CCND2,CDKN1A,CRABP2,CSF3,CXCL8,CYCS,FABP4,FOS,FOXO3,GAPDH,GJA1,HLA-B,HSPA5,ID1,IER3,IFI27,IFI6,KLK8,KRT14,KRT17,MT2A,OAS2,PPL,SAA1,SCGB1A1,SERPINB2,SERPINE1,SOD1,TUBB2A	181 (21)
ACVR2B		kinase			0.0228	CDKN1A
IDH1		enzyme			0.00172	ABCA1,EGR1,FABP4,FN1,MX1	127 (14)
POU2F1		transcription regulator			0.00301	CD55,CXCL8,HLA-DRA,SAA1,SOD1,TMPRSS2
SFRP1		transmembrane receptor			0.0265	CTNNB1,FN1,SERPINE1
IL-17f dimer		complex			0.000903	CSF3,CXCL1,DEFB4A/DEFB4B	61 (4)
PDGF (family)		group			0.0125	CALR,FN1
TSH		complex		1.883	2.08e-05	CDKN1A,CXCL8,EGR1,FOS,GAPDH,KRT14,KRT5	148 (24)
IFNGR		complex			0.00265	FN1,IRF1	105 (15)
RASSF5		other		-1.941	0.000923	CDKN1A,CXCL2,CXCL8,MDK	161 (26)
RXRB		ligand-dependent nuclear receptor			0.00996	ABCA1,CRYAB,FABP4,S100A4
CCL1		cytokine			0.00942	ITGA2,SERPINE1
Trp53cor1		other			0.0356	CDKN1A,MDM2
PLOD1		enzyme			0.0451	GJA1
HOTAIRM1		other			0.0178	CFH,SPINK1
TFAP4		transcription regulator		1.8	1.39e-06	CDKN1A,EGR1,FN1,FOS,GDF15,ID1,MDM2	123 (12)
LINC00963		other			0.0356	FN1,FOXO3
DPP10-AS1		other			0.0228	CTNNB1
LINC01013		other			0.0115	CCN2
LUCAT1		other			0.00439	CDKN1A,FN1,IER3
FGD5-AS1		other			0.0451	CTNNB1
LRAT		enzyme			0.0197	CDKN1A,TGFA
CHRNA7		transmembrane receptor		-1.067	0.000833	CDKN1A,CXCL2,CXCL3,ID1	141 (21)
PKIA		other			0.0451	FN1
IFNAR1		transmembrane receptor		-1.919	8.76e-11	B2M,CXCL2,CXCL3,CXCL6,EIF2AK2,FN1,IDO1,IFI6,IFNGR1,IRF1,KLK6,OAS2,RSAD2,SDC1,SERPINE1,TNFAIP2	125 (17)
C3AR1		G-protein coupled receptor		-0.896	2.26e-05	CD55,CSF3,CXCL8,HSPA5,SERPINE1,TGFBR2	150 (20)
NGLY1		enzyme			0.00808	IFI27,RSAD2,SQSTM1
HES1		transcription regulator			0.0359	CDKN1A,DUSP1,MDM2
FZD7		G-protein coupled receptor			0.00942	CTNNB1,JAG1	123 (7)
ADAM10		peptidase			0.00566	BID,CD74,CRYAB,ENO1,FOS,SAA1
ACOX1		enzyme		0	0.00713	CDKN1A,FABP4,HSPA5,IGFBP2,KRT23,SQSTM1	79 (8)
GSTM1		enzyme			0.0228	CXCL8
MAPK8		kinase		1.532	7.03e-05	ABCA1,B4GALT5,CCN2,CDKN1A,CXCL8,DUSP1,EGR1,FOS,MMP7,PLAU	162 (24)
MYF6		transcription regulator			0.036	CDKN1A,IL32,MMP7,SERPINE1
TANK		other		0.577	0.000833	CXCL2,CXCL3,CXCL8,PLAAT4	141 (20)
COL18A1		other		-1.782	8.67e-05	CTNNB1,FN1,FOS,ID1,LDHA,PLAU,SERPINE1	164 (24)
IRF2		transcription regulator		1.508	6.27e-09	B2M,CDKN1A,CLIC1,CXCL5,EIF2AK2,FCGBP,HLA-B,ID1,IRF1,MMP7,RARRES1,S100P,SDC1	81 (7)
FGF3		growth factor			3.38e-06	CSF3,CTNNB1,KRT5,PLAU
CTNND1		other			0.00556	CTNNB1,CXCL8	146 (18)
GPHA2		other			0.034	FOS
SYMPK		other			0.0228	TJP1
BHLHE40		transcription regulator		1.005	7.88e-09	AKR1A1,B2M,C15orf48,CD74,CP,CRABP2,CSF3,CXCL3,HDAC9,HSPA5,ID1,IER3,LDHA,MXD1,PIGR,PRDX5,PSMA2,RPS9,SRI	145 (11)
YARS1		enzyme			0.034	NFKBIA
LRP8		transmembrane receptor			0.00128	ABCA1,CLU
PHLPP1		enzyme			0.0197	CXCL2,CXCL3
FN1	0.805	enzyme		1.725	1.13e-11	CCN2,CDKN1A,CXCL1,CXCL2,CXCL3,CXCL5,CXCL8,EIF5A,FN1,FOS,HLA-B,ITGB1,NFKBIA,PLAU,SDC1,SERPINE1,SQSTM1,TGFBR2,TNFAIP2	165 (18)
CCKBR		G-protein coupled receptor			0.0218	CTNNB1,TJP1
OSMR		transmembrane receptor			0.0359	C15orf48,CXCL2,FOS
SPTBN1		other			0.034	FOS
EDN3		other		-0.447	8.47e-06	CTNNB1,EGR1,FOS,ITGA2,ITGB1	180 (24)
LRRFIP2		other			0.0115	CTNNB1
TSC22D3		transcription regulator			0.0278	CDKN1A,CXCL8,DUSP1
NEK10		kinase			0.00191	CDKN1A,MDM2
Il3		cytokine		0.264	0.00026	CCND2,CDKN1A,CSF3,EGR1,FOS,MDM2	155 (22)
RUNX1		transcription regulator		-0.152	0.00515	ALCAM,CCND2,CDKN1A,HSPA5,ITGA2,ITGB1,RSAD2,SERPINE1,TJP1	133 (20)
MCRS1		other			0.034	CDKN1A
RCAN1		other			0.00872	CXCL8,FOS,SOD1	136 (17)
PRKG1		kinase		-1.455	1.01e-07	CCN2,CDKN1A,CTNNB1,FN1,FOS,ID1,SERPINE1	135 (19)
S100a7a		other			0.00448	CXCL1,CXCL8	119 (7)
UBB	0.451	enzyme			0.00128	CXCL8,NFKBIA	84 (7)
SLC52A1		transporter			0.0228	CTNNB1
RPSA		translation regulator			0.0058	CSF3,CXCL3,DUSP1	126 (15)
KLK3		peptidase			0.0451	KLK7
LIMS1		other			0.000496	GJA1,ITGB1,TJP1
U2AF2		other			0.034	CDKN1A
TARDBP		transcription regulator		1	0.0114	EBP,FDPS,MT-ND3,SQSTM1
PI3	0.899	other			0.00448	CXCL8,NFKBIA	76 (6)
IL3		cytokine		1.629	1.76e-10	AKR1A1,AREG,CALR,CCND2,CDKN1A,CSF3,CTNNB1,CXCL8,EGR1,EIF2AK2,FOS,HSPA5,MDM2,PSMA5,PSMB3,RAN,RPL4,RPS3,SERPINB2,SOD1,SOX4,SSBP1	162 (24)
CALU		other			0.0228	GDF15
NPPB		other			0.00689	CCN2,EBP,FN1	104 (11)
ZNF740		transcription regulator			0.00128	CXCL5,IL32
EGLN1		enzyme			0.0484	AREG,JAG1,TGFBR2
CD24		other			0.000253	CDKN1A,CXCL8,FOS,GDF15,PLAU,RARRES1,TFPI2	152 (21)
AFAP1		other			0.0228	ITGB1
GSTP1		enzyme			0.0497	CD55,IL17C,ITGA2,MMP7,SERPINE1
CREM		transcription regulator		-0.938	0.000588	ABCA1,CCND2,CRABP2,CXCL8,DUSP1,EGR1,FOS,HLA-DRA	163 (21)
NCL		other			0.00397	CDKN1A,MDK,MDM2	91 (7)
SP100		transcription regulator			8.72e-05	CCN2,CDKN1A,FOS,PLAU	142 (16)
KSR2		kinase			0.0115	CXCL8
MAPT		other			6.26e-14	AAK1,BASP1,CALML3,CAST,CD74,CDKN1A,CTSC,CXCL2,CYCS,DDX60,ENO1,FOS,GAPDH,H2BC5,HSPA5,IGFBP2,NDUFV2,PKM,PLAU,PPA1,PPIA,PRDX5,RNF213,S100A6,SERPINE1,SOD1,SQSTM1,TUBA1B,TUBA1C,TUBB,TUBB2A,TUBB4B	165 (17)
RASSF1		other		-0.246	3.84e-12	AREG,CAV2,CCND2,CDKN1A,CLU,CRABP2,EGR1,EMP1,FOS,GDF15,H2BC4,MDK,TUBB,TUBB2A	167 (24)
NMB		other			0.0451	FOS
PSMB8		peptidase			0.00107	GJA1,NFKBIA,RPS3
ELAVL1		other		-1.108	3.14e-06	ABCA1,B2M,CDKN1A,CTNNB1,DUSP1,FOS,IRF1,NFKBIA,OAS2,PIGR,PLCG2,SQSTM1,TJP1	136 (18)
BCL2L11		other			0.0356	CXCL2,HDAC9
LGALS1		other		1.141	8.08e-05	CCND2,CDKN1A,CXCL2,FN1,IFNGR1,SAA1,SERPINE1	155 (20)
GLI1		transcription regulator		-0.362	2.94e-14	AKR1C1/AKR1C2,BID,CAV2,CCND2,CDKN1A,CLU,CST6,CXCL8,EGR1,EMP1,FOS,GPRC5A,ID1,IER3,IGFBP7,KLK10,KLK6,KLK7,KTN1,LAMB3,MT1X,MT2A,PHLDA2,PLAU,S100A14,S100A2,S100A4,S100A6,S100A7,SOX4,SYTL2,TNFRSF12A
ARHGAP31		other			0.00633	CCN2,FN1,GDF15	63 (7)
H1-2		other		-1.131	7.58e-07	CTNNB1,GAPDH,IER3,MDM2,PHLDA2
CTSS		peptidase			0.0435	BID,ITGB1
DLX2		transcription regulator			0.0239	CDKN1A,TGFBR2
CBX2		transcription regulator			0.0109	CCND2,CDKN1A
SMAD7		transcription regulator		-1.746	1.44e-05	AREG,CCN2,CDKN1A,FN1,HDAC9,ID1,NFKBIA,SERPINE1,TGFA,TGFBR2	130 (18)
IRF4		transcription regulator		-0.114	0.00635	B2M,CXCL3,IRF1,ITGB1,PSMA2,RPS3A,TMSB10/TMSB4X
HSD11B2		enzyme			0.0239	CCN2,SCNN1A
MMP9		peptidase		0.659	1.44e-07	CDKN1A,CTNNB1,CXCL2,CXCL8,FOS,GJA1,ITGB1,JAG1,MDK,SDC1,TJP1	161 (24)
WNT5A		cytokine		0.076	2.65e-10	AKR1C1/AKR1C2,AREG,CRYAB,CSF3,CTNNB1,CXCL1,CXCL2,CXCL6,CXCL8,FABP4,FN1,GJA1,IRF1,LAMB3,MMP7,SDC1,SERPINB2	178 (22)
UBA1		enzyme			0.0307	HSPA5,TUBA1C
NUP62		transporter			0.0125	CDKN1A,SPRR1B
TGIF1		transcription regulator		1.968	0.000242	CXCL1,CXCL2,CXCL3,CXCL8	148 (18)
MPZ		other			0.0307	HSPA5,SOX4
BCL2L12		other			0.00191	CDKN1A,CRYAB	113 (7)
GRPR		G-protein coupled receptor			0.0451	CDKN1A
NFYB		transcription regulator			0.0382	CTNNB1,GAPDH,HLA-DRA,S100A4,SON,TGFBR2,TJP1
IL4		cytokine		0.68	2.27e-18	ABCA1,AREG,C15orf48,CCND2,CD55,CD74,CDKN1A,CSF3,CTSC,CXCL1,CXCL2,CXCL3,CXCL6,CXCL8,DEFB4A/DEFB4B,DUOXA2,EIF2AK2,FABP4,FN1,FOS,GJA1,H2BC5,HLA-DRA,IDO1,IER2,IER3,IL19,IL32,IRF1,ITGA2,ITGB1,JAG1,KLK7,KRT5,LDHA,LMO7,MXD1,NFKBIA,OAS2,PI3,PIGR,PKM,PLAU,PRSS22,PSMA2,RNF213,SAA1,SCGB1A1,SDC1,SERPINE1,SON,SPINK1,SQSTM1,TGFBR2,VTCN1,WFDC2	160 (20)
SENP3		peptidase			0.0158	EIF2AK2,OAS2,RSAD2
CHUK		kinase		1.687	4.33e-09	CDKN1A,CLU,CP,CXCL2,CXCL3,CXCL6,CXCL8,CYBA,FOS,MXD1,NFKBIA,PLAU,SERPINB2,SQSTM1,TGFA,TNFAIP2	153 (15)
SP1		transcription regulator		-0.252	5.85e-14	ABCA1,B4GALT5,CCN2,CCND2,CD55,CDKN1A,CRABP2,CRYAB,CXCL3,CXCL5,CXCL8,CYP1B1,EGR1,EIF2AK2,FN1,FOS,GDF15,GJA1,HSPA5,IFNGR1,IRF1,ITGA2,KRT16,NFKBIA,PKM,PLAU,SERPINE1,SNCG,SOD1,TFPI2,TGFBR2,TINCR,TSPO	174 (22)
EIF3E		translation regulator			0.014	CXCL1,PLAU,SAA1
ARID1B		transcription regulator			0.0451	FOS
INHBA		growth factor		0.904	0.000658	CCN2,CCND2,CDKN1A,CXCL8,FN1,IRF1,SERPINB2,SERPINE1,SOX4	162 (21)
MC4R		G-protein coupled receptor			0.0491	FOS,PSMA2
SPP1		cytokine		0.732	4.17e-11	CDKN1A,CTNNB1,CXCL1,CXCL2,CXCL3,CXCL5,CXCL6,CXCL8,FN1,FOS,ITGA2,JAG1,MMP7,PLAU,S100A4,S100A6,SERPINE1,TGFBR2	159 (21)
LAMA1		other			0.0228	PLAU
CAV3		enzyme			0.0125	CAV2,CDKN1A
PTK2		kinase		0.343	0.000142	CDKN1A,FN1,FOS,KRT14,MMP7,TJP1	150 (23)
TNFRSF18		transmembrane receptor		-1.091	0.000106	CDKN1A,CXCL3,CXCL8,IDO1	138 (19)
CDK5R1		kinase			0.00171	CXCL8,FOS,SERPINE1	170 (24)
FLI1		transcription regulator		0.778	1.73e-05	CCN2,CSF3,EGR1,FOXO3,LDHA,MDM2,TGFBR2
HAO1		enzyme			0.00128	CXCL8,HSPA5
RLIM		enzyme		1	5.27e-06	CCN2,CDKN1A,FN1,SERPINE1	38 (7)
AGRP		other			0.0159	FOS,PSMA2
LTBR		transmembrane receptor			0.0187	CLU,DSG2,NFKBIA
SH3KBP1		other			0.000496	CCND2,FN1,SERPINE1	129 (23)
LY96		transmembrane receptor			0.000903	CXCL2,CXCL3,CXCL8	121 (17)
MAP3K3		kinase			0.0307	CXCL8,FOS
NR1H4		ligand-dependent nuclear receptor		-1.193	0.000171	CCN2,CTSC,CXCL3,FABP5,FN1,HSPA5,IL32,LDHA,SDC1,SQSTM1,TXNIP	165 (18)
LBP		transporter			0.0159	CXCL3,CXCL8
CUL4A		other			0.0451	CDKN1A
DAB2IP		other			0.000305	CDKN1A,CLU,EGR1	159 (22)
CTBP2		transcription regulator			0.000242	ABCA1,CTNNB1,FDPS,MDM2	88 (7)
CCL2		cytokine		0.923	7.41e-06	ABCA1,CXCL3,CXCL8,FABP4,FOS,IL32,KRT5,SCGB1A1,SERPINE1	155 (21)
MCF2		other			0.00128	ITGA2,ITGB1
CASP8		peptidase		1.446	0.000581	BID,CSF3,FOS,IL19,KRT14	147 (14)
SERPINA1		other			0.0177	CXCL8,FABP4,HSPA5
GDF15	-0.552	growth factor			0.000178	CDKN1A,GDF15,PLAU,SERPINE1	151 (22)
GFI1		transcription regulator		0	0.000385	CCND2,CDKN1A,CXCL8,EIF2AK2,GJA1,IRF1,MMP7,NFKBIA	148 (18)
PIAS2		transcription regulator			7.83e-06	CDKN1A,FOS,IRF1,ITGA2	149 (22)
BCAP31		transporter			0.0463	HSPA5,SAA1
DAB2		other			0.00265	CTNNB1,FOS	158 (23)
ATG5		other		-0.447	0.0033	AGR2,CTSC,EIF5A,HSPA5,SQSTM1
HOXD10		transcription regulator		0	0.00819	PDZK1IP1,RSAD2,SERPINE1,TJP1
ESR2		ligand-dependent nuclear receptor		-1.372	1.73e-16	ABCA1,ACSL3,ALDH1A3,AREG,BID,CCN2,CDKN1A,CLU,CTNNB1,CXCL17,CXCL2,CXCL8,EGR1,FDPS,FN1,FOS,FOXO3,GJA1,ITGA2,ITGB1,JAG1,KRT14,KRT16,KRT17,KRT6B,LAMB3,LRATD1,MAP2K2,MDK,MXD1,NFKBIA,PLAU,RSAD2,S100A7,SERPINE1,SOX4,TGFA,TGFBR2,TJP1,TMPRSS2,TNFRSF12A,TSPO	196 (20)
GATA4		transcription regulator		0.684	1.55e-06	CCN2,CRABP2,CXCL2,CXCL6,FOS,GJA1,HSPA5,ID1,KRT14,KRT17,LDHA,NAD+,PLA2G2A,PPL,S100A4	111 (12)
CDH17		transporter			0.0451	ITGB1
RNF34		enzyme			0.00128	CDKN1A,MDM2	79 (7)
ROCK1		kinase			0.0463	CCN2,CCND2
SLC2A3		transporter			0.000903	GAPDH,LDHA,PKM
CHRM3		G-protein coupled receptor			0.000903	EGR1,FOS,ITGA2	97 (15)
SERPINE1	0.429	other		0.978	7.85e-11	CALR,CCN2,CDKN1A,CXCL2,CXCL8,DUSP1,EGR1,FN1,FOS,IER3,PLAU,TGFBR2	153 (22)
TERT		enzyme		1	9.94e-08	ALDH1A3,B2M,CCN2,CDKN1A,CTSC,CXCL2,CXCL6,CXCL8,HLA-B,IFI27,MX1,NFKBIA,OAS2,SERPINB2	142 (24)
PYCARD		transcription regulator			0.0053	CCND2,CDKN1A,CXCL8	148 (21)
NTF3		growth factor			0.00439	CCND2,FOS,GJA1	148 (22)
CAMK4		kinase			0.0101	ABCA1,CDKN1A,FOS
PRKCA		kinase		1.372	1.98e-12	CCN2,CD55,CDKN1A,CSF3,CXCL2,CXCL3,CYCS,EGR1,FN1,FOS,GDF15,ID1,NFKBIA,PHLDA2,RSAD2,SERPINE1	140 (21)
PRKCI		kinase			0.014	CXCL2,CXCL3,IRF1
SMC3		other			0.0125	HLA-DRA,SOX4
PKP2		other			0.00448	FN1,GJA1
PNN		other			0.000615	CDKN1A,GDF15,MMP7
MDM4		transcription regulator		0.531	0.000419	CDKN1A,KRT5,MDM2,SSBP1	148 (15)
miR-155-5p (miRNAs w/seed UAAUGCU)		mature microRNA		-0.961	1.17e-05	AKR1C1/AKR1C2,CTNNB1,CXCL1,CXCL2,CXCL3,CXCL8,DSG2,FOS,FOXO3,MTRNR2L1,PKN2,PPL,SERPINE1	89 (7)
miR-520d-5p (and other miRNAs w/seed UACAAAG)		mature microRNA			0.0158	C15orf48,SVIP,TMSB10/TMSB4X
miR-516a-5p (miRNAs w/seed UCUCGAG)		mature microRNA			0.0177	CALR,H2AW,KLK10
miR-17-5p (and other miRNAs w/seed AAAGUGC)		mature microRNA		0.706	3.51e-05	ALDH1A3,CCND2,CDKN1A,CXCL6,CXCL8,ITGB8,KRT17,MT2A,S100P,SQSTM1,TGFBR2,TXNIP	90 (7)
mir-515		microRNA			0.00107	CXCL8,SERPINE1,TGFBR2	126 (12)
miR-223-3p (miRNAs w/seed GUCAGUU)		mature microRNA		1.406	0.0403	ACSL3,FOXO3,MDK,MX1,TUBA1B
mir-223		microRNA		-0.863	0.00165	ABCA1,ALCAM,C15orf48,EMP1,FOXO3,S100A6,SERPINB2
miR-10b-3p (miRNAs w/seed CAGAUUC)		mature microRNA		1	0.0074	FOXO3,HLA-B,SYTL2,ZG16B
miR-152-5p (miRNAs w/seed GGUUCUG)		mature microRNA		1.342	0.0421	ANKRD13A,B4GALT5,FAM107B,KRT5,LMO7
miR-148a-3p (and other miRNAs w/seed CAGUGCA)		mature microRNA		1.64	0.00104	B4GALT5,DUSP1,EMP1,HLA-B,MXD1,PTPRA,SESTD1,TGFA,TGFBR2,TMSB10/TMSB4X
mir-148		microRNA		0.104	9.11e-05	ABCA1,ALCAM,EGR1,PKM,TGFBR2
miR-1253 (miRNAs w/seed GAGAAGA)		mature microRNA		-1.414	0.000255	ANXA3,CXCL17,CXCL6,ID1,KRT6B,PTMS,SPRR2D,TGFBR2
miR-124-3p (and other miRNAs w/seed AAGGCAC)		mature microRNA		0.838	0.0197	ARPC1B,CCN2,CYP1B1,EGR1,HEBP2,ITGB1,JAG1,MDK,MXD1,RAB11FIP1,SQSTM1
miR-92b-5p (miRNAs w/seed GGGACGG)		mature microRNA		-1.342	0.0458	CRABP2,ID1,KLK10,MAP2K2,PI3
miR-296-5p (miRNAs w/seed GGGCCCC)		mature microRNA		-1.89	0.509	ECHDC1,MFSD10,MTRNR2L1,POLR2J2/POLR2J3,PRDX5,S100A4,TNFAIP2
miR-743a-5p (and other miRNAs w/seed AUUCAGA)		mature microRNA		0.447	0.00503	HLA-B,IL19,PFN1,PLA2G2A,SPINK1
miR-889-3p (miRNAs w/seed UAAUAUC)		mature microRNA			0.0032	CXCL8,ECHDC1,H2AW
miR-495-3p (and other miRNAs w/seed AACAAAC)		mature microRNA		0	0.000673	IER2,MFSD10,MTRNR2L1,TGFBR2
miR-29b-3p (and other miRNAs w/seed AGCACCA)		mature microRNA		-1.405	0.00583	CAV2,CTNNB1,CYCS,FOXO3,ID1,OSTC,SESTD1,SLC6A14,TGFBR2,TUBB2A
mir-17		microRNA		0.153	5.61e-05	ABCA1,CCN2,CDKN1A,CXCL8,FN1,MDM2,TXNIP	158 (22)
miR-9-3p (and other miRNAs w/seed UAAAGCU)		mature microRNA		0.816	0.000803	CXCL2,ITGB1,MDK,MTRNR2L1,MTRNR2L8,PPA1
mir-196		microRNA			0.0125	FOS,KRT5
miR-7-1-3p (and other miRNAs w/seed AACAAAU)		mature microRNA			0.0435	CRABP2,CXCL2
mir-34		microRNA		-0.294	0.00105	CCND2,CXCL3,EMP1,FN1,PKM,TUBB4B
miR-376a-3p (and other miRNAs w/seed UCAUAGA)		mature microRNA		0	0.0473	C15orf48,MT1X,MT2A,TGFA
mir-192		microRNA		0.585	2.59e-06	ALCAM,CDKN1A,CXCL8,FN1,MDM2	158 (16)
miR-19b-3p (and other miRNAs w/seed GUGCAAA)		mature microRNA		0.563	0.0109	CAST,CCN2,GJA1,ITGB8,MXD1,SOX4,TGFBR2,TNFRSF12A
mir-19		microRNA		1.016	1.38e-05	ABCA1,CCN2,CCND2,CDKN1A,CXCL1,TGFBR2
mir-183		microRNA		-1.596	1.8e-07	DDX60,EGR1,FN1,IFI6,ITGB1,OAS2,RSAD2,SAMD9	92 (11)
miR-3082-3p (and other miRNAs w/seed ACAUGGC)		mature microRNA		0	0.00234	AKR1C1/AKR1C2,B4GALT5,EMP1,GAPDH,RAN,SERINC1
miR-181d-3p (miRNAs w/seed CACCGGG)		mature microRNA		0	0.0292	IER3,KLK10,MT2A,SMIM22
mir-617		microRNA			0.0115	SERPINE1
mir-26		microRNA			0.0435	CCND2,CXCL3
mir-95		microRNA			0.034	SPINK1
miR-3121-3p (miRNAs w/seed AAAUAGA)		mature microRNA			0.0187	CSF3,CXCL2,HLA-DRA
miR-411-3p (and other miRNAs w/seed AUGUAAC)		mature microRNA			0.0053	DUSP1,MMP7,MYL12B
mir-129		microRNA			0.0115	CXCL8
miR-101-3p (and other miRNAs w/seed ACAGUAC)		mature microRNA		-0.378	0.00358	CDYL,CXCL6,DUSP1,EMP1,FOS,GJA1,TGFA
miR-2909 (miRNAs w/seed UUAGGGC)		mature microRNA		0	0.0074	CYCS,MTRNR2L1,MTRNR2L8,RARRES1
miR-132-3p (and other miRNAs w/seed AACAGUC)		mature microRNA		0.277	0.0257	H2AZ1,PSMA2,SOX4,TJP1
mir-132		microRNA			0.0491	FOXO3,SOX4
miR-495-5p (miRNAs w/seed AAGUUGC)		mature microRNA			0.0331	ANXA3,MYL12B
mir-431		microRNA			0.000776	EHF,FN1
miR-1182 (and other miRNAs w/seed AGGGUCU)		mature microRNA			0.0331	MTRNR2L1,MTRNR2L8,TGFA
miR-122-5p (miRNAs w/seed GGAGUGU)		mature microRNA		-0.271	0.0385	CLIC1,NPEPPS,PKM,RAB11FIP1,TUBA1C
mir-122		microRNA		0	0.0283	KLK5,MMP7,NPEPPS,PKM
miR-12113 (and other miRNAs w/seed CUGAACU)		mature microRNA			0.0149	MTRNR2L1,PSMB1,RPS3A
miR-133a-3p (and other miRNAs w/seed UUGGUCC)		mature microRNA		-0.207	0.00379	CCN2,CXCL3,DUSP1,FTL,PKM,SAMD9,SOX4,TINCR,TM9SF3	118 (7)
mir-133		microRNA		-0.277	0.00127	CCN2,CCND2,CXCL3,FN1,FTL	139 (13)
mir-31		microRNA			0.0108	ITGA2,KRT16,KRT17
miR-140-5p (and other miRNAs w/seed AGUGGUU)		mature microRNA		1.342	0.0211	CTSO,MT-ND4L,MT-ND5,RAN,WFDC2
miR-4764-3p (miRNAs w/seed UAACUCC)		mature microRNA			0.0403	AKR1A1,FABP5,PLAAT2
miR-3063-5p (and other miRNAs w/seed GGAGAUC)		mature microRNA			0.0451	IER2,KLK8,VTCN1
mir-203		microRNA			0.0197	CXCL8,JAG1
miR-193a-3p (and other miRNAs w/seed ACUGGCC)		mature microRNA		1.488	0.00297	ANKRD13A,CST6,LRATD1,PHLDA2,PLAU,POLR2J2/POLR2J3,SQSTM1,USP53
mir-146		microRNA		-0.626	0.000456	CXCL3,CXCL8,DUSP1,GAPDH,PKM	123 (17)
mir-204		microRNA		1.904	0.00501	CXCL1,CXCL2,CXCL8,TGFBR2
mir-22		microRNA			0.0124	CDKN1A,PTMS,TGFBR2
miR-153-3p (miRNAs w/seed UGCAUAG)		mature microRNA		1.342	0.0276	H2BC4,IDO1,SPRR2D,TGFBR2,TMSB10/TMSB4X
miR-1178-3p (miRNAs w/seed UGCUCAC)		mature microRNA		1	0.0216	CXCL6,RSAD2,TGFA,VTCN1
miR-1255b-5p (and other miRNAs w/seed GGAUGAG)		mature microRNA		1.342	0.0312	CDKN1A,EMP1,MT-ND4L,OAS2,PI3
miR-21-5p (and other miRNAs w/seed AGCUUAU)		mature microRNA		0.373	0.0188	CDKN1A,IL32,JAG1,RSAD2,TGFBR2
mir-21		microRNA		0.912	0.00298	CDKN1A,CLU,CXCL2,FN1,IDO1,IRF1,JAG1,OAS2,PPA1,TGFBR2	162 (20)
miR-503-5p (miRNAs w/seed AGCAGCG)		mature microRNA		-0.447	0.00853	CCND2,CDKN1A,NDUFA4,TFPI2,VTCN1
mir-766		microRNA			0.0451	CXCL8
miR-3150a-3p (and other miRNAs w/seed UGGGGAG)		mature microRNA		0.775	0.000487	B4GALT5,CD74,CDKN1A,CRABP2,EIF5A,GPRC5A,HES4,IER3,IFI6,KLK10,KLK6,MDK,PFN1,SCNN1A,TNFRSF12A
mir-605		microRNA			0.0228	MDM2
mir-142		microRNA		1.119	0.00905	CXCL3,IFNGR1,IRF1,TGFBR2
miR-616-3p (miRNAs w/seed GUCAUUG)		mature microRNA		-1.109	0.0274	CCN2,CXCL5,MT-ATP8,TFPI2
miR-3935 (miRNAs w/seed GUAGAUA)		mature microRNA			0.0484	BID,IGFBP7,OSTC
miR-23a-3p (and other miRNAs w/seed UCACAUU)		mature microRNA		-0.943	0.034	AKR1C1/AKR1C2,LDHA,MT2A,MYL12B,PLAU,SLC6A14,USP53
miR-574-5p (miRNAs w/seed GAGUGUG)		mature microRNA		-0.816	0.0167	CTNNB1,EBP,GAPDH,IL32,MT-ND4L,SPRR1B
mir-375		microRNA			0.0125	CXCL2,TINCR
miR-4460 (miRNAs w/seed UAGUGGU)		mature microRNA		1.342	0.0229	CTSO,KLK6,MT-ND4L,MT-ND5,RAN
miR-450b-3p (and other miRNAs w/seed UUGGGGA)		mature microRNA		0.577	0.00165	AKR1C1/AKR1C2,BCAS1,CRABP2,EIF5A,GPRC5A,IER3,LMO7,PLCG2,RSAD2,SCGB1A1,SCNN1A,TNFRSF12A
miR-450a-5p (and other miRNAs w/seed UUUGCGA)		mature microRNA		-1	0.00905	ITGB1,JAG1,KRT14,SERPINE1
mir-2392		microRNA			0.000119	MT-ND2,MT-ND5,PKM
mir-340		microRNA			0.0451	TGFA
miR-4789-3p (miRNAs w/seed ACACAUA)		mature microRNA		-1	0.0201	CXCL2,CYCS,IDO1,IL17C
miR-3160-3p (miRNAs w/seed GAGCUGA)		mature microRNA		-1.633	0.0115	ANXA3,CDKN1A,CHCHD2,CXCL5,ENO1,RPS9
miR-199a-3p (and other miRNAs w/seed CAGUAGU)		mature microRNA		0.447	0.0385	FN1,ITGB8,KTN1,TMPRSS4,TMSB10/TMSB4X
miR-199a-5p (and other miRNAs w/seed CCAGUGU)		mature microRNA		1.058	8.09e-07	APOL1,CDKN1A,FAM107B,FN1,GPRC5A,HSPA5,IFI27,JAG1,KLK7,KRT17,MACC1,MMP7,PIGR,RSAD2,TGFBR2,TMPRSS2
miR-325-3p (miRNAs w/seed UUAUUGA)		mature microRNA		-1.134	0.000413	FDPS,IDO1,NDUFA4,PRSS22,S100A2,S100A4,SCGB1A1
miR-130a-3p (and other miRNAs w/seed AGUGCAA)		mature microRNA		0.114	0.0222	CXCL2,CXCL3,FAM107B,GJA1,IRF1,MXD1,TGFBR2
miR-182-3p (miRNAs w/seed GGUUCUA)		mature microRNA			0.0253	B4GALT5,CYCS,LMO7
mir-182		microRNA		1.964	0.0125	FN1,FOXO3,SQSTM1,TJP1
miR-205-5p (and other miRNAs w/seed CCUUCAU)		mature microRNA		0	0.0403	CTNNB1,NDUFA4,SCNN1A,TGFA
mir-205		microRNA			0.0178	CTNNB1,IL32
miR-3135a (miRNAs w/seed GCCUAGG)		mature microRNA		0.447	0.0122	EMP1,MT-ND4L,MYL6,RHOV,S100P
miR-3175 (miRNAs w/seed GGGGAGA)		mature microRNA		0.258	0.0373	B4GALT5,CALR,CD74,CDKN1A,CRABP2,EIF5A,GPRC5A,HES4,IFI6,KLK10,KLK6,MDK,MYL6,PFN1,PTMS
mir-33		microRNA			0.0307	ABCA1,FABP4
miR-550a-5p (and other miRNAs w/seed GUGCCUG)		mature microRNA		-0.478	0.0105	CYCS,EBP,ITGA2,KLK10,MT-ND4L,PDZK1IP1,POLR2J2/POLR2J3
miR-758-5p (and other miRNAs w/seed GGUUGAC)		mature microRNA		1.342	0.00503	ANKRD13A,CXCL1,CYP1B1,MT-ATP8,MT-ND5
mir-32		microRNA			0.0451	MDM2
mir-96		microRNA		-1.664	1.06e-05	DDX60,FN1,IFI6,OAS2,RSAD2,SAMD9
miR-4708-5p (miRNAs w/seed GAGAUGC)		mature microRNA		0	0.0232	ANXA3,IER3,IFI27,SCGB1A1
miR-652-5p (miRNAs w/seed AACCCUA)		mature microRNA			0.0177	B2M,C15orf48,RPS2
mir-652		microRNA			0.0228	JAG1
mir-373		microRNA			0.000496	CXCL8,SERPINE1,TGFBR2	106 (7)
miR-548o-3p (and other miRNAs w/seed CAAAACU)		mature microRNA			0.0197	CXCL1,CXCL6,SRI
miR-2110 (and other miRNAs w/seed UGGGGAA)		mature microRNA		1	0.00781	CD74,EIF5A,IER3,LRATD1,MT-ND4L,PLCG2,RSAD2,S100A14,SCNN1A
mir-920		microRNA			0.034	CXCL8
miR-4681 (miRNAs w/seed ACGGGAA)		mature microRNA			0.0317	CDKN1A,KRT6B,SPATS2L
miR-643 (miRNAs w/seed CUUGUAU)		mature microRNA			0.0331	CXCL8,EBP,RPS2
miR-3064-5p (and other miRNAs w/seed GGCUGUU)		mature microRNA		-0.447	0.0211	CXCL8,CYCS,MT-ND4L,NFKBIA,PLAAT4
miR-3942-5p (and other miRNAs w/seed AGCAAUA)		mature microRNA			0.0345	ECHDC1,PPA1,SERPINB2
miR-4474-3p (miRNAs w/seed UGUGGCU)		mature microRNA		0	0.0208	IDO1,MT-ND4L,NDUFA4,POLR2J2/POLR2J3,TGFA,TMSB10/TMSB4X
mir-1180		microRNA			0.034	CTNNB1
miR-3200-5p (miRNAs w/seed AUCUGAG)		mature microRNA			0.0467	ADGRF1,FOS,MUC15
miR-568 (miRNAs w/seed UGUAUAA)		mature microRNA		-0.447	0.00242	B2M,CAV2,DUSP1,PKN2,RPS2
miR-4457 (miRNAs w/seed CACAAGG)		mature microRNA		-1.067	0.0257	LDHA,LIPH,POLR2J2/POLR2J3,RPS9
miR-1248 (miRNAs w/seed CCUUCUU)		mature microRNA		0.447	0.0448	CXCL5,CXCL6,EHF,H2BC4,KTN1
miR-3920 (miRNAs w/seed CUGAUUA)		mature microRNA		0.447	0.000384	EHF,MUC15,MYL12B,SPATS2L,TMSB10/TMSB4X
miR-1343-5p (and other miRNAs w/seed GGGGAGC)		mature microRNA		-1.155	0.0144	CALR,CDKN1A,CRABP2,CSF3,EIF5A,GPRC5A,IL17C,MFSD10,MXD1,PFN1,SLC34A2,UPK3B
miR-4800-5p (miRNAs w/seed GUGGACC)		mature microRNA		1	0.0485	ANXA3,EMP1,MTRNR2L1,MXD1
miR-3077-5p (and other miRNAs w/seed UGCGGAC)		mature microRNA		-1	0.00665	DENND2B,MYL6,RPS9,TMPRSS2
miR-4462 (miRNAs w/seed GACACGG)		mature microRNA		0	0.0173	ENO1,FOXO3,PDZK1IP1,TAOK3
miR-4777-5p (miRNAs w/seed UCUAGAU)		mature microRNA			0.0219	CYCS,IFI6,MT1X
miR-4284 (miRNAs w/seed GGCUCAC)		mature microRNA			0.0278	AGR2,CYCS,IL19
miR-4525 (and other miRNAs w/seed GGGGGAU)		mature microRNA		1.265	0.024	ARRB2,CALML3,ID1,KLK10,MDK,MT-ND4L,MXD1,PTMS,TMPRSS4,TNFAIP2
MED15		transcription regulator			0.00448	CDKN1A,S100A2
miR-26a-5p (and other miRNAs w/seed UCAAGUA)		mature microRNA		0.239	0.00105	ACSL3,BID,CCND2,CDKN1A,CXCL3,TGFBR2,TMEM106B
miR-10394-5p (and other miRNAs w/seed CUGCAGG)		mature microRNA		-0.447	0.0487	CCND2,EIF5A,IFI27,KLK6,POLR2J2/POLR2J3
miR-12185-3p (and other miRNAs w/seed CAGCCAC)		mature microRNA		-1.387	0.029	DEFB4A/DEFB4B,FCGBP,POLR2J2/POLR2J3,SPATS2L,ZG16B
miR-4528 (miRNAs w/seed CAUUAUA)		mature microRNA			0.0177	B2M,CAV2,MGST1
miR-5694 (miRNAs w/seed AGAUCAU)		mature microRNA			0.00939	C15orf48,MDM2,PLAAT4
miR-584-3p (miRNAs w/seed CAGUUCC)		mature microRNA		0	0.0382	APOL1,GDF15,PSMB1,TUBA1C
miR-6734-5p (and other miRNAs w/seed UGAGGGG)		mature microRNA		1.89	0.145	ADIRF,CDKN1A,EIF5A,EMP1,IRF1,MT-ND4L,TGFA
miR-6840-5p (miRNAs w/seed CCCCCGG)		mature microRNA		0	0.0132	BCAS1,HES4,IGFBP2,PLA2G2A,SOX4,VTCN1
miR-8069 (miRNAs w/seed GAUGGUU)		mature microRNA			0.0241	CHCHD2,MT-ATP8,SQSTM1
TRAF3		enzyme		-1.103	0.0382	CXCL2,CXCL3,HSPA5,NFKBIA
NUPR1		transcription regulator		1.508	0.0169	AREG,CXCL3,CXCL5,CXCL8,FOXO3,GDF15,MT1X,MXD1,S100A4,SERPINE1,SPATS2L,SYTL2
PRKD		group			0.00689	CXCL2,CXCL3,CXCL6	128 (11)
PIM1		kinase		-0.13	0.00472	CAV2,CCND2,CDKN1A,MDM2	162 (26)
MAPK11		kinase			0.0058	CALR,FOS,PRDX1	90 (10)
PPP2R5E		phosphatase			0.0115	FN1
STK4		kinase			0.0382	NFKBIA,RAN
NNMT		enzyme			0.0451	FN1
LPL		enzyme			0.0345	CXCL8,FABP4,FOXO3
AKT1		kinase		1.599	9.61e-11	AKR1C1/AKR1C2,CCND2,CD74,CDKN1A,CLU,CTNNB1,CXCL2,CXCL6,CXCL8,EBP,EGR1,ENO1,FABP5,FN1,FOS,GDF15,ITGB1,MDM2,MT2A,PKM,SERPINE1	167 (21)
ADAM12		peptidase		0.882	0.0109	CCN2,GDF15,LAMB3,SERPINE1
F2RL1		G-protein coupled receptor		1.719	4.09e-07	AGR2,AREG,CCN2,CXCL1,CXCL2,CXCL8,FOS,SERPINB2,TGFA,TXNIP	130 (18)
ELAC2		enzyme			0.0228	CDKN1A
KISS1		other			0.0053	EGR1,FOS,MT-ND2	158 (22)
HGS		other			0.00556	FOS,SCNN1A
PIK3CA		kinase		-1.109	4.11e-05	ALCAM,DEFB4A/DEFB4B,IDO1,IL19,ITGB1,JAG1,SERPINE1	148 (17)
NAPRT		enzyme			0.0115	NAD+
PGLYRP2		transmembrane receptor			0.00942	CXCL2,CXCL6
SOX6		transcription regulator			0.0356	CDKN1A,CTNNB1
PLK1		kinase			0.00278	CDKN1A,CTNNB1,IER3,MDM2	154 (22)
F3		transmembrane receptor		0.632	3.8e-10	AREG,CCN2,CXCL8,EGR1,FOS,GJA1,ITGA2,MDK,MMP7,SERPINE1,TGFBR2	151 (18)
NEUROG1		transcription regulator		-1.342	0.000906	CCND2,CFH,CXCL1,FN1,S100A4
ACAT2		enzyme			0.0451	ABCA1
RAB2A		enzyme			0.0218	FABP4,FABP5
AGER		transmembrane receptor		-0.436	6.96e-08	CDKN1A,CTNNB1,CXCL2,CXCL3,CXCL8,EGR1,FN1,SERPINE1,TJP1,TXNIP	165 (24)
PRTN3		peptidase			0.00448	CDKN1A,CXCL8	89 (9)
RMRP		other			0.0218	CDKN1A,RSAD2
CHEK2		kinase			0.00148	CDKN1A,MDM2,TJP1	152 (15)
FERMT2		other			0.034	FN1
NPHS1		other			0.0451	TJP1
AMBP		transporter			0.000231	CXCL2,CXCL3,PLAU	138 (19)
BLNK		other			0.0159	CCND2,MDM2
TGFA	-0.267	growth factor		0.861	5.86e-07	AREG,CCN2,CDKN1A,CTNNB1,CXCL2,CXCL8,FOS,SERPINE1,TGFA	172 (23)
TOPORS		enzyme			0.000776	CDKN1A,MDM2	142 (13)
ADCYAP1		other		-0.173	0.00334	CXCL2,CXCL3,EGR1,FOS,H2AZ1,IER3,IRF1,NFKBIA,TMSB10/TMSB4X	154 (20)
ATG16L1		enzyme			0.00075	CXCL2,NFKBIA,SQSTM1	63 (5)
MMP12		peptidase			0.00111	ARPC1B,NFKBIA,NPEPPS,PKM,PSMA5
SALL2		transcription regulator			0.0228	CDKN1A
NR1H2		ligand-dependent nuclear receptor	Inhibited	-2	0.00206	ABCA1,CSF3,CXCL2,DDX60,FDPS,NFKBIA	147 (21)
MLK		group			0.0115	MMP7
SNRPB		other			0.0228	LDHA
BGN		other			0.00483	CXCL3,CXCL8,SERPINE1	111 (15)
LAMB1		other			0.000776	ITGB1,JAG1
DICER1		enzyme		0.942	9.23e-05	CCND2,CDKN1A,CXCL8,EGR1,FOS,ITGA2,ITGB1,MT-ND5,MT2A,PLAU,SERPINB2,SERPINE1,TGFBR2	185 (26)
RFXAP		transcription regulator			0.000119	B2M,HLA-B,HLA-DRA	26 (4)
GDF9		growth factor			0.00939	CCN2,ID1,PLAU	75 (6)
PDE3A		enzyme			0.00265	CDKN1A,DUSP1	140 (13)
NCOA1		transcription regulator		-0.485	0.00222	ABCA1,CDKN1A,EGR1,FABP4,FOS,NFKBIA,SERPINE1	157 (25)
STAT2		transcription regulator		0.152	5.6e-06	CXCL8,IFI27,IFI6,IRF1,MX1,OAS2,RSAD2	108 (14)
MYCBP		transcription regulator			0.00265	CCND2,LDHA
NOTCH3		transcription regulator			0.0345	CDKN1A,FN1,ID1
GJA1	0.475	transporter			0.0108	CDKN1A,GJA1,TJP1
CSF2RA		transmembrane receptor			0.00942	CCND2,FOS	143 (16)
GABARAP		transporter			0.0053	CRYAB,HLA-B,LAMB3
CD14		transmembrane receptor			0.00531	CXCL2,CXCL8,DEFB4A/DEFB4B,ITGB1	123 (16)
PRAME		other			0.00803	CDKN1A,S100A4
MACROH2A1		other		0	1.95e-10	ABCA1,ALDH1A3,CCND2,CDKN1A,EGR1,FN1,ID1,KRT23,PLAU,PPA1,SERPINB2,SERPINE1
UCN		other			0.0491	CXCL3,FOS
IRAK4		kinase			3.11e-08	CXCL2,CXCL3,CXCL6,CXCL8,EGR1,FOS,IER2,IFNGR1,IRF1,NFKBIA	145 (20)
HOXB9		transcription regulator			0.0178	AREG,CXCL8
BTRC		enzyme			0.0032	CDKN1A,CTNNB1,CXCL8	159 (29)
SUZ12		enzyme			0.00492	KRT17,LAMB3,MMP7,PLAU,RAN,TNFAIP2
XBP1		transcription regulator		0.671	0.000645	CALR,CXCL2,CXCL8,FN1,HLA-DRA,HSPA5,OSTC,PHLDA2,S100A6,SOD1	154 (20)
ANXA4		other			0.0228	CXCL8
PRKCZ		kinase			0.00808	ABCA1,CXCL8,NFKBIA	158 (23)
MTA3		transcription regulator			0.00357	FN1,MDM2,SDC1
SREBF1		transcription regulator		-0.438	3.69e-07	ABCA1,CDKN1A,CYCS,FABP4,FABP5,FDPS,FN1,HSPA5,MDK,MT-ATP8,MT-ND1,MT-ND2,MT-ND3,MT-ND4L,MT-ND5,SERPINE1	155 (17)
CD274		enzyme		-1.987	0.0257	CXCL2,IDO1,MX1,OAS2
MED16		transcription regulator			0.00942	CCN2,TGFBR2
BMP4		growth factor		-0.819	0.000166	CDKN1A,CSF3,GJA1,ID1,KRT23,MUC15,MXD1,PKM,S100P,SERPINE1,VTCN1	141 (19)
MTBP		other			0.00351	CCND2,CDKN1A
HBP1		transcription regulator			0.0159	CDKN1A,PKM
ARHGAP5		enzyme			0.00448	CCN2,FN1	80 (7)
S100A9		other		0.437	0.000191	AREG,CP,CTNNB1,CXCL3,CXCL8,GPRC5A,MMP7,PLAU,TXNIP	170 (22)
ARHGAP4		other			0.00265	CTNNB1,TJP1
PTGER2		G-protein coupled receptor			0.0426	AREG,CXCL8,EGR1,SERPINE1
ARHGAP1		other			0.034	CDKN1A
SFRP4		transmembrane receptor			0.0053	AREG,CTNNB1,FN1
TWIST2		transcription regulator		-0.831	0.00259	CDKN1A,CTNNB1,FN1,HSPA5	95 (7)
YWHAZ		enzyme		-1.154	2.17e-05	CTNNB1,CXCL2,FN1,HSPA5,MMP7	137 (16)
MARK4		kinase			0.034	CCN2
MBD2		transcription regulator			0.0403	CDKN1A,COX6C,PLAU
NPVF		other			0.0228	FOS
POMC		other		1.255	0.0118	CYP1B1,DUSP1,FOS,GAPDH,KRT16
NCK1		kinase			0.00556	FOS,HSPA5
ARNT		transcription regulator		0.873	9.23e-07	AREG,CCND2,CRYAB,CSF3,CYP1B1,ENO1,GAPDH,GDF15,IL17C,LDHA,MYL6,SERPINE1	162 (14)
LRPAP1		other			0.0408	CXCL8,SERPINE1
FGF1		growth factor		1.471	0.000968	CCN2,CDKN1A,CTNNB1,CXCL1,EGR1,FOS,TNFRSF12A	158 (23)
KRT14	1.456	other			3.77e-18	CXCL1,CXCL8,GJA1,HSPA5,KLK10,KLK5,KLK6,KLK7,KLK8,KRT16,KRT17,KRT5,KRT6B,MMP7
LAMA5		other			0.0159	CSF3,CXCL3
CYSLTR1		G-protein coupled receptor			0.00448	FOS,SOD1
CALCR		G-protein coupled receptor			0.00191	CDKN1A,FOS	152 (15)
CEBPB		transcription regulator		1.798	1.99e-10	CCND2,CD74,CDKN1A,CLU,CP,CSF3,CTNNB1,CTSC,CXCL2,CXCL3,CXCL5,CXCL8,FABP4,FN1,FOS,FOXO3,FTL,ID1,IER3,KRT6B,PI3,PLA2G2A,RAN,SAA1,SAA2,SERPINB2,SERPINE1,SLC12A2,TUBB	172 (19)
UBE3A		enzyme			0.00357	CDKN1A,MDM2,SERPINE1	152 (17)
PARP1		enzyme		0.225	6.33e-06	ABCA1,CDKN1A,CXCL1,CXCL3,CXCL8,FOS,GDF15,MDM2,NAD+,TGFA	157 (23)
ZNF106	-0.275	other			0.014	TMEM106B,TNFRSF12A,TSPO
FBN1		other			0.00253	CCN2,SERPINE1,TGFBR2	104 (7)
RCE1		peptidase			0.000103	B2M,CRYAB,GJA1,MGST1,SERINC1
RBM5-AS1		other			0.0125	CTNNB1,MMP7
HDAC3		transcription regulator			0.000157	CD55,CDKN1A,CXCL2,CXCL8,FOS,NFKBIA,SERPINE1	139 (20)
miR-5186 (miRNAs w/seed GAGAUUG)		mature microRNA			0.0373	CTSC,FAM107B,MT-ND5
miR-5586-5p (miRNAs w/seed AUCCAGC)		mature microRNA		-1	0.0403	EIF2AK2,FOS,MYL12B,S100A14
miR-5684 (miRNAs w/seed ACUCUAG)		mature microRNA			0.0158	MTRNR2L8,PPBP,TMSB10/TMSB4X
miR-550b-2-5p (and other miRNAs w/seed UGUGCCU)		mature microRNA		-0.447	0.0114	CYCS,EBP,ECHDC1,ITGA2,KLK10
miR-5584-3p (miRNAs w/seed AGUUCUU)		mature microRNA		-1.342	0.000352	CALR,CXCL1,CXCL2,MT-ND4L,TMSB10/TMSB4X
miR-548as-3p (miRNAs w/seed AAAACCC)		mature microRNA			0.0219	CXCL3,H2AW,RPS2
miR-3184-3p (miRNAs w/seed AAGUCUC)		mature microRNA			0.0345	EGR1,FAM107B,SPRR1B
miR-5002-5p (miRNAs w/seed AUUUGGU)		mature microRNA		-0.152	0.0167	DEFB4A/DEFB4B,IFI27,MTRNR2L1,MYL6
miR-548av-3p (miRNAs w/seed AAACUGC)		mature microRNA			0.0373	APOL1,RAN,TMSB10/TMSB4X
GSN		other			0.0197	FN1,PLAU
MTA2		transcription regulator			0.0382	CDKN1A,MDM2
PLCE1		enzyme			0.00075	CXCL2,CXCL3,CXCL8	161 (20)
IL1R2		transmembrane receptor			0.000496	CXCL2,CXCL3,CXCL8	118 (15)
USP7		peptidase			0.0058	CCND2,CDKN1A,MDM2	158 (20)
NKX2-1		transcription regulator			2.08e-06	AGR2,AREG,CD74,CLU,CTNNB1,FXYD3,IER3,SCGB1A1,SERPINE1,SLC34A2,SLC6A14,SSBP1	61 (3)
FBXW7		enzyme		-0.447	0.00229	FABP4,MT-ND1,MT-ND4L,NFKBIA,SERPINE1	154 (17)
FST		other		-0.068	0.0074	CYCS,FABP4,FN1,SAA1	105 (7)
ADIPOQ		other		-1.24	1.18e-07	CCN2,CDKN1A,CXCL1,CXCL2,CXCL3,CXCL8,CYBA,CYP1B1,DUSP1,EGR1,FABP4,FN1,FOS,NFKBIA,PRDX5,TNIP3	160 (25)
KCNQ1		ion channel			0.034	SCNN1A
SYNM		other			0.0451	CDKN1A
CSF3	0.282	cytokine		1.393	1.83e-05	CCND2,CTNNB1,CXCL2,CXCL3,CXCL5,CXCL8,EGR1,FOS,GJA1,HLA-DRA,S100P,SOD1	153 (24)
F10		peptidase			0.000496	CCN2,CXCL8,EGR1	144 (22)
NOSTRIN		transcription regulator			0.0058	FN1,PLAU,SOD1
ID3		transcription regulator		0.113	0.000513	CCND2,CDKN1A,CXCL1,CXCL8,DUSP1,FOXO3,IFNGR1,SDC1,SOX4	121 (13)
[truncated: 1,177 more rows]

## Sheet: fibroblasts
Upstream Regulator	Expr Log Ratio	Molecule Type	Predicted Activation State	Activation z-score	Flags	p-value of overlap	Target Molecules in Dataset	Mechanistic Network
[truncated: 166 more rows]
