# Supplementary material for: Conjunctival epithelial cells resist productive SARS-CoV-2 infection
Source: Stem Cell Reports. 2022 Jun 23;17(7):1699–713. doi: 10.1016/j.stemcr.2022.05.017 (PMC9222349; doi:10.1016/j.stemcr.2022.05.017)
Supplement: Table S8. A list of differentially expressed genes (adjusted p < 0.05) between superficial conjunctival and secretory and ciliated nasal epithelial cells in the infected, bystander, and mock groups [file mmc9.xlsx]

## Sheet: infected
	p_val	avg_log2FC	pct.1	pct.2	p_val_adj
S100A9	2.12844e-147	6.33698	0.972	0.431	1.30191e-142
S100A8	1.16464e-261	6.09952	0.948	0.153	7.12378e-257
SAA2	2.31115e-199	5.68457	0.977	0.257	1.41366e-194
OLFM4	0	5.19746	0.887	0.001	0
CXCL5	0	5.09385	0.887	0.015	0
SAA1	4.79402e-139	4.88889	0.972	0.448	2.93236e-134
C15orf48	0	4.86548	1	0.11	0
LCN2	1.80943e-132	4.24766	1	0.892	1.10678e-127
S100A7	0	4.17375	0.681	0.006	0
RARRES3	0	3.93367	0.944	0	0
H3F3B	0	3.88475	0.981	0	0
S100A4	4.28481e-125	3.77174	0.995	0.711	2.62089e-120
H3F3A	0	3.5873	0.967	0	0
PPBP	0	3.55901	0.765	0.001	0
PIP	0	3.55275	0.878	0.052	0
IGFBP3	2.03153e-282	3.53916	0.934	0.131	1.24263e-277
TMSB4X	5.18243e-126	3.45481	1	0.86	3.16994e-121
PLA2G2A	0	3.24733	0.573	0	0
PDZK1IP1	8.36423e-195	3.22546	0.934	0.221	5.11615e-190
SLC6A14	1.37645e-114	3.15264	0.934	0.508	8.41931e-110
C3	7.53895e-116	3.07606	0.962	0.619	4.61135e-111
CTSC	1.8194e-109	3.03117	0.897	0.395	1.11287e-104
ALDH1A3	3.24307e-185	2.92585	0.967	0.27	1.98369e-180
SPRR2A	0	2.87718	0.892	0.036	0
CXCL6	2.88486e-149	2.85354	0.897	0.257	1.76458e-144
CYBA	1.81743e-116	2.81884	0.948	0.562	1.11167e-111
SPRR3	0	2.80662	0.92	0.042	0
CXCL1	1.27646e-91	2.7895	0.911	0.496	7.80775e-87
FTH1	3.61123e-119	2.78461	1	0.999	2.20888e-114
SRD5A3	1.31344e-126	2.7261	0.925	0.411	8.03391e-122
ATP1B1	3.48815e-122	2.72521	0.981	0.737	2.1336e-117
CEACAM7	0	2.71321	0.831	0.011	0
XDH	0	2.71283	0.887	0.023	0
CXCL8	5.497e-119	2.70195	0.892	0.307	3.36235e-114
H2AFZ	0	2.68876	0.901	0	0
BRI3	2.3169e-165	2.67752	0.944	0.306	1.41718e-160
ZG16B	3.81116e-122	2.59868	0.873	0.323	2.33117e-117
S100A10	6.51979e-103	2.59828	0.977	0.664	3.98796e-98
IVL	0	2.55719	0.892	0.005	0
FAM83A	0	2.55399	0.93	0.107	0
SLC26A4	0	2.51259	0.756	0.014	0
PIGR	6.86811e-101	2.50985	0.972	0.684	4.20102e-96
HIF1A	5.62841e-232	2.4686	0.93	0.172	3.44273e-227
CXCL3	1.33135e-157	2.46318	0.878	0.197	8.1435e-153
TMSB10	1.06447e-114	2.41988	0.981	0.829	6.51106e-110
MARCKS	2.61797e-124	2.4003	0.925	0.453	1.60133e-119
HES4	3.02476e-135	2.35155	0.906	0.337	1.85016e-130
SPRR1B	0	2.26865	0.859	0.04	0
ITGB6	0	2.2636	0.92	0.107	0
PTP4A2	3.98233e-122	2.25707	0.901	0.404	2.43587e-117
FN1	0	2.2546	0.718	0.004	0
RAC1	4.31792e-107	2.25136	0.93	0.602	2.64114e-102
SLC12A2	1.87063e-146	2.23602	0.892	0.27	1.14421e-141
PRSS22	6.2357e-117	2.23468	0.953	0.583	3.81419e-112
CEACAM6	2.69005e-106	2.19529	0.873	0.34	1.64542e-101
CST6	1.84692e-165	2.19168	0.906	0.225	1.1297e-160
KRT7	1.52176e-110	2.13711	0.991	0.583	9.30813e-106
CDC42EP5	0	2.09779	0.883	0.037	0
MACC1	1.67345e-157	2.09532	0.911	0.265	1.0236e-152
PPP1R14B	0	2.07462	0.873	0.077	0
DEFB4A	0	2.05787	0.803	0.009	0
MUC1	1.5824e-87	2.02049	0.92	0.659	9.67908e-83
RRAS	0	2.01296	0.859	0.086	0
TFPI2	0	2.01116	0.793	0.043	0
PMEPA1	7.6275e-224	1.96685	0.84	0.132	4.66551e-219
PLAU	0	1.93225	0.836	0.045	0
TNFAIP2	7.44167e-190	1.93054	0.854	0.159	4.55185e-185
AES	0	1.90527	0.883	0	0
INSR	9.50069e-128	1.88313	0.864	0.3	5.81129e-123
B4GALT5	1.72617e-119	1.87316	0.901	0.401	1.05585e-114
RPS27L	1.10017e-112	1.85452	0.977	0.64	6.72939e-108
S100P	8.79487e-56	1.85352	0.906	0.548	5.37956e-51
NCCRP1	0	1.83931	0.859	0.034	0
HEBP2	4.33227e-109	1.83811	0.915	0.495	2.64992e-104
NDRG2	7.17011e-110	1.83112	0.925	0.433	4.38574e-105
NAMPT	5.35653e-112	1.81673	0.897	0.414	3.27643e-107
MTRNR2L12	0	1.81664	0.901	0.061	0
GRN	5.74133e-112	1.78719	0.92	0.431	3.5118e-107
ERO1A	1.48468e-151	1.78667	0.873	0.253	9.08132e-147
DSG2	5.558e-141	1.78406	0.897	0.286	3.39966e-136
GPRC5A	3.28094e-103	1.78328	0.883	0.386	2.00685e-98
ARPC1A	9.9966e-234	1.76897	0.878	0.144	6.11462e-229
H2AFJ	0	1.7584	0.845	0	0
RPL41	7.2323e-113	1.75807	0.986	0.91	4.42378e-108
BPGM	2.4672e-193	1.74201	0.85	0.158	1.50911e-188
RARRES1	7.02831e-60	1.73497	0.92	0.581	4.29901e-55
CDKN2B	3.17405e-164	1.73388	0.906	0.233	1.94147e-159
AZGP1	0	1.73251	0.554	0.018	0
ITGB1	5.48012e-108	1.7299	0.92	0.487	3.35203e-103
HLA-C	3.4059e-99	1.70862	0.972	0.785	2.08329e-94
TMEM106B	3.98667e-124	1.70512	0.887	0.339	2.43852e-119
TGM2	9.93926e-118	1.70055	0.869	0.285	6.07954e-113
CD63	1.03901e-95	1.69961	0.967	0.729	6.35532e-91
ADGRF1	1.12971e-94	1.69596	0.878	0.448	6.91008e-90
CXCL2	8.47479e-92	1.68889	0.836	0.266	5.18377e-87
PON2	8.4092e-120	1.67067	0.873	0.334	5.14365e-115
PHLDA2	3.67559e-99	1.66242	0.915	0.432	2.24825e-94
CTGF	0	1.66211	0.737	0	0
RDH10	1.46821e-79	1.63811	0.887	0.476	8.98062e-75
SOD2	3.29888e-92	1.62951	0.883	0.465	2.01783e-87
CEBPB	2.48109e-140	1.62748	0.864	0.265	1.51761e-135
IFNGR1	8.78217e-98	1.6192	0.869	0.43	5.37179e-93
WDR83OS	0	1.61654	0.84	0.038	0
H2AFY	0	1.60552	0.85	0	0
NMB	8.76025e-122	1.60525	0.817	0.229	5.35838e-117
KRT13	1.33198e-184	1.59582	0.408	0.026	8.14732e-180
LDHA	2.83653e-105	1.59386	0.901	0.404	1.73502e-100
NDUFC2	4.23657e-238	1.59238	0.901	0.145	2.59138e-233
CAV2	4.2443e-130	1.59236	0.845	0.253	2.59611e-125
IFI27	8.81441e-33	1.59132	0.925	0.72	5.39151e-28
MMP7	2.791e-172	1.57992	0.77	0.115	1.70717e-167
FCGBP	2.8691e-135	1.57736	0.662	0.113	1.75494e-130
SDC1	4.40909e-109	1.57496	0.873	0.34	2.69691e-104
RPS29	3.55486e-98	1.56933	0.977	0.818	2.1744e-93
CDKN2A	2.37478e-98	1.5598	0.972	0.693	1.45258e-93
HIST1H2AC	0	1.55576	0.864	0	0
KRT5	1.18712e-122	1.55251	0.859	0.218	7.26125e-118
MT-ATP6	1.72834e-85	1.5494	0.981	0.945	1.05718e-80
SLC40A1	1.45625e-120	1.54281	0.789	0.217	8.90743e-116
FNDC3B	1.37273e-103	1.54268	0.892	0.455	8.39661e-99
PLK2	2.42391e-94	1.52519	0.883	0.412	1.48263e-89
TIMP2	0	1.52196	0.826	0.032	0
ICAM1	3.18732e-288	1.51814	0.765	0.067	1.94959e-283
KRT17	2.00454e-41	1.51369	0.925	0.546	1.22611e-36
PTGES	4.06144e-153	1.50003	0.84	0.202	2.48426e-148
SEC61G	3.52817e-95	1.49743	0.92	0.585	2.15808e-90
IL1RN	4.89366e-156	1.49701	0.7	0.104	2.9933e-151
LAMB3	1.5205e-182	1.4904	0.864	0.164	9.30043e-178
ATP6V1G1	9.97694e-99	1.48863	0.981	0.803	6.1026e-94
CYTOR	0	1.48835	0.803	0.064	0
YWHAG	6.12831e-169	1.48253	0.897	0.222	3.7485e-164
RPS10	5.63122e-141	1.47858	0.887	0.276	3.44445e-136
TXNRD1	3.96247e-76	1.47363	0.859	0.445	2.42373e-71
ANXA3	3.17288e-126	1.46466	0.873	0.268	1.94075e-121
CDKN1A	2.56944e-69	1.45985	0.925	0.755	1.57165e-64
TPM1	4.19333e-92	1.45815	0.85	0.292	2.56494e-87
FOXC1	6.59038e-200	1.45615	0.817	0.136	4.03114e-195
SPTSSA	1.00111e-180	1.45001	0.869	0.179	6.12349e-176
MBOAT2	2.07281e-155	1.4458	0.85	0.212	1.26787e-150
SVIL	9.7637e-196	1.43139	0.85	0.157	5.97216e-191
LYN	1.70291e-117	1.43111	0.845	0.306	1.04162e-112
FAM3C	4.96909e-98	1.43008	0.869	0.43	3.03944e-93
ISG15	2.52994e-61	1.42862	0.883	0.365	1.54749e-56
KYNU	2.82175e-210	1.42681	0.85	0.133	1.72598e-205
DUSP5	1.15623e-103	1.41771	0.808	0.243	7.07233e-99
NTN4	1.84091e-153	1.41567	0.817	0.19	1.12603e-148
EMP1	0	1.41343	0.77	0.023	0
CAP1	8.48574e-95	1.41013	0.869	0.434	5.19047e-90
SCEL	0	1.40064	0.836	0.012	0
GTF2I	1.45941e-95	1.39621	0.892	0.453	8.9268e-91
JTB	2.6265e-144	1.39547	0.845	0.234	1.60655e-139
ITGB8	4.16364e-64	1.39126	0.892	0.487	2.54677e-59
2007-09-01	0	1.38993	0.859	0	0
CTSD	9.99895e-91	1.38282	0.944	0.634	6.11606e-86
CCND1	1.15364e-72	1.38271	0.859	0.48	7.05644e-68
RND3	1.07692e-77	1.38183	0.859	0.458	6.58717e-73
JUND	5.12661e-85	1.38089	0.887	0.563	3.13579e-80
TPM4	5.04388e-90	1.37592	0.934	0.482	3.08519e-85
BCAP29	2.57803e-129	1.36975	0.85	0.266	1.5769e-124
MINOS1	0	1.35846	0.831	0	0
TINAGL1	0	1.35658	0.737	0.034	0
VTCN1	0	1.35297	0.798	0.062	0
CDC42	1.19271e-86	1.35207	0.953	0.747	7.29542e-82
DSC2	0	1.35042	0.779	0.05	0
CCL20	1.68292e-179	1.34641	0.563	0.054	1.02939e-174
S100A16	8.49655e-91	1.34543	0.915	0.383	5.19708e-86
SERINC2	2.45561e-85	1.34381	0.911	0.544	1.50203e-80
LITAF	6.27058e-88	1.34341	0.934	0.709	3.83552e-83
CREB3L2	2.84674e-116	1.3406	0.822	0.264	1.74127e-111
FYB1	0	1.33971	0.573	0.012	0
CD47	2.02481e-89	1.33812	0.878	0.46	1.23851e-84
MT-ND4	6.404e-81	1.33736	0.981	0.934	3.91714e-76
TAPBP	1.22304e-92	1.33733	0.915	0.564	7.48094e-88
S100A12	0	1.33341	0.723	0.01	0
SDCBP	1.61145e-103	1.33242	0.939	0.441	9.85678e-99
H1FX	0	1.32806	0.789	0	0
CLDN7	1.52216e-79	1.32707	0.93	0.736	9.3106e-75
ADAM9	1.27426e-100	1.32652	0.878	0.386	7.79424e-96
BID	1.808e-112	1.32215	0.869	0.318	1.1059e-107
SAT1	9.49214e-69	1.32149	0.953	0.973	5.80606e-64
GALNT5	2.1584e-290	1.3059	0.831	0.084	1.32023e-285
CITED4	1.71027e-206	1.30565	0.798	0.118	1.04612e-201
FAM129B	0	1.3054	0.793	0	0
PLAT	1.54457e-305	1.30251	0.441	0.014	9.44765e-301
DUSP4	1.41983e-72	1.30097	0.854	0.418	8.68466e-68
TRIM16	4.36317e-125	1.29934	0.859	0.279	2.66882e-120
C19orf70	0	1.29891	0.822	0	0
CYR61	0	1.29415	0.704	0	0
DST	5.86555e-93	1.29253	0.864	0.355	3.58778e-88
2011-09-01	0	1.2914	0.803	0	0
TNFSF10	1.28286e-64	1.29135	0.869	0.497	7.84686e-60
AREG	1.56973e-116	1.28775	0.793	0.18	9.60157e-112
2002-09-01	0	1.28703	0.831	0	0
BCAS1	1.09074e-99	1.28202	0.836	0.313	6.67172e-95
CLTB	5.56388e-66	1.27842	0.925	0.574	3.40326e-61
IDO1	3.39436e-159	1.27817	0.427	0.035	2.07623e-154
BIRC3	1.35243e-121	1.26805	0.793	0.201	8.27243e-117
TTC9	1.32417e-113	1.26713	0.831	0.279	8.09955e-109
F3	8.59069e-55	1.2578	0.944	0.617	5.25467e-50
PHLDA3	4.0307e-179	1.2562	0.864	0.17	2.46546e-174
GALNT1	1.18825e-121	1.25433	0.812	0.247	7.26819e-117
CEBPD	2.68806e-107	1.25397	0.822	0.273	1.6442e-102
MZT2B	1.27511e-115	1.24316	0.878	0.322	7.79945e-111
DUOX2	3.06495e-266	1.24226	0.545	0.032	1.87474e-261
JAK1	3.92351e-78	1.23941	0.869	0.536	2.39989e-73
CD44	5.88797e-140	1.2393	0.878	0.215	3.6015e-135
RPL21	2.33478e-86	1.23724	0.958	0.898	1.42811e-81
IL1R1	1.07709e-104	1.23539	0.784	0.233	6.58824e-100
B4GALT1	3.51235e-94	1.23374	0.873	0.34	2.1484e-89
TCN1	3.1065e-229	1.23359	0.62	0.052	1.90015e-224
HSPG2	2.07948e-141	1.22851	0.822	0.194	1.27195e-136
EDN1	2.48296e-145	1.2164	0.723	0.125	1.51875e-140
TNIP3	0	1.21314	0.657	0.006	0
TMEM30A	3.76519e-100	1.21152	0.883	0.401	2.30306e-95
MET	1.3768e-94	1.2087	0.836	0.337	8.42147e-90
GCNT3	0	1.20794	0.77	0.046	0
CD46	4.04439e-74	1.20508	0.864	0.562	2.47383e-69
ST5	0	1.20423	0.775	0	0
PSCA	3.33256e-43	1.20379	0.981	0.914	2.03843e-38
NR2F6	8.03789e-93	1.20109	0.836	0.369	4.91654e-88
SMAD3	3.13294e-103	1.1983	0.869	0.33	1.91632e-98
CFB	4.22236e-88	1.19829	0.812	0.31	2.58269e-83
GSN	1.84027e-49	1.18646	0.93	0.864	1.12564e-44
MTRNR2L1	0	1.1864	0.822	0	0
ARPC2	3.45635e-69	1.18638	0.906	0.681	2.11415e-64
QPRT	0	1.18333	0.695	0.001	0
ARPC5	9.26844e-91	1.17865	0.878	0.437	5.66923e-86
GIPC1	3.56388e-96	1.17656	0.887	0.408	2.17992e-91
ARL6IP5	5.54886e-71	1.17383	0.854	0.529	3.39407e-66
MYEOV	0	1.172	0.718	0.035	0
ID1	2.60331e-44	1.16973	0.854	0.54	1.59236e-39
TAF10	8.1992e-181	1.16602	0.845	0.168	5.0152e-176
UBE2H	4.61999e-78	1.16045	0.901	0.528	2.82591e-73
PPP1CB	1.15488e-79	1.1561	0.897	0.599	7.06405e-75
CAMK2N1	0	1.14953	0.742	0	0
2009-09-01	0	1.14837	0.822	0	0
H2AFV	0	1.14828	0.798	0	0
CLDN1	4.96152e-75	1.14703	0.836	0.355	3.03481e-70
VAMP8	3.25443e-72	1.14531	0.939	0.736	1.99063e-67
ASAH1	1.93726e-69	1.14496	0.873	0.609	1.18496e-64
MARCKSL1	1.08609e-88	1.13875	0.826	0.283	6.64328e-84
LEPROT	6.44924e-94	1.13831	0.864	0.383	3.94481e-89
PI3	4.37457e-25	1.13774	0.859	0.509	2.67579e-20
PDCD6	5.19862e-108	1.13743	0.84	0.304	3.17984e-103
C6orf132	3.92954e-72	1.13655	0.822	0.415	2.40358e-67
SPNS2	1.9399e-223	1.13612	0.512	0.033	1.18658e-218
SET	1.07183e-71	1.13297	0.887	0.604	6.55609e-67
HLA-B	1.23385e-32	1.12794	0.925	0.817	7.54709e-28
GLRX	9.18055e-70	1.12708	0.826	0.348	5.61547e-65
ENC1	9.4765e-99	1.12642	0.812	0.289	5.79649e-94
ATP6V1F	1.0567e-73	1.11881	0.915	0.63	6.46354e-69
CDK6	5.572e-90	1.11699	0.784	0.285	3.40822e-85
GOLM1	9.20668e-66	1.11682	0.845	0.507	5.63145e-61
CFL1	1.55669e-71	1.11622	0.967	0.767	9.52183e-67
DUOXA2	0	1.11156	0.418	0.005	0
BZW1	7.73943e-89	1.11116	0.915	0.507	4.73398e-84
HIST1H1C	0	1.10941	0.784	0	0
KDELR2	6.56965e-76	1.10623	0.873	0.505	4.01846e-71
TXNDC17	1.51095e-72	1.10232	0.934	0.542	9.24203e-68
B2M	2.25382e-54	1.09965	1	0.972	1.3786e-49
RNF145	1.30258e-73	1.09934	0.85	0.462	7.96749e-69
MGST1	4.58824e-53	1.09859	0.92	0.596	2.80649e-48
RHEB	9.64399e-82	1.09452	0.887	0.51	5.89894e-77
MYOF	1.51071e-71	1.09198	0.85	0.498	9.24057e-67
DHRS9	2.31538e-55	1.09077	0.92	0.72	1.41625e-50
TNFRSF12A	1.89338e-45	1.08689	0.892	0.521	1.15812e-40
WNT5A	0	1.08654	0.732	0.016	0
ATP10B	2.35051e-293	1.0838	0.676	0.049	1.43773e-288
SOX9	1.28719e-163	1.07797	0.714	0.109	7.87333e-159
PSMA2	0	1.07557	0.803	0.041	0
ACTR2	1.79477e-76	1.07333	0.836	0.45	1.09781e-71
NABP1	0	1.06619	0.808	0.069	0
APLP2	1.78899e-63	1.06347	0.883	0.611	1.09427e-58
HES1	1.97898e-60	1.06	0.836	0.389	1.21048e-55
ATP5PO	9.7275e-146	1.05692	0.84	0.2	5.95002e-141
IL17C	0	1.05391	0.46	0.002	0
KRT16	3.09479e-136	1.05341	0.441	0.043	1.89299e-131
FAM96B	0	1.05296	0.779	0	0
CD82	8.94765e-64	1.05079	0.822	0.465	5.47301e-59
KRT6A	4.21593e-50	1.04783	0.732	0.257	2.57876e-45
NENF	6.22128e-156	1.04195	0.789	0.161	3.80537e-151
SPRR2D	0	1.04144	0.601	0.017	0
LIPH	5.70173e-79	1.03912	0.817	0.365	3.48758e-74
SAMD9	2.75412e-60	1.038	0.728	0.263	1.68461e-55
TRAM1	4.04633e-70	1.03688	0.873	0.532	2.47502e-65
MTRNR2L8	0	1.03294	0.812	0.008	0
TMBIM1	1.85781e-83	1.03217	0.883	0.357	1.13637e-78
STEAP4	4.488e-108	1.03207	0.812	0.21	2.74517e-103
CP	7.72796e-38	1.02986	0.836	0.6	4.72696e-33
SH3BGRL3	4.31944e-61	1.0289	0.967	0.723	2.64207e-56
GNB1	2.01573e-78	1.02835	0.831	0.402	1.23296e-73
SRSF9	3.06008e-71	1.0282	0.878	0.546	1.87176e-66
PTP4A1	0	1.02803	0.793	0.008	0
GNAS	4.20874e-67	1.02654	0.925	0.709	2.57436e-62
FAM84B	0	1.0222	0.761	0	0
CEACAM5	1.04614e-140	1.02026	0.587	0.078	6.3989e-136
TGFB2	2.1494e-259	1.01637	0.709	0.063	1.31472e-254
FXYD5	2.44205e-193	1.01289	0.803	0.112	1.49373e-188
SOX4	1.45239e-37	1.01206	0.887	0.659	8.88381e-33
HOMER3	0	1.01022	0.784	0.052	0
RHOBTB3	1.27242e-96	1.00907	0.775	0.251	7.783e-92
CAST	1.37634e-57	1.00846	0.962	0.781	8.41863e-53
SAMD9L	2.17055e-119	1.00752	0.756	0.171	1.32766e-114
C1orf56	1.64367e-188	1.0054	0.77	0.104	1.00538e-183
CTNNB1	2.22051e-66	1.00372	0.911	0.463	1.35822e-61
PROM2	6.77786e-157	1.00067	0.798	0.158	4.14581e-152
C21orf58	2.05434e-31	-1.00352	0.094	0.482	1.25658e-26
MAPK15	2.76325e-36	-1.00473	0.005	0.464	1.6902e-31
CEP126	5.93986e-45	-1.00705	0.038	0.554	3.63324e-40
MACROH2A1	3.70735e-57	-1.00708	0	0.62	2.26768e-52
AKAP14	2.89598e-33	-1.01006	0	0.433	1.77138e-28
SPA17	1.40186e-22	-1.01174	0.249	0.498	8.57473e-18
DDIT3	1.08894e-09	-1.0122	0.493	0.531	6.66075e-05
C4orf47	1.97546e-44	-1.01748	0.005	0.531	1.20833e-39
SLC26A2	2.4548e-21	-1.01848	0.178	0.462	1.50153e-16
CFAP70	6.24973e-43	-1.02009	0.07	0.557	3.82277e-38
MIF	1.15462e-21	-1.02013	0.854	0.819	7.06244e-17
FHAD1	1.09345e-43	-1.02165	0.005	0.526	6.6883e-39
RFX2	3.15974e-45	-1.02414	0.047	0.566	1.93272e-40
NME5	4.61465e-21	-1.03133	0.235	0.478	2.82264e-16
SELENBP1	1.23471e-34	-1.04175	0.357	0.641	7.55237e-30
TCTEX1D4	9.06339e-36	-1.04422	0.019	0.47	5.5438e-31
RPL10A	4.53948e-37	-1.04464	0.944	0.954	2.77666e-32
GAS5	8.17783e-51	-1.04523	0	0.576	5.00214e-46
CSPP1	5.94906e-38	-1.04719	0.258	0.605	3.63886e-33
MAP3K19	1.3675e-44	-1.0482	0	0.53	8.36456e-40
DRC1	4.51809e-46	-1.05068	0	0.541	2.76358e-41
CIAO2B	2.86706e-62	-1.05566	0	0.653	1.7537e-57
SPATA18	4.05511e-29	-1.05612	0.352	0.597	2.48039e-24
UBXN10	5.91003e-42	-1.05746	0.052	0.539	3.61499e-37
MNS1	1.92523e-37	-1.07368	0.009	0.478	1.1776e-32
MTATP6P1	8.39999e-70	-1.07958	0	0.698	5.13802e-65
NUDC	6.56291e-20	-1.08128	0.793	0.791	4.01433e-15
RSPH4A	6.42258e-40	-1.08365	0.005	0.495	3.9285e-35
CROCC	7.937e-45	-1.084	0.038	0.558	4.85483e-40
RPL3	1.32323e-25	-1.08401	0.934	0.967	8.09382e-21
RFX3	3.92297e-45	-1.08483	0.127	0.601	2.39957e-40
CALML4	1.29957e-34	-1.086	0.009	0.453	7.94907e-30
RACK1	6.82008e-31	-1.08669	0.92	0.946	4.17164e-26
SCGB3A1	2.30724e-07	-1.08692	0.038	0.165	0.0141127
CCDC173	8.87054e-49	-1.0905	0.009	0.567	5.42584e-44
UBXN11	1.06677e-41	-1.0937	0.146	0.595	6.52512e-37
VWA3B	2.84014e-41	-1.09385	0.005	0.506	1.73723e-36
C11orf97	2.20386e-34	-1.09791	0	0.444	1.34803e-29
DDIT4	1.16366e-34	-1.10116	0.418	0.7	7.11775e-30
KIF9	4.24472e-16	-1.1022	0.474	0.55	2.59637e-11
B9D1	2.59825e-27	-1.10232	0.239	0.529	1.58927e-22
TSPAN19	3.67957e-40	-1.10684	0	0.494	2.25068e-35
RPS8	9.96175e-47	-1.10757	0.981	0.988	6.0933e-42
RPL4	8.38025e-49	-1.10803	0.901	0.949	5.12595e-44
TEX26	1.79925e-35	-1.11248	0	0.454	1.10054e-30
ZFP36	1.15182e-46	-1.11618	0.798	0.902	7.04536e-42
P4HTM	4.6152e-27	-1.1162	0.498	0.636	2.82298e-22
CFAP221	2.91504e-47	-1.12462	0.038	0.57	1.78304e-42
RPL7A	3.91164e-45	-1.12494	0.953	0.987	2.39263e-40
CCDC114	1.76663e-46	-1.13313	0.005	0.547	1.08059e-41
ENKUR	1.83235e-36	-1.13818	0.038	0.489	1.12079e-31
CARS1	1.80415e-44	-1.14153	0	0.529	1.10355e-39
CDHR4	8.60765e-45	-1.14178	0	0.531	5.26504e-40
DNAH6	1.49429e-50	-1.14307	0	0.574	9.14011e-46
KRT18	1.35291e-36	-1.14911	0.883	0.936	8.27535e-32
SPEF2	1.70568e-46	-1.15149	0.052	0.572	1.04332e-41
PLEKHS1	5.60637e-45	-1.1548	0.512	0.748	3.42925e-40
TCTN1	1.15856e-28	-1.15484	0.305	0.572	7.08658e-24
SOD1	1.04526e-18	-1.15677	0.826	0.839	6.39355e-14
EEF2	1.10096e-40	-1.15807	0.869	0.937	6.73426e-36
IQCG	1.90407e-32	-1.1616	0.221	0.559	1.16466e-27
NUPR1	1.2312e-46	-1.1629	0.164	0.698	7.5309e-42
MT1E	1.32589e-25	-1.17054	0.277	0.554	8.11005e-21
DNPH1	2.9159e-17	-1.17118	0.648	0.662	1.78357e-12
DYNC2H1	1.72911e-49	-1.17195	0.085	0.612	1.05765e-44
DNAH10	1.08016e-45	-1.17294	0.005	0.541	6.60701e-41
RP1	8.00107e-39	-1.17494	0.127	0.555	4.89401e-34
IFT172	1.90899e-45	-1.1771	0.16	0.617	1.16767e-40
CFAP73	4.14149e-46	-1.17722	0.014	0.55	2.53323e-41
ANKRD66	1.80415e-44	-1.17915	0	0.529	1.10355e-39
CETN2	5.18578e-10	-1.17924	0.681	0.607	3.17199e-05
UCP2	2.67952e-20	-1.18294	0.653	0.724	1.63899e-15
IK	4.23012e-21	-1.19261	0.751	0.752	2.58744e-16
CES1	2.44536e-43	-1.19331	0.005	0.527	1.49575e-38
PDLIM4	1.96192e-41	-1.19585	0.103	0.589	1.20005e-36
TCTEX1D2	1.55922e-19	-1.19748	0.54	0.61	9.53725e-15
MIR205HG	9.01602e-45	-1.19914	0	0.531	5.51483e-40
CCDC74A	2.47627e-38	-1.2006	0.005	0.482	1.51466e-33
SERPINF1	5.29324e-40	-1.20604	0.075	0.546	3.23772e-35
EEF1A1	8.71472e-34	-1.20963	0.986	0.998	5.33053e-29
EPAS1	3.17349e-07	-1.21178	0.54	0.507	0.0194113
DNAH7	2.51305e-50	-1.2139	0.042	0.594	1.53715e-45
CCDC190	1.35165e-50	-1.21396	0	0.575	8.26762e-46
FOS	2.10217e-29	-1.21747	0.878	0.921	1.28583e-24
SAMHD1	4.70799e-40	-1.21807	0.366	0.68	2.87974e-35
SPACA9	1.34063e-38	-1.21889	0.15	0.566	8.2002e-34
PLAAT4	5.85924e-52	-1.22203	0	0.584	3.58392e-47
CFD	3.76392e-23	-1.22502	0.352	0.554	2.30228e-18
CFAP300	1.43218e-44	-1.22656	0	0.53	8.76023e-40
MICOS13	1.03994e-56	-1.23543	0	0.617	6.36098e-52
CCDC113	1.69437e-37	-1.23644	0.136	0.553	1.0364e-32
MICOS10	1.06184e-59	-1.24171	0	0.637	6.49494e-55
ERICH3	3.94577e-44	-1.24208	0	0.526	2.41351e-39
ANKRD37	5.90128e-48	-1.24896	0.131	0.623	3.60964e-43
RPLP0	9.2099e-32	-1.2492	0.948	0.982	5.63342e-27
HLA-DRA	1.42381e-41	-1.25548	0.235	0.65	8.70901e-37
TUBA4B	6.48486e-49	-1.25864	0	0.563	3.9666e-44
HYDIN	1.24529e-54	-1.25963	0.005	0.605	7.61707e-50
EGR1	1.7349e-41	-1.25987	0.84	0.88	1.06119e-36
ERGIC3	3.6711e-59	-1.26998	0.798	0.907	2.2455e-54
NQO1	7.87297e-22	-1.2714	0.704	0.764	4.81566e-17
GSTA2	2.645e-23	-1.27761	0	0.331	1.61787e-18
BSCL2	2.51376e-50	-1.27844	0.028	0.587	1.53759e-45
SYNE1	6.64883e-49	-1.29586	0.019	0.573	4.06689e-44
C9orf135	8.15384e-50	-1.31261	0	0.569	4.98746e-45
MLF1	8.60143e-48	-1.31494	0.15	0.639	5.26124e-43
DNAH3	6.73719e-51	-1.32062	0.019	0.59	4.12094e-46
SCPEP1	1.76182e-46	-1.33202	0.207	0.659	1.07765e-41
DNAJA4	3.69965e-40	-1.33269	0.46	0.688	2.26296e-35
MMP10	8.80036e-20	-1.33763	0.038	0.339	5.38292e-15
IFITM1	3.43164e-24	-1.34035	0.169	0.498	2.09903e-19
PSENEN	4.37909e-13	-1.34483	0.714	0.733	2.67856e-08
ADH7	2.42335e-49	-1.34648	0	0.566	1.48229e-44
NGRN	1.24303e-50	-1.34863	0.31	0.703	7.60325e-46
KRT8	7.13515e-45	-1.35223	0.901	0.94	4.36436e-40
FAM229B	3.36168e-32	-1.35943	0.216	0.555	2.05624e-27
RSPH9	3.29176e-44	-1.36064	0.005	0.53	2.01347e-39
CYP2F1	3.9826e-25	-1.37643	0	0.352	2.43603e-20
SAXO2	5.98907e-45	-1.37982	0.038	0.556	3.66333e-40
MUC5AC	2.19091e-14	-1.38391	0	0.22	1.34011e-09
SRGAP3-AS2	8.99513e-48	-1.38567	0	0.554	5.50205e-43
DEGS2	3.56424e-57	-1.38934	0.042	0.639	2.18014e-52
FAM166B	8.7375e-46	-1.39042	0	0.539	5.34447e-41
FAM81B	5.57514e-54	-1.3972	0	0.598	3.41014e-49
PPIL6	3.8367e-53	-1.39897	0.066	0.625	2.34679e-48
RNASEK	2.78395e-62	-1.40616	0.221	0.731	1.70286e-57
CYP2B7P	8.74544e-64	-1.40944	0	0.662	5.34932e-59
EFCAB1	3.86478e-50	-1.41823	0	0.571	2.36397e-45
CFAP53	5.70554e-47	-1.42081	0.042	0.571	3.48991e-42
CCDC146	1.61074e-32	-1.42585	0.427	0.647	9.8524e-28
SCGB2A1	4.38361e-43	-1.42724	0.023	0.532	2.68132e-38
HMGN3	1.68597e-31	-1.42807	0.775	0.84	1.03126e-26
SPAG17	5.77475e-58	-1.43168	0	0.625	3.53224e-53
KIF21A	6.66571e-42	-1.43738	0.648	0.798	4.07722e-37
CFAP45	7.33638e-60	-1.43962	0.009	0.642	4.48744e-55
RUVBL2	6.94562e-42	-1.44241	0.432	0.69	4.24842e-37
RHOB	2.25794e-41	-1.45001	0.798	0.881	1.38112e-36
ARMC3	1.63585e-57	-1.45072	0	0.622	1.0006e-52
CFAP126	1.35165e-50	-1.45109	0	0.575	8.26762e-46
ALDH3B1	2.49851e-49	-1.46497	0.239	0.678	1.52826e-44
IFT57	3.55075e-30	-1.46675	0.601	0.704	2.17189e-25
LDLRAD1	2.63159e-44	-1.46962	0.047	0.554	1.60966e-39
DNAH9	4.03719e-53	-1.47289	0	0.593	2.46943e-48
CLU	1.16337e-31	-1.47548	0.521	0.752	7.11601e-27
DNAH11	2.68092e-52	-1.48449	0.127	0.642	1.63984e-47
SPAG6	1.17081e-55	-1.48647	0	0.61	7.16147e-51
TEKT1	6.38439e-57	-1.4865	0	0.618	3.90514e-52
FAM216B	1.04504e-49	-1.49606	0	0.568	6.39222e-45
DTHD1	3.40853e-62	-1.50002	0	0.652	2.0849e-57
WDR54	2.10338e-45	-1.50301	0.023	0.55	1.28658e-40
NWD1	2.57141e-62	-1.52557	0.005	0.655	1.57286e-57
ABCA13	2.50795e-65	-1.53655	0.338	0.769	1.53404e-60
ATP6V0C	3.3268e-79	-1.54786	0.085	0.774	2.03491e-74
TMEM231	1.54034e-52	-1.55775	0.07	0.621	9.42178e-48
C11orf88	6.90593e-46	-1.57247	0	0.54	4.22415e-41
JUN	3.61621e-57	-1.57275	0.808	0.924	2.21193e-52
ECRG4	3.68522e-43	-1.57396	0	0.519	2.25414e-38
BTG2	2.05121e-60	-1.5837	0.507	0.839	1.25466e-55
NR4A1	2.12112e-16	-1.58724	0.286	0.472	1.29742e-11
WDR86-AS1	1.14277e-46	-1.58849	0	0.546	6.98998e-42
STOML3	6.40733e-60	-1.59674	0	0.638	3.91917e-55
RRAD	2.85912e-56	-1.60076	0.038	0.637	1.74884e-51
H2AZ1	4.30311e-65	-1.60465	0	0.67	2.63208e-60
C12orf75	1.6064e-60	-1.60874	0.019	0.657	9.82586e-56
UFC1	4.69399e-34	-1.61396	0.77	0.841	2.87117e-29
IFITM2	1.32863e-52	-1.61465	0.023	0.601	8.12686e-48
MS4A8	1.75486e-54	-1.62454	0	0.602	1.0734e-49
CLDN3	3.96377e-56	-1.65993	0.38	0.755	2.42452e-51
MORN5	7.77646e-51	-1.66619	0	0.576	4.75662e-46
DYNLRB2	1.08679e-45	-1.69969	0.014	0.546	6.64756e-41
LYPD2	2.77781e-10	-1.70089	0.826	0.911	1.6991e-05
AGR3	5.99732e-48	-1.70155	0.028	0.57	3.66838e-43
CKB	7.47413e-42	-1.70181	0.38	0.724	4.5717e-37
DRC3	3.00093e-63	-1.71986	0.028	0.67	1.83558e-58
PLAC8	5.76796e-75	-1.7233	0.009	0.73	3.52809e-70
MT-ND6	2.61391e-53	-1.73724	0.761	0.865	1.59885e-48
LRRIQ1	5.82292e-63	-1.74244	0.042	0.674	3.56171e-58
CDHR3	3.91471e-57	-1.74854	0	0.62	2.39451e-52
ANKUB1	1.41339e-66	-1.75024	0	0.679	8.64528e-62
CAPSL	2.19962e-51	-1.75666	0	0.58	1.34544e-46
TLE5	1.02284e-82	-1.77557	0	0.768	6.25643e-78
GSTA1	7.49495e-44	-1.77969	0	0.524	4.58444e-39
ALOX15	3.24756e-72	-1.79603	0	0.712	1.98644e-67
CCDC17	1.72052e-55	-1.79667	0.005	0.611	1.05239e-50
CFAP43	3.02277e-66	-1.80145	0.019	0.684	1.84894e-61
ALDOA	1.60967e-68	-1.80814	0.404	0.813	9.84585e-64
LRRC46	7.77563e-71	-1.83242	0.019	0.711	4.75612e-66
LRRC23	3.53375e-52	-1.85209	0.404	0.725	2.16149e-47
MORN2	5.23921e-31	-1.85817	0.681	0.739	3.20467e-26
IGFBP5	2.6643e-55	-1.85991	0.056	0.641	1.62968e-50
ADH1C	1.00982e-49	-1.86404	0.038	0.588	6.17678e-45
CCDC170	7.27718e-66	-1.91214	0.047	0.693	4.45123e-61
FOXJ1	4.67886e-71	-1.92065	0	0.705	2.86192e-66
DNALI1	7.62362e-71	-1.93221	0.103	0.735	4.66314e-66
WDR38	4.18045e-66	-1.96466	0	0.676	2.55706e-61
WFDC21P	5.71111e-76	-1.96989	0	0.733	3.49332e-71
PRSS23	2.31335e-32	-1.97483	0.662	0.736	1.41501e-27
EFHC1	5.11246e-55	-2.00881	0.357	0.726	3.12714e-50
VMO1	3.06829e-26	-2.02777	0.178	0.497	1.87678e-21
NUCB2	2.72366e-56	-2.02782	0.446	0.759	1.66598e-51
C5orf49	9.39432e-68	-2.05115	0.009	0.689	5.74622e-63
FAM92B	9.62011e-73	-2.05406	0	0.715	5.88433e-68
H2AJ	1.94782e-87	-2.05525	0	0.792	1.19142e-82
DNAH5	1.2855e-56	-2.06392	0.117	0.665	7.86305e-52
ROPN1L	8.4e-70	-2.08372	0	0.698	5.13803e-65
DNAH12	1.47182e-69	-2.08434	0	0.697	9.0027e-65
EPHX1	1.64383e-48	-2.08654	0.54	0.757	1.00548e-43
CCDC78	7.77731e-64	-2.08793	0	0.662	4.75715e-59
AL357093.2	2.27598e-62	-2.10483	0	0.653	1.39215e-57
WFDC2	1.06465e-21	-2.10815	0.944	0.975	6.51214e-17
ZMYND10	9.25741e-67	-2.11222	0	0.68	5.66248e-62
SNHG29	2.73149e-94	-2.14488	0	0.825	1.67077e-89
OMG	6.42956e-55	-2.14703	0	0.605	3.93277e-50
NME2	1.37125e-91	-2.15404	0.155	0.852	8.38753e-87
SLURP2	2.22275e-45	-2.16928	0.009	0.541	1.35959e-40
DNAAF1	7.98244e-68	-2.20751	0.005	0.688	4.88262e-63
CFAP157	1.73454e-61	-2.22916	0.005	0.65	1.06097e-56
CCN1	9.51345e-77	-2.24597	0	0.737	5.81909e-72
CD74	3.86601e-52	-2.25987	0.638	0.823	2.36472e-47
AQP5	2.76842e-45	-2.28297	0.066	0.581	1.69336e-40
FAM183A	1.74563e-69	-2.296	0.009	0.699	1.06775e-64
C9orf116	7.87546e-61	-2.29894	0.3	0.739	4.81718e-56
C1orf194	4.8464e-65	-2.30125	0	0.67	2.9644e-60
AC007906.2	3.43556e-68	-2.31372	0.033	0.701	2.10143e-63
IGFBP7	4.55067e-62	-2.32459	0.141	0.741	2.78351e-57
RPS4Y1	3.71191e-94	-2.32812	0	0.824	2.27046e-89
ALDH1A1	1.83104e-70	-2.32929	0.376	0.819	1.11999e-65
ODF3B	1.3649e-59	-2.36497	0.62	0.818	8.34868e-55
CHST9	4.07976e-103	-2.38423	0	0.865	2.49547e-98
TMEM190	1.01283e-69	-2.427	0	0.698	6.19518e-65
MUC5B	2.45368e-28	-2.44937	0	0.385	1.50084e-23
ALDH3A1	4.96339e-69	-2.46101	0.075	0.729	3.03596e-64
PIFO	3.56814e-80	-2.47207	0.075	0.777	2.18252e-75
MSMB	5.2992e-14	-2.49959	0.3	0.464	3.24136e-09
TUBB4B	5.45724e-59	-2.56946	0.836	0.979	3.33803e-54
SNTN	1.01687e-76	-2.57571	0	0.737	6.21988e-72
GABARAP	3.47244e-106	-2.6197	0.399	0.927	2.12399e-101
GPX1	5.23147e-88	-2.66655	0	0.795	3.19993e-83
AQP3	8.57399e-91	-2.69687	0.352	0.881	5.24445e-86
TFF3	7.18625e-52	-2.70389	0	0.584	4.39562e-47
TPPP3	1.43694e-75	-2.71449	0.005	0.732	8.78934e-71
RSPH1	1.04881e-76	-2.76923	0.277	0.803	6.41527e-72
AL162581.1	6.3338e-59	-2.78978	0	0.632	3.87419e-54
EEF1G	5.89618e-113	-2.82467	0.038	0.911	3.60651e-108
CYP4B1	4.62694e-94	-2.87329	0.056	0.834	2.83016e-89
C9orf24	5.01144e-81	-2.92206	0.005	0.761	3.06535e-76
RPL17	1.33307e-111	-2.96557	0.573	0.953	8.154e-107
ORF7b	2.80992e-49	-3.00753	0	0.565	1.71874e-44
CRIP1	4.29105e-76	-3.0391	0.197	0.786	2.6247e-71
CCN2	3.21956e-97	-3.06558	0	0.839	1.96931e-92
ORF1ab	2.672e-77	-3.20117	0.047	0.788	1.63438e-72
TUBA1A	9.96148e-96	-3.21213	0.131	0.874	6.09314e-91
S	1.91602e-122	-3.29464	0.066	1	1.17197e-117
H3-3A	1.09799e-111	-3.47429	0	0.902	6.71605e-107
MT-ND4L	7.52369e-115	-3.5619	0.925	0.962	4.60201e-110
C20orf85	9.94127e-107	-3.62576	0	0.881	6.08078e-102
CAPS	9.75902e-110	-3.68641	0.437	0.94	5.9693e-105
MT-ATP8	1.09217e-110	-3.70929	0.723	0.945	6.68049e-106
E	4.93068e-74	-3.88819	0	0.722	3.01595e-69
ORF6	2.07908e-75	-3.89905	0.042	0.765	1.27171e-70
H3-3B	5.85815e-129	-4.04701	0	0.972	3.58325e-124
SERPINB3	1.07325e-116	-4.55823	0.061	0.938	6.56474e-112
BPIFB1	5.692e-105	-4.5731	0.023	0.877	3.48163e-100
ORF3a	1.01615e-98	-4.62846	0.042	0.879	6.21548e-94
BPIFA1	8.64216e-92	-4.67548	0.052	0.836	5.28615e-87
SCGB1A1	7.09057e-117	-4.81472	0.075	0.962	4.33709e-112
N	2.14315e-124	-5.75867	0.455	0.998	1.3109e-119
M	3.19931e-119	-6.1273	0.052	0.961	1.95692e-114
ORF7a	4.45578e-118	-6.54651	0.042	0.955	2.72546e-113
MT-RNR1	1.02599e-130	-6.55075	0	0.978	6.2757e-126
ORF8	5.99137e-119	-7.01923	0.033	0.954	3.66474e-114
MT-RNR2	1.20765e-134	-7.95421	0	0.993	7.38685e-130

## Sheet: bystander
	p_val	avg_log2FC	pct.1	pct.2	p_val_adj
S100A9	0	6.6407	0.994	0.256	0
S100A8	0	6.02452	0.987	0.073	0
SAA2	0	5.31208	0.976	0.149	0
SAA1	0	4.69234	0.986	0.269	0
OLFM4	0	4.61399	0.776	0.001	0
C15orf48	0	4.52397	0.976	0.045	0
S100A7	0	4.51227	0.717	0.003	0
CXCL5	0	4.50144	0.742	0.003	0
LCN2	0	4.27422	0.993	0.753	0
RARRES3	0	3.9615	0.939	0	0
PIP	0	3.74924	0.856	0.034	0
IGFBP3	0	3.74665	0.922	0.112	0
KRT13	0	3.7415	0.633	0.02	0
H3F3A	0	3.73514	0.965	0	0
H3F3B	0	3.70617	0.955	0	0
ALDH1A3	0	3.3852	0.946	0.157	0
TMSB4X	0	3.1857	0.998	0.879	0
C3	0	3.09613	0.953	0.529	0
PDZK1IP1	0	2.91513	0.912	0.191	0
IVL	0	2.74106	0.859	0.004	0
H2AFZ	0	2.73731	0.892	0	0
PPBP	0	2.73042	0.634	0.001	0
SPRR2A	0	2.72708	0.815	0.028	0
S100A4	0	2.72226	0.98	0.725	0
SLC6A14	0	2.65106	0.916	0.505	0
CXCL3	0	2.59277	0.769	0.096	0
BRI3	0	2.5723	0.928	0.255	0
CXCL6	0	2.57084	0.714	0.119	0
CEACAM6	0	2.55135	0.872	0.267	0
HES4	0	2.54499	0.89	0.199	0
CYBA	0	2.50372	0.941	0.562	0
PLA2G2A	0	2.49821	0.355	0	0
S100A10	0	2.47601	0.984	0.581	0
FN1	0	2.47597	0.674	0.003	0
CTSC	0	2.43989	0.951	0.488	0
CEACAM7	0	2.42583	0.706	0.006	0
CXCL8	0	2.39281	0.81	0.249	0
XDH	0	2.36046	0.78	0.013	0
FAM83A	0	2.34863	0.82	0.088	0
SPRR3	0	2.27218	0.886	0.156	0
MACC1	0	2.2597	0.805	0.109	0
PTP4A2	0	2.22455	0.844	0.286	0
ZG16B	0	2.1994	0.873	0.338	0
PPP1R14B	0	2.14937	0.856	0.059	0
CXCL1	0	2.14142	0.884	0.483	0
S100A2	3.18585e-126	2.12889	0.615	0.404	1.94869e-121
SRD5A3	0	2.11465	0.873	0.416	0
PMEPA1	0	2.11342	0.827	0.078	0
S100P	0	2.11268	0.904	0.552	0
MARCKS	0	2.11017	0.865	0.356	0
RAC1	0	2.09788	0.919	0.52	0
SPRR1B	0	2.07363	0.79	0.054	0
SLC12A2	0	2.07024	0.847	0.256	0
PRSS22	0	2.06846	0.895	0.426	0
SLC26A4	0	2.06593	0.537	0.006	0
ATP1B1	0	2.06039	0.932	0.787	0
HIF1A	0	2.04191	0.803	0.108	0
KRT5	0	2.02927	0.891	0.192	0
KRT17	0	2.01864	0.945	0.527	0
ITGB6	0	1.99444	0.812	0.059	0
CST6	0	1.9804	0.851	0.163	0
DEFB4A	0	1.96334	0.683	0.003	0
RPS29	0	1.96307	0.989	0.811	0
TGM2	0	1.95769	0.79	0.277	0
NCCRP1	0	1.91485	0.808	0.022	0
ID1	0	1.90732	0.899	0.485	0
AES	0	1.9004	0.811	0	0
H2AFJ	0	1.89651	0.825	0	0
RND3	0	1.88512	0.817	0.198	0
CDC42EP5	0	1.88175	0.794	0.025	0
RRAS	0	1.87319	0.806	0.05	0
KRT16	0	1.87308	0.385	0.062	0
KRT14	9.66385e-254	1.83186	0.227	0.016	5.91108e-249
PTGES	0	1.82787	0.81	0.155	0
INSR	0	1.816	0.782	0.186	0
NAMPT	0	1.81569	0.829	0.215	0
TNFAIP2	0	1.79516	0.755	0.058	0
B4GALT5	0	1.78089	0.819	0.327	0
MUCL1	1.46583e-148	1.77851	0.127	0.005	8.96603e-144
RARRES1	0	1.77181	0.936	0.556	0
TNFRSF12A	0	1.7672	0.863	0.21	0
NMB	0	1.75515	0.764	0.167	0
ARPC1A	0	1.74691	0.81	0.09	0
SLC34A2	0	1.74644	0.716	0.102	0
IFNGR1	0	1.74565	0.855	0.275	0
TMSB10	0	1.74407	0.998	0.944	0
FTH1	0	1.73683	1	0.999	0
RPS10	0	1.73368	0.846	0.145	0
ADGRF1	0	1.73248	0.785	0.277	0
HEBP2	0	1.73137	0.881	0.493	0
DUSP4	0	1.7251	0.762	0.159	0
DSG2	0	1.71794	0.797	0.197	0
CEBPB	0	1.71721	0.833	0.152	0
ITGB1	0	1.69682	0.841	0.39	0
PLAU	0	1.6955	0.728	0.013	0
GPRC5A	0	1.67256	0.823	0.289	0
PLK2	0	1.65897	0.805	0.216	0
RPS27L	0	1.6573	0.95	0.687	0
RPL41	0	1.64926	0.999	0.966	0
TINAGL1	0	1.64864	0.752	0.024	0
TFPI2	0	1.64702	0.681	0.019	0
PIGR	0	1.64598	0.949	0.863	0
CXCL2	0	1.64341	0.73	0.195	0
MINOS1	0	1.64132	0.802	0	0
LDHA	0	1.64079	0.904	0.399	0
ANXA3	0	1.63974	0.844	0.223	0
WDR83OS	0	1.6384	0.788	0.021	0
NDUFC2	0	1.63116	0.825	0.107	0
CAV2	0	1.62753	0.833	0.208	0
H2AFY	0	1.62231	0.774	0	0
MTRNR2L12	0	1.61468	0.776	0.024	0
CTSD	0	1.60807	0.898	0.551	0
ERO1A	0	1.5867	0.793	0.191	0
FAM3C	0	1.58459	0.824	0.25	0
CYTOR	0	1.58226	0.762	0.038	0
JTB	0	1.578	0.805	0.166	0
RPL21	0	1.56366	0.968	0.836	0
CTGF	0	1.56278	0.652	0	0
BPGM	0	1.56025	0.794	0.149	0
FOXC1	0	1.55839	0.722	0.059	0
CITED4	0	1.5423	0.753	0.048	0
SEC61G	0	1.53041	0.924	0.568	0
TIMP2	0	1.5277	0.759	0.023	0
LYN	0	1.51866	0.757	0.178	0
NDRG2	0	1.50645	0.845	0.459	0
CCND1	0	1.48778	0.835	0.484	0
IL1RN	0	1.4737	0.614	0.043	0
LAMB3	0	1.4718	0.777	0.135	0
ISG15	0	1.46847	0.794	0.19	0
FABP4	2.73825e-148	1.45481	0.112	0	1.6749e-143
EMP1	0	1.45099	0.718	0.02	0
2007-09-01	0	1.45016	0.747	0	0
MBOAT2	0	1.44971	0.736	0.124	0
CDKN2B	0	1.44592	0.753	0.109	0
TPM1	0	1.44585	0.817	0.279	0
MUC1	0	1.43856	0.842	0.633	0
C19orf70	0	1.43768	0.775	0	0
CRABP2	0	1.42978	0.66	0.057	0
ADAM9	0	1.42265	0.797	0.267	0
GDF15	0	1.41927	0.766	0.271	0
MMP7	0	1.41241	0.565	0.068	0
GRN	0	1.40682	0.859	0.482	0
HLA-C	0	1.40305	0.936	0.857	0
TCN1	0	1.40172	0.632	0.049	0
HES1	0	1.39576	0.723	0.129	0
CCL20	0	1.36867	0.399	0.009	0
F3	0	1.36806	0.92	0.625	0
JUND	0	1.36196	0.826	0.419	0
CDKN2A	0	1.36151	0.932	0.602	0
IFI27	0	1.35442	0.903	0.673	0
BCAS1	0	1.35299	0.73	0.205	0
TRIM16	0	1.35164	0.775	0.197	0
PHLDA3	0	1.34829	0.79	0.103	0
HIST1H2AC	0	1.34817	0.729	0	0
SCEL	0	1.34778	0.712	0.006	0
KRT6A	0	1.3477	0.826	0.268	0
FNDC3B	0	1.34405	0.764	0.225	0
PON2	0	1.34387	0.806	0.315	0
BID	0	1.32681	0.799	0.277	0
TMEM238	0	1.32549	0.73	0.002	0
SPRR2D	0	1.32358	0.474	0.013	0
AZGP1	0	1.31724	0.341	0.018	0
IL32	0	1.31124	0.593	0.012	0
NTN4	0	1.31088	0.727	0.075	0
CEBPD	0	1.31066	0.746	0.188	0
SDC1	0	1.30071	0.833	0.348	0
KRT7	0	1.29839	0.934	0.602	0
ICAM1	0	1.29403	0.614	0.019	0
PSMA2	0	1.29298	0.754	0.025	0
RPS20	0	1.2879	0.892	0.74	0
PPP1CB	0	1.27583	0.87	0.452	0
AL356234.2	0	1.27576	0.644	0.002	0
ITGB8	0	1.2744	0.745	0.278	0
2002-09-01	0	1.27354	0.731	0	0
SOD2	0	1.27151	0.785	0.374	0
C1orf56	0	1.26991	0.709	0.081	0
TMEM106B	0	1.26849	0.778	0.293	0
VTCN1	0	1.26473	0.717	0.052	0
SVIL	0	1.25655	0.709	0.102	0
CAMK2N1	0	1.25618	0.667	0.001	0
HSPG2	0	1.25594	0.747	0.093	0
RDH10	0	1.25139	0.788	0.407	0
GTF2I	0	1.24787	0.794	0.388	0
ZFAS1	0	1.24473	0.901	0.615	0
TPM4	0	1.24078	0.868	0.518	0
FCGBP	0	1.23967	0.462	0.065	0
CD63	0	1.23836	0.944	0.87	0
YWHAG	0	1.23654	0.779	0.164	0
CDK6	0	1.23582	0.729	0.197	0
CLIC3	0	1.22958	0.721	0.21	0
DUOXA2	0	1.22952	0.317	0.002	0
RAB11FIP1	0	1.22744	0.814	0.653	0
STEAP4	0	1.2251	0.68	0.121	0
SOX4	0	1.22421	0.839	0.508	0
KLK6	0	1.22338	0.401	0.001	0
GALNT1	0	1.21824	0.723	0.184	0
TTC9	0	1.21552	0.764	0.227	0
MT-ATP6	0	1.21509	0.959	0.947	0
DSC2	0	1.20123	0.684	0.035	0
ENC1	0	1.19634	0.728	0.151	0
FAM129B	0	1.18703	0.692	0	0
BIRC3	0	1.18379	0.675	0.068	0
S100A12	0	1.18354	0.589	0.005	0
CREB3L2	0	1.18305	0.736	0.234	0
POLR2J3	0	1.178	0.687	0.069	0
LITAF	0	1.17373	0.837	0.564	0
CDKN1A	0	1.16852	0.888	0.676	0
KYNU	0	1.16428	0.695	0.058	0
FAM96B	0	1.16395	0.73	0	0
H2AFV	0	1.16067	0.712	0	0
CLTB	0	1.15688	0.88	0.533	0
TNFSF10	0	1.15528	0.782	0.348	0
RPL23	0	1.15509	0.903	0.778	0
PHLDA2	0	1.15407	0.864	0.418	0
MZT2B	0	1.14908	0.81	0.303	0
BCAP29	0	1.14091	0.74	0.198	0
CD81	0	1.14087	0.82	0.423	0
KRT6B	6.8362e-227	1.13682	0.456	0.157	4.1815e-222
TAF10	0	1.1357	0.733	0.094	0
SOX9	0	1.13354	0.662	0.079	0
NR2F6	0	1.13348	0.766	0.283	0
PDCD6	0	1.13266	0.774	0.22	0
IL1R1	0	1.13064	0.694	0.158	0
ASAH1	0	1.12574	0.846	0.576	0
2011-09-01	0	1.12527	0.695	0	0
PLA2G16	0	1.12502	0.649	0	0
C6orf132	0	1.12368	0.74	0.293	0
NFKBIA	0	1.12336	0.819	0.413	0
ARRDC3	0	1.11511	0.716	0.089	0
SDCBP2	0	1.11102	0.704	0.139	0
FAM84B	0	1.11002	0.691	0	0
DUOX2	0	1.10938	0.416	0.018	0
ARHGDIB	0	1.10782	0.726	0.163	0
SDCBP	0	1.1039	0.835	0.433	0
SLC40A1	0	1.10328	0.592	0.145	0
MET	0	1.10119	0.731	0.211	0
C8orf59	0	1.09728	0.708	0	0
H1FX	0	1.09149	0.668	0	0
TXNRD1	0	1.0904	0.763	0.387	0
ST5	0	1.08738	0.656	0	0
IER5	0	1.08574	0.721	0.103	0
CFB	0	1.08447	0.735	0.224	0
ATP5PO	0	1.08319	0.76	0.139	0
CAP1	0	1.08307	0.796	0.406	0
SET	0	1.08164	0.819	0.537	0
FAM213A	0	1.08021	0.67	0	0
CDC42	0	1.07759	0.874	0.629	0
AP001783.1	0	1.07355	0.601	0.001	0
SERINC2	0	1.07204	0.868	0.582	0
CYR61	0	1.0696	0.596	0	0
TAPBP	0	1.06771	0.818	0.495	0
RNF145	0	1.06286	0.743	0.297	0
FYB1	0	1.05914	0.45	0.006	0
GPNMB	0	1.05672	0.67	0.046	0
GIPC1	0	1.05531	0.795	0.332	0
KRT80	0	1.04906	0.628	0.116	0
MYOF	0	1.04785	0.778	0.383	0
AL512274.1	0	1.04359	0.639	0.031	0
HM13	0	1.04106	0.788	0.431	0
CLDN7	0	1.04053	0.891	0.797	0
GALNT5	0	1.03848	0.674	0.059	0
GCNT3	0	1.03337	0.688	0.074	0
DUSP5	0	1.03303	0.697	0.177	0
2009-09-01	0	1.02574	0.69	0	0
MGAT4B	0	1.02064	0.733	0.126	0
DST	0	1.0205	0.753	0.283	0
DEFB1	0	1.01934	0.587	0.127	0
ADIRF	3.14748e-50	1.01807	0.407	0.26	1.92522e-45
CDC42EP3	0	1.01757	0.748	0.287	0
NDUFB8	0	1.01745	0.75	0.203	0
NFKBIZ	0	1.01735	0.748	0.393	0
NRIP1	0	1.01577	0.675	0.062	0
RPL27A	0	1.01428	0.959	0.852	0
B3GALT5	0	1.01337	0.662	0.028	0
RHOBTB3	0	1.00732	0.683	0.176	0
FXYD5	0	1.00621	0.699	0.099	0
TMEM54	0	1.00493	0.755	0.239	0
RBPMS	0	1.00184	0.708	0.122	0
LINC00963	0	-1.00235	0	0.477	0
SEPTIN7	0	-1.00257	0	0.469	0
CRIP2	0	-1.00364	0.303	0.553	0
SLC25A25	1.05541e-292	-1.00447	0.237	0.497	6.45562e-288
ZNF487	0	-1.00584	0.065	0.402	0
H4C3	0	-1.00757	0	0.474	0
MT1G	1.81581e-200	-1.00787	0.012	0.211	1.11068e-195
DUSP1	0	-1.00795	0.811	0.905	0
PRDX5	6.62922e-207	-1.00804	0.956	0.981	4.0549e-202
SLC26A2	2.49512e-245	-1.00979	0.169	0.425	1.52619e-240
CIAO2A	0	-1.01216	0	0.501	0
MAP1A	0	-1.01237	0.001	0.396	0
MB	0	-1.0151	0.217	0.512	0
CD164L2	0	-1.01645	0.024	0.389	0
C7orf57	0	-1.01878	0	0.389	0
CABCOCO1	0	-1.0233	0	0.393	0
PSMA6	0	-1.02352	0.282	0.537	0
IFITM2	2.09639e-235	-1.02486	0.101	0.355	1.2823e-230
EZR	0	-1.02824	0.824	0.949	0
RPL12	0	-1.0284	0.964	0.975	0
GIHCG	0	-1.03061	0	0.405	0
SPAG8	0	-1.0382	0.005	0.397	0
C4orf47	0	-1.03984	0.009	0.402	0
TTLL10	0	-1.04154	0.016	0.398	0
CEP126	0	-1.04193	0.024	0.414	0
CC2D2A	0	-1.04232	0.046	0.422	0
MT-ND1	0	-1.04273	0.919	0.95	0
RBIS	0	-1.04372	0	0.523	0
NSUN7	3.6842e-267	-1.04385	0.192	0.452	2.25351e-262
ORF3a	2.08559e-197	-1.04386	0	0.185	1.27569e-192
AC004832.1	0	-1.04578	0	0.41	0
PLEKHA5	0	-1.04679	0.516	0.654	0
EFCAB10	0	-1.04937	0.004	0.386	0
C22orf15	0	-1.04944	0	0.386	0
MTATP6P1	0	-1.05298	0	0.506	0
TEKT2	0	-1.05438	0	0.394	0
MRPS31	3.4093e-157	-1.05488	0.41	0.505	2.08537e-152
OSCP1	4.68386e-203	-1.05588	0.228	0.434	2.86498e-198
WDR34	1.4854e-178	-1.05616	0.574	0.602	9.08576e-174
C18orf32	0	-1.05759	0.474	0.639	0
FANK1	9.98274e-178	-1.06421	0.312	0.469	6.10614e-173
DNAH7	0	-1.06451	0.026	0.404	0
AC010422.8	0	-1.07094	0	0.522	0
FHAD1	0	-1.07321	0.023	0.42	0
CXCL14	1.52024e-224	-1.0787	0.008	0.225	9.29884e-220
EMP2	0	-1.07941	0.247	0.595	0
GSTP1	0	-1.08234	0.993	0.997	0
DRC1	0	-1.08236	0	0.412	0
H2AZ2	0	-1.08314	0	0.524	0
IFT27	4.83153e-201	-1.08395	0.465	0.564	2.9553e-196
CFAP52	0	-1.08709	0	0.411	0
RRAD	0	-1.08942	0.022	0.389	0
SEPTIN2	0	-1.09259	0	0.521	0
RPL10A	0	-1.09486	0.925	0.956	0
CD9	0	-1.0987	0.873	0.954	0
EPAS1	8.77769e-109	-1.09944	0.528	0.544	5.36905e-104
CHST6	0	-1.09988	0.067	0.519	0
RABL2A	0	-1.1003	0.096	0.442	0
DNAH6	0	-1.1005	0.001	0.41	0
PRR15	0	-1.10087	0.381	0.601	0
STEAP3	0	-1.10144	0.056	0.495	0
STK33	0	-1.10223	0.014	0.418	0
CCDC173	0	-1.10415	0.003	0.418	0
EIF3F	0	-1.10476	0.726	0.848	0
P4HTM	2.12358e-206	-1.10543	0.514	0.592	1.29893e-201
TTC29	0	-1.10753	0.001	0.426	0
RABL2B	1.68941e-252	-1.10924	0.246	0.478	1.03336e-247
IFT43	2.22787e-182	-1.11479	0.508	0.569	1.36272e-177
TM7SF2	0	-1.11557	0.518	0.69	0
CBR1	2.67542e-293	-1.11719	0.626	0.709	1.63647e-288
CFAP97D2	0	-1.12126	0	0.423	0
UBXN10	0	-1.12141	0.033	0.427	0
RPL5	0	-1.12598	0.915	0.958	0
C6orf118	0	-1.12712	0	0.422	0
HSPBP1	7.66655e-222	-1.12961	0.341	0.515	4.6894e-217
IFT22	1.47904e-160	-1.13089	0.599	0.599	9.04687e-156
NME5	0	-1.13464	0.107	0.426	0
LYPD2	9.75319e-53	-1.13773	0.878	0.833	5.96573e-48
HSP90AA1	1.20987e-192	-1.13999	0.92	0.98	7.40039e-188
ALDH1L1	8.46804e-240	-1.14154	0.258	0.479	5.17964e-235
WDR78	0	-1.1425	0.163	0.465	0
NTS	2.23468e-243	-1.14268	0.006	0.234	1.36689e-238
MAP3K19	0	-1.14553	0	0.427	0
ANKRD44-AS1	0	-1.14565	0	0.424	0
ARL3	8.48519e-262	-1.14589	0.634	0.69	5.19013e-257
DDIT4	0	-1.15313	0.361	0.605	0
RP1	0	-1.15618	0.065	0.417	0
DNAI2	0	-1.15893	0	0.423	0
SLC25A5	0	-1.16026	0.762	0.887	0
POLD4	0	-1.16414	0.222	0.531	0
C1orf189	0	-1.16417	0	0.399	0
SPA17	1.15566e-240	-1.16829	0.245	0.473	7.0688e-236
CIB1	0	-1.17109	0.843	0.917	0
SPAG16	1.31428e-234	-1.17236	0.545	0.616	8.03904e-230
SULT2B1	0	-1.17492	0.087	0.524	0
SPEF2	0	-1.17974	0.047	0.442	0
DYDC2	0	-1.18014	0	0.424	0
RPS4X	0	-1.18392	0.955	0.982	0
TNFAIP8L1	0	-1.18533	0.03	0.443	0
MAPK15	0	-1.18881	0.004	0.431	0
CFAP73	0	-1.18972	0.007	0.439	0
MIR205HG	0	-1.19043	0	0.439	0
CCDC153	0	-1.19546	0.046	0.453	0
SCPEP1	0	-1.19564	0.176	0.517	0
SYNE1	0	-1.19567	0.011	0.419	0
TSPAN19	0	-1.19718	0	0.421	0
TCTEX1D4	0	-1.19906	0.012	0.437	0
CDHR4	0	-1.20083	0	0.435	0
LY6D	7.92141e-20	-1.20376	0.528	0.48	4.84529e-15
TSPAN3	0	-1.20518	0.715	0.885	0
GSTA2	7.80332e-288	-1.20759	0	0.26	4.77306e-283
SOX2	0	-1.20842	0.009	0.569	0
HYDIN	0	-1.2086	0.006	0.435	0
RPL7A	0	-1.20934	0.97	0.986	0
RNF130	0	-1.20992	0.506	0.694	0
CCDC114	0	-1.21534	0	0.443	0
ADSS2	0	-1.21724	0	0.544	0
AKAP14	0	-1.21815	0	0.417	0
CFAP221	0	-1.2205	0.008	0.45	0
SEPTIN9	0	-1.22494	0	0.584	0
DANCR	0	-1.22507	0	0.56	0
TSTD1	0	-1.22554	0.729	0.865	0
ZNF428	0	-1.22596	0.658	0.824	0
UBXN11	0	-1.2265	0.164	0.478	0
SLC27A2	0	-1.22839	0.358	0.634	0
NUPR1	0	-1.22946	0.188	0.703	0
SAMHD1	0	-1.23049	0.31	0.585	0
ALDH2	0	-1.23125	0.071	0.582	0
PLAAT3	0	-1.23329	0	0.532	0
TUSC3	2.97664e-294	-1.2345	0.583	0.681	1.82072e-289
ATP5MC2	0	-1.2352	0.841	0.961	0
GAS5	0	-1.24308	0	0.516	0
H1-0	0	-1.25353	0	0.518	0
IFT172	0	-1.25494	0.238	0.563	0
EEF1A1	0	-1.25795	0.996	0.998	0
MT1E	1.37482e-247	-1.25806	0.457	0.643	8.40937e-243
UGT2A1	0	-1.25821	0	0.412	0
RSPH4A	0	-1.26063	0.008	0.449	0
WBP1	0	-1.26808	0.044	0.605	0
MACROH2A1	0	-1.26925	0	0.597	0
SPATA18	1.94118e-261	-1.27534	0.281	0.503	1.18736e-256
FAM174A	0	-1.27666	0.616	0.693	0
DYNC2H1	0	-1.28041	0.079	0.483	0
LDHB	0	-1.28108	0.645	0.838	0
DNAH10	0	-1.28279	0.008	0.461	0
ANKRD37	0	-1.28449	0.11	0.491	0
CIRBP	0	-1.28958	0.689	0.868	0
RPL3	0	-1.29225	0.949	0.984	0
RPS8	0	-1.29522	0.943	0.99	0
NUDC	3.52423e-296	-1.29761	0.673	0.743	2.15567e-291
DNAH3	0	-1.29837	0.007	0.458	0
CROCC	0	-1.29952	0.056	0.473	0
MNS1	0	-1.30308	0.014	0.469	0
C21orf58	0	-1.30414	0.054	0.467	0
IK	2.93619e-280	-1.30522	0.655	0.717	1.79598e-275
CCDC33	0	-1.30589	0.244	0.52	0
XBP1	6.11159e-263	-1.30944	0.719	0.755	3.73828e-258
KIF9	2.07865e-222	-1.31044	0.405	0.544	1.27145e-217
GON7	6.7512e-274	-1.3157	0.34	0.543	4.12951e-269
DNAJA4	9.26766e-255	-1.31689	0.395	0.559	5.66875e-250
EEF2	0	-1.32088	0.834	0.919	0
CETN2	8.77015e-184	-1.32286	0.609	0.613	5.36444e-179
TEX26	0	-1.32477	0	0.454	0
ZFP36	0	-1.32728	0.714	0.866	0
FOS	0	-1.33021	0.831	0.897	0
PLEKHS1	0	-1.33144	0.371	0.69	0
CYSTM1	0	-1.33645	0.709	0.755	0
MGLL	0	-1.34688	0.445	0.742	0
EGR1	0	-1.35169	0.727	0.828	0
C11orf97	0	-1.35174	0	0.48	0
CCDC74A	0	-1.35179	0.01	0.48	0
TRAPPC5	0	-1.35324	0.09	0.661	0
CALM1	0	-1.35504	0.884	0.973	0
NOS2	0	-1.35702	0.118	0.469	0
CAPN13	2.66892e-227	-1.35963	0.415	0.603	1.6325e-222
IQCG	0	-1.36508	0.188	0.513	0
VWA3B	0	-1.37676	0.006	0.489	0
DNAH11	0	-1.37712	0.067	0.472	0
TSPAN1	0	-1.37772	0.843	0.973	0
ENKUR	0	-1.38126	0.017	0.487	0
CIAO2B	0	-1.38641	0	0.623	0
HLA-DRA	0	-1.38739	0.186	0.581	0
COQ4	0	-1.38949	0.515	0.7	0
DTHD1	0	-1.39105	0	0.479	0
CFAP300	0	-1.40207	0.02	0.484	0
ECRG4	0	-1.41546	0	0.41	0
WFDC2	0	-1.41681	0.937	0.985	0
MLF1	0	-1.42233	0.19	0.527	0
RACK1	0	-1.42373	0.89	0.962	0
SPACA9	0	-1.42409	0.149	0.532	0
MRPS24	0	-1.42518	0.037	0.667	0
B9D1	0	-1.42529	0.203	0.534	0
MMP10	0	-1.42547	0.019	0.32	0
CLDN10	0	-1.42915	0.053	0.484	0
STOML3	0	-1.43235	0	0.483	0
SELENBP1	0	-1.43581	0.285	0.708	0
ERICH3	0	-1.441	0	0.51	0
TCTEX1D2	1.21548e-270	-1.4416	0.476	0.605	7.43471e-266
CCDC113	0	-1.4452	0.132	0.527	0
RPLP0	0	-1.4464	0.969	0.984	0
TUBA4B	0	-1.44949	0	0.508	0
SPAG17	0	-1.45009	0	0.494	0
PDLIM4	0	-1.45329	0.268	0.677	0
C9orf135	0	-1.4555	0.003	0.507	0
SOD1	0	-1.45966	0.802	0.938	0
PLAAT4	0	-1.46526	0	0.605	0
TCTN1	0	-1.46594	0.321	0.573	0
PPIL6	0	-1.46625	0.061	0.522	0
CCDC190	0	-1.47245	0	0.528	0
CFAP45	0	-1.48896	0.008	0.512	0
RPS2P5	0	-1.49489	0	0.564	0
DNPH1	0	-1.49702	0.636	0.777	0
CYP2B7P	0	-1.50373	0	0.64	0
MT-ND6	0	-1.504	0.602	0.755	0
TEKT1	0	-1.51083	0	0.506	0
ERGIC3	0	-1.51185	0.718	0.913	0
ARMC3	0	-1.52686	0	0.511	0
SLPI	2.28455e-97	-1.52826	0.983	0.998	1.39739e-92
RPS2P46	0	-1.53298	0	0.566	0
CALML4	0	-1.53866	0.009	0.562	0
CLDN3	0	-1.56069	0.427	0.706	0
SAXO2	0	-1.56106	0.018	0.531	0
KLK11	6.70919e-168	-1.57366	0.413	0.514	4.10381e-163
KIF21A	0	-1.57554	0.572	0.751	0
TMEM213	0	-1.57998	0.001	0.5	0
ALDH3B1	0	-1.59981	0.248	0.568	0
CYP2F1	0	-1.60033	0.011	0.377	0
MUC5AC	1.8891e-207	-1.61339	0	0.194	1.15551e-202
MICOS10	0	-1.62259	0	0.71	0
MICOS13	0	-1.62391	0	0.7	0
RUVBL2	0	-1.62631	0.434	0.648	0
MIF	0	-1.62658	0.786	0.938	0
ADH7	0	-1.62915	0	0.605	0
CES1	0	-1.6358	0.011	0.547	0
DNAH9	0	-1.64713	0.001	0.521	0
FAM81B	0	-1.64758	0	0.551	0
EFCAB1	0	-1.64871	0.001	0.545	0
SRGAP3-AS2	0	-1.65279	0	0.53	0
PSENEN	0	-1.65285	0.661	0.738	0
CARS1	0	-1.65302	0	0.565	0
NQO1	0	-1.66998	0.641	0.834	0
BSCL2	0	-1.69611	0.042	0.633	0
KRT18	0	-1.70066	0.845	0.97	0
FOXJ1	0	-1.70343	0	0.544	0
TMEM231	0	-1.71117	0.072	0.553	0
ABCA13	0	-1.7232	0.194	0.709	0
CCDC146	0	-1.72878	0.322	0.61	0
SPAG6	0	-1.74055	0	0.551	0
FAM229B	0	-1.74278	0.196	0.597	0
SLC25A6	0	-1.74286	0.713	0.845	0
ANKUB1	0	-1.75056	0.002	0.55	0
CFAP126	0	-1.75997	0	0.563	0
RNASEK	0	-1.76967	0.137	0.785	0
CFD	0	-1.77015	0.402	0.729	0
NWD1	0	-1.77027	0.011	0.582	0
FAM166B	0	-1.77482	0.001	0.566	0
IFT57	0	-1.77811	0.54	0.678	0
CFAP53	0	-1.78031	0.048	0.572	0
CFAP43	0	-1.78499	0.016	0.554	0
LRRIQ1	0	-1.79581	0.045	0.554	0
RSPH9	0	-1.79802	0.003	0.558	0
DNAAF1	0	-1.81238	0.004	0.536	0
SERPINF1	0	-1.81319	0.042	0.655	0
HMGN3	0	-1.83015	0.735	0.914	0
C11orf88	0	-1.83256	0	0.544	0
DRC3	0	-1.84106	0.038	0.567	0
LDLRAD1	0	-1.86938	0.029	0.586	0
FAM216B	0	-1.87196	0	0.596	0
UFC1	0	-1.87242	0.727	0.873	0
JUN	0	-1.87348	0.733	0.913	0
BTG2	0	-1.88392	0.509	0.789	0
NGRN	0	-1.89463	0.234	0.794	0
CCDC17	0	-1.90458	0.008	0.56	0
WDR54	0	-1.90578	0.059	0.603	0
CDHR3	0	-1.91414	0.003	0.565	0
SCGB2A1	0	-1.91788	0.014	0.656	0
DEGS2	0	-1.92148	0.101	0.764	0
LRRC46	0	-1.92978	0.026	0.599	0
TLE5	0	-1.94453	0	0.782	0
MORN5	0	-1.94532	0	0.59	0
PLAC8	0	-1.94821	0.02	0.772	0
NR4A1	0	-1.95863	0.29	0.543	0
MS4A8	0	-1.95873	0	0.583	0
AL162581.1	0	-1.96154	0	0.36	0
ORF8	0	-1.96488	0	0.356	0
IGFBP7	0	-1.97065	0.227	0.679	0
RHOB	0	-1.97343	0.656	0.858	0
CAPSL	0	-2.00217	0	0.587	0
UCP2	0	-2.00768	0.486	0.869	0
EFHC1	0	-2.01505	0.282	0.603	0
MORN2	0	-2.0353	0.613	0.722	0
DNAH12	0	-2.04336	0	0.583	0
ATP6V0C	0	-2.04703	0.06	0.824	0
CCN1	0	-2.06589	0	0.585	0
LRRC23	0	-2.0667	0.337	0.654	0
ADH1C	0	-2.06782	0.028	0.621	0
MSMB	7.4272e-144	-2.08813	0.262	0.422	4.543e-139
C12orf75	0	-2.11291	0.045	0.706	0
DNALI1	0	-2.12347	0.161	0.651	0
MUC5B	0	-2.12385	0.001	0.34	0
H2AZ1	0	-2.12471	0	0.807	0
KRT8	0	-2.12795	0.816	0.978	0
ORF7a	0	-2.14163	0	0.382	0
DYNLRB2	0	-2.16398	0.008	0.619	0
WDR86-AS1	0	-2.17161	0	0.623	0
DNAH5	0	-2.19402	0.156	0.581	0
WFDC21P	0	-2.19838	0	0.757	0
AGR3	0	-2.20714	0.045	0.635	0
CCDC170	0	-2.24271	0.027	0.649	0
ALOX15	0	-2.29353	0.005	0.796	0
CFAP157	0	-2.3074	0.002	0.581	0
WDR38	0	-2.31086	0	0.645	0
FAM92B	0	-2.32932	0	0.659	0
ALDOA	0	-2.34425	0.422	0.891	0
PRSS23	0	-2.36788	0.581	0.77	0
CKB	0	-2.40004	0.435	0.793	0
CCDC78	0	-2.40916	0.006	0.649	0
NUCB2	0	-2.42058	0.415	0.766	0
H2AJ	0	-2.45902	0	0.872	0
ZMYND10	0	-2.46306	0.008	0.664	0
M	0	-2.49077	0	0.409	0
SNHG29	0	-2.50004	0	0.802	0
OMG	0	-2.52333	0	0.658	0
ROPN1L	0	-2.52651	0	0.683	0
C5orf49	0	-2.60144	0.004	0.675	0
IGFBP5	0	-2.63026	0.048	0.822	0
CHST9	0	-2.6654	0	0.854	0
SLURP2	0	-2.67823	0.015	0.544	0
C9orf116	0	-2.68147	0.306	0.719	0
TUBB4B	0	-2.68189	0.838	0.97	0
C1orf194	0	-2.72339	0	0.697	0
TMEM190	0	-2.73006	0	0.676	0
RPS4Y1	0	-2.7307	0	0.91	0
EPHX1	0	-2.73279	0.564	0.932	0
NME2	0	-2.73762	0.155	0.873	0
FAM183A	0	-2.73931	0.038	0.692	0
CD74	0	-2.77366	0.591	0.932	0
ODF3B	0	-2.79909	0.495	0.773	0
ALDH3A1	0	-2.8037	0.094	0.776	0
AC007906.2	0	-2.80512	0.03	0.728	0
AL357093.2	0	-2.84535	0	0.692	0
SNTN	0	-2.91264	0	0.733	0
PIFO	0	-2.9287	0.059	0.731	0
GSTA1	0	-2.96622	0.005	0.721	0
ALDH1A1	0	-3.04538	0.283	0.955	0
VMO1	0	-3.06937	0.147	0.629	0
AQP3	0	-3.09797	0.411	0.947	0
TPPP3	0	-3.1583	0.002	0.734	0
RSPH1	0	-3.1774	0.198	0.764	0
GABARAP	0	-3.19985	0.406	0.962	0
CCN2	0	-3.20768	0	0.829	0
RPL17	0	-3.23381	0.532	0.962	0
EEF1G	0	-3.24681	0.038	0.925	0
AQP5	0	-3.26424	0.089	0.714	0
GPX1	0	-3.42812	0	0.944	0
TUBA1A	0	-3.42929	0.184	0.885	0
C9orf24	0	-3.53049	0.004	0.782	0
CRIP1	0	-3.54104	0.161	0.832	0
MT-ATP8	0	-3.93925	0.533	0.94	0
MT-ND4L	0	-3.96291	0.806	0.963	0
H3-3A	0	-4.03637	0	0.977	0
H3-3B	0	-4.10015	0	0.978	0
CYP4B1	0	-4.10917	0.082	0.952	0
CAPS	0	-4.20688	0.378	0.94	0
C20orf85	0	-4.27676	0	0.868	0
TFF3	0	-4.28539	0.001	0.861	0
SERPINB3	0	-4.84487	0.082	0.866	0
BPIFB1	0	-4.8748	0.01	0.869	0
BPIFA1	0	-5.00486	0.029	0.768	0
N	0	-5.30198	0	0.952	0
SCGB1A1	0	-5.34111	0.131	0.843	0
MT-RNR1	0	-6.41115	0	0.97	0
MT-RNR2	0	-7.881	0	0.989	0

## Sheet: mock
	p_val	avg_log2FC	pct.1	pct.2	p_val_adj
S100A9	0	6.20695	0.998	0.352	0
S100A8	0	5.88571	0.996	0.089	0
SAA2	0	5.19931	0.993	0.236	0
S100A7	0	5.04996	0.816	0.001	0
C15orf48	0	4.85081	0.989	0.079	0
RARRES3	0	4.82003	0.967	0	0
SAA1	0	4.47943	0.997	0.399	0
OLFM4	0	4.40178	0.539	0	0
KRT13	0	3.99082	0.56	0.013	0
CXCL5	0	3.93726	0.653	0.002	0
LCN2	0	3.82101	0.988	0.788	0
ALDH1A3	0	3.808	0.979	0.176	0
H3F3A	0	3.73315	0.982	0	0
H3F3B	0	3.55496	0.961	0	0
PIP	0	3.39369	0.798	0.046	0
IGFBP3	0	3.24569	0.898	0.134	0
TMSB4X	0	2.99378	0.999	0.838	0
IVL	0	2.79485	0.919	0.004	0
SPRR2A	0	2.79136	0.848	0.036	0
S100P	0	2.77913	0.954	0.533	0
FAM83A	0	2.6158	0.935	0.086	0
BRI3	0	2.57734	0.962	0.267	0
C3	0	2.56851	0.947	0.56	0
MACC1	0	2.51671	0.929	0.119	0
GPRC5A	0	2.4959	0.94	0.284	0
PDZK1IP1	0	2.48381	0.948	0.261	0
S100A4	0	2.4706	0.982	0.695	0
CEACAM6	0	2.42801	0.891	0.309	0
H2AFZ	0	2.42759	0.937	0	0
CEACAM7	0	2.39903	0.793	0.009	0
HES4	0	2.39575	0.919	0.136	0
SLC6A14	0	2.32333	0.919	0.494	0
XDH	0	2.31987	0.867	0.013	0
SPRR1B	0	2.31148	0.854	0.054	0
SPRR3	0	2.29353	0.916	0.153	0
CST6	0	2.19336	0.939	0.223	0
S100A10	0	2.19044	0.99	0.602	0
GDF15	0	2.1707	0.898	0.239	0
MARCKS	0	2.15448	0.933	0.392	0
PTP4A2	0	2.14248	0.934	0.323	0
CYBA	0	2.14102	0.945	0.607	0
RAC1	0	2.13929	0.964	0.54	0
ITGB1	0	2.11372	0.949	0.443	0
HEBP2	0	2.10602	0.963	0.511	0
PMEPA1	0	2.1054	0.905	0.086	0
B4GALT5	0	2.10164	0.925	0.354	0
PLAU	0	2.08738	0.847	0.014	0
NCCRP1	0	2.05016	0.925	0.018	0
PPP1R14B	0	2.04802	0.933	0.059	0
ADGRF1	0	2.01739	0.915	0.313	0
ITGB8	0	2.00693	0.901	0.298	0
SRD5A3	0	1.99529	0.936	0.508	0
HIF1A	0	1.97875	0.909	0.14	0
H2AFJ	0	1.97845	0.939	0	0
DSG2	0	1.96324	0.927	0.214	0
RPS29	0	1.96276	0.994	0.822	0
CXCL8	0	1.95967	0.672	0.231	0
AES	0	1.93744	0.933	0	0
ID1	0	1.91926	0.882	0.429	0
RND3	0	1.87685	0.91	0.195	0
NMB	0	1.87204	0.871	0.161	0
NAMPT	0	1.87028	0.931	0.245	0
ISG15	0	1.87007	0.895	0.2	0
TMSB10	0	1.8432	0.999	0.901	0
IFI6	0	1.84312	0.802	0.314	0
RAB11FIP1	0	1.84291	0.941	0.677	0
CDC42EP5	0	1.84267	0.899	0.019	0
CXCL6	0	1.842	0.68	0.104	0
ATP1B1	0	1.84065	0.947	0.799	0
ZG16B	0	1.83633	0.914	0.373	0
TGM2	0	1.83193	0.877	0.333	0
INSR	0	1.82998	0.906	0.19	0
DUSP4	0	1.82981	0.881	0.159	0
RPL41	0	1.82596	0.999	0.93	0
ITGB6	0	1.80686	0.87	0.062	0
SLC12A2	0	1.80676	0.869	0.265	0
FOXC1	0	1.78238	0.892	0.06	0
EMP1	0	1.77089	0.871	0.017	0
CXCL3	0	1.76618	0.623	0.114	0
PTGES	0	1.76505	0.905	0.181	0
HIST1H2AC	0	1.76006	0.882	0	0
CTSD	0	1.75583	0.95	0.589	0
NDRG2	0	1.74905	0.949	0.492	0
CTSC	0	1.74111	0.939	0.505	0
KLK7	0	1.73431	0.373	0.007	0
TIMP2	0	1.7175	0.903	0.02	0
RPS10	0	1.71555	0.938	0.143	0
BCAS1	0	1.704	0.904	0.213	0
FN1	0	1.70043	0.688	0.002	0
IFI27	0	1.69668	0.953	0.722	0
PRSS22	0	1.69302	0.936	0.486	0
H2AFY	0	1.69004	0.909	0	0
RRAS	0	1.68871	0.903	0.06	0
MTRNR2L12	0	1.68679	0.886	0.022	0
SDC1	0	1.68275	0.938	0.345	0
FTH1	0	1.67319	1	0.997	0
AREG	0	1.65795	0.839	0.13	0
PLK2	0	1.65608	0.907	0.219	0
RPL21	0	1.64281	0.979	0.833	0
DEFB4A	0	1.63994	0.562	0.005	0
CYTOR	0	1.63457	0.891	0.037	0
BPGM	0	1.62589	0.91	0.187	0
RNF213	0	1.62108	0.912	0.32	0
ZFAS1	0	1.61776	0.967	0.601	0
CEBPB	0	1.61668	0.914	0.151	0
WDR83OS	0	1.61105	0.922	0.027	0
TINAGL1	0	1.60069	0.869	0.022	0
MUC1	0	1.5859	0.919	0.69	0
VTCN1	0	1.57482	0.894	0.049	0
FAM3C	0	1.56905	0.918	0.271	0
CDKN2B	0	1.56744	0.891	0.098	0
RPS27L	0	1.56212	0.971	0.713	0
ARPC1A	0	1.5592	0.9	0.087	0
GALNT5	0	1.559	0.872	0.068	0
CDKN1A	0	1.55877	0.959	0.66	0
MINOS1	0	1.55669	0.922	0	0
SPRR2D	0	1.55144	0.619	0.019	0
KRT16	0	1.54497	0.566	0.05	0
MBOAT2	0	1.54029	0.892	0.119	0
TMEM106B	0	1.53577	0.918	0.328	0
SCEL	0	1.53448	0.871	0.009	0
TNFAIP2	0	1.53117	0.826	0.076	0
CCND1	0	1.51993	0.914	0.469	0
ERO1A	0	1.50704	0.897	0.222	0
ADIRF	9.17489e-229	1.50474	0.578	0.258	5.61201e-224
KLK6	0	1.50089	0.589	0.002	0
FXYD3	0	1.48882	0.988	0.856	0
PLCG2	0	1.48722	0.406	0.037	0
NTN4	0	1.48113	0.886	0.08	0
SOX4	0	1.47062	0.932	0.541	0
JUND	0	1.46819	0.922	0.419	0
LYN	0	1.46707	0.888	0.202	0
TTC9	0	1.46002	0.915	0.253	0
F3	0	1.45596	0.941	0.588	0
RDH10	0	1.45244	0.895	0.409	0
S100A2	5.5598e-13	1.451	0.427	0.424	3.40076e-08
NDUFC2	0	1.45096	0.919	0.122	0
2007-09-01	0	1.43217	0.888	0	0
JTB	0	1.42467	0.904	0.194	0
CAMK2N1	0	1.42437	0.843	0.001	0
TPM4	0	1.42426	0.95	0.506	0
RPS20	0	1.41059	0.959	0.753	0
GRN	0	1.41011	0.936	0.501	0
AZGP1	0	1.40509	0.337	0.022	0
IDO1	0	1.40076	0.465	0.003	0
ADAM9	0	1.39708	0.906	0.29	0
RPL23	0	1.39223	0.966	0.779	0
PPBP	0	1.38579	0.461	0.001	0
FAM129B	0	1.38405	0.886	0	0
TMEM238	0	1.38141	0.895	0.001	0
KRT17	0	1.38105	0.94	0.465	0
SLC26A4	0	1.37292	0.439	0.022	0
HES1	0	1.37196	0.848	0.149	0
MT-ATP6	0	1.37084	0.964	0.892	0
GALNT1	0	1.36074	0.892	0.188	0
FNDC3B	0	1.35681	0.897	0.27	0
SAMD9	0	1.35627	0.865	0.135	0
SVIL	0	1.34441	0.874	0.124	0
TNFRSF12A	0	1.33381	0.877	0.213	0
HLA-C	0	1.32674	0.963	0.867	0
IFNGR1	0	1.32111	0.892	0.342	0
GTF2I	0	1.31936	0.921	0.436	0
TFPI2	0	1.31369	0.643	0.019	0
KLK5	0	1.31271	0.397	0.001	0
C19orf70	0	1.30931	0.899	0	0
SEC61G	0	1.30829	0.957	0.617	0
SERINC2	0	1.3044	0.954	0.6	0
SET	0	1.30367	0.945	0.575	0
TNFSF10	0	1.29994	0.899	0.359	0
CAV2	0	1.29846	0.876	0.215	0
CDKN2A	0	1.29576	0.966	0.626	0
CTGF	0	1.28494	0.668	0	0
PON2	0	1.2828	0.903	0.362	0
TRIM16	0	1.28159	0.894	0.228	0
CAP1	0	1.27327	0.929	0.442	0
TPM1	0	1.27295	0.883	0.305	0
2002-09-01	0	1.27116	0.891	0	0
LITAF	0	1.2695	0.944	0.622	0
RARRES1	0	1.26449	0.942	0.592	0
CAST	0	1.263	0.967	0.828	0
KRT80	0	1.2623	0.838	0.127	0
SLC34A2	0	1.25604	0.509	0.14	0
TXNRD1	0	1.25548	0.917	0.466	0
SOX9	0	1.25328	0.816	0.077	0
PLA2G16	0	1.25226	0.809	0	0
HLA-B	0	1.25008	0.96	0.866	0
ENC1	0	1.2379	0.858	0.154	0
PPP1CB	0	1.23781	0.946	0.539	0
BIRC3	0	1.23211	0.832	0.088	0
PIGR	0	1.22982	0.942	0.839	0
IL19	0	1.2283	0.608	0.024	0
CITED4	0	1.223	0.829	0.048	0
PHLDA2	0	1.21967	0.925	0.367	0
CREB3L2	0	1.21956	0.888	0.253	0
CLTB	0	1.21863	0.956	0.585	0
TMPRSS4	0	1.21641	0.923	0.505	0
RPL27A	0	1.20924	0.981	0.828	0
MTRNR2L8	0	1.20477	0.771	0.006	0
ASAH1	0	1.19991	0.933	0.603	0
MIR4435-2HG	0	1.19661	0.889	0.216	0
HDAC9	0	1.19346	0.82	0.033	0
YWHAG	0	1.19312	0.909	0.205	0
STEAP4	0	1.19224	0.813	0.133	0
IL1B	0	1.19005	0.301	0.002	0
C6orf132	0	1.1899	0.895	0.299	0
LIPH	0	1.18935	0.9	0.281	0
MZT2B	0	1.18805	0.926	0.31	0
GCNT3	0	1.18445	0.853	0.084	0
HIST1H1C	0	1.18122	0.816	0	0
PHLDA3	0	1.18057	0.899	0.1	0
APOL6	0	1.17774	0.879	0.184	0
FYB1	0	1.16807	0.567	0.002	0
CXCL2	0	1.16559	0.636	0.183	0
CCL20	0	1.16137	0.351	0.009	0
PLAT	0	1.15749	0.477	0.008	0
ANXA3	0	1.15733	0.857	0.27	0
LAMB3	0	1.15529	0.841	0.139	0
CRABP2	0	1.15529	0.688	0.052	0
MTRNR2L1	0	1.15364	0.8	0	0
ICAM1	0	1.15132	0.685	0.021	0
CEBPD	0	1.14925	0.876	0.223	0
KRT7	0	1.14883	0.954	0.575	0
RNF145	0	1.1451	0.9	0.347	0
2011-09-01	0	1.13917	0.851	0	0
TXNIP	0	1.13653	0.928	0.613	0
2009-09-01	0	1.13426	0.87	0	0
TAF10	0	1.13272	0.887	0.094	0
ARHGDIB	0	1.13125	0.832	0.144	0
GLRX	0	1.1305	0.886	0.327	0
CDK6	0	1.12975	0.843	0.201	0
NENF	0	1.12591	0.892	0.131	0
LDHA	0	1.12548	0.937	0.462	0
NARS	0	1.11965	0.876	0	0
MYOF	0	1.11803	0.922	0.417	0
FAM213A	0	1.11332	0.84	0	0
NRIP1	0	1.10635	0.853	0.073	0
SPTSSA	0	1.10166	0.893	0.227	0
UBE2H	0	1.09851	0.929	0.487	0
CLIC3	0	1.09804	0.785	0.192	0
MT-ND4	0	1.09236	0.97	0.882	0
KRT23	0	1.08926	0.779	0.313	0
HSPG2	0	1.08545	0.845	0.107	0
DHRS3	0	1.08378	0.907	0.326	0
MAL2	0	1.08311	0.903	0.396	0
APOL1	0	1.07868	0.852	0.166	0
FAM84B	0	1.07655	0.85	0	0
GIPC1	0	1.07617	0.918	0.357	0
PDCD6	0	1.06866	0.906	0.243	0
SVIP	0	1.06834	0.894	0.166	0
NR2F6	0	1.06592	0.888	0.316	0
MYEOV	0	1.06493	0.669	0.069	0
IL1RN	0	1.06409	0.68	0.02	0
IER5	0	1.06061	0.861	0.097	0
TMEM30A	0	1.05634	0.911	0.366	0
TAPBP	0	1.05575	0.918	0.532	0
AL512274.1	0	1.05341	0.801	0.043	0
ARRDC3	0	1.05268	0.857	0.106	0
B3GALT5	0	1.04941	0.788	0.008	0
VAMP2	0	1.04658	0.897	0.202	0
CLDN7	0	1.04131	0.94	0.798	0
KRT5	0	1.04099	0.893	0.204	0
MT-ND3	0	1.03873	0.968	0.893	0
MET	0	1.03596	0.859	0.239	0
NFKBIZ	0	1.03487	0.883	0.392	0
REEP3	0	1.03429	0.894	0.319	0
DSC2	0	1.03046	0.754	0.036	0
DUSP5	0	1.02899	0.796	0.112	0
YWHAZ	0	1.02845	0.965	0.826	0
H2AFV	0	1.02231	0.86	0	0
MYH14	0	1.02142	0.92	0.619	0
LGALS1	1.53336e-68	1.02105	0.173	0.06	9.37908e-64
CDC42EP3	0	1.01829	0.89	0.331	0
H1FX	0	1.01628	0.829	0	0
PSMA2	0	1.01614	0.858	0.032	0
GNB1	0	1.01562	0.906	0.353	0
FAM96B	0	1.01549	0.875	0	0
KLK8	0	1.01541	0.514	0.006	0
PDLIM5	0	1.01051	0.916	0.518	0
CD63	0	1.01008	0.962	0.86	0
CEACAM5	0	1.00568	0.625	0.091	0
CDV3	0	1.00097	0.877	0.142	0
TM7SF2	2.00813e-297	-1.00121	0.705	0.701	1.22831e-292
TM9SF1	0	-1.00233	0.234	0.507	0
AKR1C2	3.11885e-57	-1.00548	0.69	0.589	1.90771e-52
SNHG16	0	-1.00578	0	0.533	0
CIAO2A	0	-1.00734	0	0.549	0
DNAI1	0	-1.00914	0	0.433	0
VWA3A	0	-1.01022	0	0.443	0
PPOX	5.29009e-280	-1.01134	0.2	0.458	3.23579e-275
CSPP1	3.93159e-228	-1.0138	0.315	0.495	2.40483e-223
RBIS	0	-1.01401	0	0.556	0
ZNF487	0	-1.01569	0.106	0.452	0
DNAAF3	0	-1.01623	0.069	0.436	0
SF3B2	2.98458e-266	-1.01671	0.851	0.781	1.82558e-261
ECT2L	0	-1.01692	0.014	0.41	0
FBXO15	0	-1.01697	0.025	0.43	0
RPS7	0	-1.01804	0.971	0.94	0
LINC00963	0	-1.01921	0	0.546	0
GAPDH	0	-1.01943	0.965	0.949	0
EPAS1	1.92735e-43	-1.02267	0.647	0.517	1.1789e-38
TOGARAM2	0	-1.02541	0	0.434	0
SSB	1.81579e-127	-1.02625	0.804	0.665	1.11066e-122
CXCL17	1.01857e-173	-1.0271	0.891	0.86	6.23028e-169
HNRNPA1	0	-1.02763	0.88	0.846	0
BBOF1	6.33543e-259	-1.03106	0.257	0.481	3.87519e-254
AC010422.8	0	-1.03458	0	0.551	0
FABP5	3.86485e-77	-1.03488	0.511	0.542	2.36401e-72
NSUN7	0	-1.03501	0.226	0.494	0
ARHGAP18	6.33723e-170	-1.03884	0.723	0.648	3.8763e-165
RFX2	0	-1.0421	0.065	0.449	0
AC004832.1	0	-1.04548	0	0.471	0
GAS5	0	-1.04692	0	0.479	0
GPX4	0	-1.05074	0.968	0.941	0
NPHP1	9.21691e-295	-1.05284	0.184	0.456	5.6377e-290
DZIP3	8.74461e-258	-1.05411	0.257	0.48	5.34882e-253
CRIP2	0	-1.05457	0.293	0.577	0
ARL4A	0	-1.05801	0.395	0.623	0
COX5A	0	-1.05834	0.919	0.891	0
RPS3	0	-1.06049	0.97	0.936	0
STING1	0	-1.06247	0	0.535	0
ODF2L	6.06889e-202	-1.06432	0.63	0.612	3.71216e-197
ZFP36	1.2897e-279	-1.06612	0.859	0.794	7.88872e-275
MUC5AC	6.08784e-186	-1.06899	0	0.166	3.72375e-181
CFAP77	0	-1.06968	0	0.436	0
DPCD	1.12758e-110	-1.07012	0.613	0.547	6.89708e-106
DCDC2B	0	-1.07059	0	0.444	0
TTC25	0	-1.07069	0.005	0.431	0
PPP1R32	0	-1.07174	0.033	0.414	0
PRR15	0	-1.07205	0.431	0.62	0
SARAF	0	-1.07666	0.905	0.914	0
AK1	0	-1.07857	0.255	0.525	0
SEPTIN7	0	-1.07871	0	0.524	0
CHST6	0	-1.07874	0.096	0.546	0
BDH1	0	-1.0795	0.223	0.499	0
EMP2	0	-1.08091	0.366	0.641	0
PLEKHB1	0	-1.089	0.085	0.503	0
UBB	2.92307e-292	-1.09186	0.912	0.91	1.78795e-287
CEP126	0	-1.09314	0.053	0.476	0
H2AZ2	0	-1.09437	0	0.573	0
PACRG	0	-1.095	0.006	0.451	0
H4C3	0	-1.09514	0	0.566	0
CCDC65	0	-1.09745	0.005	0.444	0
DNAH7	0	-1.0996	0.03	0.452	0
ATP5MC2	0	-1.10161	0.944	0.92	0
GSTP1	0	-1.10244	0.994	0.988	0
PSMA6	0	-1.11252	0.382	0.627	0
NUDT14	0	-1.11288	0.724	0.729	0
SEPTIN2	0	-1.11772	0	0.571	0
CLUAP1	1.69165e-178	-1.12077	0.489	0.542	1.03473e-173
LTF	1.57118e-161	-1.12285	0.054	0.246	9.61042e-157
C7orf57	0	-1.12357	0.002	0.464	0
C20orf96	1.08306e-296	-1.13031	0.219	0.48	6.62475e-292
NTS	2.33958e-278	-1.13114	0.006	0.25	1.43105e-273
C4orf47	0	-1.13254	0.009	0.476	0
DBI	0	-1.13257	0.902	0.87	0
SPAG8	0	-1.13315	0.01	0.47	0
LRTOMT	0	-1.13733	0.201	0.498	0
AKR1C1	2.92879e-168	-1.1381	0.616	0.678	1.79145e-163
TTLL10	0	-1.13846	0.024	0.471	0
DNAH6	0	-1.13901	0.004	0.466	0
CD164L2	0	-1.14026	0.032	0.47	0
DDIT4	4.25491e-245	-1.14341	0.48	0.614	2.6026e-240
CIRBP	0	-1.14532	0.878	0.852	0
LYPD2	3.8435e-109	-1.14547	0.779	0.794	2.35095e-104
FANK1	8.8977e-181	-1.15243	0.436	0.522	5.44246e-176
MRPS31	4.94783e-185	-1.15262	0.567	0.578	3.02644e-180
RNF130	0	-1.15401	0.656	0.72	0
MGLL	0	-1.15954	0.679	0.777	0
DMKN	0	-1.16001	0.658	0.705	0
CABCOCO1	0	-1.16481	0	0.464	0
HSPH1	5.83345e-154	-1.16662	0.854	0.714	3.56814e-149
STEAP3	0	-1.16699	0.075	0.572	0
CC2D2A	0	-1.16928	0.059	0.495	0
SULT2B1	0	-1.17089	0.115	0.562	0
SLC26A2	0	-1.17128	0.2	0.489	0
SCPEP1	0	-1.17174	0.202	0.535	0
HSP90AA1	8.08613e-202	-1.17515	0.97	0.975	4.94604e-197
SOX2	0	-1.18069	0.004	0.596	0
GIHCG	0	-1.18444	0	0.477	0
AK7	0	-1.18496	0.017	0.472	0
MAPK15	0	-1.18504	0.006	0.475	0
EGR1	1.00276e-157	-1.18636	0.748	0.702	6.13359e-153
FHAD1	0	-1.18736	0.022	0.496	0
DANCR	0	-1.19206	0	0.582	0
MAP3K19	0	-1.19366	0	0.484	0
CFAP52	0	-1.19434	0	0.479	0
EIF3F	0	-1.1965	0.867	0.835	0
P4HTM	6.08239e-228	-1.19743	0.641	0.632	3.72042e-223
TSTD1	0	-1.1991	0.885	0.852	0
CLIC1	0	-1.20044	0.916	0.922	0
RABL2A	0	-1.20055	0.118	0.518	0
RPL5	0	-1.20509	0.956	0.924	0
SPAG16	9.25033e-216	-1.20672	0.751	0.664	5.65815e-211
TEKT2	0	-1.20722	0	0.48	0
C22orf15	0	-1.20791	0	0.479	0
EFCAB10	0	-1.20825	0.007	0.468	0
WDR34	1.05495e-203	-1.21156	0.711	0.64	6.45279e-199
NOS2	0	-1.21558	0.097	0.454	0
SEPTIN9	0	-1.21583	0	0.62	0
RPS4X	0	-1.21774	0.974	0.955	0
CDHR4	0	-1.21783	0	0.487	0
HLA-DRA	0	-1.22011	0.324	0.634	0
TTC29	0	-1.22016	0.002	0.485	0
MAP1A	0	-1.22275	0.003	0.481	0
UGT2A1	0	-1.22916	0	0.408	0
ADSS2	0	-1.23096	0	0.589	0
TNFAIP8L1	0	-1.23151	0.051	0.495	0
STK33	0	-1.23164	0.019	0.491	0
CCDC153	0	-1.23387	0.059	0.499	0
IGFBP2	1.31091e-186	-1.23653	0.662	0.68	8.01845e-182
UBXN10	0	-1.24091	0.045	0.501	0
FOS	4.19059e-146	-1.24124	0.856	0.794	2.56326e-141
H1-0	0	-1.24158	0	0.545	0
SRI	0	-1.24626	0.893	0.892	0
RABL2B	2.57422e-307	-1.24747	0.325	0.545	1.57457e-302
CD9	0	-1.24851	0.932	0.93	0
CFAP97D2	0	-1.25207	0	0.494	0
ANKRD44-AS1	0	-1.25597	0	0.492	0
C6orf118	0	-1.25935	0	0.484	0
WBP1	0	-1.26096	0.07	0.642	0
DRC1	0	-1.26213	0	0.49	0
SYNE1	0	-1.26305	0.018	0.478	0
RUVBL1	9.87171e-214	-1.26348	0.483	0.562	6.03823e-209
PRDX1	0	-1.26544	0.934	0.959	0
RP1	0	-1.26743	0.079	0.491	0
ANKRD37	0	-1.27051	0.136	0.528	0
CBR1	0	-1.27175	0.782	0.743	0
RPL4	0	-1.27485	0.931	0.908	0
IFT172	0	-1.27875	0.314	0.594	0
CFAP73	0	-1.2804	0.015	0.505	0
RPL10A	0	-1.28089	0.949	0.922	0
EEF1A1	0	-1.28282	0.999	0.993	0
CROCC	0	-1.28289	0.068	0.517	0
SPEF2	0	-1.28665	0.069	0.499	0
PLAAT3	0	-1.2868	0	0.587	0
OSCP1	6.80042e-284	-1.28759	0.298	0.518	4.15961e-279
MSMB	8.64078e-71	-1.29677	0.366	0.413	5.28531e-66
CCDC173	0	-1.29706	0.004	0.488	0
MT1E	1.56708e-210	-1.29737	0.483	0.595	9.58536e-206
HYDIN	0	-1.3041	0.011	0.499	0
CCDC114	0	-1.31227	0.004	0.502	0
SLC27A2	0	-1.31557	0.404	0.675	0
ALDH1L1	0	-1.31832	0.313	0.552	0
DYNC2H1	0	-1.32454	0.126	0.537	0
IFT43	2.18877e-266	-1.33146	0.619	0.636	1.3388e-261
DNAI2	0	-1.33381	0	0.506	0
NR4A1	1.13679e-135	-1.33514	0.315	0.439	6.95338e-131
TRAPPC5	0	-1.33602	0.116	0.697	0
SAMHD1	0	-1.33707	0.477	0.652	0
MACROH2A1	0	-1.3401	0	0.653	0
MT-ND6	1.29425e-286	-1.34397	0.777	0.764	7.91653e-282
ARL3	0	-1.34836	0.791	0.752	0
TSPAN3	0	-1.34848	0.876	0.891	0
UBXN11	0	-1.35082	0.212	0.545	0
CFAP221	0	-1.35083	0.01	0.516	0
RPL7A	0	-1.35253	0.974	0.956	0
HSPBP1	6.62592e-288	-1.35696	0.432	0.581	4.05287e-283
TMEM213	0	-1.35859	0.001	0.463	0
WDR78	0	-1.3609	0.233	0.537	0
TCTEX1D4	0	-1.36135	0.025	0.52	0
MIR205HG	0	-1.36234	0	0.519	0
SPATA18	6.64557e-291	-1.363	0.421	0.578	4.06489e-286
DNAH11	0	-1.36324	0.087	0.516	0
CCDC33	1.41906e-295	-1.36926	0.408	0.582	8.67994e-291
C21orf58	0	-1.37064	0.098	0.531	0
ALDH2	0	-1.37084	0.083	0.631	0
SLC25A5	0	-1.37603	0.874	0.867	0
EEF2	0	-1.37744	0.933	0.889	0
XBP1	1.75886e-191	-1.378	0.876	0.758	1.07584e-186
CIAO2B	0	-1.38651	0	0.668	0
AKAP14	0	-1.38754	0	0.501	0
TSPAN19	0	-1.3882	0.001	0.507	0
ZNF428	0	-1.38887	0.795	0.828	0
IFT27	0	-1.38955	0.567	0.641	0
KIF9	1.4947e-237	-1.39446	0.561	0.602	9.14266e-233
CALM1	0	-1.39449	0.97	0.963	0
CYP2B7P	0	-1.39763	0	0.631	0
DNAH3	0	-1.3986	0.013	0.516	0
BTG2	0	-1.40442	0.631	0.696	0
FAM174A	0	-1.40628	0.77	0.716	0
STOML3	0	-1.4063	0.003	0.507	0
DYDC2	0	-1.41241	0	0.508	0
MRPS24	0	-1.42063	0.054	0.706	0
TEX26	0	-1.42366	0	0.511	0
MNS1	0	-1.42503	0.02	0.524	0
DNAJA4	8.95691e-297	-1.43213	0.473	0.601	5.47867e-292
IK	5.68345e-271	-1.43284	0.847	0.766	3.4764e-266
IFT22	2.5367e-218	-1.43594	0.73	0.652	1.55163e-213
LY6D	3.67127e-49	-1.4387	0.55	0.511	2.24561e-44
NME5	0	-1.43924	0.127	0.521	0
NUPR1	0	-1.44021	0.244	0.735	0
DNAH10	0	-1.44696	0.015	0.523	0
COQ4	0	-1.45688	0.707	0.73	0
PRDX5	0	-1.45799	0.967	0.966	0
LDHB	0	-1.45923	0.741	0.836	0
SPA17	0	-1.45955	0.294	0.555	0
GSTA2	0	-1.46075	0	0.304	0
RPL3	0	-1.46489	0.968	0.956	0
CCDC190	0	-1.47149	0.002	0.565	0
PLEKHS1	0	-1.47274	0.381	0.742	0
C1orf189	0	-1.47322	0	0.497	0
CCDC74A	0	-1.47525	0.032	0.545	0
SELENBP1	0	-1.47867	0.27	0.72	0
SPAG17	0	-1.48993	0.002	0.548	0
VWA3B	0	-1.49484	0.006	0.548	0
IQCG	0	-1.49558	0.243	0.579	0
KIF21A	0	-1.50519	0.703	0.749	0
RSPH4A	0	-1.51799	0.008	0.55	0
TUSC3	0	-1.52153	0.683	0.71	0
SPACA9	0	-1.52601	0.246	0.591	0
GON7	0	-1.52824	0.442	0.614	0
MLF1	0	-1.52895	0.218	0.581	0
PDLIM4	0	-1.52955	0.42	0.68	0
CLDN10	0	-1.53221	0.031	0.489	0
CLDN3	0	-1.53227	0.451	0.712	0
DTHD1	0	-1.53726	0	0.539	0
CYP2F1	0	-1.54002	0.026	0.366	0
ENKUR	0	-1.54597	0.03	0.559	0
PLAAT4	0	-1.55076	0	0.665	0
C11orf97	0	-1.55189	0	0.544	0
CETN2	1.32461e-230	-1.55518	0.776	0.67	8.10225e-226
RHOB	0	-1.56013	0.78	0.783	0
RPS2P46	0	-1.56231	0	0.67	0
CYSTM1	0	-1.5631	0.857	0.769	0
CFD	0	-1.5638	0.52	0.696	0
RPLP0	0	-1.5652	0.98	0.965	0
ECRG4	0	-1.57695	0	0.46	0
ERICH3	0	-1.57902	0	0.57	0
CFAP45	0	-1.58407	0.016	0.569	0
RACK1	0	-1.58448	0.943	0.937	0
B9D1	0	-1.58477	0.261	0.594	0
KLK11	7.06632e-81	-1.5853	0.556	0.5	4.32226e-76
PPIL6	0	-1.59586	0.106	0.577	0
C9orf135	0	-1.61012	0.004	0.562	0
NUDC	0	-1.61099	0.836	0.788	0
RPS2P5	0	-1.61232	0	0.687	0
TCTEX1D2	8.02816e-290	-1.62148	0.61	0.644	4.91059e-285
SLPI	5.26818e-122	-1.624	0.987	0.996	3.22239e-117
TUBA4B	0	-1.62508	0	0.566	0
TCTN1	0	-1.62752	0.391	0.627	0
MICOS10	0	-1.64307	0	0.745	0
CCDC113	0	-1.64321	0.178	0.591	0
ERGIC3	0	-1.65018	0.868	0.896	0
CIB1	0	-1.65116	0.919	0.916	0
MICOS13	0	-1.65299	0	0.723	0
TSPAN1	0	-1.65441	0.916	0.958	0
ADH7	0	-1.66415	0	0.617	0
ARMC3	0	-1.66884	0	0.572	0
CFAP300	0	-1.67189	0.025	0.572	0
ALDH3B1	0	-1.69558	0.337	0.62	0
CALML4	0	-1.69605	0.019	0.614	0
DNAH9	0	-1.70155	0.003	0.566	0
CARS1	0	-1.70945	0	0.605	0
TEKT1	0	-1.71348	0	0.581	0
MMP10	0	-1.71568	0.012	0.372	0
CES1	0	-1.71983	0.011	0.585	0
MIF	0	-1.72754	0.925	0.915	0
SAXO2	0	-1.73079	0.044	0.592	0
FAM81B	0	-1.73714	0.001	0.592	0
SLC25A6	0	-1.7382	0.87	0.822	0
FOXJ1	0	-1.74064	0	0.572	0
RNASEK	0	-1.74355	0.242	0.786	0
HMGN3	0	-1.75213	0.885	0.891	0
SRGAP3-AS2	0	-1.7603	0	0.578	0
JUN	0	-1.76273	0.821	0.83	0
DEGS2	0	-1.78992	0.124	0.755	0
ANKUB1	0	-1.79611	0.008	0.587	0
SOD1	0	-1.79675	0.884	0.915	0
NWD1	0	-1.80427	0.034	0.613	0
KRT18	0	-1.80763	0.902	0.937	0
TMEM231	0	-1.82072	0.104	0.588	0
DNPH1	0	-1.82665	0.723	0.796	0
DNAAF1	0	-1.83154	0.008	0.569	0
ABCA13	0	-1.84269	0.215	0.758	0
CFAP43	0	-1.86443	0.024	0.589	0
PLAC8	0	-1.87488	0.043	0.756	0
PSENEN	0	-1.88367	0.826	0.776	0
TLE5	0	-1.88437	0	0.796	0
CCDC146	0	-1.89751	0.39	0.65	0
CCDC17	0	-1.90825	0.01	0.585	0
CFAP53	0	-1.91387	0.07	0.616	0
LRRIQ1	0	-1.91494	0.057	0.606	0
EFCAB1	0	-1.92626	0.001	0.622	0
CAPN13	0	-1.93085	0.381	0.628	0
BSCL2	0	-1.9325	0.058	0.711	0
SPAG6	0	-1.9432	0	0.628	0
NQO1	0	-1.95316	0.795	0.855	0
NGRN	0	-1.95502	0.355	0.819	0
CFAP126	0	-1.95724	0	0.621	0
CCN1	0	-1.95825	0	0.554	0
RUVBL2	0	-1.96183	0.551	0.718	0
FAM229B	0	-1.96446	0.229	0.645	0
SCGB2A1	0	-1.96802	0.044	0.69	0
FAM166B	0	-1.97788	0	0.627	0
FAM216B	0	-1.97903	0	0.632	0
SERPINF1	0	-2.02216	0.084	0.697	0
DRC3	0	-2.03797	0.051	0.616	0
IFT57	0	-2.05659	0.611	0.721	0
CDHR3	0	-2.0689	0.005	0.614	0
LDLRAD1	0	-2.06911	0.043	0.635	0
C11orf88	0	-2.07195	0	0.606	0
C12orf75	0	-2.08595	0.069	0.713	0
ATP6V0C	0	-2.10668	0.128	0.843	0
MS4A8	0	-2.11344	0	0.624	0
MORN5	0	-2.11359	0	0.632	0
EFHC1	0	-2.11584	0.322	0.635	0
UCP2	0	-2.11698	0.602	0.867	0
RSPH9	0	-2.11807	0.007	0.63	0
KRT8	0	-2.12337	0.909	0.955	0
DNAH5	0	-2.14317	0.242	0.598	0
WDR54	0	-2.16694	0.081	0.647	0
AL162581.1	0	-2.17338	0	0.438	0
MUC5B	0	-2.17466	0	0.307	0
LRRC46	0	-2.17656	0.034	0.654	0
DNAH12	0	-2.18296	0.003	0.615	0
H2AZ1	0	-2.18799	0	0.823	0
UFC1	0	-2.19803	0.868	0.884	0
ADH1C	0	-2.2099	0.032	0.637	0
PRSS23	0	-2.22148	0.719	0.721	0
LRRC23	0	-2.23859	0.472	0.702	0
AGR3	0	-2.2695	0.038	0.659	0
DYNLRB2	0	-2.28218	0.029	0.649	0
CFAP157	0	-2.32293	0.003	0.593	0
CCDC170	0	-2.32444	0.046	0.679	0
CAPSL	0	-2.33706	0	0.663	0
ALOX15	0	-2.3591	0.007	0.806	0
WFDC21P	0	-2.3603	0	0.768	0
WDR86-AS1	0	-2.36601	0	0.673	0
MORN2	0	-2.37674	0.745	0.756	0
CKB	0	-2.39058	0.604	0.807	0
WDR38	0	-2.41786	0	0.667	0
DNALI1	0	-2.42424	0.199	0.711	0
SNHG29	0	-2.45554	0	0.781	0
H2AJ	0	-2.49274	0	0.862	0
CCDC78	0	-2.52129	0.009	0.676	0
FAM92B	0	-2.53885	0	0.687	0
ALDOA	0	-2.53897	0.527	0.885	0
NUCB2	0	-2.54168	0.533	0.796	0
CD74	0	-2.56125	0.78	0.928	0
SLURP2	0	-2.56347	0.02	0.55	0
CHST9	0	-2.57577	0	0.845	0
AQP5	0	-2.62972	0.116	0.665	0
NME2	0	-2.64753	0.223	0.85	0
IGFBP5	0	-2.68046	0.04	0.809	0
RPS4Y1	0	-2.68079	0	0.879	0
OMG	0	-2.71125	0	0.71	0
ZMYND10	0	-2.71672	0.01	0.717	0
ROPN1L	0	-2.80617	0.001	0.731	0
C5orf49	0	-2.81486	0.005	0.71	0
C1orf194	0	-2.84979	0	0.725	0
C9orf116	0	-2.85206	0.4	0.741	0
TMEM190	0	-2.90663	0	0.7	0
CCN2	0	-2.92703	0	0.775	0
IGFBP7	0	-2.93059	0.156	0.72	0
FAM183A	0	-2.93728	0.077	0.714	0
ODF3B	0	-2.93979	0.651	0.8	0
EPHX1	0	-2.94264	0.628	0.912	0
AC007906.2	0	-2.94663	0.047	0.755	0
AQP3	0	-2.95073	0.536	0.917	0
AL357093.2	0	-2.98645	0	0.723	0
ALDH3A1	0	-3.00942	0.106	0.821	0
MT-ND4L	0	-3.01393	0.921	0.918	0
GABARAP	0	-3.06731	0.594	0.93	0
VMO1	0	-3.10428	0.162	0.608	0
RPL17	0	-3.13205	0.712	0.923	0
PIFO	0	-3.14719	0.091	0.773	0
SNTN	0	-3.19709	0	0.776	0
EEF1G	0	-3.2245	0.065	0.898	0
TPPP3	0	-3.26483	0.003	0.757	0
MT-ATP8	0	-3.35041	0.752	0.89	0
ALDH1A1	0	-3.36991	0.21	0.939	0
GSTA1	0	-3.38417	0.005	0.78	0
CRIP1	0	-3.39195	0.16	0.816	0
GPX1	0	-3.39838	0	0.917	0
RSPH1	0	-3.45315	0.264	0.811	0
TUBB4B	0	-3.46283	0.877	0.983	0
C9orf24	0	-3.64706	0.013	0.808	0
TFF3	0	-3.91352	0.002	0.833	0
H3-3B	0	-4.02838	0	0.946	0
H3-3A	0	-4.02998	0	0.95	0
TUBA1A	0	-4.29257	0.201	0.933	0
CYP4B1	0	-4.29637	0.106	0.941	0
CAPS	0	-4.44578	0.43	0.946	0
C20orf85	0	-4.54901	0	0.9	0
SCGB1A1	0	-4.74119	0.245	0.834	0
SERPINB3	0	-4.82786	0.071	0.832	0
BPIFB1	0	-5.12543	0.017	0.886	0
BPIFA1	0	-5.50286	0.028	0.813	0
MT-RNR1	0	-6.46688	0	0.925	0
MT-RNR2	0	-7.85688	0	0.962	0
