# Supplementary material for: Conjunctival epithelial cells resist productive SARS-CoV-2 infection
Source: Stem Cell Reports. 2022 Jun 23;17(7):1699–713. doi: 10.1016/j.stemcr.2022.05.017 (PMC9222349; doi:10.1016/j.stemcr.2022.05.017)
Supplement: Table S9. List of IPA enriched pathways in superficial conjunctival (versus secretory and ciliated nasal epithelial) cells in the infected, bystander, and mock groups [file mmc10.xlsx]

## Sheet: infected
Ingenuity Canonical Pathways	-log(p-value)	Ratio	z-score	Molecules
Role of IL-17A in Psoriasis	13.5	0.714	3.162	CCL20,CXCL1,CXCL3,CXCL5,CXCL6,CXCL8,DEFB4A/DEFB4B,S100A7,S100A8,S100A9
Glucocorticoid Receptor Signaling	7.65	0.0637	NaN	B2M,CDKN1A,CXCL3,CXCL8,DNAH10,DNAH3,DNALI1,FOS,H3-3A/H3-3B,HLA-B,HLA-C,HLA-DRA,ICAM1,IL1R1,IL1RN,JAK1,JUN,KRT13,KRT16,KRT17,KRT18,KRT5,KRT6A,KRT7,KRT8,MT-ATP6,MT-ND4,MT-ND4L,MT-ND6,PLA2G2A,PLAU,RAC1,RRAS,SCGB1A1,SMAD3,TAF10,TGFB2
Aryl Hydrocarbon Receptor Signaling	6.84	0.107	-0.333	ALDH1A1,ALDH1A3,ALDH3A1,ALDH3B1,CCND1,CDK6,CDKN1A,CDKN2A,CTSD,FOS,GSTA1,GSTA2,JUN,MGST1,NQO1,TGFB2,TGM2
ILK Signaling	6.75	0.095	2.183	CCND1,CDC42,CFL1,CREB3L2,CTNNB1,FN1,FOS,HIF1A,ITGB1,ITGB6,ITGB8,JUN,KRT18,MUC1,PPP1R14B,RAC1,RHOB,RND3,TMSB10/TMSB4X
EIF2 Signaling	6.63	0.0893	0.277	CCND1,DDIT3,INSR,MT-RNR1,MT-RNR2,PPP1CB,RPL10A,RPL17,RPL21,RPL3,RPL4,RPL41,RPL7A,RPLP0,RPS10,RPS27L,RPS29,RPS4Y1,RPS8,RRAS
Granulocyte Adhesion and Diapedesis	6.44	0.0952	NaN	CCL20,CLDN1,CLDN3,CLDN7,CXCL1,CXCL2,CXCL3,CXCL5,CXCL6,CXCL8,ICAM1,IL1R1,IL1RN,ITGB1,MMP10,MMP7,PPBP,SDC1
Regulation of Actin-based Motility by Rho	6.38	0.121	1.897	ACTR2,ARPC1A,ARPC2,ARPC5,CDC42,CFL1,GSN,ITGB1,ITGB6,ITGB8,PPP1CB,RAC1,RHOB,RND3
Osteoarthritis Pathway	6.27	0.0847	1.807	CEBPB,CREB3L2,CTNNB1,CXCL8,DDIT4,EPAS1,FN1,HES1,HIF1A,IL1R1,ITGB1,ITGB6,ITGB8,MMP10,NAMPT,RAC1,S100A8,S100A9,SMAD3,SOX9
Tumor Microenvironment Pathway	6.1	0.095	1.698	CCND1,CD44,CXCL8,FN1,FOS,HIF1A,HLA-B,HLA-C,ICAM1,IDO1,JUN,MMP10,MMP7,PLAU,RAC1,RRAS,TGFB2
Signaling by Rho Family GTPases	5.99	0.0784	2.668	ACTR2,ARPC1A,ARPC2,ARPC5,CDC42,CDC42EP5,CFL1,FOS,GNAS,GNB1,ITGB1,ITGB6,ITGB8,JUN,RAC1,RHOB,RND3,SEPTIN11,SEPTIN2,SEPTIN7,SEPTIN9
Sirtuin Signaling Pathway	5.96	0.0753	0	BPGM,CXCL8,EPAS1,GABARAP,H1-10,H1-2,H3-3A/H3-3B,HIF1A,JUN,LDHA,MAPK15,MT-ATP6,MT-ND4,MT-ND4L,MT-ND6,NAMPT,NQO1,SOD1,SOD2,TUBA1A,TUBA4B,UCP2
Actin Nucleation by ARP-WASP Complex	5.87	0.129	2.53	ACTR2,ARPC1A,ARPC2,ARPC5,CDC42,ITGB1,ITGB6,ITGB8,RAC1,RHOB,RND3,RRAS
IL-17 Signaling	5.84	0.0909	2.183	CCL20,CEBPB,CXCL1,CXCL3,CXCL5,CXCL8,DEFB4A/DEFB4B,FOS,IL17C,JAK1,JUN,LCN2,MUC5AC,MUC5B,RRAS,TGFB2,TNFSF10
Wound Healing Signaling Pathway	5.82	0.0794	2.683	CEBPB,CXCL8,FN1,FOS,IFNGR1,IL17C,IL1R1,IL1RN,ITGB1,JAK1,JUN,KRT16,KRT17,KRT6A,LAMB3,MMP10,RAC1,RRAS,TGFB2,TNFSF10
Hepatic Fibrosis Signaling Pathway	5.8	0.0641	2.858	CCN2,CCND1,CDC42,CEBPB,CREB3L2,CTNNB1,CXCL8,EDN1,FOS,FTH1,HIF1A,ICAM1,IL1R1,IL1RN,ITGB1,ITGB6,ITGB8,JAK1,JUN,RAC1,RHOB,RND3,RRAS,SMAD3,SOD2,TGFB2,WNT5A
Agranulocyte Adhesion and Diapedesis	5.65	0.0841	NaN	CCL20,CLDN1,CLDN3,CLDN7,CXCL1,CXCL2,CXCL3,CXCL5,CXCL6,CXCL8,FN1,ICAM1,IL1R1,IL1RN,ITGB1,MMP10,MMP7,PPBP
Phagosome Maturation	5.42	0.0943	NaN	ATP6V0C,ATP6V1F,ATP6V1G1,B2M,CTSC,CTSD,DYNC2H1,DYNLRB2,HLA-B,HLA-C,HLA-DRA,RAC1,TUBA1A,TUBA4B,TUBB4B
Coronavirus Pathogenesis Pathway	5.35	0.0837	0	ADAM9,CCND1,CXCL8,DDIT3,EEF1A1,FOS,HIF1A,JAK1,JUN,MT-RNR1,MT-RNR2,RPS10,RPS27L,RPS29,RPS4Y1,RPS8,SMAD3
HMGB1 Signaling	5.16	0.0898	1.604	CDC42,CXCL8,FOS,ICAM1,IFNGR1,IL17C,IL1R1,JUN,PLAT,RAC1,RHOB,RND3,RRAS,TGFB2,TNFSF10
Ethanol Degradation II	5.02	0.206	-1.134	ADH1C,ADH7,ALDH1A1,ALDH1A3,ALDH3A1,ALDH3B1,DHRS9
Role of Tissue Factor in Cancer	4.86	0.103	NaN	CCN1,CCN2,CDC42,CFL1,CXCL1,CXCL8,EGR1,F3,ITGB1,LYN,RAC1,RRAS
Molecular Mechanisms of Cancer	4.85	0.0582	NaN	BID,BIRC3,CCND1,CDC42,CDK6,CDKN1A,CDKN2A,CDKN2B,CTNNB1,FOS,GNAS,GNB1,HIF1A,ITGB1,ITGB6,ITGB8,JAK1,JUN,PSENEN,RAC1,RHOB,RND3,RRAS,SMAD3,TGFB2,WNT5A
ID1 Signaling Pathway	4.82	0.08	1	CCN2,CCND1,CDKN1A,CDKN2A,CTNNB1,EGR1,FN1,HIF1A,ID1,LYN,PLAC8,RRAS,S100A9,SMAD3,TGFB2,TGM2
RAC Signaling	4.77	0.0942	2.714	ACTR2,ARPC1A,ARPC2,ARPC5,CD44,CDC42,CFL1,ITGB1,ITGB6,ITGB8,JUN,RAC1,RRAS
Noradrenaline and Adrenaline Degradation	4.76	0.189	-1.134	ADH1C,ADH7,ALDH1A1,ALDH1A3,ALDH3A1,ALDH3B1,DHRS9
IL-17A Signaling in Airway Cells	4.69	0.134	2	CCL20,CXCL1,CXCL3,CXCL5,CXCL6,DEFB4A/DEFB4B,JAK1,MUC5AC,MUC5B
RHOA Signaling	4.57	0.0968	2.309	ACTR2,ARPC1A,ARPC2,ARPC5,CDC42EP5,CFL1,PPP1CB,RND3,SEPTIN11,SEPTIN2,SEPTIN7,SEPTIN9
mTOR Signaling	4.51	0.0755	1.89	CDC42,DDIT4,HIF1A,INSR,MT-RNR1,MT-RNR2,RAC1,RHEB,RHOB,RND3,RPS10,RPS27L,RPS29,RPS4Y1,RPS8,RRAS
Neuroinflammation Signaling Pathway	4.35	0.0631	1.414	B2M,BIRC3,CREB3L2,CTNNB1,CXCL8,FOS,HLA-B,HLA-C,HLA-DRA,ICAM1,IFNGR1,IL1R1,JAK1,JUN,MAPK15,PLA2G2A,PSENEN,RAC1,SOD2,TGFB2
HGF Signaling	4.29	0.0909	0.632	CCND1,CDC42,CDKN1A,CDKN2A,FOS,ITGB1,ITGB6,ITGB8,JUN,MET,RAC1,RRAS
Ferroptosis Signaling Pathway	4.29	0.0909	-0.302	ALOX15,BID,CARS1,CDKN1A,EMP1,FTH1,H2AZ1,H2AZ2,MACROH2A1,RRAS,SAT1,TXNRD1
Colorectal Cancer Metastasis Signaling	4.26	0.0664	1.807	CCND1,CDC42,CTNNB1,FOS,GNAS,GNB1,IFNGR1,JAK1,JUN,MMP10,MMP7,RAC1,RHOB,RND3,RRAS,SMAD3,TGFB2,WNT5A
Pulmonary Fibrosis Idiopathic Signaling Pathway	4.18	0.0613	1.789	AREG,CCN2,CCND1,CTNNB1,EDN1,EGR1,FN1,FOS,HES1,ITGB1,ITGB6,JUN,MMP10,MMP7,MUC1,PLAU,RRAS,SMAD3,TGFB2,WNT5A
Ephrin Receptor Signaling	4.16	0.0739	3.464	ACTR2,ARPC1A,ARPC2,ARPC5,CDC42,CFL1,CREB3L2,GNAS,GNB1,ITGB1,ITGB6,ITGB8,RAC1,RRAS,SDCBP
Reelin Signaling in Neurons	4.08	0.0863	2.333	ACTR2,ARPC1A,ARPC2,ARPC5,CDC42,CFL1,DNAH10,DNAH3,DNALI1,ITGB1,LYN,RAC1
Acute Phase Response Signaling	4.03	0.0757	2.111	C3,CEBPB,CFB,CP,FN1,FOS,IL1R1,IL1RN,JUN,RRAS,SAA1,SAA2,SERPINF1,SOD2
Putrescine Degradation III	3.94	0.227	-0.447	ALDH1A1,ALDH1A3,ALDH3A1,ALDH3B1,SAT1
NRF2-mediated Oxidative Stress Response	3.93	0.0675	1.134	CYP2F1,DNAJA4,ENC1,EPHX1,FOS,FTH1,GSTA1,GSTA2,JUN,JUND,MGST1,NQO1,RRAS,SOD1,SOD2,TXNRD1
RHOGDI Signaling	3.88	0.0698	-2.309	ACTR2,ARPC1A,ARPC2,ARPC5,CD44,CDC42,CFL1,GNAS,GNB1,ITGB1,ITGB6,ITGB8,RAC1,RHOB,RND3
Virus Entry via Endocytic Pathways	3.88	0.0962	NaN	B2M,CDC42,CLTB,HLA-B,HLA-C,ITGB1,ITGB6,ITGB8,RAC1,RRAS
IGF-1 Signaling	3.88	0.0962	0	CCN1,CCN2,FOS,IGFBP3,IGFBP5,IGFBP7,JAK1,JUN,RRAS,YWHAG
Remodeling of Epithelial Adherens Junctions	3.82	0.118	1.633	ACTR2,ARPC1A,ARPC2,ARPC5,CTNNB1,MET,TUBA1A,TUBB4B
Hepatic Fibrosis / Hepatic Stellate Cell Activation	3.81	0.0722	NaN	CCN2,CXCL3,CXCL8,EDN1,FN1,ICAM1,IFNGR1,IGFBP3,IGFBP5,IL1R1,MET,SMAD3,TGFB2,TIMP2
IL-17A Signaling in Fibroblasts	3.69	0.158	NaN	CEBPB,CEBPD,CXCL5,FOS,JUN,LCN2
Inhibition of Matrix Metalloproteases	3.63	0.154	1	HSPG2,MMP10,MMP7,SDC1,TFPI2,TIMP2
Antigen Presentation Pathway	3.63	0.154	NaN	B2M,CD74,HLA-B,HLA-C,HLA-DRA,TAPBP
Glioma Invasiveness Signaling	3.6	0.11	0.816	CD44,CDC42,PLAU,RAC1,RHOB,RND3,RRAS,TIMP2
RAR Activation	3.59	0.0686	NaN	ADH1C,ADH7,ALDH1A1,ALDH1A3,DHRS9,FOS,IGFBP3,JUN,NR2F6,RAC1,RDH10,RPL7A,SMAD3,TGFB2
Epithelial Adherens Junction Signaling	3.58	0.0764	1.155	ACTR2,ARPC1A,ARPC2,ARPC5,CDC42,CFL1,CTNNB1,MET,RAC1,RRAS,TGFB2,YWHAG
IL-17A Signaling in Gastric Cells	3.57	0.192	0	CCL20,CXCL1,CXCL8,FOS,JUN
HIF1α Signaling	3.5	0.0673	1.941	CDKN1A,EDN1,HIF1A,JUN,LDHA,MET,MMP10,MMP7,P4HTM,RAC1,RACK1,RRAS,SAT1,TGFB2
CLEAR Signaling Pathway	3.5	0.0596	-1	ASAH1,ATP6V0C,ATP6V1F,ATP6V1G1,CD63,CREB3L2,CTSD,DDIT4,GABARAP,HIF1A,INSR,MAPK15,RHEB,RRAS,SCPEP1,TGFB2,YWHAG
Iron homeostasis signaling pathway	3.45	0.0791	NaN	ATP6V0C,ATP6V1F,ATP6V1G1,CIAO2B,CP,EPAS1,FTH1,HIF1A,JAK1,SLC40A1,SMAD3
Retinoate Biosynthesis I	3.45	0.143	0	ADH1C,ADH7,ALDH1A1,ALDH1A3,DHRS9,RDH10
Integrin Signaling	3.4	0.0657	2.887	ACTR2,ARPC1A,ARPC2,ARPC5,CDC42,GSN,ITGB1,ITGB6,ITGB8,PPP1CB,RAC1,RHOB,RND3,RRAS
Production of Nitric Oxide and Reactive Oxygen Species in Macrophages	3.34	0.0681	0	CDC42,CLU,CYBA,FOS,IFNGR1,JAK1,JUN,PPP1CB,PPP1R14B,RAC1,RHOB,RND3,S100A8
Leukocyte Extravasation Signaling	3.29	0.0674	1.897	CD44,CDC42,CLDN1,CLDN3,CLDN7,CTNNB1,CYBA,ICAM1,ITGB1,MMP10,MMP7,RAC1,TIMP2
Clathrin-mediated Endocytosis Signaling	3.29	0.0674	NaN	ACTR2,ARPC1A,ARPC2,ARPC5,CDC42,CLTB,CLU,ITGB1,ITGB6,ITGB8,MET,RAC1,S100A8
Semaphorin Signaling in Neurons	3.29	0.113	NaN	CDC42,CFL1,ITGB1,MET,RAC1,RHOB,RND3
Actin Cytoskeleton Signaling	3.27	0.0612	1.941	ACTR2,ARPC1A,ARPC2,ARPC5,CDC42,CFL1,FN1,GSN,ITGB1,ITGB6,ITGB8,PPP1CB,RAC1,RRAS,TMSB10/TMSB4X
Germ Cell-Sertoli Cell Junction Signaling	3.24	0.0702	NaN	CDC42,CFL1,CTNNB1,GSN,ITGB1,RAC1,RHOB,RND3,RRAS,TGFB2,TUBA1A,TUBB4B
Superoxide Radicals Degradation	3.22	0.375	NaN	NQO1,SOD1,SOD2
Erythropoietin Signaling Pathway	3.11	0.0678	0	BIRC3,CCND1,CTNNB1,CXCL8,FOS,HIF1A,IL17C,JUN,RAC1,RRAS,TGFB2,TNFSF10
Xenobiotic Metabolism AHR Signaling Pathway	3.08	0.092	-1.414	ALDH1A1,ALDH1A3,ALDH3A1,ALDH3B1,GSTA1,GSTA2,MGST1,NQO1
Atherosclerosis Signaling	3.07	0.0763	NaN	ALOX15,CLU,CXCL8,F3,ICAM1,IL1RN,PLA2G2A,PLAAT4,S100A8,TNFRSF12A
Cell Cycle: G1/S Checkpoint Regulation	3.05	0.103	0.816	CCND1,CDK6,CDKN1A,CDKN2A,CDKN2B,SMAD3,TGFB2
Sertoli Cell-Sertoli Cell Junction Signaling	3.03	0.0631	NaN	CDC42,CLDN1,CLDN3,CLDN7,CTNNB1,ITGB1,ITGB6,ITGB8,JUN,RAC1,RRAS,TUBA1A,TUBB4B
IL-8 Signaling	2.95	0.0619	1.732	CCND1,CDC42,CXCL1,CXCL8,FOS,GNAS,GNB1,ICAM1,JUN,RAC1,RHOB,RND3,RRAS
Apelin Adipocyte Signaling Pathway	2.95	0.0879	-0.816	GPX1,GSTA1,HIF1A,MAPK15,MGST1,PTGES,RAC1,SOD1
Serotonin Degradation	2.94	0.0986	-1.134	ADH1C,ADH7,ALDH1A1,ALDH1A3,ALDH3A1,ALDH3B1,DHRS9
Histamine Degradation	2.93	0.19	-1	ALDH1A1,ALDH1A3,ALDH3A1,ALDH3B1
Fatty Acid α-oxidation	2.93	0.19	-1	ALDH1A1,ALDH1A3,ALDH3A1,ALDH3B1
Estrogen Receptor Signaling	2.92	0.049	1.5	CCND1,CDKN1A,CFL1,CREB3L2,FOS,GNAS,GNB1,HES1,HIF1A,JAK1,JUN,MMP10,MMP7,MT-ATP6,MT-ND4,MT-ND4L,MT-ND6,PPP1CB,RRAS,SOD2
Ephrin B Signaling	2.9	0.0972	1.342	CAP1,CDC42,CFL1,CTNNB1,GNAS,GNB1,RAC1
Interferon Signaling	2.9	0.139	0.447	IFITM1,IFITM2,IFNGR1,ISG15,JAK1
IL-13 Signaling Pathway	2.87	0.0776	0.333	ALOX15,CTNNB1,CXCL6,DEFB4A/DEFB4B,JAK1,JUN,LYN,MUC5AC,TGFB2
Fcγ Receptor-mediated Phagocytosis in Macrophages and Monocytes	2.86	0.0851	2.828	ACTR2,ARPC1A,ARPC2,ARPC5,CDC42,FYB1,LYN,RAC1
MSP-RON Signaling In Cancer Cells Pathway	2.85	0.0714	1.667	CCND1,CREB3L2,CTNNB1,FOS,HIF1A,ITGB1,JUN,MET,RRAS,YWHAG
ERK/MAPK Signaling	2.84	0.0602	-0.333	CREB3L2,DUSP4,FOS,H3-3A/H3-3B,ITGB1,ITGB6,ITGB8,PLA2G2A,PPP1CB,PPP1R14B,RAC1,RRAS,YWHAG
Regulation Of The Epithelial Mesenchymal Transition By Growth Factors Pathway	2.8	0.0625	1.732	CDC42,CLDN3,EGR1,FOS,JAK1,JUN,MET,RAC1,RRAS,SMAD3,TGFB2,TNFSF10
Caveolar-mediated Endocytosis Signaling	2.8	0.0933	NaN	B2M,HLA-B,HLA-C,INSR,ITGB1,ITGB6,ITGB8
Hypoxia Signaling in the Cardiovascular System	2.76	0.0921	0	CREB3L2,EDN1,HIF1A,JUN,LDHA,NQO1,UBE2H
Macropinocytosis Signaling	2.76	0.0921	2	CDC42,ITGB1,ITGB6,ITGB8,MET,RAC1,RRAS
CXCR4 Signaling	2.75	0.0651	1	CDC42,EGR1,FOS,GNAS,GNB1,JUN,LYN,RAC1,RHOB,RND3,RRAS
Role of IL-17A in Arthritis	2.74	0.105	NaN	CCL20,CXCL1,CXCL3,CXCL5,CXCL6,CXCL8
Glioblastoma Multiforme Signaling	2.71	0.0643	1.265	CCND1,CDC42,CDK6,CDKN1A,CDKN2A,CTNNB1,RAC1,RHOB,RND3,RRAS,WNT5A
Ethanol Degradation IV	2.71	0.167	-1	ALDH1A1,ALDH1A3,ALDH3A1,ALDH3B1
VDR/RXR Activation	2.7	0.0897	NaN	CDKN1A,CEBPB,CST6,HES1,IGFBP3,IGFBP5,TGFB2
Pulmonary Healing Signaling Pathway	2.67	0.0603	2.309	CCND1,CDC42,CFL1,CTNNB1,HIF1A,LYN,MMP10,MMP7,RAC1,RRAS,TGFB2,WNT5A
WNT/β-catenin Signaling	2.67	0.0636	0.632	CCND1,CD44,CDKN2A,CTNNB1,JUN,MMP7,RUVBL2,SOX4,SOX9,TGFB2,WNT5A
Thyroid Cancer Signaling	2.67	0.0886	1.134	CCND1,CTNNB1,CXCL8,FOS,INSR,JUN,RRAS
HER-2 Signaling in Breast Cancer	2.65	0.0573	2.496	AREG,CCND1,CDC42,CDKN1A,FOS,ITGB1,ITGB6,ITGB8,JUN,LYN,RHEB,RRAS,SMAD3
Renal Cell Carcinoma Signaling	2.63	0.0875	0.816	CDC42,FOS,HIF1A,JUN,MET,RAC1,RRAS
Pancreatic Adenocarcinoma Signaling	2.62	0.0714	1.633	CCND1,CDC42,CDKN1A,CDKN2A,CDKN2B,JAK1,RAC1,SMAD3,TGFB2
Regulation of eIF4 and p70S6K Signaling	2.56	0.0615	NaN	ITGB1,ITGB6,ITGB8,MT-RNR1,MT-RNR2,RPS10,RPS27L,RPS29,RPS4Y1,RPS8,RRAS
NAD biosynthesis II (from tryptophan)	2.55	0.231	NaN	IDO1,KYNU,QPRT
PD-1, PD-L1 cancer immunotherapy pathway	2.53	0.0755	-0.378	B2M,HLA-B,HLA-C,HLA-DRA,IFNGR1,JAK1,SMAD3,TGFB2
Tryptophan Degradation X (Mammalian, via Tryptamine)	2.51	0.148	-1	ALDH1A1,ALDH1A3,ALDH3A1,ALDH3B1
MIF Regulation of Innate Immunity	2.5	0.114	-1.342	CD74,FOS,JUN,MIF,PLA2G2A
fMLP Signaling in Neutrophils	2.5	0.0687	3	ACTR2,ARPC1A,ARPC2,ARPC5,CDC42,GNAS,GNB1,RAC1,RRAS
Axonal Guidance Signaling	2.48	0.0433	NaN	ACTR2,ADAM9,ARPC1A,ARPC2,ARPC5,CDC42,CFL1,GNAS,GNB1,ITGB1,ITGB6,ITGB8,MET,MMP10,MMP7,NTN4,RAC1,RRAS,SDCBP,TUBA1A,TUBB4B,WNT5A
Coronavirus Replication Pathway	2.46	0.111	-0.447	IFITM1,IFITM2,TUBA1A,TUBA4B,TUBB4B
Glutathione Redox Reactions I	2.45	0.143	NaN	GPX1,GSTA1,MGST1,PTGES
Senescence Pathway	2.45	0.0505	1.291	CCND1,CDK6,CDKN1A,CDKN2A,CDKN2B,CEBPB,CXCL8,JUN,MAPK15,RRAS,SAA1,SAA2,SMAD3,SOD2,TGFB2
Role of Macrophages, Fibroblasts and Endothelial Cells in Rheumatoid Arthritis	2.43	0.0488	NaN	CCND1,CEBPB,CEBPD,CREB3L2,CTNNB1,CXCL8,FN1,FOS,ICAM1,IL1R1,IL1RN,JUN,MIF,RAC1,RRAS,WNT5A
Adipogenesis pathway	2.42	0.0667	NaN	BSCL2,CEBPB,CEBPD,CTNNB1,DDIT3,HIF1A,SMAD3,SOX9,WNT5A
Kinetochore Metaphase Signaling Pathway	2.41	0.0721	0	DNAH10,DNAH3,DNALI1,H2AZ1,H2AZ2,MACROH2A1,PPP1CB,PPP1R14B
Role of IL-17F in Allergic Inflammatory Airway Diseases	2.38	0.106	2	CREB3L2,CXCL1,CXCL5,CXCL6,CXCL8
Regulation of Cellular Mechanics by Calpain Protease	2.37	0.0787	0	CAST,CCND1,CDK6,ITGB1,ITGB6,ITGB8,RRAS
CDK5 Signaling	2.34	0.0702	0	EGR1,GNAS,ITGB1,LAMB3,MAPK15,PPP1CB,PPP1R14B,RRAS
Regulation of the Epithelial-Mesenchymal Transition Pathway	2.28	0.0564	NaN	CLDN3,CTNNB1,EGR1,HIF1A,JAK1,MET,PSENEN,RRAS,SMAD3,TGFB2,WNT5A
Airway Pathology in Chronic Obstructive Pulmonary Disease	2.25	0.0678	NaN	CCL20,CXCL1,CXCL3,CXCL8,IL17C,LCN2,TGFB2,TNFSF10
Dopamine Degradation	2.24	0.125	-1	ALDH1A1,ALDH1A3,ALDH3A1,ALDH3B1
Cholecystokinin/Gastrin-mediated Signaling	2.23	0.0672	0	CDC42,FOS,IL1RN,JUN,RAC1,RHOB,RND3,RRAS
PI3K/AKT Signaling	2.21	0.0553	2.121	CCND1,CDKN1A,CTNNB1,IL1R1,ITGB1,ITGB6,ITGB8,JAK1,RHEB,RRAS,YWHAG
TGF-β Signaling	2.2	0.0729	0.378	CDC42,FOS,JUN,PMEPA1,RRAS,SMAD3,TGFB2
Airway Inflammation in Asthma	2.19	0.121	NaN	CCL20,CXCL8,IFNGR1,TGFB2
TNFR1 Signaling	2.19	0.0962	-0.447	BID,BIRC3,CDC42,FOS,JUN
Inhibition of Angiogenesis by TSP1	2.14	0.118	NaN	CD47,HSPG2,JUN,SDC1
LXR/RXR Activation	2.14	0.065	-0.707	C3,CLU,IL1R1,IL1RN,S100A8,SAA1,SAA2,SERPINF1
Tryptophan Degradation to 2-amino-3-carboxymuconate Semialdehyde	2.14	0.333	NaN	IDO1,KYNU
PTEN Signaling	2.12	0.06	-1.89	CCND1,CDC42,CDKN1A,INSR,ITGB1,ITGB6,ITGB8,RAC1,RRAS
Granzyme A Signaling	2.06	0.158	NaN	H1-10,H1-2,SET
Oxidative Ethanol Degradation III	2.05	0.0893	-1	ALDH1A1,ALDH1A3,ALDH3A1,ALDH3B1,CYP2F1
Glutathione-mediated Detoxification	2.01	0.108	NaN	GSTA1,GSTA2,MGST1,PTGES
Complement System	2.01	0.108	-1	C3,CD46,CFB,CFD
Ceramide Biosynthesis	2	0.286	NaN	DEGS2,SPTSSA
Polyamine Regulation in Colon Cancer	1.99	0.0862	-0.447	ALOX15,CTNNB1,FOS,JUN,SAT1
BEX2 Signaling Pathway	1.98	0.0741	0	CCND1,CDKN1A,CTNNB1,HIF1A,ITGB6,JUN
JAK/STAT Signaling	1.95	0.0732	0	CDKN1A,CEBPB,FOS,JAK1,JUN,RRAS
Chronic Myeloid Leukemia Signaling	1.95	0.0654	NaN	CCND1,CDK6,CDKN1A,CDKN2A,RRAS,SMAD3,TGFB2
Cyclins and Cell Cycle Regulation	1.91	0.0714	-0.816	CCND1,CDK6,CDKN1A,CDKN2A,CDKN2B,TGFB2
HOTAIR Regulatory Pathway	1.9	0.0552	1.414	CD44,CDKN1A,CTNNB1,H3-3A/H3-3B,ICAM1,MET,MMP10,MMP7,WNT5A
IL-12 Signaling and Production in Macrophages	1.89	0.0588	NaN	ALOX15,CEBPB,CLU,FOS,IFNGR1,JUN,S100A8,TGFB2
Protein Kinase A Signaling	1.88	0.0416	0.277	AKAP14,CREB3L2,CTNNB1,DUSP4,DUSP5,GNAS,GNB1,H1-10,H1-2,H3-3A/H3-3B,KDELR2,PPP1CB,PPP1R14B,PTP4A1,SMAD3,TGFB2,YWHAG
Xenobiotic Metabolism PXR Signaling Pathway	1.87	0.0518	-0.632	ALDH1A1,ALDH1A3,ALDH3A1,ALDH3B1,CES1,GSTA1,GSTA2,MGST1,PPP1CB,PPP1R14B
Role of Hypercytokinemia/hyperchemokinemia in the Pathogenesis of Influenza	1.86	0.0698	2.449	AREG,CXCL3,CXCL8,IL1RN,ISG15,JAK1
Differential Regulation of Cytokine Production in Intestinal Epithelial Cells by IL-17A and IL-17F	1.83	0.13	NaN	CXCL1,DEFB4A/DEFB4B,LCN2
Role of MAPK Signaling in Promoting the Pathogenesis of Influenza	1.83	0.0619	1.134	ATP6V0C,ATP6V1F,ATP6V1G1,JUN,PLA2G2A,PLAAT4,RRAS
Apelin Endothelial Signaling Pathway	1.8	0.0567	1.134	FOS,GNAS,GNB1,HIF1A,ICAM1,JUN,RRAS,SMAD3
Oncostatin M Signaling	1.79	0.093	NaN	EPAS1,JAK1,PLAU,RRAS
Mitochondrial Dysfunction	1.77	0.0526	NaN	ATP5PO,MT-ATP6,MT-ND4,MT-ND4L,MT-ND6,PSENEN,SOD2,UCP2,XDH
Bladder Cancer Signaling	1.77	0.0603	NaN	CCND1,CDKN1A,CDKN2A,CXCL8,MMP10,MMP7,RRAS
PAK Signaling	1.73	0.0593	2	CDC42,CFL1,ITGB1,ITGB6,ITGB8,RAC1,RRAS
p38 MAPK Signaling	1.7	0.0583	0.816	CREB3L2,DDIT3,H3-3A/H3-3B,IL1R1,IL1RN,PLA2G2A,TGFB2
Tight Junction Signaling	1.67	0.0506	NaN	CDC42,CLDN1,CLDN3,CLDN7,CTNNB1,FOS,JUN,RAC1,TGFB2
Agrin Interactions at Neuromuscular Junction	1.66	0.0714	1.342	CDC42,ITGB1,JUN,RAC1,RRAS
iNOS Signaling	1.66	0.0851	0	FOS,IFNGR1,JAK1,JUN
NAD Signaling Pathway	1.65	0.053	1.414	CEBPB,H1-10,H1-2,HIF1A,LDHA,NAMPT,SOD2,TGFB2
Corticotropin Releasing Hormone Signaling	1.65	0.053	0.447	ARPC5,CREB3L2,FOS,GNAS,IVL,JUN,JUND,NR4A1
Semaphorin Neuronal Repulsive Signaling Pathway	1.65	0.053	-0.816	CD44,CFL1,ITGB1,ITGB6,ITGB8,PPP1CB,RAC1,RRAS
PFKFB4 Signaling Pathway	1.63	0.0833	NaN	CREB3L2,GNAS,TGFB2,XDH
IL-10 Signaling	1.62	0.0694	NaN	FOS,IL1R1,IL1RN,JAK1,JUN
p53 Signaling	1.61	0.0612	0.447	CCND1,CDKN1A,CDKN2A,CTNNB1,HIF1A,JUN
FXR/RXR Activation	1.59	0.0556	NaN	C3,CLU,IL1RN,SAA1,SAA2,SDC1,SERPINF1
Endocannabinoid Developing Neuron Pathway	1.58	0.0551	1.633	CCND1,CREB3L2,CTNNB1,GNB1,MAPK15,RAC1,RRAS
Melanoma Signaling	1.57	0.08	NaN	CCND1,CDKN1A,CDKN2A,RRAS
FAT10 Cancer Signaling Pathway	1.57	0.08	1	CTNNB1,EEF1A1,SMAD3,TGFB2
IL-6 Signaling	1.56	0.0547	1.134	CEBPB,CXCL8,FOS,IL1R1,IL1RN,JUN,RRAS
Ovarian Cancer Signaling	1.54	0.0506	1	CCND1,CD44,CDKN2A,CTNNB1,EDN1,MMP7,RRAS,WNT5A
GDNF Family Ligand-Receptor Interactions	1.53	0.0658	0.447	CDC42,FOS,JUN,RAC1,RRAS
Sumoylation Pathway	1.52	0.0583	-1	CDC42,FOS,JUN,RAC1,RHOB,RND3
TREM1 Signaling	1.51	0.0649	2.236	CXCL3,CXCL8,DEFB4A/DEFB4B,ICAM1,ITGB1
LPS/IL-1 Mediated Inhibition of RXR Function	1.5	0.0433	NaN	ALDH1A1,ALDH1A3,ALDH3A1,ALDH3B1,CYP2F1,GSTA1,GSTA2,IL1R1,IL1RN,JUN,MGST1
GNRH Signaling	1.49	0.0469	0.707	CDC42,CREB3L2,EGR1,FOS,GNAS,GNB1,JUN,RAC1,RRAS
Neurotrophin/TRK Signaling	1.49	0.0641	0	CDC42,CREB3L2,FOS,JUN,RRAS
IL-7 Signaling Pathway	1.49	0.0641	2.236	CCND1,JAK1,JUN,LYN,MET
IL-3 Signaling	1.46	0.0633	0.447	FOS,JAK1,JUN,RAC1,RRAS
CCR3 Signaling in Eosinophils	1.45	0.0519	2	CFL1,GNAS,GNB1,PLA2G2A,PPP1CB,RAC1,RRAS
TNFR2 Signaling	1.45	0.0938	NaN	BIRC3,FOS,JUN
PPAR Signaling	1.45	0.0561	-0.816	FOS,IL1R1,IL1RN,INSR,JUN,RRAS
Chemokine Signaling	1.44	0.0625	-1.342	CFL1,FOS,JUN,PPP1CB,RRAS
Paxillin Signaling	1.43	0.0556	2	CDC42,ITGB1,ITGB6,ITGB8,RAC1,RRAS
Estrogen-Dependent Breast Cancer Signaling	1.42	0.0617	0	CCND1,CREB3L2,FOS,JUN,RRAS
CSDE1 Signaling Pathway	1.41	0.0714	0	CTNNB1,FN1,FOS,RAC1
Natural Killer Cell Signaling	1.41	0.0452	0.333	B2M,CDC42,CFL1,HLA-B,HLA-C,ITGB1,RAC1,RRAS,TNFSF10
LPS-stimulated MAPK Signaling	1.35	0.0588	0.447	CDC42,FOS,JUN,RAC1,RRAS
HIPPO signaling	1.35	0.0588	NaN	CD44,PPP1CB,PPP1R14B,SMAD3,YWHAG
Coagulation System	1.35	0.0857	NaN	F3,PLAT,PLAU
Thyroid Hormone Biosynthesis	1.35	0.5	NaN	CTSD
GADD45 Signaling	1.32	0.0667	1	CCND1,CDKN1A,SMAD3,TGFB2
PCP (Planar Cell Polarity) Pathway	1.32	0.0667	1	JUN,JUND,RAC1,WNT5A
MIF-mediated Glucocorticoid Regulation	1.32	0.0833	NaN	CD74,MIF,PLA2G2A
Regulation Of The Epithelial Mesenchymal Transition In Development Pathway	1.31	0.0575	1.342	CTNNB1,HIF1A,PSENEN,S100A4,WNT5A
IL-2 Signaling	1.3	0.0656	NaN	FOS,JAK1,JUN,RRAS
TWEAK Signaling	1.29	0.0811	NaN	BID,BIRC3,TNFRSF12A
Endocannabinoid Cancer Inhibition Pathway	1.29	0.0476	-1.633	CCND1,CDKN1A,CREB3L2,CTNNB1,DDIT3,HIF1A,NUPR1
Unfolded protein response	1.26	0.0556	0	CD82,CEBPB,CEBPD,DDIT3,DNAJA4
MSP-RON Signaling In Macrophages Pathway	1.26	0.0504	-0.447	CREB3L2,FOS,HLA-DRA,IFNGR1,JUN,RRAS
Docosahexaenoic Acid (DHA) Signaling	1.26	0.0789	NaN	ALOX15,BID,SERPINF1
Opioid Signaling Pathway	1.24	0.0393	1.265	CDC42,CLTB,CREB3L2,CTNNB1,FOS,GNAS,GNB1,LYN,MAPK15,RAC1,RRAS
Autophagy	1.23	0.0419	-1.414	CREB3L2,DDIT3,FOS,GABARAP,HIF1A,INSR,JUN,TGFB2,VAMP8
Synaptogenesis Signaling Pathway	1.22	0.0379	2.111	ACTR2,ARPC1A,ARPC2,ARPC5,CDC42,CFL1,CREB3L2,CTNNB1,LYN,MARCKS,RAC1,RRAS
Th1 Pathway	1.22	0.0492	0.447	HLA-B,HLA-DRA,ICAM1,IFNGR1,JAK1,PSENEN
PXR/RXR Activation	1.22	0.0615	-1	ALDH1A1,GSTA1,GSTA2,INSR
ERBB Signaling	1.2	0.0532	0.447	AREG,CDC42,FOS,JUN,RRAS
Glioma Signaling	1.19	0.0484	NaN	CCND1,CDK6,CDKN1A,CDKN2A,CDKN2B,RRAS
Diphthamide Biosynthesis	1.18	0.333	NaN	EEF2
Ascorbate Recycling (Cytosolic)	1.18	0.333	NaN	GLRX
IL-1 Signaling	1.16	0.0521	0	FOS,GNAS,GNB1,IL1R1,JUN
Eicosanoid Signaling	1.16	0.0588	NaN	ALOX15,PLA2G2A,PLAAT4,PTGES
Xenobiotic Metabolism CAR Signaling Pathway	1.15	0.0421	-1.414	ALDH1A1,ALDH1A3,ALDH3A1,ALDH3B1,GSTA1,GSTA2,MGST1,RACK1
14-3-3-mediated Signaling	1.15	0.0472	0	FOS,JUN,RRAS,TUBA1A,TUBB4B,YWHAG
Hepatic Cholestasis	1.14	0.0419	NaN	CXCL8,IL17C,IL1R1,IL1RN,INSR,JUN,TGFB2,TNFSF10
Endothelin-1 Signaling	1.13	0.0417	0.707	EDN1,FOS,GNAS,JUN,MAPK15,PLA2G2A,PLAAT4,RRAS
GM-CSF Signaling	1.12	0.0571	1	CCND1,LYN,RACK1,RRAS
G Protein Signaling Mediated by Tubby	1.11	0.0682	NaN	GNAS,GNB1,INSR
Androgen Biosynthesis	1.09	0.0952	NaN	GSTA1,SRD5A3
Adrenomedullin signaling pathway	1.06	0.0402	0.707	C3,CEBPB,FOS,GNAS,HIF1A,IL1RN,MAPK15,RRAS
Retinol Biosynthesis	1.06	0.0652	NaN	CES1,DHRS9,RDH10
Spermine and Spermidine Degradation I	1.06	0.25	NaN	SAT1
Eumelanin Biosynthesis	1.06	0.25	NaN	MIF
Glutathione Redox Reactions II	1.06	0.25	NaN	GLRX
Oxidized GTP and dGTP Detoxification	1.06	0.25	NaN	RUVBL2
ERK5 Signaling	1.05	0.0541	NaN	CREB3L2,FOS,RRAS,YWHAG
The Visual Cycle	1.05	0.0909	NaN	DHRS9,RDH10
STAT3 Pathway	1.05	0.0444	2	CDKN1A,IL1R1,INSR,RAC1,RRAS,TGFB2
Ephrin A Signaling	1.04	0.0638	NaN	CDC42,CFL1,RAC1
Androgen Signaling	1.03	0.0414	-1	CCND1,GNAS,GNB1,H3-3A/H3-3B,JUN,SMAD3,TAF10
Th2 Pathway	1.03	0.0438	NaN	HLA-B,HLA-DRA,ICAM1,JAK1,JUN,PSENEN
Pyrimidine Deoxyribonucleotides De Novo Biosynthesis I	1.02	0.087	NaN	NME2,NME5
Vitamin-C Transport	1.02	0.087	NaN	GLRX,TXNRD1
Apelin Cardiac Fibroblast Signaling Pathway	1.02	0.087	NaN	CCN2,TGFB2
Role of MAPK Signaling in Inhibiting the Pathogenesis of Influenza	1	0.0519	1	CXCL8,JUN,PLA2G2A,PLAAT4
Th1 and Th2 Activation Pathway	1	0.0407	NaN	HLA-B,HLA-DRA,ICAM1,IFNGR1,JAK1,JUN,PSENEN
Tumoricidal Function of Hepatic Natural Killer Cells	0.987	0.0833	NaN	BID,ICAM1
Cell Cycle: G2/M DNA Damage Checkpoint Regulation	0.979	0.06	NaN	CDKN1A,CDKN2A,YWHAG
PI3K Signaling in B Lymphocytes	0.963	0.042	0.816	C3,FOS,JUN,LYN,RAC1,RRAS
Creatine-phosphate Biosynthesis	0.963	0.2	NaN	CKB
Bupropion Degradation	0.959	0.08	NaN	CYP2F1,CYP4B1
UVC-Induced MAPK Signaling	0.959	0.0588	NaN	FOS,JUN,RRAS
UVB-Induced MAPK Signaling	0.939	0.0577	NaN	FOS,H3-3A/H3-3B,JUN
Role of JAK1, JAK2 and TYK2 in Interferon Signaling	0.928	0.0769	NaN	IFNGR1,JAK1
Estrogen-mediated S-phase Entry	0.928	0.0769	NaN	CCND1,CDKN1A
Gluconeogenesis I	0.928	0.0769	NaN	ALDOA,BPGM
Prostate Cancer Signaling	0.924	0.0439	NaN	CCND1,CDKN1A,CREB3L2,CTNNB1,RRAS
Amyotrophic Lateral Sclerosis Signaling	0.91	0.0435	1.342	BID,BIRC3,GPX1,RAC1,SOD1
Transcriptional Regulatory Network in Embryonic Stem Cells	0.903	0.0556	NaN	FOXC1,H3-3A/H3-3B,SET
Glycolysis I	0.903	0.0741	NaN	ALDOA,BPGM
PEDF Signaling	0.903	0.0476	0	RAC1,RRAS,SERPINF1,SOD2
Xenobiotic Metabolism Signaling	0.893	0.0345	NaN	ALDH1A1,ALDH1A3,ALDH3A1,ALDH3B1,CES1,GSTA1,GSTA2,MGST1,NQO1,RRAS
Neuregulin Signaling	0.889	0.0427	NaN	AREG,ITGB1,ITGB6,ITGB8,RRAS
Pyruvate Fermentation to Lactate	0.889	0.167	NaN	LDHA
Rapoport-Luebering Glycolytic Shunt	0.889	0.167	NaN	BPGM
NAD Biosynthesis III	0.889	0.167	NaN	NAMPT
Sperm Motility	0.886	0.0353	NaN	GNAS,GNB1,INSR,JAK1,LYN,MET,PLA2G2A,PLAAT4,SLC12A2
EGF Signaling	0.886	0.0545	NaN	FOS,JAK1,JUN
Prolactin Signaling	0.876	0.0465	NaN	CEBPB,FOS,JUN,RRAS
Tryptophan Degradation III (Eukaryotic)	0.876	0.0714	NaN	IDO1,KYNU
PDGF Signaling	0.876	0.0465	0	FOS,JAK1,JUN,RRAS
Sphingosine-1-phosphate Signaling	0.857	0.0417	NaN	ASAH1,CDC42,RAC1,RHOB,RND3
Neuroprotective Role of THOP1 in Alzheimer's Disease	0.857	0.0417	NaN	CFD,HLA-B,HLA-C,PRSS22,PRSS23
CD27 Signaling in Lymphocytes	0.854	0.0526	NaN	BID,FOS,JUN
Cardiac Hypertrophy Signaling	0.851	0.0346	1.134	CDC42,GNAS,GNB1,JUN,RAC1,RHOB,RND3,RRAS,TGFB2
Role of Osteoblasts, Osteoclasts and Chondrocytes in Rheumatoid Arthritis	0.851	0.0357	NaN	BIRC3,CTNNB1,FOS,GSN,IL1R1,IL1RN,JUN,WNT5A
Role of p14/p19ARF in Tumor Suppression	0.851	0.069	NaN	CDKN2A,RAC1
Thrombin Signaling	0.845	0.0356	1	CDC42,GNAS,GNB1,PPP1CB,RAC1,RHOB,RND3,RRAS
Nicotine Degradation III	0.836	0.0517	NaN	ADH7,CYP2F1,CYP4B1
NAD Biosynthesis from 2-amino-3-carboxymuconate Semialdehyde	0.827	0.143	NaN	QPRT
Thioredoxin Pathway	0.827	0.143	NaN	TXNRD1
Ceramide Degradation	0.827	0.143	NaN	ASAH1
Ceramide Signaling	0.824	0.0444	0	CTSD,FOS,JUN,RRAS
Crosstalk between Dendritic Cells and Natural Killer Cells	0.812	0.044	NaN	HLA-B,HLA-C,HLA-DRA,TNFSF10
RANK Signaling in Osteoclasts	0.812	0.044	0	BIRC3,FOS,GSN,JUN
Endometrial Cancer Signaling	0.804	0.05	NaN	CCND1,CTNNB1,RRAS
PPARα/RXRα Activation	0.799	0.0359	-1.134	GNAS,IL1R1,INSR,JUN,RRAS,SMAD3,TGFB2
IL-4 Signaling	0.788	0.043	NaN	HLA-B,HLA-DRA,JAK1,RRAS
Phagosome Formation	0.785	0.0289	3.13	ACTR2,ADGRF1,ARPC1A,ARPC2,ARPC5,C3,CDC42,CFL1,FN1,GPRC5A,ITGB1,ITGB6,ITGB8,LYN,MAPK15,MARCKS,PLA2G2A,PLAAT4,RAC1,RRAS
Non-Small Cell Lung Cancer Signaling	0.777	0.0426	NaN	CCND1,CDK6,CDKN2A,RRAS
CDC42 Signaling	0.777	0.0296	1.508	ACTR2,ARPC1A,ARPC2,ARPC5,B2M,CDC42,CDC42EP5,CFL1,FOS,HLA-B,HLA-C,HLA-DRA,ITGB1,ITGB6,ITGB8,JUN,PPP1CB
G Beta Gamma Signaling	0.764	0.0388	2.236	CAV2,CDC42,GNAS,GNB1,RRAS
Thrombopoietin Signaling	0.762	0.0476	NaN	FOS,JUN,RRAS
Small Cell Lung Cancer Signaling	0.754	0.0417	0	BID,CCND1,CDK6,CDKN2B
Human Embryonic Stem Cell Pluripotency	0.747	0.0361	NaN	CTNNB1,GNAS,GNB1,SMAD3,TGFB2,WNT5A
p70S6K Signaling	0.738	0.0379	1	EEF2,JAK1,LYN,RRAS,YWHAG
ERB2-ERBB3 Signaling	0.733	0.0462	NaN	CCND1,JUN,RRAS
P2Y Purigenic Receptor Signaling Pathway	0.728	0.0376	0	CREB3L2,FOS,GNB1,JUN,RRAS
Sphingosine and Sphingosine-1-phosphate Metabolism	0.728	0.111	NaN	ASAH1
Pyrimidine Ribonucleotides Interconversion	0.724	0.0571	NaN	NME2,NME5
ATM Signaling	0.721	0.0404	NaN	BID,CDKN1A,CREB3L2,JUN
Nicotine Degradation II	0.721	0.0455	NaN	ADH7,CYP2F1,CYP4B1
Gαq Signaling	0.714	0.0353	1	CDC42,GNAS,GNB1,RAC1,RHOB,RND3
Oxytocin Signaling Pathway	0.712	0.032	0	CREB3L2,CXCL8,EEF2,FOS,GNB1,MAPK15,PLA2G2A,PPP1CB,RRAS
CD40 Signaling	0.708	0.0448	NaN	FOS,ICAM1,JUN
Role of PKR in Interferon Induction and Antiviral Response	0.701	0.0368	0.447	BID,FOS,IFNGR1,JAK1,JUN
Cell Cycle Regulation by BTG Family Proteins	0.686	0.0541	NaN	BTG2,CCND1
Prostanoid Biosynthesis	0.686	0.1	NaN	PTGES
Pyrimidine Ribonucleotides De Novo Biosynthesis	0.686	0.0541	NaN	NME2,NME5
SPINK1 General Cancer Pathway	0.682	0.0435	NaN	JAK1,MT1E,RRAS
Mouse Embryonic Stem Cell Pluripotency	0.672	0.0385	2	CTNNB1,ID1,JAK1,RRAS
Notch Signaling	0.67	0.0526	NaN	HES1,PSENEN
Insulin Receptor Signaling	0.668	0.0357	2.236	INSR,JAK1,PPP1CB,PPP1R14B,RRAS
Sucrose Degradation V (Mammalian)	0.65	0.0909	NaN	ALDOA
Xenobiotic Metabolism General Signaling Pathway	0.642	0.035	-0.447	GSTA1,GSTA2,MGST1,NQO1,RRAS
Acetone Degradation I (to Methylglyoxal)	0.636	0.05	NaN	CYP2F1,CYP4B1
Oxidative Phosphorylation	0.607	0.036	1	ATP5PO,MT-ATP6,MT-ND4,MT-ND4L
April Mediated Signaling	0.606	0.0476	NaN	FOS,JUN
Antioxidant Action of Vitamin C	0.599	0.0357	NaN	GLRX,PLA2G2A,PLAAT4,TXNRD1
Endocannabinoid Neuronal Synapse Pathway	0.597	0.0336	NaN	DNAH10,DNAH3,DNALI1,GNB1,MAPK15
Antiproliferative Role of Somatostatin Receptor 2	0.592	0.039	NaN	CDKN1A,GNB1,RRAS
B Cell Activating Factor Signaling	0.59	0.0465	NaN	FOS,JUN
Cardiac Hypertrophy Signaling (Enhanced)	0.59	0.0277	2.887	CTNNB1,CXCL8,EDN1,GNAS,GNB1,IL17C,IL1R1,ITGB1,ITGB6,ITGB8,JUN,RRAS,TGFB2,TNFSF10,WNT5A
Guanosine Nucleotides Degradation III	0.587	0.0769	NaN	XDH
Toll-like Receptor Signaling	0.582	0.0385	NaN	FOS,IL1RN,JUN
B Cell Development	0.577	0.0455	NaN	HLA-B,HLA-DRA
BER (Base Excision Repair) Pathway	0.577	0.0455	NaN	ARL6IP5,CDKN2A
Circadian Rhythm Signaling	0.572	0.0299	NaN	CREB3L2,GNAS,GNB1,H3-3A/H3-3B,HIF1A,LYN,RACK1,RRAS
Factors Promoting Cardiogenesis in Vertebrates	0.569	0.0327	2	CCND1,CREB3L2,CTNNB1,TGFB2,WNT5A
Estrogen Biosynthesis	0.562	0.0444	NaN	CYP2F1,CYP4B1
Urate Biosynthesis/Inosine 5'-phosphate Degradation	0.559	0.0714	NaN	XDH
Mineralocorticoid Biosynthesis	0.559	0.0714	NaN	GSTA1
Fc Epsilon RI Signaling	0.55	0.0339	2	LYN,PLA2G2A,RAC1,RRAS
Role of Pattern Recognition Receptors in Recognition of Bacteria and Viruses	0.548	0.0321	NaN	C3,CXCL8,IL17C,TGFB2,TNFSF10
Role of MAPK Signaling in the Pathogenesis of Influenza	0.542	0.0366	NaN	PLA2G2A,PLAAT4,RRAS
Role of NANOG in Mammalian Embryonic Stem Cell Pluripotency	0.535	0.0333	NaN	CTNNB1,JAK1,RRAS,WNT5A
NGF Signaling	0.535	0.0333	NaN	CDC42,CREB3L2,RAC1,RRAS
Glucocorticoid Biosynthesis	0.535	0.0667	NaN	GSTA1
Oxytocin In Brain Signaling Pathway	0.532	0.0305	2.236	CREB3L2,DDIT3,GNB1,PLA2G2A,PLAAT4,RRAS
Apelin Muscle Signaling Pathway	0.524	0.0417	NaN	GNAS,GNB1
VEGF Family Ligand-Receptor Interactions	0.523	0.0357	NaN	FOS,PLA2G2A,RRAS
Renin-Angiotensin Signaling	0.519	0.0328	0	FOS,JUN,RAC1,RRAS
Inhibition of ARE-Mediated mRNA Degradation Pathway	0.514	0.0311	1	MAPK15,PSMA2,TNFSF10,YWHAG,ZFP36
IL-15 Production	0.511	0.0325	2	INSR,JAK1,LYN,MET
Granzyme B Signaling	0.511	0.0625	NaN	BID
Extrinsic Prothrombin Activation Pathway	0.511	0.0625	NaN	F3
Adenosine Nucleotides Degradation II	0.511	0.0625	NaN	XDH
FGF Signaling	0.506	0.0349	NaN	CREB3L2,MET,RAC1
MYC Mediated Apoptosis Signaling	0.5	0.04	NaN	BID,CDKN2A
Huntington's Disease Signaling	0.498	0.0283	NaN	CLTB,CREB3L2,CTSD,GNB1,IFT57,JUN,PSMA2,TGM2
AMPK Signaling	0.492	0.0287	0.447	CCND1,CDKN1A,CREB3L2,EEF2,GNAS,GNB1,INSR
GP6 Signaling Pathway	0.484	0.0315	NaN	FYB1,LAMB3,LYN,RAC1
Differential Regulation of Cytokine Production in Macrophages and T Helper Cells by IL-17A and IL-17F	0.469	0.0556	NaN	CXCL1
Synaptic Long Term Potentiation	0.457	0.0305	NaN	CREB3L2,PPP1CB,PPP1R14B,RRAS
Role of Cytokines in Mediating Communication between Immune Cells	0.457	0.037	NaN	CXCL8,IL1RN
Purine Nucleotides Degradation II (Aerobic)	0.45	0.0526	NaN	XDH
Gα12/13 Signaling	0.445	0.0301	1	CDC42,CTNNB1,JUN,RRAS
CNTF Signaling	0.427	0.0351	NaN	JAK1,RRAS
Death Receptor Signaling	0.427	0.0312	NaN	BID,BIRC3,TNFSF10
Breast Cancer Regulation by Stathmin1	0.421	0.0253	2.673	ADGRF1,CCND1,CDK6,CREB3L2,GNB1,GPRC5A,HIF1A,JUN,PPP1CB,PPP1R14B,RAC1,RRAS,TGFB2,TUBA1A,TUBB4B
Cardiac β-adrenergic Signaling	0.418	0.0281	NaN	AKAP14,GNAS,GNB1,PPP1CB,PPP1R14B
Endoplasmic Reticulum Stress Pathway	0.416	0.0476	NaN	DDIT3
White Adipose Tissue Browning Pathway	0.415	0.029	NaN	CEBPB,CREB3L2,GNAS,LDHA
Melanocyte Development and Pigmentation Signaling	0.412	0.0306	NaN	CREB3L2,GNAS,RRAS
D-myo-inositol (1,4,5,6)-Tetrakisphosphate Biosynthesis	0.412	0.0279	NaN	DUSP4,DUSP5,PPP1CB,PPP1R14B,SET
D-myo-inositol (3,4,5,6)-tetrakisphosphate Biosynthesis	0.412	0.0279	NaN	DUSP4,DUSP5,PPP1CB,PPP1R14B,SET
Salvage Pathways of Pyrimidine Ribonucleotides	0.412	0.0306	NaN	CDK6,NME2,NME5
UVA-Induced MAPK Signaling	0.412	0.0306	NaN	FOS,JUN,RRAS
Retinoic acid Mediated Apoptosis Signaling	0.4	0.0333	NaN	BID,TNFSF10
Hereditary Breast Cancer Signaling	0.391	0.0282	NaN	CCND1,CDK6,CDKN1A,RRAS
Melatonin Degradation I	0.383	0.0323	NaN	CYP2F1,CYP4B1
Apoptosis Signaling	0.373	0.0288	NaN	BID,BIRC3,RRAS
IL-22 Signaling	0.372	0.0417	NaN	JAK1
Dilated Cardiomyopathy Signaling Pathway	0.36	0.027	1	DSC2,DSG2,GNAS,TPM1
Activation of IRF by Cytosolic Pattern Recognition Receptors	0.359	0.0308	NaN	ISG15,JUN
Induction of Apoptosis by HIV1	0.359	0.0308	NaN	BID,BIRC3
Role of JAK family kinases in IL-6-type Cytokine Signaling	0.359	0.04	NaN	JAK1
CDP-diacylglycerol Biosynthesis I	0.359	0.04	NaN	MBOAT2
3-phosphoinositide Degradation	0.357	0.0262	NaN	DUSP4,DUSP5,PPP1CB,PPP1R14B,SET
WNT/Ca+ pathway	0.352	0.0303	NaN	CREB3L2,WNT5A
Glutamate Receptor Signaling	0.352	0.0303	NaN	GNB1,HOMER3
α-Adrenergic Signaling	0.349	0.0278	NaN	GNAS,GNB1,RRAS
TEC Kinase Signaling	0.349	0.0242	1.414	CDC42,FOS,GNAS,GNB1,GTF2I,ITGB1,ITGB6,ITGB8,JAK1,LYN,RAC1,RHOB,RND3,TNFSF10
Apelin Liver Signaling Pathway	0.346	0.0385	NaN	EDN1
Phospholipases	0.344	0.0299	NaN	PLA2G2A,PLAAT4
Superpathway of Melatonin Degradation	0.344	0.0299	NaN	CYP2F1,CYP4B1
Synaptic Long Term Depression	0.339	0.0256	2.236	GNAS,LYN,PLA2G2A,PLAAT4,RRAS
D-myo-inositol-5-phosphate Metabolism	0.339	0.0256	NaN	DUSP4,DUSP5,PPP1CB,PPP1R14B,SET
ERBB4 Signaling	0.336	0.0294	NaN	PSENEN,RRAS
Phosphatidylglycerol Biosynthesis II (Non-plastidic)	0.334	0.037	NaN	MBOAT2
Role of JAK1 and JAK3 in γc Cytokine Signaling	0.33	0.029	NaN	JAK1,RRAS
Gap Junction Signaling	0.327	0.0253	NaN	CTNNB1,GNAS,RRAS,TUBA1A,TUBB4B
Relaxin Signaling	0.326	0.0258	0	FOS,GNAS,GNB1,JUN
Phospholipase C Signaling	0.318	0.0236	1.508	CDC42,CREB3L2,GNAS,GNB1,ITGB1,ITGB6,ITGB8,LYN,MARCKS,PLA2G2A,PPP1CB,RAC1,RHOB,RND3,RRAS,TGM2
Necroptosis Signaling Pathway	0.317	0.0255	2	BIRC3,JAK1,PLA2G2A,TNFSF10
Growth Hormone Signaling	0.316	0.0282	NaN	FOS,IGFBP3
Basal Cell Carcinoma Signaling	0.309	0.0278	NaN	CTNNB1,WNT5A
3-phosphoinositide Biosynthesis	0.299	0.0244	NaN	DUSP4,DUSP5,PPP1CB,PPP1R14B,SET
GPCR-Mediated Integration of Enteroendocrine Signaling Exemplified by an L Cell	0.291	0.0267	NaN	GNAS,NMB
NF-κB Activation by Viruses	0.273	0.0256	NaN	ITGB1,RRAS
Maturity Onset Diabetes of Young (MODY) Signaling	0.273	0.0256	NaN	INSR,UCP2
Role of WNT/GSK-3β Signaling in the Pathogenesis of Influenza	0.273	0.0256	NaN	CTNNB1,WNT5A
Dopamine Receptor Signaling	0.268	0.0253	NaN	PPP1CB,PPP1R14B
4-1BB Signaling in T Lymphocytes	0.265	0.0294	NaN	JUN
Role of JAK2 in Hormone-like Cytokine Signaling	0.265	0.0294	NaN	JAK1
Gαs Signaling	0.264	0.024	NaN	CREB3L2,GNAS,GNB1
IL-9 Signaling	0.256	0.0286	NaN	JAK1
DNA Methylation and Transcriptional Repression Signaling	0.256	0.0286	NaN	H3-3A/H3-3B
FLT3 Signaling in Hematopoietic Progenitor Cells	0.252	0.0244	NaN	CREB3L2,RRAS
TR/RXR Activation	0.242	0.0238	NaN	HIF1A,UCP2
BAG2 Signaling Pathway	0.242	0.0238	NaN	CDKN1A,PSMA2
FcγRIIB Signaling in B Lymphocytes	0.237	0.0235	NaN	LYN,RRAS
tRNA Charging	0.227	0.0256	NaN	CARS1
BMP signaling pathway	0.227	0.023	NaN	JUN,RRAS
Neurovascular Coupling Signaling Pathway	0	0.0133	NaN	PLA2G2A,PLAAT4,PPP1CB
Pyroptosis Signaling Pathway	0	0.0215	NaN	GAS5,IL1R1
Role of BRCA1 in DNA Damage Response	0	0.0125	NaN	CDKN1A
Role of NFAT in Regulation of the Immune Response	0	0.0136	0.378	FOS,GNAS,GNB1,HLA-B,HLA-DRA,JUN,LYN,RRAS
CCR5 Signaling in Macrophages	0	0.00802	NaN	FOS,GNAS,GNB1,JUN
Calcium-induced T Lymphocyte Apoptosis	0	0.00652	NaN	HLA-B,HLA-DRA,NR4A1
Cytotoxic T Lymphocyte-mediated Apoptosis of Target Cells	0	0.00941	NaN	B2M,BID,HLA-B,HLA-C
Lymphotoxin β Receptor Signaling	0	0.0182	NaN	CXCL1
CTLA4 Signaling in Cytotoxic T Lymphocytes	0	0.00837	NaN	B2M,CLTB,HLA-B,HLA-C
T Helper Cell Differentiation	0	0.00637	NaN	HLA-B,HLA-DRA,IFNGR1
CD28 Signaling in T Helper Cells	0	0.0193	1.414	ACTR2,ARPC1A,ARPC2,ARPC5,CDC42,FOS,HLA-B,HLA-DRA,JUN,RAC1
IL-15 Signaling	0	0.00568	NaN	CXCL8,JAK1,RRAS
Dendritic Cell Maturation	0	0.0118	1.633	B2M,CREB3L2,HLA-B,HLA-C,HLA-DRA,ICAM1,IL1RN
Angiopoietin Signaling	0	0.013	NaN	RRAS
Cellular Effects of Sildenafil (Viagra)	0	0.0134	NaN	GNAS,PPP1CB
Neuropathic Pain Signaling In Dorsal Horn Neurons	0	0.0099	NaN	FOS
ICOS-ICOSL Signaling in T Helper Cells	0	0.00592	NaN	HLA-B,HLA-DRA,RAC1
Lipid Antigen Presentation by CD1	0	0.0024	NaN	B2M
Mitotic Roles of Polo-Like Kinase	0	0.0152	NaN	PLK2
Role of CHK Proteins in Cell Cycle Checkpoint Control	0	0.0175	NaN	CDKN1A
Role of OCT4 in Mammalian Embryonic Stem Cell Pluripotency	0	0.0217	NaN	NR2F6
Aldosterone Signaling in Epithelial Cells	0	0.0061	NaN	SLC12A2
CREB Signaling in Neurons	0	0.0132	2.449	ADGRF1,CREB3L2,GNAS,GNB1,GPRC5A,INSR,RRAS,TGFB2
Type I Diabetes Mellitus Signaling	0	0.0138	2	BID,HLA-B,HLA-C,HLA-DRA,IFNGR1,IL1R1,JAK1
Allograft Rejection Signaling	0	0.00826	NaN	B2M,HLA-B,HLA-C,HLA-DRA
Autoimmune Thyroid Disease Signaling	0	0.00661	NaN	HLA-B,HLA-C,HLA-DRA
Acute Myeloid Leukemia Signaling	0	0.022	NaN	CCND1,RRAS
Graft-versus-Host Disease Signaling	0	0.00897	NaN	HLA-B,HLA-C,HLA-DRA,IL1RN
Type II Diabetes Mellitus Signaling	0	0.0131	NaN	CEBPB,INSR
Communication between Innate and Adaptive Immune Cells	0	0.00646	NaN	B2M,CXCL8,HLA-B,HLA-C,HLA-DRA,IL1RN
Systemic Lupus Erythematosus Signaling	0	0.0113	NaN	FOS,HLA-B,HLA-C,IL1RN,JUN,LYN,RRAS
FAK Signaling	0	0.0183	3.441	ACTR2,ADGRF1,ARPC1A,ARPC2,ARPC5,CCND1,CTNNB1,FOS,GPRC5A,IL1R1,ITGB1,ITGB6,ITGB8,JUN,MET,RAC1,RRAS,SDCBP,TGFB2
Altered T Cell and B Cell Signaling in Rheumatoid Arthritis	0	0.0061	NaN	HLA-B,HLA-DRA,IL1RN
Role of NFAT in Cardiac Hypertrophy	0	0.018	2	GNAS,GNB1,RRAS,TGFB2
Regulation of IL-2 Expression in Activated and Anergic T Lymphocytes	0	0.013	-0.816	FOS,JUN,RAC1,RRAS,SMAD3,TGFB2
NUR77 Signaling in T Lymphocytes	0	0.0117	NaN	B2M,HLA-B,HLA-C,HLA-DRA,NR4A1,TNFSF10
PKCθ Signaling in T Lymphocytes	0	0.0108	0	FOS,HLA-B,HLA-DRA,JUN,RAC1,RRAS
Role of PI3K/AKT Signaling in the Pathogenesis of Influenza	0	0.0152	NaN	PLAC8
Antiproliferative Role of TOB in T Cell Signaling	0	0.00469	NaN	SMAD3,TGFB2
OX40 Signaling Pathway	0	0.0104	NaN	B2M,HLA-B,HLA-C,HLA-DRA,JUN
Cell Cycle Control of Chromosomal Replication	0	0.0179	NaN	CDK6
Assembly of RNA Polymerase II Complex	0	0.02	NaN	TAF10
Dopamine-DARPP32 Feedback in cAMP Signaling	0	0.0219	NaN	CREB3L2,GNAS,PPP1CB,PPP1R14B
Telomerase Signaling	0	0.0187	NaN	CDKN1A,RRAS
Hematopoiesis from Pluripotent Stem Cells	0	0.00226	NaN	CXCL8
eNOS Signaling	0	0.0189	NaN	AQP3,AQP5,GNAS
Netrin Signaling	0	0.0139	NaN	RAC1
Pyridoxal 5'-phosphate Salvage Pathway	0	0.0152	NaN	CDK6
Triacylglycerol Degradation	0	0.0175	NaN	CES1
Chondroitin Sulfate Biosynthesis	0	0.0172	NaN	CHST9
Superpathway of Inositol Phosphate Compounds	0	0.0214	NaN	DUSP4,DUSP5,PPP1CB,PPP1R14B,SET
Triacylglycerol Biosynthesis	0	0.02	NaN	MBOAT2
Chondroitin Sulfate Biosynthesis (Late Stages)	0	0.02	NaN	CHST9
Stearate Biosynthesis I (Animals)	0	0.0159	NaN	SRD5A3
Gαi Signaling	0	0.0214	NaN	GNAS,GNB1,RRAS
SAPK/JNK Signaling	0	0.012	0.816	CDC42,DUSP4,GNB1,JUN,RAC1,RRAS
Protein Ubiquitination Pathway	0	0.0218	NaN	B2M,BIRC3,HLA-B,HLA-C,PSMA2,UBE2H
Amyloid Processing	0	0.0196	NaN	PSENEN
GABA Receptor Signaling	0	0.0226	NaN	GABARAP,GNAS,GNB1
B Cell Receptor Signaling	0	0.0127	1.134	CDC42,CFL1,CREB3L2,EGR1,JUN,LYN,RAC1,RRAS
Phototransduction Pathway	0	0.0185	NaN	GNB1
cAMP-mediated signaling	0	0.017	NaN	AKAP14,CREB3L2,DUSP4,GNAS
NF-κB Signaling	0	0.00702	2	IL1R1,IL1RN,INSR,RRAS
VEGF Signaling	0	0.0202	NaN	HIF1A,RRAS
T Cell Receptor Signaling	0	0.0212	1.155	B2M,CTNNB1,DUSP5,FOS,FYB1,HLA-B,HLA-C,HLA-DRA,ICAM1,ITGB1,JUN,RAC1,RRAS
G-Protein Coupled Receptor Signaling	0	0.0185	1.732	ADGRF1,CCND1,CDC42,CREB3L2,CTNNB1,DUSP4,FOS,GNAS,GNB1,GPRC5A,JUN,RAC1,RRAS
GPCR-Mediated Nutrient Sensing in Enteroendocrine Cells	0	0.00847	NaN	GNAS
Gustation Pathway	0	0.00493	NaN	LIPH
Cancer Drug Resistance By Drug Efflux	0	0.0172	NaN	RRAS
Th17 Activation Pathway	0	0.0103	2.236	CCL20,DEFB4A/DEFB4B,HIF1A,IL1R1,JAK1
SPINK1 Pancreatic Cancer Pathway	0	0.0167	NaN	SMAD3
NER (Nucleotide Excision Repair, Enhanced Pathway)	0	0.0194	NaN	CETN2,H3-3A/H3-3B
Apelin Pancreas Signaling Pathway	0	0.0217	NaN	DDIT3
Apelin Cardiomyocyte Signaling Pathway	0	0.0202	NaN	HIF1A,MAPK15
FAT10 Signaling Pathway	0	0.0179	NaN	PSMA2
T Cell Exhaustion Signaling Pathway	0	0.0141	NaN	FOS,HLA-B,HLA-C,HLA-DRA,JAK1,JUN,RRAS,SMAD3
IL-23 Signaling Pathway	0	0.0217	NaN	HIF1A
Systemic Lupus Erythematosus In T Cell Signaling Pathway	0	0.0203	1.732	B2M,CD44,CDC42,CREB3L2,FOS,HLA-B,HLA-C,HLA-DRA,JUN,RAC1,RHOB,RND3,RRAS
Systemic Lupus Erythematosus In B Cell Signaling Pathway	0	0.0207	2.324	CCND1,CTNNB1,CXCL8,FOS,IFNGR1,IL17C,ISG15,JAK1,JUN,LYN,PLAAT4,RAC1,RRAS,TGFB2,TNFSF10
Insulin Secretion Signaling Pathway	0	0.0221	2.236	CREB3L2,GNAS,INSR,JAK1,LYN,SEC61G
Calcium Signaling	0	0.0138	NaN	CREB3L2,TPM1,TPM4

## Sheet: bystander
Ingenuity Canonical Pathways	-log(p-value)	Ratio	z-score	Molecules
Role of IL-17A in Psoriasis	13	0.714	3.162	CCL20,CXCL1,CXCL3,CXCL5,CXCL6,CXCL8,DEFB4A/DEFB4B,S100A7,S100A8,S100A9
Glucocorticoid Receptor Signaling	9.36	0.074	NaN	CDKN1A,CXCL3,CXCL8,DNAH10,DNAH3,DNALI1,DUSP1,FOS,H3-3A/H3-3B,HLA-C,HLA-DRA,HSP90AA1,ICAM1,IL1R1,IL1RN,JUN,KRT13,KRT14,KRT16,KRT17,KRT18,KRT5,KRT6A,KRT6B,KRT7,KRT8,KRT80,MT-ATP6,MT-ND1,MT-ND4L,MT-ND6,NDUFB8,NFKBIA,NOS2,NRIP1,PLA2G2A,PLAU,POLR2J2/POLR2J3,RAC1,RRAS,SCGB1A1,SLPI,TAF10
EIF2 Signaling	9.19	0.112	0.258	CCND1,EIF3F,INSR,MT-RNR1,MT-RNR2,PPP1CB,RPL10A,RPL12,RPL17,RPL21,RPL23,RPL27A,RPL3,RPL41,RPL5,RPL7A,RPLP0,RPS10,RPS20,RPS27L,RPS29,RPS4X,RPS4Y1,RPS8,RRAS
Aryl Hydrocarbon Receptor Signaling	8.37	0.126	0.632	ALDH1A1,ALDH1A3,ALDH1L1,ALDH2,ALDH3A1,ALDH3B1,CCND1,CDK6,CDKN1A,CDKN2A,CTSD,FOS,GSTA1,GSTA2,GSTP1,HSP90AA1,JUN,NQO1,NRIP1,TGM2
Sirtuin Signaling Pathway	8.06	0.0925	0.209	BPGM,CXCL8,EPAS1,GABARAP,H1-0,H1-10,H3-3A/H3-3B,HIF1A,JUN,LDHA,LDHB,MAPK15,MT-ATP6,MT-ND1,MT-ND4L,MT-ND6,NAMPT,NDUFB8,NOS2,NQO1,SLC25A5,SLC25A6,SOD1,SOD2,TUBA1A,TUBA4B,UCP2
Granulocyte Adhesion and Diapedesis	7.09	0.106	NaN	CCL20,CLDN10,CLDN3,CLDN7,CXCL1,CXCL14,CXCL2,CXCL3,CXCL5,CXCL6,CXCL8,EZR,ICAM1,IL1R1,IL1RN,ITGB1,MMP10,MMP7,PPBP,SDC1
Agranulocyte Adhesion and Diapedesis	6.21	0.0935	NaN	CCL20,CLDN10,CLDN3,CLDN7,CXCL1,CXCL14,CXCL2,CXCL3,CXCL5,CXCL6,CXCL8,EZR,FN1,ICAM1,IL1R1,IL1RN,ITGB1,MMP10,MMP7,PPBP
Xenobiotic Metabolism AHR Signaling Pathway	5.7	0.138	-1.732	ALDH1A1,ALDH1A3,ALDH1L1,ALDH2,ALDH3A1,ALDH3B1,GSTA1,GSTA2,GSTP1,HSP90AA1,NQO1,NRIP1
ILK Signaling	5.42	0.09	1.807	CCND1,CDC42,CREB3L2,FN1,FOS,HIF1A,ITGB1,ITGB6,ITGB8,JUN,KRT18,MUC1,NOS2,PPP1R14B,RAC1,RHOB,RND3,TMSB10/TMSB4X
IL-17A Signaling in Fibroblasts	5.39	0.211	NaN	CEBPB,CEBPD,CXCL5,FOS,JUN,LCN2,NFKBIA,NFKBIZ
IL-17 Signaling	5.21	0.0909	1.213	CCL20,CEBPB,CXCL1,CXCL3,CXCL5,CXCL8,DEFB1,DEFB4A/DEFB4B,FOS,HSP90AA1,JUN,LCN2,MUC5AC,MUC5B,NOS2,RRAS,TNFSF10
mTOR Signaling	5.06	0.0849	1.633	CDC42,DDIT4,EIF3F,HIF1A,INSR,MT-RNR1,MT-RNR2,RAC1,RHOB,RND3,RPS10,RPS20,RPS27L,RPS29,RPS4X,RPS4Y1,RPS8,RRAS
Xenobiotic Metabolism PXR Signaling Pathway	5.03	0.0881	-1.698	ALDH1A1,ALDH1A3,ALDH1L1,ALDH2,ALDH3A1,ALDH3B1,CES1,GSTA1,GSTA2,GSTP1,HSP90AA1,NOS2,NRIP1,PPP1CB,PPP1R14B,SULT2B1,UGT2A1
Osteoarthritis Pathway	4.98	0.0805	1.069	CEBPB,CREB3L2,CXCL8,DDIT4,EPAS1,FN1,HES1,HIF1A,IL1R1,ITGB1,ITGB6,ITGB8,MMP10,NAMPT,NOS2,RAC1,S100A8,S100A9,SOX9
Coronavirus Pathogenesis Pathway	4.74	0.0837	0.5	ADAM9,CCND1,CXCL8,EEF1A1,FOS,HIF1A,JUN,MT-RNR1,MT-RNR2,NFKBIA,RPS10,RPS20,RPS27L,RPS29,RPS4X,RPS4Y1,RPS8
Ethanol Degradation II	4.71	0.206	-1.89	ADH1C,ADH7,ALDH1A1,ALDH1A3,ALDH2,ALDH3A1,ALDH3B1
Wound Healing Signaling Pathway	4.58	0.0754	2.065	CEBPB,CXCL8,FN1,FOS,IFNGR1,IL1R1,IL1RN,ITGB1,JUN,KRT16,KRT17,KRT6A,KRT6B,LAMB3,MMP10,NFKBIA,RAC1,RRAS,TNFSF10
Noradrenaline and Adrenaline Degradation	4.46	0.189	-1.89	ADH1C,ADH7,ALDH1A1,ALDH1A3,ALDH2,ALDH3A1,ALDH3B1
NRF2-mediated Oxidative Stress Response	4.41	0.0759	0.707	CBR1,CYP2F1,DNAJA4,ENC1,EPHX1,FOS,FTH1,GSTA1,GSTA2,GSTP1,HSP90AA1,JUN,JUND,NQO1,RRAS,SOD1,SOD2,TXNRD1
IL-17A Signaling in Airway Cells	4.32	0.134	1	CCL20,CXCL1,CXCL3,CXCL5,CXCL6,DEFB4A/DEFB4B,MUC5AC,MUC5B,NFKBIA
Acute Phase Response Signaling	4.09	0.0811	2.111	C3,CEBPB,CFB,CRABP2,FN1,FOS,IL1R1,IL1RN,JUN,NFKBIA,RRAS,SAA1,SAA2,SERPINF1,SOD2
Role of IL-17A in Arthritis	4.04	0.14	NaN	CCL20,CXCL1,CXCL3,CXCL5,CXCL6,CXCL8,NFKBIA,NOS2
Xenobiotic Metabolism CAR Signaling Pathway	3.96	0.0789	-2.84	ALDH1A1,ALDH1A3,ALDH1L1,ALDH2,ALDH3A1,ALDH3B1,GSTA1,GSTA2,GSTP1,HSP90AA1,NOS2,NRIP1,RACK1,SULT2B1,UGT2A1
MIF Regulation of Innate Immunity	3.95	0.159	-1.134	CD74,FOS,JUN,MIF,NFKBIA,NOS2,PLA2G2A
HGF Signaling	3.85	0.0909	0.632	CCND1,CDC42,CDKN1A,CDKN2A,FOS,ITGB1,ITGB6,ITGB8,JUN,MET,RAC1,RRAS
Ferroptosis Signaling Pathway	3.85	0.0909	-0.905	ALOX15,BID,CARS1,CDKN1A,EMP1,FTH1,H2AZ1,H2AZ2,MACROH2A1,RRAS,STEAP3,TXNRD1
Histamine Degradation	3.82	0.238	-1.342	ALDH1A1,ALDH1A3,ALDH2,ALDH3A1,ALDH3B1
Fatty Acid α-oxidation	3.82	0.238	-1.342	ALDH1A1,ALDH1A3,ALDH2,ALDH3A1,ALDH3B1
Role of Tissue Factor in Cancer	3.74	0.0948	NaN	CCN1,CCN2,CDC42,CXCL1,CXCL8,EGR1,F3,ITGB1,LYN,RAC1,RRAS
Putrescine Degradation III	3.72	0.227	-1.342	ALDH1A1,ALDH1A3,ALDH2,ALDH3A1,ALDH3B1
Regulation of eIF4 and p70S6K Signaling	3.69	0.0782	NaN	EIF3F,ITGB1,ITGB6,ITGB8,MT-RNR1,MT-RNR2,RPS10,RPS20,RPS27L,RPS29,RPS4X,RPS4Y1,RPS8,RRAS
Tumor Microenvironment Pathway	3.69	0.0782	1.069	CCND1,CXCL8,FN1,FOS,HIF1A,HLA-C,ICAM1,JUN,MMP10,MMP7,NOS2,PLAU,RAC1,RRAS
MSP-RON Signaling In Cancer Cells Pathway	3.61	0.0857	0.905	CCND1,CREB3L2,FOS,HIF1A,ITGB1,JUN,KLK11,KLK6,MET,NFKBIA,RRAS,YWHAG
Ethanol Degradation IV	3.53	0.208	-1.342	ALDH1A1,ALDH1A3,ALDH2,ALDH3A1,ALDH3B1
Inhibition of Matrix Metalloproteases	3.38	0.154	1	HSPG2,MMP10,MMP7,SDC1,TFPI2,TIMP2
Serotonin Degradation	3.37	0.113	-2.121	ADH1C,ADH7,ALDH1A1,ALDH1A3,ALDH2,ALDH3A1,ALDH3B1,UGT2A1
IL-17A Signaling in Gastric Cells	3.36	0.192	0	CCL20,CXCL1,CXCL8,FOS,JUN
Tryptophan Degradation X (Mammalian, via Tryptamine)	3.28	0.185	-1.342	ALDH1A1,ALDH1A3,ALDH2,ALDH3A1,ALDH3B1
Hepatic Fibrosis Signaling Pathway	3.28	0.0546	1.342	CALM1 (includes others),CCN2,CCND1,CDC42,CEBPB,CREB3L2,CXCL8,FOS,FTH1,HIF1A,ICAM1,IL1R1,IL1RN,ITGB1,ITGB6,ITGB8,JUN,NFKBIA,RAC1,RHOB,RND3,RRAS,SOD2
Signaling by Rho Family GTPases	3.27	0.0634	1.291	ARPC1A,CDC42,CDC42EP3,CDC42EP5,EZR,FOS,ITGB1,ITGB6,ITGB8,JUN,RAC1,RHOB,RND3,SEPTIN11,SEPTIN2,SEPTIN7,SEPTIN9
Actin Nucleation by ARP-WASP Complex	3.22	0.0968	1.89	ARPC1A,CDC42,ITGB1,ITGB6,ITGB8,RAC1,RHOB,RND3,RRAS
RAR Activation	3.12	0.0686	NaN	ADH1C,ADH7,ALDH1A1,ALDH1A3,CRABP2,DUSP1,FOS,IGFBP3,JUN,NR2F6,NRIP1,RAC1,RDH10,RPL7A
Phagosome Maturation	3.11	0.0755	NaN	ATP6V0C,CTSC,CTSD,DYNC2H1,DYNLRB2,HLA-C,HLA-DRA,PRDX5,RAC1,TUBA1A,TUBA4B,TUBB4B
Superoxide Radicals Degradation	3.08	0.375	NaN	NQO1,SOD1,SOD2
LPS/IL-1 Mediated Inhibition of RXR Function	3.08	0.063	NaN	ALDH1A1,ALDH1A3,ALDH1L1,ALDH2,ALDH3A1,ALDH3B1,CYP2F1,FABP4,GSTA1,GSTA2,GSTP1,IL1R1,IL1RN,JUN,SLC27A2,SULT2B1
HIF1α Signaling	3.04	0.0673	0.832	CDKN1A,HIF1A,HSP90AA1,JUN,LDHA,LDHB,MET,MMP10,MMP7,NOS2,P4HTM,RAC1,RACK1,RRAS
MSP-RON Signaling In Macrophages Pathway	3.04	0.084	-0.333	CREB3L2,FOS,HLA-DRA,IFNGR1,JUN,KLK11,KLK6,NFKBIZ,NOS2,RRAS
iNOS Signaling	2.94	0.128	-0.447	CALM1 (includes others),FOS,IFNGR1,JUN,NFKBIA,NOS2
Dopamine Degradation	2.93	0.156	-1.342	ALDH1A1,ALDH1A3,ALDH2,ALDH3A1,ALDH3B1
HMGB1 Signaling	2.92	0.0719	0.905	CDC42,CXCL8,FOS,ICAM1,IFNGR1,IL1R1,JUN,RAC1,RHOB,RND3,RRAS,TNFSF10
Production of Nitric Oxide and Reactive Oxygen Species in Macrophages	2.91	0.0681	0	CDC42,CYBA,FOS,IFNGR1,JUN,NFKBIA,NOS2,PPP1CB,PPP1R14B,RAC1,RHOB,RND3,S100A8
RHOA Signaling	2.9	0.0806	0.632	ARPC1A,CDC42EP3,CDC42EP5,EZR,PPP1CB,RND3,SEPTIN11,SEPTIN2,SEPTIN7,SEPTIN9
Xenobiotic Metabolism Signaling	2.89	0.0586	NaN	ALDH1A1,ALDH1A3,ALDH1L1,ALDH2,ALDH3A1,ALDH3B1,CES1,GSTA1,GSTA2,GSTP1,HSP90AA1,NOS2,NQO1,NRIP1,RRAS,SULT2B1,UGT2A1
ERK/MAPK Signaling	2.88	0.0648	0	CREB3L2,DUSP1,DUSP4,FOS,H3-3A/H3-3B,ITGB1,ITGB6,ITGB8,PLA2G2A,PPP1CB,PPP1R14B,RAC1,RRAS,YWHAG
IGF-1 Signaling	2.88	0.0865	NaN	CCN1,CCN2,FOS,IGFBP3,IGFBP5,IGFBP7,JUN,RRAS,YWHAG
Mitochondrial Dysfunction	2.84	0.0702	NaN	ATP5MC2,ATP5PO,MT-ATP6,MT-ND1,MT-ND4L,MT-ND6,NDUFB8,PRDX5,PSENEN,SOD2,UCP2,XDH
PPAR Signaling	2.79	0.0841	-0.333	FOS,HSP90AA1,IL1R1,IL1RN,INSR,JUN,NFKBIA,NRIP1,RRAS
ID1 Signaling Pathway	2.73	0.065	0.277	CCN2,CCND1,CDKN1A,CDKN2A,EGR1,FN1,HIF1A,ID1,LYN,PLAC8,RRAS,S100A9,TGM2
Atherosclerosis Signaling	2.72	0.0763	NaN	ALOX15,CXCL8,F3,ICAM1,IL1RN,PLA2G2A,PLAAT3,PLAAT4,S100A8,TNFRSF12A
Role of Macrophages, Fibroblasts and Endothelial Cells in Rheumatoid Arthritis	2.71	0.0549	NaN	CALM1 (includes others),CCND1,CEBPB,CEBPD,CREB3L2,CXCL8,FN1,FOS,ICAM1,IL1R1,IL1RN,IL32,JUN,MIF,NFKBIA,NOS2,RAC1,RRAS
TNFR1 Signaling	2.71	0.115	0	BID,BIRC3,CDC42,FOS,JUN,NFKBIA
Apelin Adipocyte Signaling Pathway	2.66	0.0879	-1.633	GPX1,GSTA1,GSTP1,HIF1A,MAPK15,PTGES,RAC1,SOD1
Sertoli Cell-Sertoli Cell Junction Signaling	2.61	0.0631	NaN	CDC42,CLDN10,CLDN3,CLDN7,ITGB1,ITGB6,ITGB8,JUN,NOS2,RAC1,RRAS,TUBA1A,TUBB4B
Differential Regulation of Cytokine Production in Intestinal Epithelial Cells by IL-17A and IL-17F	2.61	0.174	2	CXCL1,DEFB1,DEFB4A/DEFB4B,LCN2
Glioma Invasiveness Signaling	2.6	0.0959	0.447	CDC42,PLAU,RAC1,RHOB,RND3,RRAS,TIMP2
Regulation of Actin-based Motility by Rho	2.55	0.0776	1.134	ARPC1A,CDC42,ITGB1,ITGB6,ITGB8,PPP1CB,RAC1,RHOB,RND3
Oxidative Ethanol Degradation III	2.54	0.107	-1.342	ALDH1A1,ALDH1A3,ALDH2,ALDH3A1,ALDH3B1,CYP2F1
Hypoxia Signaling in the Cardiovascular System	2.5	0.0921	0.447	CREB3L2,HIF1A,HSP90AA1,JUN,LDHA,NFKBIA,NQO1
Macropinocytosis Signaling	2.5	0.0921	2	CDC42,ITGB1,ITGB6,ITGB8,MET,RAC1,RRAS
VDR/RXR Activation	2.44	0.0897	NaN	CDKN1A,CEBPB,CST6,HES1,IGFBP3,IGFBP5,KLK6
Leukocyte Extravasation Signaling	2.4	0.0622	1	CDC42,CLDN10,CLDN3,CLDN7,CYBA,EZR,ICAM1,ITGB1,MMP10,MMP7,RAC1,TIMP2
Retinoate Biosynthesis I	2.39	0.119	-0.447	ADH1C,ADH7,ALDH1A1,ALDH1A3,RDH10
Renal Cell Carcinoma Signaling	2.38	0.0875	0.816	CDC42,FOS,HIF1A,JUN,MET,RAC1,RRAS
Sumoylation Pathway	2.32	0.0777	-1.342	ARHGDIB,CDC42,FOS,JUN,NFKBIA,RAC1,RHOB,RND3
Semaphorin Signaling in Neurons	2.32	0.0968	NaN	CDC42,ITGB1,MET,RAC1,RHOB,RND3
Virus Entry via Endocytic Pathways	2.3	0.0769	NaN	CDC42,CLTB,HLA-C,ITGB1,ITGB6,ITGB8,RAC1,RRAS
Glutathione Redox Reactions I	2.28	0.143	NaN	GPX1,GSTA1,GSTP1,PTGES
Role of IL-17F in Allergic Inflammatory Airway Diseases	2.18	0.106	2	CREB3L2,CXCL1,CXCL5,CXCL6,CXCL8
Kinetochore Metaphase Signaling Pathway	2.13	0.0721	0	DNAH10,DNAH3,DNALI1,H2AZ1,H2AZ2,MACROH2A1,PPP1CB,PPP1R14B
Neuroinflammation Signaling Pathway	2.13	0.0505	0	BIRC3,CREB3L2,CXCL8,FOS,HLA-C,HLA-DRA,ICAM1,IFNGR1,IL1R1,JUN,MAPK15,NOS2,PLA2G2A,PSENEN,RAC1,SOD2
Regulation of Cellular Mechanics by Calpain Protease	2.12	0.0787	NaN	CCND1,CDK6,EZR,ITGB1,ITGB6,ITGB8,RRAS
Cell Cycle: G1/S Checkpoint Regulation	2.12	0.0882	0	CCND1,CDK6,CDKN1A,CDKN2A,CDKN2B,RPL5
IL-8 Signaling	2.12	0.0571	1.265	CCND1,CDC42,CXCL1,CXCL8,FOS,ICAM1,JUN,NFKBIA,RAC1,RHOB,RND3,RRAS
TNFR2 Signaling	2.08	0.125	-1	BIRC3,FOS,JUN,NFKBIA
Integrin Signaling	2.07	0.0563	2.333	ARPC1A,CDC42,ITGB1,ITGB6,ITGB8,PPP1CB,RAC1,RHOB,RND3,RRAS,TSPAN1,TSPAN3
Estrogen Receptor Signaling	2.06	0.0466	0.832	CCND1,CDKN1A,CREB3L2,FOS,HES1,HIF1A,HSP90AA1,JUN,MMP10,MMP7,MT-ATP6,MT-ND1,MT-ND4L,MT-ND6,NDUFB8,NRIP1,PPP1CB,RRAS,SOD2
Pyruvate Fermentation to Lactate	2.04	0.333	NaN	LDHA,LDHB
Iron homeostasis signaling pathway	2.04	0.0647	NaN	ATP6V0C,CIAO2A,CIAO2B,EPAS1,FTH1,GDF15,HIF1A,SLC40A1,STEAP3
IL-13 Signaling Pathway	2.02	0.069	-1.414	ALOX15,CXCL6,DEFB1,DEFB4A/DEFB4B,DUSP1,JUN,LYN,MUC5AC
Molecular Mechanisms of Cancer	1.96	0.0447	NaN	BID,BIRC3,CCND1,CDC42,CDK6,CDKN1A,CDKN2A,CDKN2B,FOS,HIF1A,ITGB1,ITGB6,ITGB8,JUN,NFKBIA,PSENEN,RAC1,RHOB,RND3,RRAS
PI3K Signaling in B Lymphocytes	1.96	0.0629	0.707	C3,CALM1 (includes others),CD81,FOS,JUN,LYN,NFKBIA,RAC1,RRAS
Hepatic Fibrosis / Hepatic Stellate Cell Activation	1.96	0.0567	NaN	CCN2,CXCL3,CXCL8,FN1,ICAM1,IFNGR1,IGFBP3,IGFBP5,IL1R1,MET,TIMP2
Cholecystokinin/Gastrin-mediated Signaling	1.96	0.0672	0	CDC42,FOS,IL1RN,JUN,RAC1,RHOB,RND3,RRAS
Granzyme A Signaling	1.93	0.158	NaN	H1-0,H1-10,SET
Transcriptional Regulatory Network in Embryonic Stem Cells	1.93	0.0926	NaN	FOXC1,H3-3A/H3-3B,H4C3,SET,SOX2
MIF-mediated Glucocorticoid Regulation	1.9	0.111	0	CD74,MIF,NFKBIA,PLA2G2A
PI3K/AKT Signaling	1.88	0.0553	1.134	CCND1,CDKN1A,GDF15,HSP90AA1,IL1R1,ITGB1,ITGB6,ITGB8,NFKBIA,RRAS,YWHAG
LXR/RXR Activation	1.88	0.065	0	C3,IL1R1,IL1RN,NOS2,S100A8,SAA1,SAA2,SERPINF1
Role of MAPK Signaling in Inhibiting the Pathogenesis of Influenza	1.87	0.0779	0	CXCL8,JUN,NFKBIA,PLA2G2A,PLAAT3,PLAAT4
TWEAK Signaling	1.85	0.108	0	BID,BIRC3,NFKBIA,TNFRSF12A
Glutathione-mediated Detoxification	1.85	0.108	NaN	GSTA1,GSTA2,GSTP1,PTGES
PTEN Signaling	1.84	0.06	-1.89	CCND1,CDC42,CDKN1A,INSR,ITGB1,ITGB6,ITGB8,RAC1,RRAS
NAD Signaling Pathway	1.82	0.0596	0	CEBPB,H1-0,H1-10,HIF1A,LDHA,LDHB,NAMPT,POLR2J2/POLR2J3,SOD2
Thyroid Cancer Signaling	1.82	0.0759	0.816	CCND1,CXCL8,FOS,INSR,JUN,RRAS
Erythropoietin Signaling Pathway	1.82	0.0565	0	BIRC3,CCND1,CXCL8,FOS,HIF1A,JUN,NFKBIA,RAC1,RRAS,TNFSF10
IL-6 Signaling	1.78	0.0625	1.414	CEBPB,CXCL8,FOS,IL1R1,IL1RN,JUN,NFKBIA,RRAS
Antigen Presentation Pathway	1.77	0.103	NaN	CD74,HLA-C,HLA-DRA,TAPBP
BEX2 Signaling Pathway	1.77	0.0741	-0.816	CCND1,CDKN1A,HIF1A,ITGB6,JUN,NFKBIA
Senescence Pathway	1.69	0.0471	0.535	CALM1 (includes others),CCND1,CDK6,CDKN1A,CDKN2A,CDKN2B,CEBPB,CXCL8,JUN,MAPK15,RRAS,SAA1,SAA2,SOD2
LPS-stimulated MAPK Signaling	1.68	0.0706	0.816	CDC42,FOS,JUN,NFKBIA,RAC1,RRAS
IL-12 Signaling and Production in Macrophages	1.64	0.0588	NaN	ALOX15,CEBPB,FOS,IFNGR1,JUN,NFKBIA,NOS2,S100A8
Induction of Apoptosis by HIV1	1.61	0.0769	-1.342	BID,BIRC3,NFKBIA,SLC25A5,SLC25A6
RAC Signaling	1.61	0.058	1.633	ARPC1A,CDC42,ITGB1,ITGB6,ITGB8,JUN,RAC1,RRAS
Role of MAPK Signaling in Promoting the Pathogenesis of Influenza	1.6	0.0619	-0.378	ATP6V0C,JUN,NFKBIA,PLA2G2A,PLAAT3,PLAAT4,RRAS
Reelin Signaling in Neurons	1.59	0.0576	2.236	ARPC1A,CDC42,DNAH10,DNAH3,DNALI1,ITGB1,LYN,RAC1
CDK5 Signaling	1.58	0.0614	-0.447	EGR1,ITGB1,LAMB3,MAPK15,PPP1CB,PPP1R14B,RRAS
Prostate Cancer Signaling	1.58	0.0614	NaN	CCND1,CDKN1A,CREB3L2,GSTP1,HSP90AA1,NFKBIA,RRAS
Coronavirus Replication Pathway	1.57	0.0889	-1	IFITM2,TUBA1A,TUBA4B,TUBB4B
Bladder Cancer Signaling	1.54	0.0603	NaN	CCND1,CDKN1A,CDKN2A,CXCL8,MMP10,MMP7,RRAS
CXCR4 Signaling	1.54	0.0533	0.378	CDC42,EGR1,FOS,JUN,LYN,RAC1,RHOB,RND3,RRAS
Eicosanoid Signaling	1.53	0.0735	NaN	ALOX15,PLA2G2A,PLAAT3,PLAAT4,PTGES
Glioblastoma Multiforme Signaling	1.51	0.0526	0.707	CCND1,CDC42,CDK6,CDKN1A,CDKN2A,RAC1,RHOB,RND3,RRAS
CLEAR Signaling Pathway	1.51	0.0456	0	ASAH1,ATP6V0C,CD63,CREB3L2,CTSD,DDIT4,GABARAP,HIF1A,INSR,MAPK15,RRAS,SCPEP1,YWHAG
HER-2 Signaling in Breast Cancer	1.51	0.0485	1.508	CCND1,CDC42,CDKN1A,FOS,ITGB1,ITGB6,ITGB8,JUN,LYN,NFKBIA,RRAS
Agrin Interactions at Neuromuscular Junction	1.49	0.0714	1.342	CDC42,ITGB1,JUN,RAC1,RRAS
Fcγ Receptor-mediated Phagocytosis in Macrophages and Monocytes	1.49	0.0638	1.633	ARPC1A,CDC42,EZR,FYB1,LYN,RAC1
Neuroprotective Role of THOP1 in Alzheimer's Disease	1.47	0.0583	-0.447	CFD,HLA-C,KLK11,KLK6,NTS,PRSS22,PRSS23
IL-10 Signaling	1.44	0.0694	NaN	FOS,IL1R1,IL1RN,JUN,NFKBIA
Melanoma Signaling	1.42	0.08	NaN	CCND1,CDKN1A,CDKN2A,RRAS
Glioma Signaling	1.41	0.0565	NaN	CALM1 (includes others),CCND1,CDK6,CDKN1A,CDKN2A,CDKN2B,RRAS
Corticotropin Releasing Hormone Signaling	1.41	0.053	-0.447	CALM1 (includes others),CREB3L2,FOS,IVL,JUN,JUND,NOS2,NR4A1
Pulmonary Fibrosis Idiopathic Signaling Pathway	1.4	0.0429	0.535	CCN2,CCND1,EGR1,FN1,FOS,HES1,ITGB1,ITGB6,JUN,MMP10,MMP7,MUC1,PLAU,RRAS
Caveolar-mediated Endocytosis Signaling	1.38	0.0667	NaN	HLA-C,INSR,ITGB1,ITGB6,ITGB8
GDNF Family Ligand-Receptor Interactions	1.36	0.0658	0.447	CDC42,FOS,JUN,RAC1,RRAS
Colorectal Cancer Metastasis Signaling	1.35	0.0443	0.302	CCND1,CDC42,FOS,IFNGR1,JUN,MMP10,MMP7,NOS2,RAC1,RHOB,RND3,RRAS
TREM1 Signaling	1.34	0.0649	2.236	CXCL3,CXCL8,DEFB4A/DEFB4B,ICAM1,ITGB1
Phenylalanine Degradation IV (Mammalian, via Side Chain)	1.32	0.143	NaN	ALDH2,SLC27A2
Neurotrophin/TRK Signaling	1.32	0.0641	0	CDC42,CREB3L2,FOS,JUN,RRAS
RHOGDI Signaling	1.31	0.0465	-0.707	ARHGDIB,ARPC1A,CDC42,EZR,ITGB1,ITGB6,ITGB8,RAC1,RHOB,RND3
Actin Cytoskeleton Signaling	1.31	0.0449	1.667	ARPC1A,CDC42,EZR,FN1,ITGB1,ITGB6,ITGB8,PPP1CB,RAC1,RRAS,TMSB10/TMSB4X
Thyroid Hormone Biosynthesis	1.3	0.5	NaN	CTSD
Airway Inflammation in Asthma	1.3	0.0909	NaN	CCL20,CXCL8,IFNGR1
Chemokine Signaling	1.28	0.0625	-1.342	CALM1 (includes others),FOS,JUN,PPP1CB,RRAS
Inhibition of Angiogenesis by TSP1	1.26	0.0882	NaN	HSPG2,JUN,SDC1
Estrogen-Dependent Breast Cancer Signaling	1.26	0.0617	0	CCND1,CREB3L2,FOS,JUN,RRAS
CD27 Signaling in Lymphocytes	1.25	0.0702	NaN	BID,FOS,JUN,NFKBIA
Adipogenesis pathway	1.24	0.0519	NaN	BSCL2,CEBPB,CEBPD,FABP4,HIF1A,SOX9,XBP1
Regulation Of The Epithelial Mesenchymal Transition By Growth Factors Pathway	1.24	0.0469	1	CDC42,CLDN3,EGR1,FOS,JUN,MET,RAC1,RRAS,TNFSF10
Paxillin Signaling	1.24	0.0556	2	CDC42,ITGB1,ITGB6,ITGB8,RAC1,RRAS
JAK/STAT Signaling	1.24	0.061	-0.447	CDKN1A,CEBPB,FOS,JUN,RRAS
Clathrin-mediated Endocytosis Signaling	1.23	0.0466	NaN	ARPC1A,CDC42,CLTB,ITGB1,ITGB6,ITGB8,MET,RAC1,S100A8
Nicotine Degradation III	1.22	0.069	-2	ADH7,CYP2F1,CYP4B1,UGT2A1
Cyclins and Cell Cycle Regulation	1.2	0.0595	-0.447	CCND1,CDK6,CDKN1A,CDKN2A,CDKN2B
PEDF Signaling	1.2	0.0595	0	NFKBIA,RAC1,RRAS,SERPINF1,SOD2
Interferon Signaling	1.2	0.0833	NaN	IFITM2,IFNGR1,ISG15
Oxidative Phosphorylation	1.2	0.0541	0	ATP5MC2,ATP5PO,MT-ATP6,MT-ND1,MT-ND4L,NDUFB8
Complement System	1.17	0.0811	NaN	C3,CFB,CFD
Pulmonary Healing Signaling Pathway	1.17	0.0452	2.333	CCND1,CDC42,HIF1A,LYN,MMP10,MMP7,NFKBIA,RAC1,RRAS
Germ Cell-Sertoli Cell Junction Signaling	1.15	0.0468	NaN	CDC42,ITGB1,RAC1,RHOB,RND3,RRAS,TUBA1A,TUBB4B
Docosahexaenoic Acid (DHA) Signaling	1.15	0.0789	NaN	ALOX15,BID,SERPINF1
Diphthamide Biosynthesis	1.13	0.333	NaN	EEF2
WNT/β-catenin Signaling	1.13	0.0462	0.378	CCND1,CDKN2A,JUN,MMP7,RUVBL2,SOX2,SOX4,SOX9
Ephrin Receptor Signaling	1.12	0.0443	2.449	ARPC1A,CDC42,CREB3L2,ITGB1,ITGB6,ITGB8,RAC1,RRAS,SDCBP
Airway Pathology in Chronic Obstructive Pulmonary Disease	1.09	0.0508	NaN	CCL20,CXCL1,CXCL3,CXCL8,LCN2,TNFSF10
PAK Signaling	1.09	0.0508	2	CDC42,ITGB1,ITGB6,ITGB8,RAC1,RRAS
RANK Signaling in Osteoclasts	1.09	0.0549	-1	BIRC3,CALM1 (includes others),FOS,JUN,NFKBIA
PXR/RXR Activation	1.08	0.0615	-1	ALDH1A1,GSTA1,GSTA2,INSR
p38 MAPK Signaling	1.07	0.05	1.342	CREB3L2,DUSP1,H3-3A/H3-3B,IL1R1,IL1RN,PLA2G2A
Nicotine Degradation II	1.06	0.0606	-2	ADH7,CYP2F1,CYP4B1,UGT2A1
April Mediated Signaling	1.04	0.0714	NaN	FOS,JUN,NFKBIA
CD40 Signaling	1.04	0.0597	-1	FOS,ICAM1,JUN,NFKBIA
Remodeling of Epithelial Adherens Junctions	1.03	0.0588	NaN	ARPC1A,MET,TUBA1A,TUBB4B
B Cell Activating Factor Signaling	1.02	0.0698	NaN	FOS,JUN,NFKBIA
Oncostatin M Signaling	1.02	0.0698	NaN	EPAS1,PLAU,RRAS
Small Cell Lung Cancer Signaling	1.01	0.0521	0	BID,CCND1,CDK6,CDKN2B,NFKBIA
Death Receptor Signaling	1.01	0.0521	0.447	ARHGDIB,BID,BIRC3,NFKBIA,TNFSF10
TGF-β Signaling	1.01	0.0521	-0.447	CDC42,FOS,JUN,PMEPA1,RRAS
Phenylethylamine Degradation I	1.01	0.25	NaN	ALDH2
Eumelanin Biosynthesis	1.01	0.25	NaN	MIF
Oxidized GTP and dGTP Detoxification	1.01	0.25	NaN	RUVBL2
Androgen Biosynthesis	1.01	0.0952	NaN	GSTA1,SRD5A3
FXR/RXR Activation	0.991	0.0476	NaN	C3,IL1RN,SAA1,SAA2,SDC1,SERPINF1
Pancreatic Adenocarcinoma Signaling	0.991	0.0476	1.342	CCND1,CDC42,CDKN1A,CDKN2A,CDKN2B,RAC1
GM-CSF Signaling	0.991	0.0571	1	CCND1,LYN,RACK1,RRAS
p53 Signaling	0.983	0.051	1	CCND1,CDKN1A,CDKN2A,HIF1A,JUN
14-3-3-mediated Signaling	0.979	0.0472	0	FOS,JUN,RRAS,TUBA1A,TUBB4B,YWHAG
Endocannabinoid Developing Neuron Pathway	0.979	0.0472	1.342	CCND1,CREB3L2,MAPK15,MGLL,RAC1,RRAS
ATM Signaling	0.967	0.0505	NaN	BID,CDKN1A,CREB3L2,JUN,NFKBIA
Pyrimidine Deoxyribonucleotides De Novo Biosynthesis I	0.939	0.087	NaN	NME2,NME5
fMLP Signaling in Neutrophils	0.932	0.0458	0.816	ARPC1A,CALM1 (includes others),CDC42,NFKBIA,RAC1,RRAS
Endothelin-1 Signaling	0.932	0.0417	-0.707	FOS,JUN,MAPK15,NOS2,PLA2G2A,PLAAT3,PLAAT4,RRAS
GNRH Signaling	0.932	0.0417	0	CALM1 (includes others),CDC42,CREB3L2,EGR1,FOS,JUN,RAC1,RRAS
ERK5 Signaling	0.924	0.0541	NaN	CREB3L2,FOS,RRAS,YWHAG
Creatine-phosphate Biosynthesis	0.917	0.2	NaN	CKB
Citrulline-Nitric Oxide Cycle	0.917	0.2	NaN	NOS2
NER (Nucleotide Excision Repair, Enhanced Pathway)	0.914	0.0485	0.447	CETN2,H3-3A/H3-3B,H4C3,POLD4,POLR2J2/POLR2J3
HOTAIR Regulatory Pathway	0.914	0.0429	0	CDKN1A,H3-3A/H3-3B,ICAM1,MET,MMP10,MMP7,NFKBIA
Tumoricidal Function of Hepatic Natural Killer Cells	0.91	0.0833	NaN	BID,ICAM1
Bupropion Degradation	0.879	0.08	NaN	CYP2F1,CYP4B1
Role of PKR in Interferon Induction and Antiviral Response	0.876	0.0441	0	BID,FOS,HSP90AA1,IFNGR1,JUN,NFKBIA
Cell Cycle: G2/M DNA Damage Checkpoint Regulation	0.873	0.06	NaN	CDKN1A,CDKN2A,YWHAG
Adrenomedullin signaling pathway	0.87	0.0402	0	C3,CALM1 (includes others),CEBPB,FOS,HIF1A,IL1RN,MAPK15,RRAS
Chronic Myeloid Leukemia Signaling	0.863	0.0467	NaN	CCND1,CDK6,CDKN1A,CDKN2A,RRAS
Toll-like Receptor Signaling	0.863	0.0513	NaN	FOS,IL1RN,JUN,NFKBIA
IL-7 Signaling Pathway	0.863	0.0513	2	CCND1,JUN,LYN,MET
UVC-Induced MAPK Signaling	0.857	0.0588	NaN	FOS,JUN,RRAS
Androgen Signaling	0.854	0.0414	NaN	CALM1 (includes others),CCND1,H3-3A/H3-3B,HSP90AA1,JUN,POLR2J2/POLR2J3,TAF10
Estrogen-mediated S-phase Entry	0.854	0.0769	NaN	CCND1,CDKN1A
Gluconeogenesis I	0.854	0.0769	NaN	ALDOA,BPGM
IL-3 Signaling	0.851	0.0506	0	FOS,JUN,RAC1,RRAS
Tryptophan Degradation to 2-amino-3-carboxymuconate Semialdehyde	0.845	0.167	NaN	KYNU
Zymosterol Biosynthesis	0.845	0.167	NaN	TM7SF2
Rapoport-Luebering Glycolytic Shunt	0.845	0.167	NaN	BPGM
NAD Biosynthesis III	0.845	0.167	NaN	NAMPT
UVB-Induced MAPK Signaling	0.839	0.0577	NaN	FOS,H3-3A/H3-3B,JUN
Glycolysis I	0.827	0.0741	NaN	ALDOA,BPGM
Apelin Endothelial Signaling Pathway	0.824	0.0426	0	CALM1 (includes others),FOS,HIF1A,ICAM1,JUN,RRAS
Role of MAPK Signaling in the Pathogenesis of Influenza	0.81	0.0488	NaN	PLA2G2A,PLAAT3,PLAAT4,RRAS
Antioxidant Action of Vitamin C	0.807	0.0446	-1	NFKBIA,PLA2G2A,PLAAT3,PLAAT4,TXNRD1
Role of Cytokines in Mediating Communication between Immune Cells	0.804	0.0556	NaN	CXCL8,IL1RN,IL32
Xenobiotic Metabolism General Signaling Pathway	0.804	0.042	-1.633	GSTA1,GSTA2,GSTP1,NQO1,RRAS,UGT2A1
Ceramide Biosynthesis	0.783	0.143	NaN	DEGS2
Thioredoxin Pathway	0.783	0.143	NaN	TXNRD1
Ceramide Degradation	0.783	0.143	NaN	ASAH1
BAG2 Signaling Pathway	0.783	0.0476	NaN	CDKN1A,HSP90AA1,PSMA2,PSMA6
Role of p14/p19ARF in Tumor Suppression	0.777	0.069	NaN	CDKN2A,RAC1
Tight Junction Signaling	0.775	0.0393	NaN	CDC42,CLDN10,CLDN3,CLDN7,FOS,JUN,RAC1
Amyotrophic Lateral Sclerosis Signaling	0.772	0.0435	1.342	BID,BIRC3,GPX1,RAC1,SOD1
CSDE1 Signaling Pathway	0.77	0.0536	NaN	FN1,FOS,RAC1
Endocannabinoid Cancer Inhibition Pathway	0.764	0.0408	-0.447	CCND1,CDKN1A,CREB3L2,HIF1A,NOS2,NUPR1
Prolactin Signaling	0.757	0.0465	NaN	CEBPB,FOS,JUN,RRAS
Role of Hypercytokinemia/hyperchemokinemia in the Pathogenesis of Influenza	0.757	0.0465	2	CXCL3,CXCL8,IL1RN,ISG15
Neuregulin Signaling	0.752	0.0427	NaN	HSP90AA1,ITGB1,ITGB6,ITGB8,RRAS
Opioid Signaling Pathway	0.752	0.0357	-0.333	CALM1 (includes others),CDC42,CLTB,CREB3L2,FOS,LYN,MAPK15,NFKBIA,RAC1,RRAS
Polyamine Regulation in Colon Cancer	0.74	0.0517	NaN	ALOX15,FOS,JUN
MSP-RON Signaling Pathway	0.74	0.0517	NaN	KLK11,KLK6,NOS2
Semaphorin Neuronal Repulsive Signaling Pathway	0.728	0.0397	-1	ITGB1,ITGB6,ITGB8,PPP1CB,RAC1,RRAS
Sphingosine-1-phosphate Signaling	0.721	0.0417	NaN	ASAH1,CDC42,RAC1,RHOB,RND3
Ceramide Signaling	0.71	0.0444	0	CTSD,FOS,JUN,RRAS
Retinoic acid Mediated Apoptosis Signaling	0.71	0.05	NaN	BID,CRABP2,TNFSF10
PCP (Planar Cell Polarity) Pathway	0.71	0.05	NaN	JUN,JUND,RAC1
Unfolded protein response	0.71	0.0444	NaN	CEBPB,CEBPD,DNAJA4,XBP1
IL-2 Signaling	0.695	0.0492	NaN	FOS,JUN,RRAS
Sphingosine and Sphingosine-1-phosphate Metabolism	0.684	0.111	NaN	ASAH1
Melatonin Degradation I	0.682	0.0484	NaN	CYP2F1,CYP4B1,UGT2A1
Epithelial Adherens Junction Signaling	0.678	0.0382	0.816	ARPC1A,CDC42,MET,RAC1,RRAS,YWHAG
Hepatic Cholestasis	0.672	0.0366	NaN	CXCL8,IL1R1,IL1RN,INSR,JUN,NFKBIA,TNFSF10
4-1BB Signaling in T Lymphocytes	0.672	0.0588	NaN	JUN,NFKBIA
Thrombopoietin Signaling	0.668	0.0476	NaN	FOS,JUN,RRAS
Non-Small Cell Lung Cancer Signaling	0.666	0.0426	NaN	CCND1,CDK6,CDKN2A,RRAS
ERBB Signaling	0.666	0.0426	0	CDC42,FOS,JUN,RRAS
GP6 Signaling Pathway	0.656	0.0394	1	CALM1 (includes others),FYB1,LAMB3,LYN,RAC1
Coagulation System	0.652	0.0571	NaN	F3,PLAU
DNA Methylation and Transcriptional Repression Signaling	0.652	0.0571	NaN	H3-3A/H3-3B,H4C3
Pyrimidine Ribonucleotides Interconversion	0.652	0.0571	NaN	NME2,NME5
Inhibition of ARE-Mediated mRNA Degradation Pathway	0.646	0.0373	1	MAPK15,PSMA2,PSMA6,TNFSF10,YWHAG,ZFP36
IL-1 Signaling	0.644	0.0417	0	FOS,IL1R1,JUN,NFKBIA
Embryonic Stem Cell Differentiation into Cardiac Lineages	0.644	0.1	NaN	SOX2
Prostanoid Biosynthesis	0.644	0.1	NaN	PTGES
Activation of IRF by Cytosolic Pattern Recognition Receptors	0.642	0.0462	NaN	ISG15,JUN,NFKBIA
ERB2-ERBB3 Signaling	0.642	0.0462	NaN	CCND1,JUN,RRAS
Synaptic Long Term Potentiation	0.62	0.0382	-1	CALM1 (includes others),CREB3L2,PPP1CB,PPP1R14B,RRAS
Cell Cycle Regulation by BTG Family Proteins	0.616	0.0541	NaN	BTG2,CCND1
Protein Kinase A Signaling	0.616	0.0318	-1.265	AKAP14,CALM1 (includes others),CREB3L2,DUSP1,DUSP4,DUSP5,H1-0,H1-10,H3-3A/H3-3B,NFKBIA,PPP1CB,PPP1R14B,YWHAG
Pyrimidine Ribonucleotides De Novo Biosynthesis	0.616	0.0541	NaN	NME2,NME5
Phospholipases	0.616	0.0448	NaN	PLA2G2A,PLAAT3,PLAAT4
Superpathway of Melatonin Degradation	0.616	0.0448	NaN	CYP2F1,CYP4B1,UGT2A1
Sucrose Degradation V (Mammalian)	0.609	0.0909	NaN	ALDOA
Purine Nucleotides De Novo Biosynthesis II	0.609	0.0909	NaN	ADSS2
Notch Signaling	0.6	0.0526	NaN	HES1,PSENEN
SPINK1 General Cancer Pathway	0.593	0.0435	NaN	MT1E,MT1G,RRAS
CCR3 Signaling in Eosinophils	0.587	0.037	NaN	CALM1 (includes others),PLA2G2A,PPP1CB,RAC1,RRAS
STAT3 Pathway	0.587	0.037	NaN	CDKN1A,IL1R1,INSR,RAC1,RRAS
Gαq Signaling	0.578	0.0353	NaN	CALM1 (includes others),CDC42,NFKBIA,RAC1,RHOB,RND3
Acetone Degradation I (to Methylglyoxal)	0.569	0.05	NaN	CYP2F1,CYP4B1
Apoptosis Signaling	0.565	0.0385	0	BID,BIRC3,NFKBIA,RRAS
Ephrin B Signaling	0.559	0.0417	NaN	CAP1,CDC42,RAC1
NAD biosynthesis II (from tryptophan)	0.547	0.0769	NaN	KYNU
Cholesterol Biosynthesis I	0.547	0.0769	NaN	TM7SF2
Cholesterol Biosynthesis II (via 24,25-dihydrolanosterol)	0.547	0.0769	NaN	TM7SF2
Guanosine Nucleotides Degradation III	0.547	0.0769	NaN	XDH
Cholesterol Biosynthesis III (via Desmosterol)	0.547	0.0769	NaN	TM7SF2
Oxytocin Signaling Pathway	0.544	0.032	-0.707	CALM1 (includes others),CREB3L2,CXCL8,EEF2,FOS,MAPK15,PLA2G2A,PPP1CB,RRAS
Intrinsic Prothrombin Activation Pathway	0.539	0.0476	NaN	KLK11,KLK6
Huntington's Disease Signaling	0.533	0.0318	NaN	CLTB,CREB3L2,CTSD,IFT57,JUN,POLR2J2/POLR2J3,PSMA2,PSMA6,TGM2
Hereditary Breast Cancer Signaling	0.533	0.0352	NaN	CCND1,CDK6,CDKN1A,POLR2J2/POLR2J3,RRAS
Urate Biosynthesis/Inosine 5'-phosphate Degradation	0.52	0.0714	NaN	XDH
Mineralocorticoid Biosynthesis	0.52	0.0714	NaN	GSTA1
D-myo-inositol (1,4,5,6)-Tetrakisphosphate Biosynthesis	0.519	0.0335	1	DUSP1,DUSP4,DUSP5,PPP1CB,PPP1R14B,SET
D-myo-inositol (3,4,5,6)-tetrakisphosphate Biosynthesis	0.519	0.0335	1	DUSP1,DUSP4,DUSP5,PPP1CB,PPP1R14B,SET
Autophagy	0.514	0.0326	-1.633	CALM1 (includes others),CREB3L2,FOS,GABARAP,HIF1A,INSR,JUN
Axonal Guidance Signaling	0.506	0.0295	NaN	ADAM9,ARPC1A,CDC42,ITGB1,ITGB6,ITGB8,MET,MMP10,MMP7,NTN4,RAC1,RRAS,SDCBP,TUBA1A,TUBB4B
Estrogen Biosynthesis	0.499	0.0444	NaN	CYP2F1,CYP4B1
NF-κB Activation by Viruses	0.498	0.0385	NaN	ITGB1,NFKBIA,RRAS
Fatty Acid Activation	0.495	0.0667	NaN	SLC27A2
Superpathway of Citrulline Metabolism	0.495	0.0667	NaN	NOS2
Glucocorticoid Biosynthesis	0.495	0.0667	NaN	GSTA1
Sperm Motility	0.492	0.0314	0	CALM1 (includes others),INSR,LYN,MET,PLA2G2A,PLAAT3,PLAAT4,SLC12A2
Role of OCT4 in Mammalian Embryonic Stem Cell Pluripotency	0.485	0.0435	NaN	NR2F6,SOX2
Retinol Biosynthesis	0.485	0.0435	NaN	CES1,RDH10
IL-23 Signaling Pathway	0.485	0.0435	NaN	HIF1A,NFKBIA
Endocannabinoid Neuronal Synapse Pathway	0.484	0.0336	NaN	DNAH10,DNAH3,DNALI1,MAPK15,MGLL
Ephrin A Signaling	0.474	0.0426	NaN	CDC42,RAC1
Granzyme B Signaling	0.472	0.0625	NaN	BID
Extrinsic Prothrombin Activation Pathway	0.472	0.0625	NaN	F3
Adenosine Nucleotides Degradation II	0.472	0.0625	NaN	XDH
Cardiac Hypertrophy Signaling	0.467	0.0308	-0.816	ADSS2,CALM1 (includes others),CDC42,JUN,RAC1,RHOB,RND3,RRAS
Role of Osteoblasts, Osteoclasts and Chondrocytes in Rheumatoid Arthritis	0.465	0.0312	NaN	BIRC3,CALM1 (includes others),FOS,IL1R1,IL1RN,JUN,NFKBIA
PFKFB4 Signaling Pathway	0.462	0.0417	NaN	CREB3L2,XDH
Fc Epsilon RI Signaling	0.453	0.0339	2	LYN,PLA2G2A,RAC1,RRAS
3-phosphoinositide Degradation	0.447	0.0314	1	DUSP1,DUSP4,DUSP5,PPP1CB,PPP1R14B,SET
VEGF Family Ligand-Receptor Interactions	0.444	0.0357	NaN	FOS,PLA2G2A,RRAS
NGF Signaling	0.44	0.0333	NaN	CDC42,CREB3L2,RAC1,RRAS
MYC Mediated Apoptosis Signaling	0.439	0.04	NaN	BID,CDKN2A
Assembly of RNA Polymerase II Complex	0.439	0.04	NaN	POLR2J2/POLR2J3,TAF10
Chondroitin Sulfate Biosynthesis (Late Stages)	0.439	0.04	NaN	CHST9,SULT2B1
FAT10 Cancer Signaling Pathway	0.439	0.04	NaN	EEF1A1,NFKBIA
HIPPO signaling	0.435	0.0353	NaN	PPP1CB,PPP1R14B,YWHAG
Necroptosis Signaling Pathway	0.434	0.0318	0.447	BIRC3,PLA2G2A,SLC25A5,SLC25A6,TNFSF10
Differential Regulation of Cytokine Production in Macrophages and T Helper Cells by IL-17A and IL-17F	0.431	0.0556	NaN	CXCL1
FGF Signaling	0.428	0.0349	NaN	CREB3L2,MET,RAC1
PDGF Signaling	0.428	0.0349	NaN	FOS,JUN,RRAS
Synaptic Long Term Depression	0.426	0.0308	0.816	LYN,NOS2,PLA2G2A,PLAAT3,PLAAT4,RRAS
PPARα/RXRα Activation	0.426	0.0308	-0.447	HSP90AA1,IL1R1,INSR,JUN,NFKBIA,RRAS
Renin-Angiotensin Signaling	0.426	0.0328	0	FOS,JUN,RAC1,RRAS
D-myo-inositol-5-phosphate Metabolism	0.426	0.0308	1	DUSP1,DUSP4,DUSP5,PPP1CB,PPP1R14B,SET
Regulation of the Epithelial-Mesenchymal Transition Pathway	0.426	0.0308	NaN	CLDN3,EGR1,HIF1A,MET,PSENEN,RRAS
Th1 Pathway	0.426	0.0328	NaN	HLA-DRA,ICAM1,IFNGR1,PSENEN
Regulation Of The Epithelial Mesenchymal Transition In Development Pathway	0.42	0.0345	NaN	HIF1A,PSENEN,S100A4
Oxytocin In Brain Signaling Pathway	0.416	0.0305	0.447	CALM1 (includes others),CREB3L2,PLA2G2A,PLAAT3,PLAAT4,RRAS
γ-linolenate Biosynthesis II (Animals)	0.412	0.0526	NaN	SLC27A2
Purine Nucleotides Degradation II (Aerobic)	0.412	0.0526	NaN	XDH
Mitochondrial L-carnitine Shuttle Pathway	0.412	0.0526	NaN	SLC27A2
Natural Killer Cell Signaling	0.406	0.0302	1.633	CDC42,HLA-C,ITGB1,RAC1,RRAS,TNFSF10
Crosstalk between Dendritic Cells and Natural Killer Cells	0.389	0.033	NaN	HLA-C,HLA-DRA,TNFSF10
Lymphotoxin β Receptor Signaling	0.388	0.0364	NaN	CXCL1,NFKBIA
EGF Signaling	0.388	0.0364	NaN	FOS,JUN
Endoplasmic Reticulum Stress Pathway	0.38	0.0476	NaN	XBP1
FAT10 Signaling Pathway	0.379	0.0357	NaN	PSMA2,PSMA6
3-phosphoinositide Biosynthesis	0.377	0.0293	1	DUSP1,DUSP4,DUSP5,PPP1CB,PPP1R14B,SET
Triacylglycerol Degradation	0.371	0.0351	NaN	CES1,MGLL
p70S6K Signaling	0.365	0.0303	NaN	EEF2,LYN,RRAS,YWHAG
The Visual Cycle	0.365	0.0455	NaN	RDH10
Chondroitin Sulfate Biosynthesis	0.362	0.0345	NaN	CHST9,SULT2B1
Gα12/13 Signaling	0.359	0.0301	NaN	CDC42,JUN,NFKBIA,RRAS
P2Y Purigenic Receptor Signaling Pathway	0.359	0.0301	NaN	CREB3L2,FOS,JUN,RRAS
Th1 and Th2 Activation Pathway	0.354	0.0291	NaN	HLA-DRA,ICAM1,IFNGR1,JUN,PSENEN
Vitamin-C Transport	0.35	0.0435	NaN	TXNRD1
Apelin Cardiac Fibroblast Signaling Pathway	0.35	0.0435	NaN	CCN2
Endometrial Cancer Signaling	0.345	0.0333	NaN	CCND1,RRAS
GADD45 Signaling	0.345	0.0333	NaN	CCND1,CDKN1A
SPINK1 Pancreatic Cancer Pathway	0.345	0.0333	NaN	KLK11,KLK6
Salvage Pathways of Pyrimidine Ribonucleotides	0.342	0.0306	NaN	CDK6,NME2,NME5
UVA-Induced MAPK Signaling	0.342	0.0306	NaN	FOS,JUN,RRAS
Th2 Pathway	0.337	0.0292	NaN	HLA-DRA,ICAM1,JUN,PSENEN
White Adipose Tissue Browning Pathway	0.332	0.029	NaN	CEBPB,CREB3L2,LDHA,LDHB
CDP-diacylglycerol Biosynthesis I	0.324	0.04	NaN	MBOAT2
Insulin Receptor Signaling	0.321	0.0286	2	INSR,PPP1CB,PPP1R14B,RRAS
Stearate Biosynthesis I (Animals)	0.321	0.0317	NaN	SLC27A2,SRD5A3
Role of JAK1, JAK2 and TYK2 in Interferon Signaling	0.312	0.0385	NaN	IFNGR1
Mouse Embryonic Stem Cell Pluripotency	0.306	0.0288	NaN	ID1,RRAS,SOX2
Phosphatidylglycerol Biosynthesis II (Non-plastidic)	0.3	0.037	NaN	MBOAT2
Mitotic Roles of Polo-Like Kinase	0.299	0.0303	NaN	HSP90AA1,PLK2
Role of PI3K/AKT Signaling in the Pathogenesis of Influenza	0.299	0.0303	NaN	NFKBIA,PLAC8
PD-1, PD-L1 cancer immunotherapy pathway	0.295	0.0283	NaN	HLA-C,HLA-DRA,IFNGR1
Thrombin Signaling	0.293	0.0267	NaN	CDC42,PPP1CB,RAC1,RHOB,RND3,RRAS
Telomerase Signaling	0.29	0.028	NaN	CDKN1A,HSP90AA1,RRAS
Tryptophan Degradation III (Eukaryotic)	0.29	0.0357	NaN	KYNU
ERBB4 Signaling	0.286	0.0294	NaN	PSENEN,RRAS
Circadian Rhythm Signaling	0.281	0.0261	NaN	CIRBP,CREB3L2,H3-3A/H3-3B,HIF1A,LYN,RACK1,RRAS
Superpathway of Cholesterol Biosynthesis	0.279	0.0345	NaN	TM7SF2
Growth Hormone Signaling	0.267	0.0282	NaN	FOS,IGFBP3
Type II Diabetes Mellitus Signaling	0.263	0.0261	NaN	CEBPB,INSR,NFKBIA,SLC27A2
Superpathway of Inositol Phosphate Compounds	0.262	0.0256	1	DUSP1,DUSP4,DUSP5,PPP1CB,PPP1R14B,SET
Relaxin Signaling	0.254	0.0258	-2	FOS,JUN,NFKBIA,NOS2
Angiopoietin Signaling	0.233	0.026	NaN	NFKBIA,RRAS
Antiproliferative Role of Somatostatin Receptor 2	0.233	0.026	NaN	CDKN1A,RRAS
Maturity Onset Diabetes of Young (MODY) Signaling	0.228	0.0256	NaN	INSR,UCP2
Nucleotide Excision Repair Pathway	0.226	0.0286	NaN	POLR2J2/POLR2J3
Fatty Acid β-oxidation I	0.219	0.0278	NaN	SLC27A2
tRNA Charging	0.199	0.0256	NaN	CARS1
Dilated Cardiomyopathy Signaling Pathway	0	0.0203	NaN	DSC2,DSG2,TPM1
Neurovascular Coupling Signaling Pathway	0	0.0222	0.447	CALM1 (includes others),PLA2G2A,PLAAT3,PLAAT4,PPP1CB
Pyroptosis Signaling Pathway	0	0.0215	NaN	GAS5,IL1R1
SNARE Signaling Pathway	0	0.00735	NaN	CALM1 (includes others)
TR/RXR Activation	0	0.0238	NaN	HIF1A,UCP2
Role of BRCA1 in DNA Damage Response	0	0.0125	NaN	CDKN1A
α-Adrenergic Signaling	0	0.0185	NaN	CALM1 (includes others),RRAS
Role of RIG1-like Receptors in Antiviral Innate Immunity	0	0.0217	NaN	NFKBIA
Role of Pattern Recognition Receptors in Recognition of Bacteria and Viruses	0	0.0192	NaN	C3,CXCL8,TNFSF10
Role of NFAT in Regulation of the Immune Response	0	0.0119	-0.816	CALM1 (includes others),FOS,HLA-DRA,JUN,LYN,NFKBIA,RRAS
FcγRIIB Signaling in B Lymphocytes	0	0.0235	NaN	LYN,RRAS
CCR5 Signaling in Macrophages	0	0.00601	NaN	CALM1 (includes others),FOS,JUN
Calcium-induced T Lymphocyte Apoptosis	0	0.00652	NaN	CALM1 (includes others),HLA-DRA,NR4A1
Cytotoxic T Lymphocyte-mediated Apoptosis of Target Cells	0	0.00471	NaN	BID,HLA-C
CTLA4 Signaling in Cytotoxic T Lymphocytes	0	0.00418	NaN	CLTB,HLA-C
IL-15 Production	0	0.0244	NaN	INSR,LYN,MET
T Helper Cell Differentiation	0	0.00425	NaN	HLA-DRA,IFNGR1
CD28 Signaling in T Helper Cells	0	0.0155	0	ARPC1A,CALM1 (includes others),CDC42,FOS,HLA-DRA,JUN,NFKBIA,RAC1
IL-15 Signaling	0	0.00379	NaN	CXCL8,RRAS
Dendritic Cell Maturation	0	0.0118	1.633	CREB3L2,HLA-C,HLA-DRA,ICAM1,IL1RN,IL32,NFKBIA
Melatonin Signaling	0	0.0139	NaN	CALM1 (includes others)
Cellular Effects of Sildenafil (Viagra)	0	0.0134	NaN	CALM1 (includes others),PPP1CB
Neuropathic Pain Signaling In Dorsal Horn Neurons	0	0.0099	NaN	FOS
Factors Promoting Cardiogenesis in Vertebrates	0	0.0131	NaN	CCND1,CREB3L2
CNTF Signaling	0	0.0175	NaN	RRAS
ICOS-ICOSL Signaling in T Helper Cells	0	0.00789	NaN	CALM1 (includes others),HLA-DRA,NFKBIA,RAC1
Role of CHK Proteins in Cell Cycle Checkpoint Control	0	0.0175	NaN	CDKN1A
FLT3 Signaling in Hematopoietic Progenitor Cells	0	0.0244	NaN	CREB3L2,RRAS
Human Embryonic Stem Cell Pluripotency	0	0.00602	NaN	SOX2
Melanocyte Development and Pigmentation Signaling	0	0.0204	NaN	CREB3L2,RRAS
Aldosterone Signaling in Epithelial Cells	0	0.0183	NaN	DUSP1,HSP90AA1,SLC12A2
Role of NANOG in Mammalian Embryonic Stem Cell Pluripotency	0	0.0167	NaN	RRAS,SOX2
CREB Signaling in Neurons	0	0.0116	1.342	ADGRF1,CALM1 (includes others),CREB3L2,GPRC5A,INSR,POLR2J2/POLR2J3,RRAS
Type I Diabetes Mellitus Signaling	0	0.0138	2	BID,HLA-C,HLA-DRA,IFNGR1,IL1R1,NFKBIA,NOS2
Allograft Rejection Signaling	0	0.00413	NaN	HLA-C,HLA-DRA
Autoimmune Thyroid Disease Signaling	0	0.00441	NaN	HLA-C,HLA-DRA
Acute Myeloid Leukemia Signaling	0	0.022	NaN	CCND1,RRAS
Graft-versus-Host Disease Signaling	0	0.00673	NaN	HLA-C,HLA-DRA,IL1RN
G Beta Gamma Signaling	0	0.0233	NaN	CAV2,CDC42,RRAS
G Protein Signaling Mediated by Tubby	0	0.0227	NaN	INSR
Communication between Innate and Adaptive Immune Cells	0	0.00431	NaN	CXCL8,HLA-C,HLA-DRA,IL1RN
Systemic Lupus Erythematosus Signaling	0	0.00965	NaN	FOS,HLA-C,IL1RN,JUN,LYN,RRAS
CDC42 Signaling	0	0.0191	0.378	ARPC1A,CDC42,CDC42EP5,FOS,HLA-C,HLA-DRA,ITGB1,ITGB6,ITGB8,JUN,PPP1CB
FAK Signaling	0	0.0134	2.673	ADGRF1,ARPC1A,CCND1,FOS,GPRC5A,IL1R1,ITGB1,ITGB6,ITGB8,JUN,MET,RAC1,RRAS,SDCBP
AMPK Signaling	0	0.0205	0	CCND1,CDKN1A,CREB3L2,EEF2,INSR
Phospholipase C Signaling	0	0.0221	0.905	CALM1 (includes others),CDC42,CREB3L2,ITGB1,ITGB6,ITGB8,LYN,MARCKS,PLA2G2A,PPP1CB,RAC1,RHOB,RND3,RRAS,TGM2
Ovarian Cancer Signaling	0	0.0253	NaN	CCND1,CDKN2A,MMP7,RRAS
Altered T Cell and B Cell Signaling in Rheumatoid Arthritis	0	0.00407	NaN	HLA-DRA,IL1RN
Role of NFAT in Cardiac Hypertrophy	0	0.00901	NaN	CALM1 (includes others),RRAS
B Cell Development	0	0.0227	NaN	HLA-DRA
Breast Cancer Regulation by Stathmin1	0	0.0219	2.309	ADGRF1,CCND1,CDK6,CREB3L2,GPRC5A,HIF1A,JUN,PPP1CB,PPP1R14B,RAC1,RRAS,TUBA1A,TUBB4B
Regulation of IL-2 Expression in Activated and Anergic T Lymphocytes	0	0.013	0	CALM1 (includes others),FOS,JUN,NFKBIA,RAC1,RRAS
NUR77 Signaling in T Lymphocytes	0	0.00977	NaN	CALM1 (includes others),HLA-C,HLA-DRA,NR4A1,TNFSF10
PKCθ Signaling in T Lymphocytes	0	0.0108	0	FOS,HLA-DRA,JUN,NFKBIA,RAC1,RRAS
OX40 Signaling Pathway	0	0.00835	NaN	HLA-C,HLA-DRA,JUN,NFKBIA
Cell Cycle Control of Chromosomal Replication	0	0.0179	NaN	CDK6
Role of JAK1 and JAK3 in γc Cytokine Signaling	0	0.0145	NaN	RRAS
Dopamine-DARPP32 Feedback in cAMP Signaling	0	0.0219	NaN	CALM1 (includes others),CREB3L2,PPP1CB,PPP1R14B
Gap Junction Signaling	0	0.0152	NaN	RRAS,TUBA1A,TUBB4B
Hematopoiesis from Pluripotent Stem Cells	0	0.00226	NaN	CXCL8
eNOS Signaling	0	0.0252	NaN	AQP3,AQP5,CALM1 (includes others),HSP90AA1
nNOS Signaling in Neurons	0	0.0213	NaN	CALM1 (includes others)
nNOS Signaling in Skeletal Muscle Cells	0	0.0208	NaN	CALM1 (includes others)
Netrin Signaling	0	0.0139	NaN	RAC1
Heparan Sulfate Biosynthesis	0	0.0116	NaN	SULT2B1
Thyroid Hormone Metabolism II (via Conjugation and/or Degradation)	0	0.025	NaN	UGT2A1
Heparan Sulfate Biosynthesis (Late Stages)	0	0.0127	NaN	SULT2B1
Pyridoxal 5'-phosphate Salvage Pathway	0	0.0152	NaN	CDK6
Dermatan Sulfate Biosynthesis	0	0.0167	NaN	SULT2B1
Dermatan Sulfate Biosynthesis (Late Stages)	0	0.0213	NaN	SULT2B1
Triacylglycerol Biosynthesis	0	0.02	NaN	MBOAT2
Gαi Signaling	0	0.00714	NaN	RRAS
Gαs Signaling	0	0.008	NaN	CREB3L2
TEC Kinase Signaling	0	0.019	0.816	CDC42,FOS,GTF2I,ITGB1,ITGB6,ITGB8,LYN,RAC1,RHOB,RND3,TNFSF10
BER (Base Excision Repair) Pathway	0	0.0227	NaN	CDKN2A
WNT/Ca+ pathway	0	0.0152	NaN	CREB3L2
SAPK/JNK Signaling	0	0.00996	0.447	CDC42,DUSP4,JUN,RAC1,RRAS
Nitric Oxide Signaling in the Cardiovascular System	0	0.0168	NaN	CALM1 (includes others),HSP90AA1
Cardiac β-adrenergic Signaling	0	0.0169	NaN	AKAP14,PPP1CB,PPP1R14B
Protein Ubiquitination Pathway	0	0.0182	NaN	BIRC3,HLA-C,HSP90AA1,PSMA2,PSMA6
Amyloid Processing	0	0.0196	NaN	PSENEN
GABA Receptor Signaling	0	0.00752	NaN	GABARAP
IL-4 Signaling	0	0.0215	NaN	HLA-DRA,RRAS
B Cell Receptor Signaling	0	0.0143	0.707	CALM1 (includes others),CDC42,CREB3L2,EGR1,JUN,LYN,NFKBIA,RAC1,RRAS
Dopamine Receptor Signaling	0	0.0253	NaN	PPP1CB,PPP1R14B
cAMP-mediated signaling	0	0.0213	NaN	AKAP14,CALM1 (includes others),CREB3L2,DUSP1,DUSP4
Glutamate Receptor Signaling	0	0.0152	NaN	CALM1 (includes others)
NF-κB Signaling	0	0.00877	1.342	IL1R1,IL1RN,INSR,NFKBIA,RRAS
VEGF Signaling	0	0.0202	NaN	HIF1A,RRAS
T Cell Receptor Signaling	0	0.0195	0	CALM1 (includes others),DUSP5,FOS,FYB1,HLA-C,HLA-DRA,ICAM1,ITGB1,JUN,NFKBIA,RAC1,RRAS
G-Protein Coupled Receptor Signaling	0	0.0185	1.155	ADGRF1,CALM1 (includes others),CCND1,CDC42,CREB3L2,DUSP1,DUSP4,FOS,GPRC5A,JUN,NFKBIA,RAC1,RRAS
BMP signaling pathway	0	0.023	NaN	JUN,RRAS
GPCR-Mediated Integration of Enteroendocrine Signaling Exemplified by an L Cell	0	0.0133	NaN	NMB
Phagosome Formation	0	0.0246	2.668	ADGRF1,ARPC1A,C3,CDC42,FN1,GPRC5A,ITGB1,ITGB6,ITGB8,LYN,MAPK15,MARCKS,PLA2G2A,PLAAT3,PLAAT4,RAC1,RRAS
Cancer Drug Resistance By Drug Efflux	0	0.0172	NaN	RRAS
Th17 Activation Pathway	0	0.0124	2.449	CCL20,DEFB1,DEFB4A/DEFB4B,HIF1A,HSP90AA1,IL1R1
Apelin Cardiomyocyte Signaling Pathway	0	0.0202	NaN	HIF1A,MAPK15
Cardiac Hypertrophy Signaling (Enhanced)	0	0.0166	0.816	CALM1 (includes others),CXCL8,IL1R1,ITGB1,ITGB6,ITGB8,JUN,RRAS,TNFSF10
T Cell Exhaustion Signaling Pathway	0	0.00883	NaN	FOS,HLA-C,HLA-DRA,JUN,RRAS
Synaptogenesis Signaling Pathway	0	0.0252	1.134	ARPC1A,CALM1 (includes others),CDC42,CREB3L2,LYN,MARCKS,RAC1,RRAS
Systemic Lupus Erythematosus In T Cell Signaling Pathway	0	0.0187	0.302	CDC42,CREB3L2,EZR,FOS,HLA-C,HLA-DRA,JUN,NOS2,RAC1,RHOB,RND3,RRAS
Systemic Lupus Erythematosus In B Cell Signaling Pathway	0	0.0166	1.155	CALM1 (includes others),CCND1,CXCL8,FOS,IFNGR1,ISG15,JUN,LYN,PLAAT4,RAC1,RRAS,TNFSF10
Insulin Secretion Signaling Pathway	0	0.0147	NaN	CREB3L2,INSR,LYN,SEC61G
Calcium Signaling	0	0.0183	NaN	CALM1 (includes others),CREB3L2,TPM1,TPM4

## Sheet: mock
Ingenuity Canonical Pathways	-log(p-value)	Ratio	z-score	Molecules
Role of IL-17A in Psoriasis	10.8	0.643	3	CCL20,CXCL3,CXCL5,CXCL6,CXCL8,DEFB4A/DEFB4B,S100A7,S100A8,S100A9
EIF2 Signaling	9.9	0.121	0.258	CCND1,EIF3F,HNRNPA1,INSR,MT-RNR1,MT-RNR2,PPP1CB,RPL10A,RPL17,RPL21,RPL23,RPL27A,RPL3,RPL4,RPL41,RPL5,RPL7A,RPLP0,RPS10,RPS20,RPS27L,RPS29,RPS3,RPS4X,RPS4Y1,RPS7,RRAS
Aryl Hydrocarbon Receptor Signaling	8.56	0.132	0.905	ALDH1A1,ALDH1A3,ALDH1L1,ALDH2,ALDH3A1,ALDH3B1,CCND1,CDK6,CDKN1A,CDKN2A,CTSD,FOS,GSTA1,GSTA2,GSTP1,HSP90AA1,IL1B,JUN,NQO1,NRIP1,TGM2
Sirtuin Signaling Pathway	7.38	0.0925	-0.209	BPGM,CXCL8,EPAS1,GABARAP,H1-0,H1-10,H1-2,H3-3A/H3-3B,HIF1A,JUN,LDHA,LDHB,MAPK15,MT-ATP6,MT-ND3,MT-ND4,MT-ND4L,MT-ND6,NAMPT,NOS2,NQO1,SLC25A5,SLC25A6,SOD1,TUBA1A,TUBA4B,UCP2
Xenobiotic Metabolism AHR Signaling Pathway	6.16	0.149	-1.387	ALDH1A1,ALDH1A3,ALDH1L1,ALDH2,ALDH3A1,ALDH3B1,GSTA1,GSTA2,GSTP1,HSP90AA1,IL1B,NQO1,NRIP1
Glucocorticoid Receptor Signaling	6.09	0.0654	NaN	CDKN1A,CXCL3,CXCL8,DNAH10,DNAH3,DNALI1,FOS,H3-3A/H3-3B,HLA-B,HLA-C,HLA-DRA,HSP90AA1,ICAM1,IL1B,IL1RN,JUN,KRT13,KRT16,KRT17,KRT18,KRT23,KRT5,KRT7,KRT8,KRT80,MT-ATP6,MT-ND3,MT-ND4,MT-ND4L,MT-ND6,NOS2,NRIP1,PLAU,RAC1,RRAS,SCGB1A1,SLPI,TAF10
Coronavirus Pathogenesis Pathway	6.06	0.0985	0.688	ADAM9,CCND1,CXCL8,EEF1A1,FOS,HDAC9,HIF1A,IL1B,JUN,MT-RNR1,MT-RNR2,RPS10,RPS20,RPS27L,RPS29,RPS3,RPS4X,RPS4Y1,RPS7,STING1
Noradrenaline and Adrenaline Degradation	5.24	0.216	-2.121	ADH1C,ADH7,ALDH1A1,ALDH1A3,ALDH2,ALDH3A1,ALDH3B1,LRTOMT
MSP-RON Signaling In Cancer Cells Pathway	5.14	0.107	2.138	CCND1,CREB3L2,FOS,HIF1A,ITGB1,JUN,KLK11,KLK5,KLK6,KLK7,KLK8,MET,RRAS,YWHAG,YWHAZ
ILK Signaling	4.96	0.09	1.807	CCND1,CREB3L2,FN1,FOS,HIF1A,ITGB1,ITGB6,ITGB8,JUN,KRT18,MUC1,MYH14,NOS2,PPP1R14B,RAC1,RHOB,RND3,TMSB10/TMSB4X
Granulocyte Adhesion and Diapedesis	4.72	0.0899	NaN	CCL20,CLDN10,CLDN3,CLDN7,CXCL17,CXCL2,CXCL3,CXCL5,CXCL6,CXCL8,ICAM1,IL1B,IL1RN,ITGB1,MMP10,PPBP,SDC1
MSP-RON Signaling In Macrophages Pathway	4.62	0.109	0.577	CREB3L2,FOS,HLA-DRA,IFNGR1,JUN,KLK11,KLK5,KLK6,KLK7,KLK8,NFKBIZ,NOS2,RRAS
mTOR Signaling	4.62	0.0849	1.633	DDIT4,EIF3F,HIF1A,INSR,MT-RNR1,MT-RNR2,RAC1,RHOB,RND3,RPS10,RPS20,RPS27L,RPS29,RPS3,RPS4X,RPS4Y1,RPS7,RRAS
Xenobiotic Metabolism PXR Signaling Pathway	4.6	0.0881	-1.698	ALDH1A1,ALDH1A3,ALDH1L1,ALDH2,ALDH3A1,ALDH3B1,CES1,GSTA1,GSTA2,GSTP1,HSP90AA1,NOS2,NRIP1,PPP1CB,PPP1R14B,SULT2B1,UGT2A1
Agranulocyte Adhesion and Diapedesis	4.57	0.0841	NaN	CCL20,CLDN10,CLDN3,CLDN7,CXCL17,CXCL2,CXCL3,CXCL5,CXCL6,CXCL8,FN1,ICAM1,IL1B,IL1RN,ITGB1,MMP10,MYH14,PPBP
Osteoarthritis Pathway	4.52	0.0805	1.069	CEBPB,CREB3L2,CXCL8,DDIT4,EPAS1,FN1,HES1,HIF1A,IL1B,ITGB1,ITGB6,ITGB8,MMP10,NAMPT,NOS2,RAC1,S100A8,S100A9,SOX9
Ethanol Degradation II	4.5	0.206	-1.89	ADH1C,ADH7,ALDH1A1,ALDH1A3,ALDH2,ALDH3A1,ALDH3B1
NRF2-mediated Oxidative Stress Response	4.5	0.0802	0	CBR1,CYP2F1,DNAJA4,ENC1,EPHX1,FOS,FTH1,GSTA1,GSTA2,GSTP1,HSP90AA1,JUN,JUND,NQO1,PRDX1,RRAS,SOD1,TXNRD1,UBB
Phagosome Maturation	4.47	0.0943	NaN	ATP6V0C,CTSC,CTSD,DYNC2H1,DYNLRB2,HLA-B,HLA-C,HLA-DRA,PRDX1,PRDX5,RAC1,TUBA1A,TUBA4B,TUBB4B,VAMP2
Tumor Microenvironment Pathway	4.44	0.0894	1	CCND1,CXCL8,FN1,FOS,HIF1A,HLA-B,HLA-C,ICAM1,IDO1,IL1B,JUN,MMP10,NOS2,PLAU,RAC1,RRAS
IL-17 Signaling	4.21	0.0856	1	CCL20,CEBPB,CXCL3,CXCL5,CXCL8,DEFB4A/DEFB4B,FOS,HSP90AA1,IL1B,JUN,LCN2,MUC5AC,MUC5B,NOS2,RRAS,TNFSF10
IL-17A Signaling in Fibroblasts	4.17	0.184	NaN	CEBPB,CEBPD,CXCL5,FOS,JUN,LCN2,NFKBIZ
Neuroprotective Role of THOP1 in Alzheimer's Disease	3.94	0.1	0.707	CFD,HLA-B,HLA-C,KLK11,KLK5,KLK6,KLK7,KLK8,NTS,PRSS22,PRSS23,TMPRSS4
Regulation of eIF4 and p70S6K Signaling	3.89	0.0838	NaN	EIF3F,ITGB1,ITGB6,ITGB8,MT-RNR1,MT-RNR2,RPS10,RPS20,RPS27L,RPS29,RPS3,RPS4X,RPS4Y1,RPS7,RRAS
Retinoate Biosynthesis I	3.88	0.167	0	ADH1C,ADH7,AKR1C1/AKR1C2,ALDH1A1,ALDH1A3,DHRS3,RDH10
IGF-1 Signaling	3.88	0.106	NaN	CCN1,CCN2,FOS,IGFBP2,IGFBP3,IGFBP5,IGFBP7,JUN,RRAS,YWHAG,YWHAZ
Dopamine Degradation	3.69	0.188	-1.633	ALDH1A1,ALDH1A3,ALDH2,ALDH3A1,ALDH3B1,LRTOMT
Histamine Degradation	3.67	0.238	-1.342	ALDH1A1,ALDH1A3,ALDH2,ALDH3A1,ALDH3B1
Fatty Acid α-oxidation	3.67	0.238	-1.342	ALDH1A1,ALDH1A3,ALDH2,ALDH3A1,ALDH3B1
Xenobiotic Metabolism CAR Signaling Pathway	3.6	0.0789	-2.84	ALDH1A1,ALDH1A3,ALDH1L1,ALDH2,ALDH3A1,ALDH3B1,GSTA1,GSTA2,GSTP1,HSP90AA1,NOS2,NRIP1,RACK1,SULT2B1,UGT2A1
Putrescine Degradation III	3.57	0.227	-1.342	ALDH1A1,ALDH1A3,ALDH2,ALDH3A1,ALDH3B1
HGF Signaling	3.55	0.0909	0.632	CCND1,CDKN1A,CDKN2A,FOS,ITGB1,ITGB6,ITGB8,JUN,MET,PLCG2,RAC1,RRAS
Ferroptosis Signaling Pathway	3.55	0.0909	-0.905	ALOX15,CARS1,CDKN1A,EMP1,FTH1,GPX4,H2AZ1,H2AZ2,MACROH2A1,RRAS,STEAP3,TXNRD1
Ethanol Degradation IV	3.38	0.208	-1.342	ALDH1A1,ALDH1A3,ALDH2,ALDH3A1,ALDH3B1
IL-17A Signaling in Airway Cells	3.32	0.119	2	CCL20,CXCL3,CXCL5,CXCL6,DEFB4A/DEFB4B,IL19,MUC5AC,MUC5B
RAR Activation	3.27	0.0735	NaN	ADH1C,ADH7,AKR1C1/AKR1C2,ALDH1A1,ALDH1A3,CRABP2,DHRS3,FOS,IGFBP3,JUN,NR2F6,NRIP1,RAC1,RDH10,RPL7A
Serotonin Degradation	3.15	0.113	-2.121	ADH1C,ADH7,ALDH1A1,ALDH1A3,ALDH2,ALDH3A1,ALDH3B1,UGT2A1
Tryptophan Degradation X (Mammalian, via Tryptamine)	3.13	0.185	-1.342	ALDH1A1,ALDH1A3,ALDH2,ALDH3A1,ALDH3B1
Apelin Adipocyte Signaling Pathway	3.06	0.0989	-1.89	GPX1,GPX4,GSTA1,GSTP1,HIF1A,MAPK15,PTGES,RAC1,SOD1
Glutathione Redox Reactions I	3.05	0.179	-2	GPX1,GPX4,GSTA1,GSTP1,PTGES
Atherosclerosis Signaling	3.01	0.084	NaN	ALOX15,APOL1,CXCL8,F3,ICAM1,IL1B,IL1RN,PLAAT3,PLAAT4,S100A8,TNFRSF12A
Xenobiotic Metabolism Signaling	2.94	0.0621	NaN	ALDH1A1,ALDH1A3,ALDH1L1,ALDH2,ALDH3A1,ALDH3B1,CES1,GSTA1,GSTA2,GSTP1,HSP90AA1,IL1B,NOS2,NQO1,NRIP1,RRAS,SULT2B1,UGT2A1
Role of Tissue Factor in Cancer	2.87	0.0862	NaN	CCN1,CCN2,CXCL8,EGR1,F3,IL1B,ITGB1,LYN,RAC1,RRAS
Granzyme A Signaling	2.81	0.211	NaN	H1-0,H1-10,H1-2,SET
Wound Healing Signaling Pathway	2.77	0.0635	2	CEBPB,CXCL8,FN1,FOS,IFNGR1,IL1B,IL1RN,ITGB1,JUN,KRT16,KRT17,LAMB3,MMP10,RAC1,RRAS,TNFSF10
LPS/IL-1 Mediated Inhibition of RXR Function	2.74	0.063	NaN	ALDH1A1,ALDH1A3,ALDH1L1,ALDH2,ALDH3A1,ALDH3B1,CYP2F1,FABP5,GSTA1,GSTA2,GSTP1,IL1B,IL1RN,JUN,SLC27A2,SULT2B1
HIF1α Signaling	2.73	0.0673	0.832	CDKN1A,HIF1A,HSP90AA1,JUN,LDHA,LDHB,MET,MMP10,NOS2,P4HTM,PLCG2,RAC1,RACK1,RRAS
Virus Entry via Endocytic Pathways	2.65	0.0865	NaN	CLTB,HLA-B,HLA-C,ITGB1,ITGB6,ITGB8,PLCG2,RAC1,RRAS
HMGB1 Signaling	2.65	0.0719	1.508	CXCL8,FOS,ICAM1,IFNGR1,IL1B,JUN,PLAT,RAC1,RHOB,RND3,RRAS,TNFSF10
Production of Nitric Oxide and Reactive Oxygen Species in Macrophages	2.61	0.0681	0.277	APOL1,CYBA,FOS,IFNGR1,JUN,NOS2,PLCG2,PPP1CB,PPP1R14B,RAC1,RHOB,RND3,S100A8
Cell Cycle: G1/S Checkpoint Regulation	2.59	0.103	-0.378	CCND1,CDK6,CDKN1A,CDKN2A,CDKN2B,HDAC9,RPL5
ERK/MAPK Signaling	2.58	0.0648	-0.333	CREB3L2,DUSP4,FOS,H3-3A/H3-3B,ITGB1,ITGB6,ITGB8,PLCG2,PPP1CB,PPP1R14B,RAC1,RRAS,YWHAG,YWHAZ
Mitochondrial Dysfunction	2.56	0.0702	NaN	ATP5MC2,COX5A,GPX4,MT-ATP6,MT-ND3,MT-ND4,MT-ND4L,MT-ND6,PRDX5,PSENEN,UCP2,XDH
Signaling by Rho Family GTPases	2.51	0.0597	1.387	ARPC1A,CDC42EP3,CDC42EP5,FOS,GNB1,ITGB1,ITGB6,ITGB8,JUN,RAC1,RHOB,RND3,SEPTIN11,SEPTIN2,SEPTIN7,SEPTIN9
Pyrimidine Deoxyribonucleotides De Novo Biosynthesis I	2.49	0.174	-2	AK1,AK7,NME2,NME5
ID1 Signaling Pathway	2.44	0.065	0.277	CCN2,CCND1,CDKN1A,CDKN2A,EGR1,FN1,HIF1A,ID1,LYN,PLAC8,RRAS,S100A9,TGM2
Actin Nucleation by ARP-WASP Complex	2.4	0.086	1.633	ARPC1A,ITGB1,ITGB6,ITGB8,RAC1,RHOB,RND3,RRAS
Inhibition of Matrix Metalloproteases	2.39	0.128	NaN	HSPG2,MMP10,SDC1,TFPI2,TIMP2
Antigen Presentation Pathway	2.39	0.128	NaN	CD74,HLA-B,HLA-C,HLA-DRA,TAPBP
Oxidative Ethanol Degradation III	2.38	0.107	-1.342	ALDH1A1,ALDH1A3,ALDH2,ALDH3A1,ALDH3B1,CYP2F1
Role of IL-17A in Arthritis	2.34	0.105	NaN	CCL20,CXCL3,CXCL5,CXCL6,CXCL8,NOS2
Hypoxia Signaling in the Cardiovascular System	2.32	0.0921	0	CREB3L2,HIF1A,HSP90AA1,JUN,LDHA,NQO1,UBE2H
Macropinocytosis Signaling	2.32	0.0921	2	ITGB1,ITGB6,ITGB8,MET,PLCG2,RAC1,RRAS
MSP-RON Signaling Pathway	2.3	0.103	NaN	KLK11,KLK5,KLK6,KLK7,KLK8,NOS2
Acute Phase Response Signaling	2.29	0.0649	1.414	C3,CEBPB,CRABP2,FN1,FOS,IL1B,IL1RN,JUN,RRAS,SAA1,SAA2,SERPINF1
TREM1 Signaling	2.29	0.0909	2.646	CXCL3,CXCL8,DEFB4A/DEFB4B,ICAM1,IL1B,ITGB1,PLCG2
IL-17A Signaling in Gastric Cells	2.29	0.154	NaN	CCL20,CXCL8,FOS,JUN
VDR/RXR Activation	2.26	0.0897	NaN	CDKN1A,CEBPB,CST6,HES1,IGFBP3,IGFBP5,KLK6
Intrinsic Prothrombin Activation Pathway	2.25	0.119	1.342	KLK11,KLK5,KLK6,KLK7,KLK8
Renal Cell Carcinoma Signaling	2.2	0.0875	0.447	FOS,HIF1A,JUN,MET,RAC1,RRAS,UBB
Hepatic Fibrosis Signaling Pathway	2.19	0.0499	1.886	CALM1 (includes others),CCN2,CCND1,CEBPB,CREB3L2,CXCL8,FOS,FTH1,HIF1A,ICAM1,IL1B,IL1RN,ITGB1,ITGB6,ITGB8,JUN,PLCG2,RAC1,RHOB,RND3,RRAS
LXR/RXR Activation	2.17	0.0732	0.333	APOL1,C3,IL1B,IL1RN,NOS2,S100A8,SAA1,SAA2,SERPINF1
MIF Regulation of Innate Immunity	2.16	0.114	-2.236	CD74,FOS,JUN,MIF,NOS2
Glioma Signaling	2.14	0.0726	NaN	CALM1 (includes others),CCND1,CDK6,CDKN1A,CDKN2A,CDKN2B,HDAC9,PLCG2,RRAS
RHOA Signaling	2.14	0.0726	1	ARPC1A,CDC42EP3,CDC42EP5,PPP1CB,RND3,SEPTIN11,SEPTIN2,SEPTIN7,SEPTIN9
Hepatic Fibrosis / Hepatic Stellate Cell Activation	2.13	0.0619	NaN	CCN2,CXCL3,CXCL8,FN1,ICAM1,IFNGR1,IGFBP3,IGFBP5,IL1B,MET,MYH14,TIMP2
Role of IL-17F in Allergic Inflammatory Airway Diseases	2.04	0.106	2	CREB3L2,CXCL5,CXCL6,CXCL8,IL1B
iNOS Signaling	2.04	0.106	-1	CALM1 (includes others),FOS,IFNGR1,JUN,NOS2
PPAR Signaling	2.03	0.0748	0	FOS,HSP90AA1,IL1B,IL1RN,INSR,JUN,NRIP1,RRAS
Role of Macrophages, Fibroblasts and Endothelial Cells in Rheumatoid Arthritis	2.02	0.0518	NaN	CALM1 (includes others),CCND1,CEBPB,CEBPD,CREB3L2,CXCL8,FN1,FOS,ICAM1,IL1B,IL1RN,JUN,MIF,NOS2,PLCG2,RAC1,RRAS
Pyruvate Fermentation to Lactate	1.98	0.333	NaN	LDHA,LDHB
Regulation of Cellular Mechanics by Calpain Protease	1.95	0.0787	0	CAST,CCND1,CDK6,ITGB1,ITGB6,ITGB8,RRAS
Kinetochore Metaphase Signaling Pathway	1.94	0.0721	0	DNAH10,DNAH3,DNALI1,H2AZ1,H2AZ2,MACROH2A1,PPP1CB,PPP1R14B
Sertoli Cell-Sertoli Cell Junction Signaling	1.93	0.0583	NaN	CLDN10,CLDN3,CLDN7,ITGB1,ITGB6,ITGB8,JUN,NOS2,RAC1,RRAS,TUBA1A,TUBB4B
Ceramide Biosynthesis	1.84	0.286	NaN	DEGS2,SPTSSA
Regulation of Actin-based Motility by Rho	1.84	0.069	0.816	ARPC1A,ITGB1,ITGB6,ITGB8,PPP1CB,RAC1,RHOB,RND3
Neuroinflammation Signaling Pathway	1.84	0.0505	0.535	BIRC3,CREB3L2,CXCL8,FOS,HLA-B,HLA-C,HLA-DRA,ICAM1,IFNGR1,IL1B,JUN,MAPK15,NOS2,PLCG2,PSENEN,RAC1
Glioma Invasiveness Signaling	1.83	0.0822	0.447	PLAU,RAC1,RHOB,RND3,RRAS,TIMP2
Pyrimidine Ribonucleotides Interconversion	1.83	0.114	-2	AK1,AK7,NME2,NME5
Integrin Signaling	1.83	0.0563	2.333	ARPC1A,ITGB1,ITGB6,ITGB8,PLCG2,PPP1CB,RAC1,RHOB,RND3,RRAS,TSPAN1,TSPAN3
Transcriptional Regulatory Network in Embryonic Stem Cells	1.8	0.0926	NaN	FOXC1,H3-3A/H3-3B,H4C3,SET,SOX2
Cholecystokinin/Gastrin-mediated Signaling	1.77	0.0672	0.378	FOS,IL1B,IL1RN,JUN,RAC1,RHOB,RND3,RRAS
Caveolar-mediated Endocytosis Signaling	1.77	0.08	NaN	HLA-B,HLA-C,INSR,ITGB1,ITGB6,ITGB8
Pyrimidine Ribonucleotides De Novo Biosynthesis	1.74	0.108	-2	AK1,AK7,NME2,NME5
Glutathione-mediated Detoxification	1.74	0.108	NaN	GSTA1,GSTA2,GSTP1,PTGES
Estrogen Receptor Signaling	1.74	0.0466	0.832	CCND1,CDKN1A,CREB3L2,FOS,GNB1,HES1,HIF1A,HSP90AA1,JUN,MMP10,MT-ATP6,MT-ND3,MT-ND4,MT-ND4L,MT-ND6,NRIP1,PLCG2,PPP1CB,RRAS
Superoxide Radicals Degradation	1.73	0.25	NaN	NQO1,SOD1
Thyroid Cancer Signaling	1.67	0.0759	0.816	CCND1,CXCL8,FOS,INSR,JUN,RRAS
Chemokine Signaling	1.65	0.075	-0.816	CALM1 (includes others),FOS,JUN,PLCG2,PPP1CB,RRAS
FXR/RXR Activation	1.64	0.0635	NaN	APOL1,C3,IL1B,IL1RN,SAA1,SAA2,SDC1,SERPINF1
Corticotropin Releasing Hormone Signaling	1.63	0.0596	0	CALM1 (includes others),CREB3L2,FOS,IVL,JUN,JUND,NOS2,NR4A1,PLCG2
14-3-3-mediated Signaling	1.62	0.063	0.816	FOS,JUN,PLCG2,RRAS,TUBA1A,TUBB4B,YWHAG,YWHAZ
Estrogen-Dependent Breast Cancer Signaling	1.62	0.0741	0	AKR1C1/AKR1C2,CCND1,CREB3L2,FOS,JUN,RRAS
BEX2 Signaling Pathway	1.62	0.0741	0	CCND1,CDKN1A,HIF1A,ITGB6,JUN,LGALS1
Differential Regulation of Cytokine Production in Intestinal Epithelial Cells by IL-17A and IL-17F	1.62	0.13	NaN	DEFB4A/DEFB4B,IL1B,LCN2
SPINK1 Pancreatic Cancer Pathway	1.62	0.0833	-1.342	KLK11,KLK5,KLK6,KLK7,KLK8
Erythropoietin Signaling Pathway	1.61	0.0565	0	BIRC3,CCND1,CXCL8,FOS,HIF1A,IL1B,JUN,RAC1,RRAS,TNFSF10
CLEAR Signaling Pathway	1.58	0.0491	-0.277	ASAH1,ATP6V0C,CD63,CREB3L2,CTSD,DDIT4,GABARAP,HIF1A,INSR,MAPK15,RRAS,SCPEP1,YWHAG,YWHAZ
Semaphorin Signaling in Neurons	1.56	0.0806	NaN	ITGB1,MET,RAC1,RHOB,RND3
Cyclins and Cell Cycle Regulation	1.56	0.0714	-0.447	CCND1,CDK6,CDKN1A,CDKN2A,CDKN2B,HDAC9
Role of Hypercytokinemia/hyperchemokinemia in the Pathogenesis of Influenza	1.51	0.0698	2.449	AREG,CXCL3,CXCL8,IL1B,IL1RN,ISG15
Adipogenesis pathway	1.49	0.0593	NaN	BSCL2,CEBPB,CEBPD,HDAC9,HIF1A,SOX9,TXNIP,XBP1
Gluconeogenesis I	1.48	0.115	NaN	ALDOA,BPGM,GAPDH
IL-12 Signaling and Production in Macrophages	1.47	0.0588	NaN	ALOX15,APOL1,CEBPB,FOS,IFNGR1,JUN,NOS2,S100A8
Coronavirus Replication Pathway	1.46	0.0889	-2	HNRNPA1,TUBA1A,TUBA4B,TUBB4B
Senescence Pathway	1.45	0.0471	0.535	CALM1 (includes others),CCND1,CDK6,CDKN1A,CDKN2A,CDKN2B,CEBPB,CXCL8,JUN,MAPK15,RRAS,SAA1,SAA2,STING1
Pulmonary Fibrosis Idiopathic Signaling Pathway	1.44	0.046	0.775	AREG,CCN2,CCND1,EGR1,FN1,FOS,HES1,IL1B,ITGB1,ITGB6,JUN,MMP10,MUC1,PLAU,RRAS
Glycolysis I	1.43	0.111	NaN	ALDOA,BPGM,GAPDH
CDK5 Signaling	1.43	0.0614	-0.447	EGR1,ITGB1,LAMB3,MAPK15,PPP1CB,PPP1R14B,RRAS
Prostate Cancer Signaling	1.43	0.0614	NaN	CCND1,CDKN1A,CREB3L2,GSTP1,HDAC9,HSP90AA1,RRAS
Iron homeostasis signaling pathway	1.42	0.0576	NaN	ATP6V0C,CIAO2A,CIAO2B,EPAS1,FTH1,GDF15,HIF1A,STEAP3
Molecular Mechanisms of Cancer	1.39	0.0425	NaN	BIRC3,CCND1,CDK6,CDKN1A,CDKN2A,CDKN2B,FOS,GNB1,HDAC9,HIF1A,ITGB1,ITGB6,ITGB8,JUN,PSENEN,RAC1,RHOB,RND3,RRAS
Leukocyte Extravasation Signaling	1.39	0.0518	1.134	CLDN10,CLDN3,CLDN7,CYBA,ICAM1,ITGB1,MMP10,PLCG2,RAC1,TIMP2
Clathrin-mediated Endocytosis Signaling	1.39	0.0518	NaN	APOL1,ARPC1A,CLTB,ITGB1,ITGB6,ITGB8,MET,RAC1,S100A8,UBB
Bladder Cancer Signaling	1.39	0.0603	NaN	CCND1,CDKN1A,CDKN2A,CXCL8,HDAC9,MMP10,RRAS
Neuregulin Signaling	1.37	0.0598	NaN	AREG,HSP90AA1,ITGB1,ITGB6,ITGB8,PLCG2,RRAS
PI3K Signaling in B Lymphocytes	1.36	0.0559	0.707	C3,CALM1 (includes others),FOS,JUN,LYN,PLCG2,RAC1,RRAS
CXCR4 Signaling	1.36	0.0533	0.707	EGR1,FOS,GNB1,JUN,LYN,RAC1,RHOB,RND3,RRAS
Glioblastoma Multiforme Signaling	1.33	0.0526	0.707	CCND1,CDK6,CDKN1A,CDKN2A,PLCG2,RAC1,RHOB,RND3,RRAS
Melanoma Signaling	1.32	0.08	NaN	CCND1,CDKN1A,CDKN2A,RRAS
Cell Cycle: G2/M DNA Damage Checkpoint Regulation	1.32	0.08	NaN	CDKN1A,CDKN2A,YWHAG,YWHAZ
PI3K/AKT Signaling	1.32	0.0503	1.134	CCND1,CDKN1A,GDF15,HSP90AA1,ITGB1,ITGB6,ITGB8,RRAS,YWHAG,YWHAZ
Adrenomedullin signaling pathway	1.32	0.0503	0.632	C3,CALM1 (includes others),CEBPB,FOS,HIF1A,IL1B,IL1RN,MAPK15,PLCG2,RRAS
HER-2 Signaling in Breast Cancer	1.31	0.0485	2.111	AREG,CCND1,CDKN1A,COX5A,FOS,ITGB1,ITGB6,ITGB8,JUN,LYN,RRAS
ERK5 Signaling	1.28	0.0676	1	CREB3L2,FOS,RRAS,YWHAG,YWHAZ
p53 Signaling	1.28	0.0612	1.342	CCND1,CDKN1A,CDKN2A,HDAC9,HIF1A,JUN
L-DOPA Degradation	1.27	0.5	NaN	LRTOMT
Thyroid Hormone Biosynthesis	1.27	0.5	NaN	CTSD
PTEN Signaling	1.26	0.0533	-1.633	CCND1,CDKN1A,INSR,ITGB1,ITGB6,ITGB8,RAC1,RRAS
Phenylalanine Degradation IV (Mammalian, via Side Chain)	1.26	0.143	NaN	ALDH2,SLC27A2
TNFR2 Signaling	1.25	0.0938	NaN	BIRC3,FOS,JUN
NAD Signaling Pathway	1.25	0.053	0	CEBPB,H1-0,H1-10,H1-2,HIF1A,LDHA,LDHB,NAMPT
GDNF Family Ligand-Receptor Interactions	1.24	0.0658	0.447	FOS,JUN,PLCG2,RAC1,RRAS
Role of MAPK Signaling in Inhibiting the Pathogenesis of Influenza	1.22	0.0649	0.447	CXCL8,IL1B,JUN,PLAAT3,PLAAT4
Endocannabinoid Developing Neuron Pathway	1.22	0.0551	1.633	CCND1,CREB3L2,GNB1,MAPK15,MGLL,RAC1,RRAS
Airway Inflammation in Asthma	1.22	0.0909	NaN	CCL20,CXCL8,IFNGR1
IL-6 Signaling	1.2	0.0547	1.134	CEBPB,CXCL8,FOS,IL1B,IL1RN,JUN,RRAS
Maturity Onset Diabetes of Young (MODY) Signaling	1.2	0.0641	NaN	APOL1,APOL6,GAPDH,INSR,UCP2
Toll-like Receptor Signaling	1.2	0.0641	NaN	FOS,IL1B,IL1RN,JUN,UBB
Sumoylation Pathway	1.19	0.0583	-1.342	ARHGDIB,FOS,JUN,RAC1,RHOB,RND3
IL-8 Signaling	1.19	0.0476	1.265	CCND1,CXCL8,FOS,GNB1,ICAM1,JUN,RAC1,RHOB,RND3,RRAS
Inhibition of Angiogenesis by TSP1	1.18	0.0882	NaN	HSPG2,JUN,SDC1
Coagulation System	1.15	0.0857	NaN	F3,PLAT,PLAU
RHOGDI Signaling	1.14	0.0465	-0.816	ARHGDIB,ARPC1A,GNB1,ITGB1,ITGB6,ITGB8,MYH14,RAC1,RHOB,RND3
Chronic Myeloid Leukemia Signaling	1.13	0.0561	NaN	CCND1,CDK6,CDKN1A,CDKN2A,HDAC9,RRAS
Nicotine Degradation III	1.13	0.069	-2	ADH7,CYP2F1,CYP4B1,UGT2A1
JAK/STAT Signaling	1.13	0.061	-0.447	CDKN1A,CEBPB,FOS,JUN,RRAS
Interferon Signaling	1.12	0.0833	NaN	IFI6,IFNGR1,ISG15
Diphthamide Biosynthesis	1.1	0.333	NaN	EEF2
NADH Repair	1.1	0.333	NaN	GAPDH
Ascorbate Recycling (Cytosolic)	1.1	0.333	NaN	GLRX
Oxidative Phosphorylation	1.07	0.0541	0	ATP5MC2,COX5A,MT-ATP6,MT-ND3,MT-ND4,MT-ND4L
Docosahexaenoic Acid (DHA) Signaling	1.07	0.0789	NaN	ALOX15,IL1B,SERPINF1
RAC Signaling	1.07	0.0507	1.342	ARPC1A,ITGB1,ITGB6,ITGB8,JUN,RAC1,RRAS
Prolactin Signaling	1.06	0.0581	0	CEBPB,FOS,JUN,PLCG2,RRAS
Reelin Signaling in Neurons	1.05	0.0504	2	ARPC1A,DNAH10,DNAH3,DNALI1,ITGB1,LYN,RAC1
Huntington's Disease Signaling	1.04	0.0424	0	CLTB,CREB3L2,CTSD,GNB1,HDAC9,IFT57,JUN,PSMA2,PSMA6,TGM2,UBB,VAMP2
Apelin Endothelial Signaling Pathway	1.03	0.0496	0	CALM1 (includes others),FOS,GNB1,HIF1A,ICAM1,JUN,RRAS
Thrombopoietin Signaling	1.03	0.0635	0	FOS,JUN,PLCG2,RRAS
IL-13 Signaling Pathway	1	0.0517	-0.816	ALOX15,CXCL6,DEFB4A/DEFB4B,JUN,LYN,MUC5AC
Unfolded protein response	0.996	0.0556	NaN	CEBPB,CEBPD,DNAJA4,HSPH1,XBP1
PXR/RXR Activation	0.987	0.0615	-1	ALDH1A1,GSTA1,GSTA2,INSR
WNT/β-catenin Signaling	0.983	0.0462	0	CCND1,CDKN2A,JUN,RUVBL2,SOX2,SOX4,SOX9,UBB
Heme Biosynthesis from Uroporphyrinogen-III I	0.979	0.25	NaN	PPOX
Phenylethylamine Degradation I	0.979	0.25	NaN	ALDH2
Eumelanin Biosynthesis	0.979	0.25	NaN	MIF
Glutathione Redox Reactions II	0.979	0.25	NaN	GLRX
Oxidized GTP and dGTP Detoxification	0.979	0.25	NaN	RUVBL2
Airway Pathology in Chronic Obstructive Pulmonary Disease	0.975	0.0508	NaN	CCL20,CXCL3,CXCL8,IL1B,LCN2,TNFSF10
Nicotine Degradation II	0.971	0.0606	-2	ADH7,CYP2F1,CYP4B1,UGT2A1
Androgen Biosynthesis	0.951	0.0952	NaN	GSTA1,SRD5A3
Oncostatin M Signaling	0.947	0.0698	NaN	EPAS1,PLAU,RRAS
Non-Small Cell Lung Cancer Signaling	0.936	0.0532	NaN	CCND1,CDK6,CDKN2A,HDAC9,RRAS
ERBB Signaling	0.936	0.0532	0.447	AREG,FOS,JUN,PLCG2,RRAS
Remodeling of Epithelial Adherens Junctions	0.936	0.0588	NaN	ARPC1A,MET,TUBA1A,TUBB4B
Endocannabinoid Neuronal Synapse Pathway	0.936	0.047	NaN	DNAH10,DNAH3,DNALI1,GNB1,MAPK15,MGLL,PLCG2
Eicosanoid Signaling	0.936	0.0588	NaN	ALOX15,PLAAT3,PLAAT4,PTGES
Tight Junction Signaling	0.932	0.0449	NaN	CLDN10,CLDN3,CLDN7,FOS,JUN,MYH14,RAC1,VAMP2
G Protein Signaling Mediated by Tubby	0.924	0.0682	NaN	GNB1,INSR,PLCG2
The Visual Cycle	0.917	0.0909	NaN	DHRS3,RDH10
Semaphorin Neuronal Repulsive Signaling Pathway	0.914	0.0464	-0.447	ITGB1,ITGB6,ITGB8,PLCG2,PPP1CB,RAC1,RRAS
Estrogen Biosynthesis	0.903	0.0667	NaN	AKR1C1/AKR1C2,CYP2F1,CYP4B1
Agrin Interactions at Neuromuscular Junction	0.9	0.0571	1	ITGB1,JUN,RAC1,RRAS
GM-CSF Signaling	0.9	0.0571	1	CCND1,LYN,RACK1,RRAS
Colorectal Cancer Metastasis Signaling	0.896	0.0406	0.302	CCND1,FOS,GNB1,IFNGR1,JUN,MMP10,NOS2,RAC1,RHOB,RND3,RRAS
Creatine-phosphate Biosynthesis	0.886	0.2	NaN	CKB
Citrulline-Nitric Oxide Cycle	0.886	0.2	NaN	NOS2
Vitamin-C Transport	0.886	0.087	NaN	GLRX,TXNRD1
Role of OCT4 in Mammalian Embryonic Stem Cell Pluripotency	0.883	0.0652	NaN	FBXO15,NR2F6,SOX2
Retinol Biosynthesis	0.883	0.0652	NaN	CES1,DHRS3,RDH10
Salvage Pathways of Pyrimidine Ribonucleotides	0.879	0.051	-1.342	AK1,AK7,CDK6,NME2,NME5
Pancreatic Adenocarcinoma Signaling	0.876	0.0476	2	CCND1,CDKN1A,CDKN2A,CDKN2B,HDAC9,RAC1
IL-10 Signaling	0.87	0.0556	NaN	FOS,IL1B,IL1RN,JUN
GP6 Signaling Pathway	0.866	0.0472	1.342	CALM1 (includes others),FYB1,LAMB3,LYN,PLCG2,RAC1
Actin Cytoskeleton Signaling	0.86	0.0408	2.121	ARPC1A,FN1,ITGB1,ITGB6,ITGB8,MYH14,PPP1CB,RAC1,RRAS,TMSB10/TMSB4X
Bupropion Degradation	0.827	0.08	NaN	CYP2F1,CYP4B1
Synaptic Long Term Potentiation	0.821	0.0458	-0.447	CALM1 (includes others),CREB3L2,PLCG2,PPP1CB,PPP1R14B,RRAS
Tryptophan Degradation to 2-amino-3-carboxymuconate Semialdehyde	0.812	0.167	NaN	IDO1
Zymosterol Biosynthesis	0.812	0.167	NaN	TM7SF2
Rapoport-Luebering Glycolytic Shunt	0.812	0.167	NaN	BPGM
NAD Biosynthesis III	0.812	0.167	NaN	NAMPT
Inhibition of ARE-Mediated mRNA Degradation Pathway	0.812	0.0435	1.342	MAPK15,PSMA2,PSMA6,TNFSF10,YWHAG,YWHAZ,ZFP36
p70S6K Signaling	0.81	0.0455	1	EEF2,LYN,PLCG2,RRAS,YWHAG,YWHAZ
Protein Kinase A Signaling	0.804	0.0367	-0.277	AKAP14,CALM1 (includes others),CREB3L2,DUSP4,DUSP5,GNB1,H1-0,H1-10,H1-2,H3-3A/H3-3B,PLCG2,PPP1CB,PPP1R14B,YWHAG,YWHAZ
Endothelin-1 Signaling	0.801	0.0417	-0.707	FOS,JUN,MAPK15,NOS2,PLAAT3,PLAAT4,PLCG2,RRAS
GNRH Signaling	0.801	0.0417	0	CALM1 (includes others),CREB3L2,EGR1,FOS,GNB1,JUN,RAC1,RRAS
Regulation Of The Epithelial Mesenchymal Transition By Growth Factors Pathway	0.801	0.0417	0.707	CLDN3,EGR1,FOS,JUN,MET,RAC1,RRAS,TNFSF10
P2Y Purigenic Receptor Signaling Pathway	0.799	0.0451	0.447	CREB3L2,FOS,GNB1,JUN,PLCG2,RRAS
Estrogen-mediated S-phase Entry	0.799	0.0769	NaN	CCND1,CDKN1A
UVC-Induced MAPK Signaling	0.785	0.0588	NaN	FOS,JUN,RRAS
Neurotrophin/TRK Signaling	0.78	0.0513	NaN	CREB3L2,FOS,JUN,RRAS
IL-7 Signaling Pathway	0.78	0.0513	2	CCND1,JUN,LYN,MET
TNFR1 Signaling	0.77	0.0577	NaN	BIRC3,FOS,JUN
UVB-Induced MAPK Signaling	0.77	0.0577	NaN	FOS,H3-3A/H3-3B,JUN
IL-3 Signaling	0.767	0.0506	0	FOS,JUN,RAC1,RRAS
Paxillin Signaling	0.757	0.0463	NaN	ITGB1,ITGB6,ITGB8,RAC1,RRAS
Thioredoxin Pathway	0.752	0.143	NaN	TXNRD1
Ceramide Degradation	0.752	0.143	NaN	ASAH1
Androgen Signaling	0.738	0.0414	NaN	CALM1 (includes others),CCND1,GNB1,H3-3A/H3-3B,HSP90AA1,JUN,TAF10
Role of Cytokines in Mediating Communication between Immune Cells	0.735	0.0556	NaN	CXCL8,IL1B,IL1RN
Role of p14/p19ARF in Tumor Suppression	0.726	0.069	NaN	CDKN2A,RAC1
Germ Cell-Sertoli Cell Junction Signaling	0.721	0.0409	NaN	ITGB1,RAC1,RHOB,RND3,RRAS,TUBA1A,TUBB4B
Antioxidant Action of Vitamin C	0.712	0.0446	NaN	GLRX,PLAAT3,PLAAT4,PLCG2,TXNRD1
Hereditary Breast Cancer Signaling	0.71	0.0423	NaN	CCND1,CDK6,CDKN1A,HDAC9,RRAS,UBB
Ephrin Receptor Signaling	0.71	0.0394	2.236	ARPC1A,CREB3L2,GNB1,ITGB1,ITGB6,ITGB8,RAC1,RRAS
CSDE1 Signaling Pathway	0.703	0.0536	NaN	FN1,FOS,RAC1
BAG2 Signaling Pathway	0.701	0.0476	NaN	CDKN1A,HSP90AA1,PSMA2,PSMA6
Xenobiotic Metabolism General Signaling Pathway	0.701	0.042	-1.633	GSTA1,GSTA2,GSTP1,NQO1,RRAS,UGT2A1
Role of MAPK Signaling in Promoting the Pathogenesis of Influenza	0.701	0.0442	-0.447	ATP6V0C,JUN,PLAAT3,PLAAT4,RRAS
LPS-stimulated MAPK Signaling	0.69	0.0471	0	FOS,JUN,RAC1,RRAS
HIPPO signaling	0.69	0.0471	NaN	PPP1CB,PPP1R14B,YWHAG,YWHAZ
PDGF Signaling	0.678	0.0465	0	FOS,JUN,PLCG2,RRAS
Polyamine Regulation in Colon Cancer	0.674	0.0517	NaN	ALOX15,FOS,JUN
Endocannabinoid Cancer Inhibition Pathway	0.664	0.0408	-0.447	CCND1,CDKN1A,CREB3L2,HIF1A,NOS2,NUPR1
Sphingosine and Sphingosine-1-phosphate Metabolism	0.656	0.111	NaN	ASAH1
Heme Biosynthesis II	0.656	0.111	NaN	PPOX
PAK Signaling	0.652	0.0424	NaN	ITGB1,ITGB6,ITGB8,RAC1,RRAS
GADD45 Signaling	0.644	0.05	NaN	CCND1,CDKN1A,IL1B
PCP (Planar Cell Polarity) Pathway	0.644	0.05	NaN	JUN,JUND,RAC1
Ceramide Signaling	0.633	0.0444	0	CTSD,FOS,JUN,RRAS
Sphingosine-1-phosphate Signaling	0.633	0.0417	1	ASAH1,PLCG2,RAC1,RHOB,RND3
IL-2 Signaling	0.631	0.0492	NaN	FOS,JUN,RRAS
Crosstalk between Dendritic Cells and Natural Killer Cells	0.622	0.044	NaN	HLA-B,HLA-C,HLA-DRA,TNFSF10
RANK Signaling in Osteoclasts	0.622	0.044	-1	BIRC3,CALM1 (includes others),FOS,JUN
Melatonin Degradation I	0.618	0.0484	NaN	CYP2F1,CYP4B1,UGT2A1
Renin-Angiotensin Signaling	0.614	0.041	0.447	FOS,JUN,PLCG2,RAC1,RRAS
Embryonic Stem Cell Differentiation into Cardiac Lineages	0.614	0.1	NaN	SOX2
Prostanoid Biosynthesis	0.614	0.1	NaN	PTGES
Ketolysis	0.614	0.1	NaN	BDH1
Th1 Pathway	0.614	0.041	0	HLA-B,HLA-DRA,ICAM1,IFNGR1,PSENEN
Oxytocin Signaling Pathway	0.613	0.0356	-0.333	CALM1 (includes others),CREB3L2,CXCL8,EEF2,FOS,GNB1,MAPK15,MYH14,PPP1CB,RRAS
DNA Methylation and Transcriptional Repression Signaling	0.604	0.0571	NaN	H3-3A/H3-3B,H4C3
Fcγ Receptor-mediated Phagocytosis in Macrophages and Monocytes	0.59	0.0426	2	ARPC1A,FYB1,LYN,RAC1
MIF-mediated Glucocorticoid Regulation	0.587	0.0556	NaN	CD74,MIF
Epithelial Adherens Junction Signaling	0.582	0.0382	0.816	ARPC1A,MET,RAC1,RRAS,YWHAG,YWHAZ
Induction of Apoptosis by HIV1	0.58	0.0462	NaN	BIRC3,SLC25A5,SLC25A6
ERB2-ERBB3 Signaling	0.58	0.0462	NaN	CCND1,JUN,RRAS
Ketogenesis	0.58	0.0909	NaN	BDH1
Sucrose Degradation V (Mammalian)	0.58	0.0909	NaN	ALDOA
Purine Nucleotides De Novo Biosynthesis II	0.58	0.0909	NaN	ADSS2
Sperm Motility	0.573	0.0353	0	CALM1 (includes others),GNB1,INSR,LYN,MET,PLAAT3,PLAAT4,PLCG2,SLC12A2
Cell Cycle Regulation by BTG Family Proteins	0.57	0.0541	NaN	BTG2,CCND1
Small Cell Lung Cancer Signaling	0.57	0.0417	NaN	CCND1,CDK6,CDKN2B,HDAC9
TWEAK Signaling	0.57	0.0541	NaN	BIRC3,TNFRSF12A
TGF-β Signaling	0.57	0.0417	-1	FOS,JUN,PMEPA1,RRAS
Complement System	0.57	0.0541	NaN	C3,CFD
CD40 Signaling	0.556	0.0448	NaN	FOS,ICAM1,JUN
Phospholipases	0.556	0.0448	NaN	PLAAT3,PLAAT4,PLCG2
Superpathway of Melatonin Degradation	0.556	0.0448	NaN	CYP2F1,CYP4B1,UGT2A1
Notch Signaling	0.553	0.0526	NaN	HES1,PSENEN
UVA-Induced MAPK Signaling	0.55	0.0408	NaN	FOS,JUN,PLCG2,RRAS
Cardiac Hypertrophy Signaling	0.545	0.0346	0	ADSS2,CALM1 (includes others),GNB1,JUN,PLCG2,RAC1,RHOB,RND3,RRAS
ERBB4 Signaling	0.544	0.0441	NaN	PLCG2,PSENEN,RRAS
D-myo-inositol-5-phosphate Metabolism	0.541	0.0359	1.342	DUSP4,DUSP5,NUDT14,PLCG2,PPP1CB,PPP1R14B,SET
fMLP Signaling in Neutrophils	0.538	0.0382	1.342	ARPC1A,CALM1 (includes others),GNB1,RAC1,RRAS
tRNA Charging	0.538	0.0513	NaN	CARS1,NARS1
HOTAIR Regulatory Pathway	0.538	0.0368	-0.447	CDKN1A,DZIP3,H3-3A/H3-3B,ICAM1,MET,MMP10
Oxytocin In Brain Signaling Pathway	0.529	0.0355	0	CALM1 (includes others),CREB3L2,GNB1,IL1B,PLAAT3,PLAAT4,RRAS
Acetone Degradation I (to Methylglyoxal)	0.523	0.05	NaN	CYP2F1,CYP4B1
NAD biosynthesis II (from tryptophan)	0.519	0.0769	NaN	IDO1
Cholesterol Biosynthesis I	0.519	0.0769	NaN	TM7SF2
Cholesterol Biosynthesis II (via 24,25-dihydrolanosterol)	0.519	0.0769	NaN	TM7SF2
Guanosine Nucleotides Degradation III	0.519	0.0769	NaN	XDH
Cholesterol Biosynthesis III (via Desmosterol)	0.519	0.0769	NaN	TM7SF2
Natural Killer Cell Signaling	0.516	0.0352	1.134	HLA-B,HLA-C,ITGB1,PLCG2,RAC1,RRAS,TNFSF10
Growth Hormone Signaling	0.511	0.0423	NaN	FOS,IGFBP3,PLCG2
CCR3 Signaling in Eosinophils	0.506	0.037	NaN	CALM1 (includes others),GNB1,PPP1CB,RAC1,RRAS
STAT3 Pathway	0.506	0.037	2	CDKN1A,IL1B,INSR,RAC1,RRAS
Circadian Rhythm Signaling	0.502	0.0336	NaN	CIRBP,CREB3L2,GNB1,H3-3A/H3-3B,HIF1A,LYN,PLCG2,RACK1,RRAS
Ephrin B Signaling	0.5	0.0417	NaN	CAP1,GNB1,RAC1
Role of PKR in Interferon Induction and Antiviral Response	0.499	0.0368	0.447	FOS,HSP90AA1,IFNGR1,IL1B,JUN
April Mediated Signaling	0.495	0.0476	NaN	FOS,JUN
Urate Biosynthesis/Inosine 5'-phosphate Degradation	0.492	0.0714	NaN	XDH
Mineralocorticoid Biosynthesis	0.492	0.0714	NaN	GSTA1
Th2 Pathway	0.492	0.0365	NaN	HLA-B,HLA-DRA,ICAM1,JUN,PSENEN
Gαq Signaling	0.491	0.0353	0.447	CALM1 (includes others),GNB1,PLCG2,RAC1,RHOB,RND3
B Cell Activating Factor Signaling	0.481	0.0465	NaN	FOS,JUN
PD-1, PD-L1 cancer immunotherapy pathway	0.48	0.0377	0	HLA-B,HLA-C,HLA-DRA,IFNGR1
Th1 and Th2 Activation Pathway	0.478	0.0349	NaN	HLA-B,HLA-DRA,ICAM1,IFNGR1,JUN,PSENEN
Telomerase Signaling	0.472	0.0374	NaN	CDKN1A,HDAC9,HSP90AA1,RRAS
Insulin Receptor Signaling	0.47	0.0357	2.236	INSR,PPP1CB,PPP1R14B,RRAS,VAMP2
B Cell Development	0.467	0.0455	NaN	HLA-B,HLA-DRA
Telomere Extension by Telomerase	0.467	0.0667	NaN	HNRNPA1
Fatty Acid Activation	0.467	0.0667	NaN	SLC27A2
Superpathway of Citrulline Metabolism	0.467	0.0667	NaN	NOS2
Glucocorticoid Biosynthesis	0.467	0.0667	NaN	GSTA1
Protein Ubiquitination Pathway	0.466	0.0327	NaN	BIRC3,HLA-B,HLA-C,HSP90AA1,HSPH1,PSMA2,PSMA6,UBB,UBE2H
α-Adrenergic Signaling	0.463	0.037	NaN	CALM1 (includes others),GNB1,PLCG2,RRAS
Antiproliferative Role of Somatostatin Receptor 2	0.451	0.039	NaN	CDKN1A,GNB1,RRAS
AMPK Signaling	0.451	0.0328	0	AK1,AK7,CCND1,CDKN1A,CREB3L2,EEF2,GNB1,INSR
Extrinsic Prothrombin Activation Pathway	0.445	0.0625	NaN	F3
Adenosine Nucleotides Degradation II	0.445	0.0625	NaN	XDH
IL-23 Signaling Pathway	0.444	0.0435	NaN	HIF1A,IL1B
Opioid Signaling Pathway	0.442	0.0321	0	CALM1 (includes others),CLTB,CREB3L2,FOS,GNB1,LYN,MAPK15,RAC1,RRAS
D-myo-inositol (1,4,5,6)-Tetrakisphosphate Biosynthesis	0.435	0.0335	1	DUSP4,DUSP5,NUDT14,PPP1CB,PPP1R14B,SET
D-myo-inositol (3,4,5,6)-tetrakisphosphate Biosynthesis	0.435	0.0335	1	DUSP4,DUSP5,NUDT14,PPP1CB,PPP1R14B,SET
Autophagy	0.425	0.0326	-1.633	CALM1 (includes others),CREB3L2,FOS,GABARAP,HIF1A,INSR,JUN
PFKFB4 Signaling Pathway	0.42	0.0417	NaN	CREB3L2,XDH
Amyotrophic Lateral Sclerosis Signaling	0.412	0.0348	1	BIRC3,GPX1,RAC1,SOD1
Role of MAPK Signaling in the Pathogenesis of Influenza	0.408	0.0366	NaN	PLAAT3,PLAAT4,RRAS
Differential Regulation of Cytokine Production in Macrophages and T Helper Cells by IL-17A and IL-17F	0.405	0.0556	NaN	IL1B
Bile Acid Biosynthesis, Neutral Pathway	0.405	0.0556	NaN	AKR1C1/AKR1C2
Chondroitin Sulfate Biosynthesis (Late Stages)	0.398	0.04	NaN	CHST9,SULT2B1
Fc Epsilon RI Signaling	0.391	0.0339	2	LYN,PLCG2,RAC1,RRAS
TR/RXR Activation	0.391	0.0357	NaN	AKR1C1/AKR1C2,HIF1A,UCP2
VEGF Family Ligand-Receptor Interactions	0.391	0.0357	NaN	FOS,PLCG2,RRAS
PEDF Signaling	0.391	0.0357	NaN	RAC1,RRAS,SERPINF1
γ-linolenate Biosynthesis II (Animals)	0.387	0.0526	NaN	SLC27A2
Purine Nucleotides Degradation II (Aerobic)	0.387	0.0526	NaN	XDH
Mitochondrial L-carnitine Shuttle Pathway	0.387	0.0526	NaN	SLC27A2
FcγRIIB Signaling in B Lymphocytes	0.384	0.0353	NaN	LYN,PLCG2,RRAS
NGF Signaling	0.379	0.0333	NaN	CREB3L2,PLCG2,RAC1,RRAS
p38 MAPK Signaling	0.379	0.0333	NaN	CREB3L2,H3-3A/H3-3B,IL1B,IL1RN
FGF Signaling	0.377	0.0349	NaN	CREB3L2,MET,RAC1
Thrombin Signaling	0.376	0.0311	1	GNB1,PLCG2,PPP1CB,RAC1,RHOB,RND3,RRAS
Hepatic Cholestasis	0.371	0.0314	NaN	CXCL8,IL1B,IL1RN,INSR,JUN,TNFSF10
Role of Pattern Recognition Receptors in Recognition of Bacteria and Viruses	0.371	0.0321	NaN	C3,CXCL8,IL1B,PLCG2,TNFSF10
3-phosphoinositide Degradation	0.371	0.0314	1	DUSP4,DUSP5,NUDT14,PPP1CB,PPP1R14B,SET
Inflammasome pathway	0.371	0.05	NaN	IL1B
Regulation Of The Epithelial Mesenchymal Transition In Development Pathway	0.369	0.0345	NaN	HIF1A,PSENEN,S100A4
eNOS Signaling	0.355	0.0314	NaN	AQP3,AQP5,CALM1 (includes others),HSP90AA1,PLCG2
Endoplasmic Reticulum Stress Pathway	0.355	0.0476	NaN	XBP1
Synaptic Long Term Depression	0.352	0.0308	0.816	LYN,NOS2,PLAAT3,PLAAT4,PLCG2,RRAS
PPARα/RXRα Activation	0.352	0.0308	-0.447	HSP90AA1,IL1B,INSR,JUN,PLCG2,RRAS
Regulation of the Epithelial-Mesenchymal Transition Pathway	0.352	0.0308	NaN	CLDN3,EGR1,HIF1A,MET,PSENEN,RRAS
EGF Signaling	0.35	0.0364	NaN	FOS,JUN
FAT10 Signaling Pathway	0.341	0.0357	NaN	PSMA2,PSMA6
Superpathway of Inositol Phosphate Compounds	0.336	0.0299	1.342	DUSP4,DUSP5,NUDT14,PLCG2,PPP1CB,PPP1R14B,SET
Pulmonary Healing Signaling Pathway	0.333	0.0302	1.633	CCND1,HIF1A,LYN,MMP10,RAC1,RRAS
CD27 Signaling in Lymphocytes	0.333	0.0351	NaN	FOS,JUN
Triacylglycerol Degradation	0.333	0.0351	NaN	CES1,MGLL
Pyroptosis Signaling Pathway	0.327	0.0323	NaN	GAS5,IL1B,TXNIP
IL-4 Signaling	0.327	0.0323	NaN	HLA-B,HLA-DRA,RRAS
Apelin Cardiac Fibroblast Signaling Pathway	0.326	0.0435	NaN	CCN2
G Beta Gamma Signaling	0.325	0.031	2	CAV2,GNB1,PLCG2,RRAS
Chondroitin Sulfate Biosynthesis	0.323	0.0345	NaN	CHST9,SULT2B1
Tumoricidal Function of Hepatic Natural Killer Cells	0.312	0.0417	NaN	ICAM1
Endometrial Cancer Signaling	0.308	0.0333	NaN	CCND1,RRAS
Retinoic acid Mediated Apoptosis Signaling	0.308	0.0333	NaN	CRABP2,TNFSF10
IL-1 Signaling	0.308	0.0312	NaN	FOS,GNB1,JUN
Death Receptor Signaling	0.308	0.0312	NaN	ARHGDIB,BIRC3,TNFSF10
3-phosphoinositide Biosynthesis	0.307	0.0293	1	DUSP4,DUSP5,NUDT14,PPP1CB,PPP1R14B,SET
CDP-diacylglycerol Biosynthesis I	0.3	0.04	NaN	MBOAT2
Synaptogenesis Signaling Pathway	0.298	0.0284	1.414	ARPC1A,CALM1 (includes others),CREB3L2,LYN,MARCKS,PLCG2,RAC1,RRAS,VAMP2
Melanocyte Development and Pigmentation Signaling	0.297	0.0306	NaN	CREB3L2,PLCG2,RRAS
ATM Signaling	0.291	0.0303	NaN	CDKN1A,CREB3L2,JUN
VEGF Signaling	0.291	0.0303	NaN	HIF1A,PLCG2,RRAS
Apelin Cardiomyocyte Signaling Pathway	0.291	0.0303	NaN	HIF1A,MAPK15,PLCG2
Role of JAK1, JAK2 and TYK2 in Interferon Signaling	0.288	0.0385	NaN	IFNGR1
D-myo-inositol (1,4,5)-Trisphosphate Biosynthesis	0.288	0.0385	NaN	PLCG2
Stearate Biosynthesis I (Animals)	0.286	0.0317	NaN	SLC27A2,SRD5A3
White Adipose Tissue Browning Pathway	0.28	0.029	NaN	CEBPB,CREB3L2,LDHA,LDHB
Phosphatidylglycerol Biosynthesis II (Non-plastidic)	0.277	0.037	NaN	MBOAT2
Axonal Guidance Signaling	0.276	0.0276	NaN	ADAM9,ARPC1A,GNB1,ITGB1,ITGB6,ITGB8,MET,MMP10,NTN4,PLCG2,RAC1,RRAS,TUBA1A,TUBB4B
Activation of IRF by Cytosolic Pattern Recognition Receptors	0.272	0.0308	NaN	ISG15,JUN
NER (Nucleotide Excision Repair, Enhanced Pathway)	0.268	0.0291	NaN	CETN2,H3-3A/H3-3B,H4C3
Tryptophan Degradation III (Eukaryotic)	0.267	0.0357	NaN	IDO1
Mitotic Roles of Polo-Like Kinase	0.265	0.0303	NaN	HSP90AA1,PLK2
WNT/Ca+ pathway	0.265	0.0303	NaN	CREB3L2,PLCG2
Glutamate Receptor Signaling	0.265	0.0303	NaN	CALM1 (includes others),GNB1
Mouse Embryonic Stem Cell Pluripotency	0.263	0.0288	NaN	ID1,RRAS,SOX2
Apoptosis Signaling	0.263	0.0288	NaN	BIRC3,PLCG2,RRAS
Methylglyoxal Degradation III	0.257	0.0345	NaN	AKR1C1/AKR1C2
Superpathway of Cholesterol Biosynthesis	0.257	0.0345	NaN	TM7SF2
Calcium Signaling	0.257	0.0275	NaN	CALM1 (includes others),CREB3L2,HDAC9,MYH14,TPM1,TPM4
SPINK1 General Cancer Pathway	0.246	0.029	NaN	MT1E,RRAS
Melatonin Signaling	0.228	0.0278	NaN	CALM1 (includes others),PLCG2
4-1BB Signaling in T Lymphocytes	0.214	0.0294	NaN	JUN
Fatty Acid β-oxidation I	0.199	0.0278	NaN	SLC27A2
Dilated Cardiomyopathy Signaling Pathway	0	0.027	0	DSC2,DSG2,MYH14,TPM1
Neurovascular Coupling Signaling Pathway	0	0.0178	0	CALM1 (includes others),PLAAT3,PLAAT4,PPP1CB
SNARE Signaling Pathway	0	0.0221	NaN	CALM1 (includes others),MYH14,VAMP2
Role of BRCA1 in DNA Damage Response	0	0.0125	NaN	CDKN1A
Role of NFAT in Regulation of the Immune Response	0	0.0153	0	CALM1 (includes others),FOS,GNB1,HLA-B,HLA-DRA,JUN,LYN,PLCG2,RRAS
NF-κB Activation by Viruses	0	0.0256	NaN	ITGB1,RRAS
CCR5 Signaling in Macrophages	0	0.01	-1	CALM1 (includes others),FOS,GNB1,JUN,PLCG2
Calcium-induced T Lymphocyte Apoptosis	0	0.0087	-1	CALM1 (includes others),HLA-B,HLA-DRA,NR4A1
Cytotoxic T Lymphocyte-mediated Apoptosis of Target Cells	0	0.00471	NaN	HLA-B,HLA-C
CTLA4 Signaling in Cytotoxic T Lymphocytes	0	0.00628	NaN	CLTB,HLA-B,HLA-C
IL-15 Production	0	0.0244	NaN	INSR,LYN,MET
T Helper Cell Differentiation	0	0.00637	NaN	HLA-B,HLA-DRA,IFNGR1
CD28 Signaling in T Helper Cells	0	0.0135	-0.447	ARPC1A,CALM1 (includes others),FOS,HLA-B,HLA-DRA,JUN,RAC1
IL-15 Signaling	0	0.00379	NaN	CXCL8,RRAS
Dendritic Cell Maturation	0	0.0135	1.89	CREB3L2,HLA-B,HLA-C,HLA-DRA,ICAM1,IL1B,IL1RN,PLCG2
Angiopoietin Signaling	0	0.013	NaN	RRAS
Cellular Effects of Sildenafil (Viagra)	0	0.0268	NaN	CALM1 (includes others),MYH14,PLCG2,PPP1CB
Neuropathic Pain Signaling In Dorsal Horn Neurons	0	0.0198	NaN	FOS,PLCG2
Relaxin Signaling	0	0.0258	-1	FOS,GNB1,JUN,NOS2
Factors Promoting Cardiogenesis in Vertebrates	0	0.0196	NaN	CCND1,CREB3L2,PLCG2
CNTF Signaling	0	0.0175	NaN	RRAS
ICOS-ICOSL Signaling in T Helper Cells	0	0.00789	0	CALM1 (includes others),HLA-B,HLA-DRA,RAC1
Role of CHK Proteins in Cell Cycle Checkpoint Control	0	0.0175	NaN	CDKN1A
FLT3 Signaling in Hematopoietic Progenitor Cells	0	0.0244	NaN	CREB3L2,RRAS
Human Embryonic Stem Cell Pluripotency	0	0.012	NaN	GNB1,SOX2
Aldosterone Signaling in Epithelial Cells	0	0.0244	NaN	HSP90AA1,HSPH1,PLCG2,SLC12A2
Role of NANOG in Mammalian Embryonic Stem Cell Pluripotency	0	0.0167	NaN	RRAS,SOX2
CREB Signaling in Neurons	0	0.0132	1.633	ADGRF1,CALM1 (includes others),CREB3L2,GNB1,GPRC5A,INSR,PLCG2,RRAS
Type I Diabetes Mellitus Signaling	0	0.0118	NaN	HLA-B,HLA-C,HLA-DRA,IFNGR1,IL1B,NOS2
Allograft Rejection Signaling	0	0.0062	NaN	HLA-B,HLA-C,HLA-DRA
Autoimmune Thyroid Disease Signaling	0	0.00661	NaN	HLA-B,HLA-C,HLA-DRA
Acute Myeloid Leukemia Signaling	0	0.022	NaN	CCND1,RRAS
Graft-versus-Host Disease Signaling	0	0.0112	NaN	HLA-B,HLA-C,HLA-DRA,IL1B,IL1RN
Type II Diabetes Mellitus Signaling	0	0.0196	NaN	CEBPB,INSR,SLC27A2
Gα12/13 Signaling	0	0.015	NaN	JUN,RRAS
MYC Mediated Apoptosis Signaling	0	0.02	NaN	CDKN2A
Communication between Innate and Adaptive Immune Cells	0	0.00646	NaN	CXCL8,HLA-B,HLA-C,HLA-DRA,IL1B,IL1RN
Systemic Lupus Erythematosus Signaling	0	0.0145	NaN	FOS,HLA-B,HLA-C,IL1B,IL1RN,JUN,LYN,PLCG2,RRAS
CDC42 Signaling	0	0.0191	0	ARPC1A,CDC42EP5,FOS,HLA-B,HLA-C,HLA-DRA,ITGB1,ITGB6,ITGB8,JUN,PPP1CB
FAK Signaling	0	0.0125	2.496	ADGRF1,ARPC1A,CCND1,FOS,GPRC5A,ITGB1,ITGB6,ITGB8,JUN,MET,PLCG2,RAC1,RRAS
Role of Osteoblasts, Osteoclasts and Chondrocytes in Rheumatoid Arthritis	0	0.0268	NaN	BIRC3,CALM1 (includes others),FOS,IL1B,IL1RN,JUN
Phospholipase C Signaling	0	0.0236	1.387	CALM1 (includes others),CREB3L2,GNB1,HDAC9,ITGB1,ITGB6,ITGB8,LYN,MARCKS,PLCG2,PPP1CB,RAC1,RHOB,RND3,RRAS,TGM2
Ovarian Cancer Signaling	0	0.0253	NaN	CCND1,CDKN2A,HDAC9,RRAS
Altered T Cell and B Cell Signaling in Rheumatoid Arthritis	0	0.00813	NaN	HLA-B,HLA-DRA,IL1B,IL1RN
Leptin Signaling in Obesity	0	0.0132	NaN	PLCG2
Role of NFAT in Cardiac Hypertrophy	0	0.0225	1	CALM1 (includes others),GNB1,HDAC9,PLCG2,RRAS
Breast Cancer Regulation by Stathmin1	0	0.0236	2.496	ADGRF1,CCND1,CDK6,CREB3L2,GNB1,GPRC5A,HIF1A,JUN,PPP1CB,PPP1R14B,RAC1,RRAS,TUBA1A,TUBB4B
Regulation of IL-2 Expression in Activated and Anergic T Lymphocytes	0	0.013	0	CALM1 (includes others),FOS,JUN,PLCG2,RAC1,RRAS
NUR77 Signaling in T Lymphocytes	0	0.0137	-1	CALM1 (includes others),HDAC9,HLA-B,HLA-C,HLA-DRA,NR4A1,TNFSF10
PKCθ Signaling in T Lymphocytes	0	0.0125	0.378	FOS,HLA-B,HLA-DRA,JUN,PLCG2,RAC1,RRAS
Role of PI3K/AKT Signaling in the Pathogenesis of Influenza	0	0.0152	NaN	PLAC8
OX40 Signaling Pathway	0	0.00835	NaN	HLA-B,HLA-C,HLA-DRA,JUN
Cell Cycle Control of Chromosomal Replication	0	0.0179	NaN	CDK6
Assembly of RNA Polymerase II Complex	0	0.02	NaN	TAF10
Spliceosomal Cycle	0	0.0204	NaN	SF3B2
Role of JAK1 and JAK3 in γc Cytokine Signaling	0	0.0145	NaN	RRAS
Dopamine-DARPP32 Feedback in cAMP Signaling	0	0.0273	-1	CALM1 (includes others),CREB3L2,PLCG2,PPP1CB,PPP1R14B
Gap Junction Signaling	0	0.0202	NaN	PLCG2,RRAS,TUBA1A,TUBB4B
Hematopoiesis from Pluripotent Stem Cells	0	0.00226	NaN	CXCL8
nNOS Signaling in Neurons	0	0.0213	NaN	CALM1 (includes others)
nNOS Signaling in Skeletal Muscle Cells	0	0.0208	NaN	CALM1 (includes others)
Ephrin A Signaling	0	0.0213	NaN	RAC1
Netrin Signaling	0	0.0139	NaN	RAC1
Heparan Sulfate Biosynthesis	0	0.0116	NaN	SULT2B1
Thyroid Hormone Metabolism II (via Conjugation and/or Degradation)	0	0.025	NaN	UGT2A1
Heparan Sulfate Biosynthesis (Late Stages)	0	0.0127	NaN	SULT2B1
Pyridoxal 5'-phosphate Salvage Pathway	0	0.0152	NaN	CDK6
Dermatan Sulfate Biosynthesis	0	0.0167	NaN	SULT2B1
Dermatan Sulfate Biosynthesis (Late Stages)	0	0.0213	NaN	SULT2B1
Triacylglycerol Biosynthesis	0	0.02	NaN	MBOAT2
Gαi Signaling	0	0.0143	NaN	GNB1,RRAS
Gαs Signaling	0	0.016	NaN	CREB3L2,GNB1
TEC Kinase Signaling	0	0.0207	1.134	FOS,GNB1,GTF2I,ITGB1,ITGB6,ITGB8,LYN,PLCG2,RAC1,RHOB,RND3,TNFSF10
BER (Base Excision Repair) Pathway	0	0.0227	NaN	CDKN2A
SAPK/JNK Signaling	0	0.00996	0.447	DUSP4,GNB1,JUN,RAC1,RRAS
Nitric Oxide Signaling in the Cardiovascular System	0	0.0168	NaN	CALM1 (includes others),HSP90AA1
Cardiac β-adrenergic Signaling	0	0.0225	NaN	AKAP14,GNB1,PPP1CB,PPP1R14B
Amyloid Processing	0	0.0196	NaN	PSENEN
GABA Receptor Signaling	0	0.0226	NaN	GABARAP,GNB1,UBB
B Cell Receptor Signaling	0	0.0127	0.378	CALM1 (includes others),CREB3L2,EGR1,JUN,LYN,PLCG2,RAC1,RRAS
Phototransduction Pathway	0	0.0185	NaN	GNB1
Dopamine Receptor Signaling	0	0.0253	NaN	PPP1CB,PPP1R14B
cAMP-mediated signaling	0	0.017	NaN	AKAP14,CALM1 (includes others),CREB3L2,DUSP4
NF-κB Signaling	0	0.00877	2.236	IL1B,IL1RN,INSR,PLCG2,RRAS
T Cell Receptor Signaling	0	0.0195	0.632	CALM1 (includes others),DUSP5,FOS,FYB1,HLA-B,HLA-C,HLA-DRA,ICAM1,ITGB1,JUN,RAC1,RRAS
G-Protein Coupled Receptor Signaling	0	0.0171	0.905	ADGRF1,CALM1 (includes others),CCND1,CREB3L2,DUSP4,FOS,GNB1,GPRC5A,JUN,PLCG2,RAC1,RRAS
BMP signaling pathway	0	0.023	NaN	JUN,RRAS
GPCR-Mediated Integration of Enteroendocrine Signaling Exemplified by an L Cell	0	0.0267	NaN	NMB,PLCG2
GPCR-Mediated Nutrient Sensing in Enteroendocrine Cells	0	0.00847	NaN	PLCG2
Gustation Pathway	0	0.00493	NaN	LIPH
Phagosome Formation	0	0.0246	2.668	ADGRF1,ARPC1A,C3,FN1,GPRC5A,ITGB1,ITGB6,ITGB8,LYN,MAPK15,MARCKS,MYH14,PLAAT3,PLAAT4,PLCG2,RAC1,RRAS
Cancer Drug Resistance By Drug Efflux	0	0.0172	NaN	RRAS
Th17 Activation Pathway	0	0.0103	2.236	CCL20,DEFB4A/DEFB4B,HIF1A,HSP90AA1,IL1B
Apelin Muscle Signaling Pathway	0	0.0208	NaN	GNB1
Cardiac Hypertrophy Signaling (Enhanced)	0	0.0221	1	CALM1 (includes others),CXCL8,GNB1,HDAC9,IL1B,ITGB1,ITGB6,ITGB8,JUN,PLCG2,RRAS,TNFSF10
FAT10 Cancer Signaling Pathway	0	0.02	NaN	EEF1A1
T Cell Exhaustion Signaling Pathway	0	0.0124	NaN	FOS,HLA-B,HLA-C,HLA-DRA,JUN,PLCG2,RRAS
Systemic Lupus Erythematosus In T Cell Signaling Pathway	0	0.0172	0.632	CREB3L2,FOS,HLA-B,HLA-C,HLA-DRA,JUN,NOS2,RAC1,RHOB,RND3,RRAS
Systemic Lupus Erythematosus In B Cell Signaling Pathway	0	0.0207	1.291	CALM1 (includes others),CCND1,CXCL8,FOS,IFNGR1,IL1B,ISG15,JUN,LYN,PLAAT4,PLCG2,RAC1,RRAS,STING1,TNFSF10
Necroptosis Signaling Pathway	0	0.0255	0	BIRC3,SLC25A5,SLC25A6,TNFSF10
Insulin Secretion Signaling Pathway	0	0.0221	2.236	CREB3L2,INSR,LYN,PLCG2,SEC61G,VAMP2
