# Supplementary material for: Conjunctival epithelial cells resist productive SARS-CoV-2 infection
Source: Stem Cell Reports. 2022 Jun 23;17(7):1699–713. doi: 10.1016/j.stemcr.2022.05.017 (PMC9222349; doi:10.1016/j.stemcr.2022.05.017)
Supplement: Table S10. List of significant regulators of gene expression in the superficial conjunctival (versus secretory and ciliated nasal epithelial) cells in the infected, bystander, and mock groups [file mmc11.xlsx]

## Sheet: infected
Upstream Regulator	Expr Log Ratio	Molecule Type	Predicted Activation State	Activation z-score	p-value of overlap	Target Molecules in Dataset	Mechanistic Network
PI3K (complex)		complex	Activated	2.161	1.07e-09	BIRC3,CCN2,CCND1,CD44,CDKN1A,CDKN2B,CEBPB,CTSD,CXCL8,DDIT3,DDIT4,FN1,FOS,GSTA1,HIF1A,ICAM1,IL1RN,ITGB1,JUN,LCN2,MMP10,NQO1,RHOB,RND3,SAMHD1,SOX9,TGM2,TNFSF10	272 (22)
Fibrinogen		complex	Activated	2.141	0.000118	CXCL1,CXCL3,CXCL8,F3,ICAM1	220 (17)
IL1		group	Activated	3.745	1.48e-17	ALDH3A1,AREG,C3,CCL20,CDKN1A,CEACAM6,CEBPD,CFB,CP,CTSC,CXCL1,CXCL2,CXCL3,CXCL5,CXCL8,DEFB4A/DEFB4B,EDN1,EGR1,F3,FN1,FOS,FTH1,HIF1A,ICAM1,IDO1,IL1R1,IL1RN,JUN,KYNU,MMP10,MMP7,PIGR,PLA2G2A,S100A9,SAA1,SAA2,SOD2,SOX9,TGM2,TNFSF10,WNT5A,XDH	240 (13)
Jnk		group	Activated	2.319	8.78e-14	ASAH1,BIRC3,CCN2,CCND1,CD44,CXCL3,CXCL6,CXCL8,DDIT3,EDN1,EGR1,F3,FN1,FOS,HES1,ICAM1,JUN,JUND,NQO1,NR4A1,PLAT,PLAU,PON2,PTGES,S100A12,SOD2,TGM2,TNFRSF12A,ZFP36	191 (13)
Vegf		group	Activated	2.902	6.04e-09	CCN1,CD44,CD46,CDC42,CDKN2A,CLDN1,CTNNB1,CXCL1,CXCL8,DDIT3,DUSP4,DUSP5,EDN1,EGR1,EMP1,F3,FN1,HES1,HIF1A,ICAM1,ID1,IGFBP3,IL1R1,ITGB1,ITGB8,JUN,LCN2,LYN,MET,MIF,MMP10,NAMPT,NR4A1,PHLDA2,PLAU,RAC1,XDH	277 (20)
IL-1R		group	Activated	2.718	1.18e-07	AREG,CCL20,CXCL1,CXCL2,CXCL3,CXCL5,CXCL8,ICAM1,IGFBP3,MMP10,PLAU	180 (14)
Akt		group	Activated	2.785	2.76e-13	APLP2,AQP3,B4GALT5,BID,BTG2,CCN2,CCND1,CD44,CD63,CDKN1A,CEBPB,CP,CTNNB1,CTSD,CXCL8,EPAS1,F3,FN1,FOS,HES1,HIF1A,HSPG2,IL1R1,INSR,JUN,LAMB3,LCN2,MUC1,RDH10,RHOB,RPS4Y1,SLC6A14,SOD2,SOX4,SOX9,STEAP4,TMEM106B,TNFSF10,VTCN1	282 (26)
NCF1		enzyme	Activated	2.425	1.13e-05	CD44,CDKN1A,EDN1,F3,FN1,ICAM1,ISG15	219 (17)
NfkB1-RelA		complex	Activated	2.021	2.7e-08	CCL20,CCND1,CXCL1,CXCL3,CXCL5,CXCL8,ICAM1,LCN2,MUC5AC,MUC5B
PDGF BB		complex	Activated	2.288	4.7e-17	AREG,C3,CAV2,CCL20,CCN1,CCN2,CCND1,CD44,CDKN1A,CEBPB,CEBPD,CP,CXCL2,CXCL8,DDIT3,DUSP5,EDN1,EGR1,F3,FN1,FOS,FXYD5,HES1,ITGB1,JUN,MGST1,NAMPT,NR4A1,PLAT,PLAU,PLK2,RACK1,RHOB,RND3,SAT1,SOD2,SYNE1,TGM2,TNFRSF12A,XDH,ZFP36	265 (18)
Ige		complex	Activated	2.75	7.11e-05	AQP3,AREG,C3,CD74,CDC42EP5,CDKN1A,CXCL2,CXCL3,CXCL8,DUSP4,EDN1,EGR1,GSN,ICAM1,MARCKSL1,MIF,NABP1,RFX2,TNFRSF12A,TNFSF10,TPPP3	206 (18)
NFkB (complex)		complex	Activated	4.182	2.47e-25	ALDH1A3,AQP5,B4GALT1,BID,BIRC3,BPIFA1,C3,CCL20,CCN1,CCN2,CCND1,CD44,CD74,CD82,CDKN1A,CEBPB,CEBPD,CFB,CITED4,CLU,CTNNB1,CXCL1,CXCL2,CXCL3,CXCL5,CXCL6,CXCL8,DDIT3,DEFB4A/DEFB4B,DUSP5,EDN1,EGR1,EPAS1,F3,FN1,FOS,FTH1,GNAS,HIF1A,ICAM1,IDO1,IL17C,IL1RN,ISG15,ITGB1,ITGB8,JUN,KRT17,KYNU,LCN2,LITAF,MUC5AC,MUC5B,NAMPT,PLA2G2A,PLAU,PLK2,PTGES,RRAS,SAA1,SMAD3,SOD2,TFPI2,TGM2,TIMP2,TNFAIP2,TNFSF10,WNT5A,ZFP36	232 (12)
LDL		complex	Activated	2.241	1.58e-16	C3,CCL20,CCN2,CCND1,CDKN1A,CDKN2A,CTNNB1,CXCL1,CXCL2,CXCL3,CXCL6,CXCL8,DDIT3,EGR1,F3,FOS,GPX1,GTF2I,HIF1A,ICAM1,ID1,IDO1,IFITM1,IGFBP3,IL1RN,JUN,LAMB3,NAMPT,NR4A1,PLAT,PLAU,RND3,S100A8,SMAD3,SOD2,TNFSF10	241 (15)
SAA		group	Activated	2.222	0.00262	CXCL8,F3,ICAM1,IL1RN,PLA2G2A	198 (16)
Nfat (family)		group	Activated	2.158	0.00348	B4GALT1,CCN1,CCND1,CXCL8,DHRS9,ICAM1,SOD2,TGFB2	210 (17)
Interferon alpha		group	Activated	3.17	1.78e-10	AQP3,B2M,BTG2,C3,CCND1,CDKN1A,CXCL1,CXCL2,CXCL3,CXCL5,CXCL8,DDIT4,F3,FOS,HLA-B,HLA-C,ICAM1,IDO1,IFI27,IFITM1,IFITM2,IL1R1,IL1RN,INSR,ISG15,ITGB1,JAK1,NABP1,PLAAT4,PLAT,PTGES,S100A9,SAMD9,SAMD9L,SAT1,TAPBP,TNFSF10	185 (16)
Tlr		group	Activated	2.425	0.064	CXCL3,CXCL8,ICAM1,IDO1,LCN2,WNT5A
IFN Beta		group	Activated	2.254	1.8e-10	AREG,BPIFA1,BTG2,CD74,CDKN1A,CEBPB,CEBPD,CXCL1,CXCL5,CXCL8,EEF1A1,FN1,GAS5,HLA-B,ICAM1,IDO1,IFI27,IFITM1,IL1RN,ISG15,KYNU,QPRT,TAPBP,TNFSF10,TXNRD1	240 (14)
KDM8		enzyme	Activated	2.433	0.00188	ALDOA,ID1,IGFBP3,LDHA,S100P,SOX9,WNT5A	188 (10)
ULK4		kinase	Activated	2.236	0.000118	DNAH9,FOXJ1,GSN,RSPH4A,RSPH9
IL1RL2		transmembrane receptor	Activated	2.219	2.8e-05	CCL20,CXCL1,CXCL2,CXCL8,S100A8	157 (10)
IL17C	1.054	cytokine	Activated	2.959	8.18e-09	CCL20,CXCL8,DEFB4A/DEFB4B,IL17C,LCN2,PI3,S100A7,S100A8,S100A9	222 (9)
IL17R		complex	Activated	3.127	3.04e-11	CCL20,CXCL1,CXCL3,CXCL5,CXCL6,CXCL8,DEFB4A/DEFB4B,S100A7,S100A8,S100A9	163 (12)
RNF138		enzyme	Activated	2.236	0.000232	BIRC3,CCL20,CXCL1,ICAM1,NAMPT	153 (9)
TRAP1		enzyme	Activated	2	0.177	CD44,HIF1A,ITGB1,SOD1
HMGXB4		other	Activated	2	0.00205	B4GALT5,ICAM1,TGM2,TNFAIP2
SETX		enzyme	Activated	2.236	0.000187	KRT16,KRT17,KRT6A,PI3,SPRR2D
PADI2		enzyme	Activated	2	0.00144	CXCL2,CXCL3,CXCL6,CXCL8	152 (7)
OSCAR		other	Activated	2.309	1.15e-11	CCL20,CXCL1,CXCL2,CXCL3,CXCL5,CXCL8,ICAM1,IL1R1,IL1RN,MMP7,RRAS,TNFSF10	237 (14)
BMPR2		kinase	Activated	2.217	0.000808	CTNNB1,CXCL8,FN1,ICAM1,ID1	247 (24)
DDX58		enzyme	Activated	2.547	0.000754	CCL20,CFB,CXCL5,CXCL8,DUSP4,ICAM1,IDO1,IFI27,IFITM1,ISG15,TNFSF10	168 (16)
STING1		other	Activated	2.465	0.000181	C15orf48,CXCL2,CXCL8,DDIT3,DUSP4,ICAM1,IDO1,IFI27,IFITM1,ISG15,LCN2	176 (18)
TLR7		transmembrane receptor	Activated	2.769	8.15e-08	CCL20,CCND1,CD44,CDKN1A,CEBPB,CHST9,CXCL1,CXCL2,CXCL3,CXCL8,HOATZ,ICAM1,IDO1,IFITM1,IL1R1,ISG15,PLAT,PLAU,RP1,SOD2,VMO1	180 (14)
BCR (complex)		complex	Activated	2.95	1.06e-05	B4GALT1,C15orf48,CCND1,CD44,CDK6,CDKN1A,CDKN2A,CDKN2B,CTNNB1,EGR1,FOS,FTH1,ICAM1,ITGB1,JAK1,NAMPT,S100A10	248 (21)
Ifn		group	Activated	2.876	1.49e-06	B2M,CD44,EDN1,FOS,HIF1A,ICAM1,IDO1,IFITM1,IL1R1,ISG15,LCN2,PLAAT4,S100A8,XDH	228 (17)
CG		complex	Activated	2.355	2.87e-11	ADH7,ALDH1A1,AREG,B2M,BTG2,CCL20,CCND1,CDKN1A,CEBPB,CEBPD,CFB,CLU,CXCL3,CXCL8,DNAH11,EGR1,EMP1,EPAS1,FOS,HIF1A,ICAM1,IFNGR1,IGFBP3,ITGB1,JUN,MMP10,NR2F6,NR4A1,NUCB2,PLAT,PLAU,PTGES,S100A10,SDC1,SOD1,TFPI2,TGFB2,TNFAIP2,TNFRSF12A	259 (19)
Tnf (family)		group	Activated	3.347	2.8e-05	BIRC3,CCND1,CXCL1,CXCL3,CXCL8,DEFB4A/DEFB4B,F3,HIF1A,ICAM1,IL1R1,IL1RN,JUN,LCN2,PI3,SAA1,TGM2	174 (12)
CNTF		cytokine	Activated	2.014	7.12e-05	CEBPD,CP,CXCL8,EGR1,FOS,FXYD5,GABARAP,GRN,IGFBP7,IL1RN,LCN2,NAMPT,SAA1,WNT5A,XDH,ZFP36	186 (16)
STAT3		transcription regulator	Activated	2.278	5.5e-23	ALDH1A1,ALDH1A3,ALOX15,AQP5,AREG,CCL20,CCN2,CCND1,CD44,CD46,CD74,CDKN1A,CDKN2A,CDKN2B,CEBPB,CEBPD,CFB,CXCL2,CXCL3,CXCL6,CXCL8,DDIT3,DUSP5,EDN1,EGR1,EPAS1,F3,FN1,FOS,HIF1A,ICAM1,ID1,IFI27,IFITM1,IFITM2,IGFBP5,IL1R1,IL1RN,ISG15,ITGB1,ITGB6,KRT17,LAMB3,LDHA,MMP10,MMP7,MT-ATP6,MT-ND4,MT-ND4L,MT-ND6,MUC1,NAMPT,PHLDA2,PLA2G2A,PLAU,PON2,S100A7,S100A9,SAA1,SERPINB3,SOD2,TFF3,TFPI2,TGM2,TNFSF10,VTCN1,WNT5…	218 (16)
TIRAP		other	Activated	2.202	0.000938	CXCL2,CXCL3,CXCL6,CXCL8,ICAM1	201 (16)
STAT1		transcription regulator	Activated	3.058	8.7e-15	ALDH1A3,ALOX15,B2M,C3,CCL20,CCN2,CCND1,CD44,CDKN1A,CEBPD,CFB,CXCL2,CXCL3,CXCL8,DEFB4A/DEFB4B,DUOX2,EDN1,EGR1,FN1,FOS,HES1,HIF1A,ICAM1,IDO1,IFI27,IFITM1,IFITM2,IL1R1,ISG15,JUN,KRT17,LCN2,MUC1,S100A10,SAA2,SAMD9L,SAMHD1,SERPINB3,SMAD3,TGFB2,TNFSF10,UCP2	225 (13)
SOX2		transcription regulator	Activated	3.069	2.22e-06	ALDH1A1,BCAS1,CCL20,CCN2,CCND1,CD44,CDKN1A,CDKN2A,CLDN7,CREB3L2,CSPP1,CST6,CTNNB1,CXCL3,CXCL5,CXCL8,DUSP4,DUSP5,FOS,GSN,JUN,KRT17,KRT18,KRT6A,KRT7,SEPTIN2,SLC12A2,SPRR3,TGFB2,TXNRD1,WNT5A	233 (14)
CSF1		cytokine	Activated	2.246	2.45e-05	CCND1,CD74,CDKN1A,CTNNB1,CTSD,CXCL2,CXCL3,CXCL6,DUSP4,DUSP5,EGR1,FN1,FOS,HIF1A,IFNGR1,ITGB1,JUN,LDHA,PLAU	263 (16)
RIPK2		kinase	Activated	2.094	0.0016	CXCL2,CXCL3,ICAM1,MARCKSL1,MUC5AC,PTGES,SOD2	208 (12)
CHD1		enzyme	Activated	2.646	7.17e-08	CCL20,CXCL1,CXCL2,CXCL3,CXCL6,ICAM1,SOD2
TNFSF14		cytokine	Activated	2.588	2.07e-05	BIRC3,CCL20,CXCL1,CXCL3,CXCL5,HIF1A,ICAM1	222 (14)
C1QBP		transcription regulator	Activated	2	0.00119	CCND1,CTNNB1,CXCL8,NAMPT	229 (21)
PRL		cytokine	Activated	2.284	3.11e-16	ANXA3,AREG,B2M,CAMK2N1,CCL20,CCND1,CDKN1A,CEBPD,CLDN3,CLU,CTSD,DNAJA4,DUSP4,EGR1,FN1,FOS,HES1,ID1,IFITM1,IGFBP3,IGFBP5,ISG15,JUN,KRT5,MGST1,NUPR1,PDLIM4,PHLDA2,PLAT,SAMD9,SAMD9L,SAMHD1,SDC1,SOD1,TIMP2,TNFRSF12A,XDH,YWHAG	270 (23)
TNFSF12		cytokine	Activated	2.035	5.54e-05	ATP5PO,CCND1,CXCL2,CXCL3,CXCL6,CXCL8,ICAM1,MMP10,S100A8,S100A9,TNFRSF12A	220 (17)
NAMPT	1.817	cytokine	Activated	2.733	1.5e-06	CCL20,CXCL1,CXCL2,CXCL8,FN1,ID1,ITGB1,JUN,NAMPT,NDUFC2,TGFB2,WNT5A	243 (17)
ROCK2		kinase	Activated	3.13	1.56e-06	CD44,CXCL8,DSC2,ICAM1,IVL,PI3,S100A7,S100A8,SCEL,SPRR3
IKBKE		kinase	Activated	2.429	0.0238	BIRC3,CCND1,CXCL2,CXCL6,CXCL8,LDHA
MDK		growth factor	Activated	2.19	0.00162	CXCL3,PLAT,S100A8,S100A9,WNT5A	123 (5)
TLR4		transmembrane receptor	Activated	2.921	5.54e-12	ALDOA,AREG,C3,CAST,CCL20,CCN1,CD44,CDC42,CDK6,CEBPD,CFB,CXCL2,CXCL3,CXCL6,CXCL8,DDIT3,DEFB4A/DEFB4B,DUOX2,EDN1,F3,FOS,ICAM1,ISG15,LCN2,LDHA,MET,MIF,MT-ND6,MUC5AC,NR4A1,PLAT,PLK2,PTGES,RAC1,SOD2,TNFSF10,TPM1	241 (12)
IL5		cytokine	Activated	2.424	8.73e-05	ALDOA,AREG,ATP1B1,CD63,CDKN1A,CRIP1,CTSC,CXCL8,DRC1,DUSP5,EGR1,ERO1A,HIF1A,ICAM1,ITGB6,NABP1,S100A4,SCEL,TPM4	216 (19)
SPZ1		transcription regulator	Activated	2.217	0.000118	CCND1,CD44,FN1,HIF1A,WNT5A	136 (7)
MALT1		peptidase	Activated	2.236	0.00125	CD44,CXCL2,CXCL3,LCN2,S100A8	203 (13)
IKBKB		kinase	Activated	3.778	5.28e-19	BIRC3,C3,CCL20,CCN2,CCND1,CD44,CDKN1A,CEBPB,CEBPD,CLDN1,CLU,CP,CTNNB1,CXCL1,CXCL2,CXCL3,CXCL5,CXCL6,CXCL8,CYBA,EDN1,EGR1,F3,FOS,GRN,HIF1A,ICAM1,IGFBP7,IL17C,IL1RN,ISG15,KRT18,KRT8,LCN2,MUC5AC,PLAU,S100A4,SOD2,TIMP2,TNFAIP2	201 (13)
TSH		complex	Activated	2.616	4.63e-10	CCND1,CDKN1A,CXCL8,EGR1,FOS,FTH1,IGFBP3,IGFBP5,IL1RN,INSR,IVL,KRT5,SOD2,WNT5A	245 (21)
IRF2		transcription regulator	Activated	2.357	1.66e-12	B2M,CCND1,CDKN1A,CES1,CFB,CXCL5,DST,DUSP5,FCGBP,HLA-B,ID1,ISG15,LCN2,MMP7,NAMPT,RARRES1,S100P,SDC1,TAPBP,TNFSF10,TPM1,TXNRD1	231 (20)
TRAF2		enzyme	Activated	2.162	0.0159	BIRC3,CDKN2A,CXCL3,CXCL8,ICAM1,ITGB1
BHLHE40		transcription regulator	Activated	2.449	3.3e-10	ATP1B1,B2M,C15orf48,CD47,CD74,CD82,CFB,CP,CXCL3,DDIT3,EPHX1,ERO1A,GLRX,HIF1A,ID1,IFITM2,KRT18,KRT8,LDHA,LYN,MET,NAMPT,PIGR,PLAC8,PSMA2,RND3,SAMHD1,SOD2,TGM2,VAMP8	234 (12)
FN1	2.255	enzyme	Activated	3.688	2.15e-17	ACTR2,APLP2,BIRC3,CCN1,CCN2,CCND1,CDK6,CDKN1A,CEBPB,CTSD,CXCL1,CXCL2,CXCL3,CXCL5,CXCL8,F3,FN1,FOS,GPX1,HLA-B,IL1R1,ITGB1,JUND,KRT7,MARCKS,PLAU,SDC1,SDCBP,SOX9,TGM2,TIMP2,TNFAIP2,UBE2H	263 (19)
CHUK		kinase	Activated	2.858	5.01e-10	ARL6IP5,C3,CCND1,CDKN1A,CEBPB,CEBPD,CLDN1,CLU,CP,CXCL2,CXCL3,CXCL6,CXCL8,CYBA,F3,FOS,GRN,ICAM1,IL1RN,ISG15,LCN2,MMP10,PLAU,TNFAIP2	234 (13)
SP1		transcription regulator	Activated	3.238	3.08e-11	ATP6V0C,B4GALT5,CCL20,CCN2,CCND1,CDK6,CDKN1A,CDKN2A,CDKN2B,CEBPB,CEBPD,CES1,CKB,CTSD,CXCL3,CXCL5,CXCL8,EGR1,F3,FN1,FOS,GNAS,HIF1A,ICAM1,IFNGR1,IGFBP3,INSR,JUN,KRT16,KRT18,MET,MUC5AC,MUC5B,PLAU,RRAS,SMAD3,SOD1,SOD2,SOX9,TFPI2,TGFB2,TIMP2,TNFSF10,TXNRD1	259 (22)
SPP1		cytokine	Activated	3.481	2.29e-10	CCL20,CCND1,CD44,CDKN1A,CTNNB1,CXCL1,CXCL2,CXCL3,CXCL5,CXCL6,CXCL8,FN1,FOS,ICAM1,JUN,KRT18,MET,MMP7,NDRG2,PLAU,S100A4,SERPINF1,SOX9	220 (16)
DSCAM		other	Activated	2	0.196	FOXJ1,GSN,MMP10,NTN4
miR-4424 (miRNAs w/seed GAGUUAA)		mature microRNA	Activated	2.236	0.0348	CCN2,MORN5,NUCB2,SOD1,UFC1
mir-204		microRNA	Activated	2.125	0.000524	CXCL1,CXCL2,CXCL8,DDIT3,FOXC1,GNB1,SMAD3
miR-802-3p (and other miRNAs w/seed CGGAGAG)		mature microRNA	Activated	2	0.0816	ATP6V0C,BPIFA1,BSCL2,GPX1
miR-4721 (and other miRNAs w/seed GAGGGCU)		mature microRNA	Activated	2.236	1	EFCAB1,FAM216B,KRT8,MAPK15,UCP2
miR-383-5p (miRNAs w/seed GAUCAGA)		mature microRNA	Activated	2	0.448	CCN2,MT-ATP8,PPIL6,TUBA1A
miR-3093-3p (and other miRNAs w/seed GUGGACA)		mature microRNA	Activated	2.236	0.305	ANKUB1,CHST9,MUC5B,SNTN,TUBB4B
miR-5627-5p (and other miRNAs w/seed GAGGGUG)		mature microRNA	Activated	2	1	ALDH3A1,ALOX15,B9D1,MT-ND4L
NUPR1	-1.163	transcription regulator	Activated	2.183	0.0774	AREG,CAMK2N1,CCN1,CD63,CEBPB,CXCL3,CXCL5,CXCL8,DDIT3,DUSP5,MMP10,NUPR1,S100A4,SAMHD1,SAT1,SMAD3,SPTSSA,TRIM16
TGFA		growth factor	Activated	2.391	9.29e-12	AREG,BIRC3,CCL20,CCN2,CCND1,CDKN1A,CEBPB,CTNNB1,CXCL2,CXCL8,FOS,ICAM1,LCN2,MUC5AC,PLAT,S100A10,WNT5A	277 (22)
JUN	-1.573	transcription regulator	Activated	2.469	1.19e-21	ADH7,BIRC3,C3,CCL20,CCN1,CCN2,CCND1,CD44,CDKN1A,CDKN2A,CFD,CLU,CXCL1,CXCL3,CXCL5,CXCL8,DUSP5,EDN1,EEF2,EPAS1,F3,FN1,FOS,FOXC1,FTH1,GALNT1,HES1,HLA-B,ICAM1,IGFBP3,IGFBP7,ITGB1,ITGB8,IVL,JUN,KRT16,LAMB3,MET,MMP10,MMP7,NAMPT,NQO1,NR4A1,NUPR1,PLAU,PTGES,RHOB,S100A10,SAA1,SDC1,SOD2,SPRR2A,SVIL,WNT5A,YWHAG,ZFP36	273 (15)
CD14		transmembrane receptor	Activated	2.229	0.000472	CXCL2,CXCL8,DEFB4A/DEFB4B,F3,ICAM1,IL1R1,ITGB1	195 (13)
BMP4		growth factor	Activated	2.034	2.18e-05	CCN1,CCND1,CDKN1A,CDKN2A,CEBPB,HES1,ID1,ITGB6,JUN,KRT7,NUPR1,S100P,SLC40A1,SOX9,SPNS2,TGM2,VTCN1,WNT5A	272 (22)
S100A9	6.337	other	Activated	3.067	9.73e-07	ALDH1A1,AREG,C3,CCND1,CP,CTNNB1,CXCL3,CXCL8,DDIT4,GPRC5A,ICAM1,ISG15,MMP7,PLAU,PTGES,S100A8,S100A9	219 (16)
CEBPB	1.627	transcription regulator	Activated	2.528	1.09e-11	ADH1C,ADH7,ALDH1A1,B9D1,C3,CCND1,CD74,CDKN1A,CDKN2B,CEBPB,CEBPD,CFD,CLU,CP,CTNNB1,CTSC,CXCL2,CXCL3,CXCL5,CXCL8,DDIT3,FN1,FOS,GNAS,GSTA1,ICAM1,ID1,IGFBP3,IL1RN,INSR,IVL,JUN,KRT18,LCN2,LYN,MMP10,NUPR1,PI3,PLA2G2A,PTGES,SAA1,SAA2,SAT1,SLC12A2,SOD2,XDH	265 (18)
miR-5580-5p (and other miRNAs w/seed GCUGGCU)		mature microRNA	Activated	2	1	CCDC113,CCDC78,FAM216B,IGFBP5
POU5F1		transcription regulator	Activated	2.94	1.64e-05	BID,BIRC3,CCL20,CCND1,CD63,CDKN1A,CLDN7,CST6,CTNNB1,CTSD,CXCL3,CXCL5,CXCL8,DUSP4,DUSP5,HIF1A,KRT17,KRT18,LDHA,PMEPA1,SPRR3,TGFB2,TNFSF10,TXNRD1,WNT5A	262 (17)
PPRC1		transcription regulator	Activated	2.562	1.75e-07	CCL20,CLDN1,CXCL8,DDIT4,DUSP5,LAMB3,LCN2,NAMPT,RND3,SPRR2D
YBX1		transcription regulator	Activated	2.034	2.02e-05	CDK6,CDKN1A,CDKN2A,CXCL2,DEFB4A/DEFB4B,F3,FOS,HIF1A,HLA-DRA,ID1,IGFBP3,IL17C	252 (19)
PLAUR		transmembrane receptor	Activated	2.183	0.000699	CCND1,CXCL3,ITGB1,JUN,PLAU,RAC1	225 (23)
SAMSN1		other	Activated	2.236	0.069	CXCL2,EDN1,ISG15,PLAT,SDC1
PLA2R1		transmembrane receptor	Activated	2	0.00432	CTSD,MGST1,SOD2,TGM2
PLAU	1.932	peptidase	Activated	2.764	5.67e-05	CCN1,CCND1,CXCL3,F3,FN1,ICAM1,PLAU,S100A8,S100A9	224 (20)
APP		other	Activated	2.487	1.09e-19	ALDOA,APLP2,ARL6IP5,ATP1B1,C3,CALML4,CAP1,CAST,CCL20,CCN2,CCND1,CD44,CD74,CD82,CDC42,CDK6,CDKN1A,CDKN2A,CEBPB,CFL1,CKB,CLDN1,CLTB,CLU,CP,CTNNB1,CTSD,CXCL1,CXCL2,CXCL3,CXCL5,CXCL6,CXCL8,DDIT3,EDN1,EEF1G,EGR1,EPAS1,FN1,FOS,FTH1,GNB1,H2AJ,H2AZ2,HES1,HSPG2,ICAM1,IDO1,IGFBP5,INSR,JUN,JUND,KYNU,LDHA,MMP10,MT-ATP6,MT-ND4,MT-ND6,NAMPT,NENF,PLAT,PLAU,PSENEN,S100A8,SEPTIN7,SERPINF1,SET,SOD1,SOD2,SOX9,TLE5,…	236 (14)
IL22		cytokine	Activated	3.742	1e-17	C3,CCL20,CCND1,CLDN1,CXCL1,CXCL2,CXCL3,CXCL5,CXCL6,CXCL8,CYBA,DEFB4A/DEFB4B,FTH1,HLA-B,IL17C,IVL,KRT17,LCN2,MUC1,MUC5AC,MUC5B,PI3,S100A12,S100A7,S100A8,S100A9,SAA1,SOD2	185 (15)
SAA1	4.889	transporter	Activated	2.401	0.000479	CCND1,CXCL6,CXCL8,IL1RN,S100A8,S100A9	231 (14)
EGFR		kinase	Activated	2.046	8.11e-19	APLP2,AREG,B4GALT5,CCN2,CCND1,CD47,CD63,CDK6,CDKN1A,CDKN2A,CEBPB,CTNNB1,CXCL5,CXCL8,DDIT3,DSC2,DSG2,DUSP4,EGR1,F3,FOS,GAS5,GRN,HIF1A,ICAM1,ID1,IGFBP3,IGFBP5,ITGB6,JUN,JUND,KRT16,KRT17,LAMB3,LCN2,MARCKS,MET,MUC1,MUC5AC,NUDC,PLAT,PLAU,PTGES,RHOB,RRAS,SDC1,SLC26A2,SOX9,STEAP4,TGM2,TUBB4B,VTCN1	278 (21)
TLR5		transmembrane receptor	Activated	2.299	2.8e-06	CCL20,CXCL2,CXCL3,CXCL8,DEFB4A/DEFB4B,ICAM1,IL17C,MUC5AC	164 (13)
IL17A		cytokine	Activated	3.431	6.96e-19	AREG,B2M,C15orf48,C3,CCL20,CCN1,CCN2,CCND1,CEBPB,CEBPD,CXCL1,CXCL2,CXCL3,CXCL5,CXCL6,CXCL8,DEFB4A/DEFB4B,DUOX2,FOS,ICAM1,IL17C,IL1RN,ISG15,IVL,JAK1,JUN,KRT17,LCN2,MT1E,MUC5AC,PI3,PLAT,PLAU,S100A12,S100A7,S100A8,S100A9,SMAD3,STEAP4,TIMP2,YWHAG	248 (16)
IL2		cytokine	Activated	2.557	3.03e-10	ALDOA,AREG,BIRC3,C3,CAMK2N1,CCND1,CD44,CD46,CD47,CD74,CDK6,CDKN1A,CTSC,CXCL3,CXCL8,DDIT4,DSG2,DUSP4,DUSP5,EDN1,EMP1,EPAS1,FOS,GRN,H1-2,HLA-DRA,ICAM1,IDO1,IFNGR1,IL1R1,IL1RN,IQCG,ISG15,ITGB1,ITGB8,JAK1,JUN,JUND,LDHA,PDLIM4,PHLDA2,PLAC8,RHOB,RPL21,S100A4,S100A8,TNFRSF12A,TNFSF10	217 (15)
XIAP		enzyme	Activated	2.183	3.67e-05	CCND1,CDK6,CDKN1A,CXCL1,CXCL8,SOD2	245 (20)
TNF		cytokine	Activated	5.603	1.16e-42	ALDH1A3,ALDH3A1,AQP3,AQP5,ARL6IP5,B2M,B4GALT1,BID,BIRC3,BPGM,BPIFB1,BTG2,C15orf48,C3,CCL20,CCN1,CCN2,CCND1,CD44,CD47,CD74,CD82,CDC42,CDC42EP5,CDKN1A,CDKN2A,CEBPB,CEBPD,CFB,CFD,CFL1,CLDN1,CLDN7,CLU,CP,CTNNB1,CTSC,CXCL1,CXCL2,CXCL3,CXCL5,CXCL6,CXCL8,CYBA,DDIT3,DEFB4A/DEFB4B,DSC2,DUSP4,DUSP5,EDN1,EGR1,EMP1,F3,FN1,FOS,FOXJ1,FTH1,GAS5,GPX1,GRN,GSTA1,HES1,HIF1A,HLA-B,HLA-DRA,HMGN3,HSPG2,ICAM1,ID1,IDO1,…	224 (12)
MET	1.209	kinase	Activated	2.293	5.64e-09	AQP3,AREG,CCND1,CD44,CDKN1A,CLDN1,CTNNB1,CXCL1,CXCL8,EDN1,FN1,FOS,ITGB1,JUN,MUC1,PLK2,SOD1,SOD2	232 (23)
TRIB3		kinase	Activated	2.407	0.000201	DDIT3,DDIT4,HIF1A,ID1,JAK1,LDHA	170 (7)
IL36G		cytokine	Activated	2.207	0.000345	CCL20,CXCL1,CXCL2,CXCL8,WNT5A	172 (12)
IL6R		transmembrane receptor	Activated	2.425	2.12e-07	CCL20,CDKN1A,CXCL2,CXCL3,CXCL5,CXCL6,CXCL8,FN1,ICAM1,IGFBP5,LCN2,NAMPT,SAA1	180 (13)
GPI		enzyme	Activated	2.224	5.27e-05	CCND1,CXCL8,FN1,RAC1,STEAP4	277 (21)
KLF4		transcription regulator	Activated	2.804	5.49e-07	ALDH1A1,CCND1,CD44,CDKN1A,CDKN2B,CLDN7,CST6,CTNNB1,CXCL3,CXCL8,DUSP4,DUSP5,FN1,HES1,IVL,KRT13,KRT17,KRT7,PLAT,SOD2,SPRR3,TGFB2,TNFSF10,TXNRD1,WNT5A	245 (22)
TGM2	1.701	enzyme	Activated	2.267	8e-07	BIRC3,BTG2,C3,CCND1,CD74,CDK6,CXCL8,FN1,HIF1A,HLA-B,ID1,OLFM4,PLAAT4,PTGES,S100A8,SAMD9L,SAMHD1,SDCBP,SRD5A3,TNFAIP2	187 (15)
PPP1R13L		transcription regulator	Activated	2	0.00119	CDKN1A,CLDN1,CTNNB1,ITGB1	153 (7)
NOD2		other	Activated	2.964	7.85e-05	AREG,CXCL2,CXCL3,CXCL8,DEFB4A/DEFB4B,ICAM1,MARCKSL1,PTGES,SOD2	192 (12)
BCL2		transporter	Activated	2.278	6.57e-05	CCND1,CDKN1A,CXCL1,CXCL8,FOS,HIF1A,ICAM1,ITGB1,SOX9,TGFB2,TIMP2	251 (20)
RPS6KB1		kinase	Activated	2.156	0.00361	CCND1,CDKN1A,HIF1A,ISG15,MUC1	254 (19)
MYD88		other	Activated	2.792	8.48e-12	ALDH1A1,C3,CCN1,CD44,CEBPD,CTNNB1,CXCL1,CXCL2,CXCL3,CXCL6,CXCL8,DEFB4A/DEFB4B,EGR1,FOS,HIF1A,ICAM1,IGFBP5,IL17C,IL1RN,ISG15,JUN,MET,MMP10,MMP7,MUC5AC,PTGES,S100A8,SAA1,SAMHD1,SOX9,TNFRSF12A	188 (11)
PIN1		enzyme	Activated	2.006	0.00364	CCND1,CDKN1A,CTNNB1,CXCL8,DDIT3,FN1,HES1	255 (22)
RAF1		kinase	Activated	2.571	5.94e-19	AREG,CCND1,CD44,CD74,CDKN1A,CDKN2A,CDKN2B,CLDN1,CTNNB1,CXCL3,DUSP4,DUSP5,EGR1,EMP1,FOS,GRN,HIF1A,IGFBP3,IL1R1,ITGB1,JUN,LDHA,MET,NQO1,PHLDA2,PLAT,PLAU,RAC1,RND3,SDC1,SELENBP1,SLC26A2,SPRR1B,TFPI2,TGM2	267 (22)
SYVN1		transporter	Activated	3.051	5.11e-05	ADAM9,APLP2,CCND1,CD44,CD46,F3,GPRC5A,HLA-C,IFITM2,ITGB1,MYOF,TLE5,TMEM106B
RAC1	2.251	enzyme	Activated	2.074	4.1e-09	BID,CCN2,CCND1,CTNNB1,CXCL8,FN1,FOS,GSN,HIF1A,ICAM1,ITGB1,JUN,MMP10,RAC1,SOD2,SOX9,WNT5A	253 (20)
TICAM1		other	Activated	2.128	5.49e-05	CEBPD,CFB,CXCL2,CXCL3,CXCL6,CXCL8,EGR1,ICAM1,ISG15,MET,RHOB,SAMHD1,TNFSF10	184 (16)
HSPA9		other	Activated	2.138	4.53e-07	CDKN1A,CTNNB1,FN1,HES1,KRT18,KRT8,MMP10,SOD2,TIMP2	195 (12)
PTGIS		enzyme	Activated	2.433	3.96e-06	CXCL2,CXCL3,CXCL6,DDIT3,ICAM1,PTGES	167 (9)
CTSB		peptidase	Activated	2	0.00627	CCND1,CXCL2,CXCL3,RAC1	232 (23)
KAT5		transcription regulator	Activated	2	0.0172	CCND1,CD82,CDKN1A,CXCL8,IGFBP5,NME2,SOD2
FCGR2A		transmembrane receptor	Activated	2.414	0.00203	CXCL2,CXCL3,CXCL8,ICAM1,ISG15,MARCKSL1	224 (13)
miR-6513-3p (miRNAs w/seed CAAGUGU)		mature microRNA	Activated	2	0.0181	ADH7,CETN2,DDIT4,EEF2
PGR		ligand-dependent nuclear receptor	Activated	2.509	4.85e-20	ALDH1A3,ALOX15,AREG,ATP1B1,BIRC3,CCND1,CD44,CDKN1A,CEBPB,CEBPD,CLDN7,CREB3L2,CTSD,CXCL8,DST,EDN1,ENC1,EPAS1,F3,FN1,FOS,FOXC1,GPRC5A,HES1,HIF1A,ICAM1,ID1,IFI27,IGFBP5,IL1R1,ISG15,ITGB1,KRT18,KRT5,MUC1,PLAU,PLK2,PTGES,PTP4A1,S100A8,S100P,SDC1	315 (22)
MAP3K14		kinase	Activated	2.421	0.000807	BIRC3,CD44,CXCL1,CXCL2,CXCL8,ICAM1,PON2,TNFSF10	207 (15)
SRC		kinase	Activated	2.119	4.8e-07	CCND1,CDKN1A,CTNNB1,CXCL8,F3,FN1,FOS,HIF1A,ICAM1,ID1,JUN,KRT18,PLAT,PLAU,TFPI2	276 (19)
CARM1		transcription regulator	Activated	2.169	3.45e-06	C3,CDKN1A,CDKN2A,CXCL3,FOS,FTH1,ICAM1,PTGES	267 (21)
PTPRR		phosphatase	Activated	2.828	0.00239	BTG2,CALML4,FOS,IFITM2,JUN,KRT18,KRT8,RUVBL2
C3	3.076	peptidase	Activated	2.188	0.00019	C3,CD46,CXCL2,CXCL3,CXCL8,FN1,JUN,LCN2,UCP2	188 (15)
ANGPT2		growth factor	Activated	3.49	3.39e-07	CDKN1A,CEBPB,CFB,CYBA,DDIT3,EDN1,FN1,HIF1A,ICAM1,LYN,MGST1,MIF,MMP7,PLAU,PTGES,RDH10,RHOB,SOD1,SOD2,TNFRSF12A	237 (15)
IL32		cytokine	Activated	2.213	0.0119	CTNNB1,CXCL1,CXCL3,CXCL8,ICAM1
LAMP2		enzyme	Activated	2.341	5.79e-08	CTSC,CTSD,CXCL1,CXCL5,CXCL6,CXCL8,DDIT3,FN1,HIF1A,MIF,PPBP,TGFB2,TIMP2	199 (13)
EP300		transcription regulator	Activated	2.296	7.55e-07	AQP5,B2M,CCND1,CDKN1A,CDKN2A,CDKN2B,CKB,CXCL3,CXCL8,DUSP4,EDN1,EGR1,FN1,FNDC3B,FOS,FTH1,HLA-B,ID1,IL1R1,JUN,KRT16,LDHA,MET,MMP7,NABP1,NR4A1,PDLIM4,SDC1,SOD2,TGFB2	270 (21)
TRAF6		enzyme	Activated	2.383	1.85e-08	BIRC3,CCL20,CTNNB1,CXCL1,CXCL2,CXCL3,CXCL5,CXCL8,DEFB4A/DEFB4B,HIF1A,ICAM1,MUC5AC,SOD2	200 (11)
MAPK14		kinase	Activated	2.626	8.6e-10	AREG,CCND1,CDKN2A,CEBPD,CXCL8,F3,FN1,FOS,GNAS,ICAM1,ITGB8,IVL,JUN,JUND,MUC5B,PLAU,PTGES,SOD1,SOD2,SOX9,TGM2,TIMP2,ZFP36	273 (18)
TRAF3IP2		enzyme	Activated	2.352	1.85e-08	CCN2,CEBPD,CXCL2,CXCL3,CXCL6,DEFB4A/DEFB4B,ICAM1,ISG15,LCN2,MMP10,S100A8,STEAP4,TNFRSF12A	225 (15)
CAMP		other	Activated	2.07	0.00391	CCL20,CXCL1,CXCL3,CXCL5,CXCL8,ICAM1,IL1RN,TNFAIP2	179 (15)
PTPRJ		phosphatase	Activated	2.449	0.000379	CEBPD,CXCL2,CXCL3,EDN1,FOS,MET,PLAT	257 (22)
TRADD		other	Activated	2.449	4.57e-05	CXCL1,CXCL2,CXCL3,CXCL8,ICAM1,TNFAIP2	193 (11)
IL1A		cytokine	Activated	4.583	2.25e-22	ALDH1A1,ALDH1A3,BIRC3,C3,CCL20,CCN1,CD44,CDKN1A,CXCL1,CXCL2,CXCL3,CXCL5,CXCL6,CXCL8,DEFB4A/DEFB4B,FOS,FTH1,HSPG2,ICAM1,IFNGR1,IGFBP5,IK,IL1RN,ITGB1,JUN,LCN2,LDHA,MMP10,PDZK1IP1,PI3,PLAU,PTGES,S100A10,S100A12,S100A7,S100A8,S100A9,SAA1,SAA2,SOD2,WNT5A	242 (14)
NFKBIZ		transcription regulator	Activated	2.921	1.67e-08	CCL20,CEBPD,CXCL3,CXCL8,DEFB4A/DEFB4B,LCN2,S100A7,S100A8,S100A9	249 (14)
IL12B		cytokine	Activated	2.414	0.00317	CEBPD,CXCL8,DUSP5,ICAM1,S100A8,S100A9	198 (13)
IKBKG		kinase	Activated	2.404	2.73e-11	BIRC3,C3,CCL20,CEBPB,CEBPD,CLU,CP,CXCL2,CXCL3,CXCL6,CXCL8,EPAS1,FOS,GRN,HIF1A,ICAM1,IL1RN,ISG15,LCN2,TNFAIP2,TNFSF10	197 (12)
PTGS2		enzyme	Activated	2.228	4.95e-08	AREG,BIRC3,CCND1,CD44,CDKN1A,CLU,CTSD,CXCL3,CXCL5,CXCL8,EGR1,FN1,FOS,ICAM1,IGFBP3,MMP7,RAC1,TGM2,TNFRSF12A,TNFSF10	228 (17)
TGFB1		growth factor	Activated	2.775	3.99e-31	ALDOA,ALOX15,AREG,ARPC2,B2M,BID,BPIFB1,C3,CALML4,CAMK2N1,CAP1,CARS1,CAV2,CCL20,CCN1,CCN2,CCND1,CD44,CD46,CD74,CDKN1A,CDKN2A,CDKN2B,CEACAM5,CEBPB,CEBPD,CFB,CFD,CFL1,CLDN1,CLU,CTNNB1,CTSC,CTSD,CXCL1,CXCL2,CXCL3,CXCL8,CYBA,DDIT4,DSC2,DSG2,DUSP4,EDN1,EEF1A1,EGR1,F3,FAM3C,FN1,FNDC3B,FOS,FOXC1,FOXJ1,FTH1,FXYD5,GABARAP,GNAS,GPRC5A,GSN,H1-10,HES1,HIF1A,HLA-DRA,HSPG2,ICAM1,ID1,IDO1,IFI27,IGFBP3,IGFBP5,IGF…	314 (17)
F2		peptidase	Activated	2.56	2.68e-17	B4GALT1,BIRC3,CCL20,CCN1,CCN2,CCND1,CD44,CD63,CDKN1A,CITED4,CLU,CXCL1,CXCL3,CXCL8,DHRS9,DST,EDN1,EGR1,F3,FN1,FOS,HIF1A,ICAM1,IGFBP5,ITGB1,JUN,MIF,MMP10,PLAT,RAC1,RHOB,SOD2,TFPI2,TGFB2,TIMP2,TNFRSF12A,TNFSF10	205 (15)
NFKB2		transcription regulator	Activated	2.653	1.69e-05	BIRC3,CCL20,CCND1,CDKN1A,CXCL3,CXCL8,FOS,IGFBP5,KRT7,MARCKSL1,PHLDA2,RRAD,SOD2,TNFAIP2	177 (14)
KAT2B		transcription regulator	Activated	2.183	0.000185	B2M,CCN2,CDKN1A,HIF1A,HLA-B,ISG15,IVL	193 (19)
THBS1		other	Activated	2.421	0.000365	CCN2,EGR1,FN1,ITGB1,PLAU,TGFB2	245 (22)
SASH1		other	Activated	2	0.0922	EDN1,ISG15,MET,PLAT
TLR9		transmembrane receptor	Activated	2.296	3.21e-05	CAST,CCND1,CXCL2,CXCL3,CXCL6,CXCL8,EDN1,EGR1,ICAM1,IDO1,IFITM1,ISG15,LCN2,NAMPT,NR4A1,S100A8,SDC1,TNFSF10	197 (17)
SMPD1		enzyme	Activated	2.449	0.00223	CCL20,CXCL1,CXCL2,CXCL8,PPBP,TNFSF10	222 (17)
MVP		other	Activated	2.226	4.86e-07	CXCL2,CXCL3,CXCL6,CXCL8,ICAM1,JUN	270 (21)
LRP1		transmembrane receptor	Activated	2.216	0.00267	CTSD,DDIT3,INSR,ITGB1,SERPINF1,WNT5A	220 (16)
NFATC2		transcription regulator	Activated	2.343	0.00476	AQP5,CDKN1A,CXCL2,CXCL3,EDN1,ISG15,JUN,LDHA,NR4A1,PLA2G2A,PLAT,PLK2	256 (18)
LGALS3		other	Activated	2.236	9.01e-09	CCND1,CDKN1A,CEBPB,CTNNB1,CXCL2,CXCL3,FN1,ICAM1,IGFBP5,ITGB1,KRT18,MGST1,MUC1,MUC5AC,RAC1,SAA1	248 (16)
CASR		G-protein coupled receptor	Activated	2.034	2.1e-07	CCND1,CD44,EDN1,EGR1,H2AZ1,ID1,IGFBP3,IGFBP5,ISG15,IVL,NUPR1,RAC1,S100A8,S100A9,TGFB2,UCP2	273 (26)
EIF4E		translation regulator	Activated	3.082	0.00553	B2M,CCND1,CDKN1A,CDKN2A,CEBPB,CYBA,FN1,HIF1A,PPBP,RPL10A,SVIL,TAPBP	251 (23)
RELA		transcription regulator	Activated	2.919	7.77e-26	B2M,BIRC3,BTG2,C3,CCL20,CCN2,CCND1,CD44,CDKN1A,CDKN2A,CEBPB,CFB,CXCL1,CXCL2,CXCL3,CXCL5,CXCL6,CXCL8,DDIT3,DEFB4A/DEFB4B,EDN1,EGR1,EPAS1,F3,FN1,FOS,GSTA1,GSTA2,HES1,HIF1A,HLA-B,ICAM1,ID1,IL17C,IL1RN,ISG15,JUN,KRT18,KRT8,LYN,MIF,MMP7,MUC1,MUC5AC,NAMPT,NR4A1,PI3,PLAU,PTGES,PTP4A2,SAA1,SAA2,SOD2,SOX9,TAPBP,TFPI2,TGM2,TMSB10/TMSB4X,TNFAIP2,UBE2H	235 (12)
NOS2		enzyme	Activated	2.796	1.33e-09	ALDH3A1,AZGP1,CD44,CDKN1A,CFD,CP,CTSC,CXCL2,CXCL3,CXCL8,EDN1,HIF1A,IL1RN,ISG15,KRT13,LCN2,MUC5AC,PIGR,S100A8,SLC40A1,SPRR3,TNFSF10	240 (13)
miR-1273h-3p (miRNAs w/seed UGCAGAC)		mature microRNA	Activated	2.236	0.0825	BTG2,IGFBP7,MT1E,PSENEN,SAMHD1
IL15		cytokine	Activated	2.036	2.73e-10	ALDOA,AQP3,BPGM,CCN2,CCND1,CD44,CD46,CD74,CDK6,CDKN1A,CDKN2B,CEBPB,CXCL2,CXCL8,DUSP5,EDN1,FYB1,GNAS,GPRC5A,HIF1A,HLA-DRA,IFITM1,IL1R1,ISG15,ITGB1,JUN,LDHA,LYN,MACROH2A1,MIF,PTP4A1,PTP4A2,SET,SMAD3,TNFSF10,TXNRD1,ZFP36	225 (16)
BMP6		growth factor	Activated	2.145	0.000209	AQP5,CCN2,CD44,CDKN1A,EPHX1,ID1,PMEPA1,SCEL,TNFRSF12A,TXNRD1	220 (21)
TCF7L2		transcription regulator	Activated	3.115	2.41e-06	AQP3,ATP6V1G1,CAMK2N1,CAP1,CCN2,CCND1,CD44,CDKN1A,CDKN2A,CREB3L2,CTNNB1,EDN1,ENC1,EPAS1,FN1,FOS,FTH1,GSN,ID1,JUN,MET,MMP7,PLAT,PLAU,SLC12A2,SOX9,TAF10	274 (23)
IFNG		cytokine	Activated	4.632	9.29e-27	ALDH1A3,ALOX15,AREG,ARL6IP5,ATP1B1,AZGP1,B2M,BID,BIRC3,C15orf48,C3,CCL20,CCN2,CCND1,CD44,CD63,CD74,CDKN1A,CDKN2A,CDKN2B,CEACAM5,CEBPB,CEBPD,CFB,CP,CTNNB1,CTSC,CTSD,CXCL1,CXCL2,CXCL3,CXCL5,CXCL6,CXCL8,CYBA,DDIT3,DEFB4A/DEFB4B,DUOX2,DUOXA2,DUSP4,DUSP5,EDN1,EEF1A1,EGR1,F3,FN1,FOS,FTH1,GAS5,GNAS,HES1,HIF1A,HLA-B,HLA-C,HLA-DRA,HSPG2,ICAM1,ID1,IDO1,IFI27,IFITM1,IFITM2,IFNGR1,IL1R1,IL1RN,INSR,ISG15,ITGB…	252 (16)
IFNA2		cytokine	Activated	2.301	8.18e-09	B2M,CDKN1A,CDKN2A,CDKN2B,GNAS,HIF1A,HLA-B,HLA-C,IDO1,IFI27,IFITM1,IFITM2,IFT57,ISG15,LYN,MET,MT-ATP6,PLAAT4,PLAT,SAMD9,SAMHD1,SDC1,TGM2,TNFSF10	136 (12)
HGF		growth factor	Activated	2.475	3.62e-14	ARPC5,BIRC3,CCN1,CCN2,CCND1,CD44,CD46,CDKN1A,CDKN2A,CDKN2B,CTNNB1,CXCL2,CXCL8,DDIT3,DUSP4,EDN1,EGR1,EMP1,F3,FAM3C,FN1,FOS,HES1,ICAM1,ID1,IGFBP3,ISG15,ITGB1,ITGB8,KRT17,KRT18,LCN2,LDHA,MET,MMP10,NAMPT,NR4A1,PHLDA2,PLAU,RAC1,RHOB,S100A9,SOD2,TGFB2,TNFAIP2	290 (21)
PTGER1		G-protein coupled receptor	Activated	2	0.000201	CXCL8,FN1,FOS,ICAM1	275 (21)
FOSL1		transcription regulator	Activated	2.314	2.79e-09	CCN1,CCND1,CD44,CDKN2A,CXCL6,CXCL8,EDN1,EGR1,FOS,IVL,JUN,MET,MMP10,PLAU,SPRR1B	249 (17)
CD40		transmembrane receptor	Activated	2.692	0.000374	BIRC3,CCND1,CD44,CDK6,CDKN1A,CXCL8,F3,FOS,ICAM1,IL1RN,ITGB1,JUN,MET,TAPBP,TNFSF10	233 (21)
EGF		growth factor	Activated	2.579	2.83e-32	ALOX15,AQP3,AREG,B4GALT1,B4GALT5,BTG2,CCL20,CCN1,CCN2,CCND1,CD44,CDKN1A,CDKN2A,CEACAM7,CEBPB,CEBPD,CLDN3,CLDN7,CLU,CTSD,CXCL1,CXCL2,CXCL5,CXCL6,CXCL8,DDIT3,DUSP4,DUSP5,EDN1,EEF1A1,EGR1,EMP1,EPAS1,F3,FN1,FOS,FOXJ1,HES1,HIF1A,ICAM1,ID1,IFITM2,IGFBP3,IGFBP5,IL1R1,ITGB1,JUN,JUND,KRT16,KRT5,LAMB3,LCN2,LDHA,MET,MMP10,MUC1,MUC5AC,MUC5B,NR4A1,PHLDA2,PLAT,PLAU,PTGES,RAC1,RHOB,S100A10,S100A4,S100A7,S100A9,…	325 (21)
HRAS		enzyme	Activated	2.215	1.8e-19	ALDH1A3,ALDH3A1,ANXA3,AREG,B2M,BIRC3,BTG2,CCL20,CCN1,CCN2,CCND1,CD44,CDKN1A,CDKN2A,CDKN2B,CEBPB,CEBPD,CFB,CLU,CTNNB1,CTSC,CXCL1,CXCL2,CXCL3,CXCL5,CXCL8,DDIT3,DUSP4,EGR1,EPHX1,FN1,FOS,GNB1,GRN,GSN,HES1,HIF1A,HLA-B,ICAM1,IFITM2,IGFBP3,IGFBP5,ITGB1,IVL,JUN,KRT16,KRT18,MET,MMP10,NQO1,PLAU,PMEPA1,PRSS23,RHOB,RPS10,S100A4,SMAD3,SOD1,SOX4,TGFB2,TGM2,TINAGL1,TMSB10/TMSB4X	260 (21)
STAT5A		transcription regulator	Activated	2.016	1.95e-11	ALDH3A1,BIRC3,C15orf48,CCND1,CDK6,CDKN1A,CEBPB,CXCL5,DUSP5,EPAS1,FOS,GCNT3,H1-2,ICAM1,ID1,IFITM2,KRT5,LAMB3,LCN2,MMP7,PIP,PLAAT4,PROM2,PRSS23,QPRT,S100P,SELENBP1,TFF3,YWHAG,ZFP36	281 (20)
TYROBP		transmembrane receptor	Activated	2	0.0167	CXCL8,GPX1,ICAM1,IDO1,ITGB1
EHF		transcription regulator	Activated	4.221	1.37e-11	CCL20,CDKN2A,IL1RN,LYN,MET,MUC1,PLAT,S100A12,S100A7,S100A8,S100A9,SAA1,SAA2,SCEL,SPRR1B,SPRR2A,SPRR2D,SPRR3
CGA		other	Activated	2.183	0.04	CCND1,CXCL8,DDIT3,ID1,NUPR1,TIMP2
IL6		cytokine	Activated	4.038	1.22e-25	AREG,BTG2,C3,CCL20,CCN2,CCND1,CD44,CD46,CD74,CD82,CDKN1A,CDKN2A,CDKN2B,CEBPB,CEBPD,CES1,CFD,CLU,CP,CTNNB1,CTSC,CXCL1,CXCL2,CXCL3,CXCL5,CXCL6,CXCL8,DEFB4A/DEFB4B,EGR1,F3,FN1,FOS,GLRX,GSTA1,HIF1A,HOMER3,ICAM1,ID1,IDO1,IGFBP3,IGFBP5,IK,IL1R1,IL1RN,ITGB1,JAK1,JUN,JUND,KRT18,KRT8,LCN2,MET,MMP10,MMP7,MT1E,MUC1,NAMPT,NUCB2,PLA2G2A,PLAT,PLAU,PLK2,PPBP,PTGES,S100A7,S100A9,SAA1,SAA2,SLC12A2,SLC40A1,SMAD3,S…	245 (13)
SMARCA4		transcription regulator	Activated	2.586	2.25e-14	ALDH1A3,AREG,AZGP1,CCN2,CCND1,CD44,CD47,CD63,CD74,CDKN1A,CDKN2A,CDKN2B,CEACAM6,CEBPB,CP,CTNNB1,CXCL1,CXCL8,CYP4B1,DHRS9,DUSP4,EGR1,F3,FN1,FOS,GPX1,H1-10,HLA-B,HLA-C,HLA-DRA,ICAM1,IFI27,IFITM1,IFITM2,IGFBP5,IGFBP7,ITGB1,JUN,KRT18,MMP7,MUC1,PHLDA2,PLAT,PTP4A1,PTP4A2,SLC40A1,TGFB2,TIMP2,TNFSF10,TPM1,TXNRD1,UBE2H	260 (22)
ILK		kinase	Activated	2.181	0.00485	CCND1,CD44,CTNNB1,FN1,ITGB1	256 (24)
OSM		cytokine	Activated	4.823	1.87e-21	ANXA3,ASAH1,B2M,CCL20,CCND1,CDKN1A,CEBPD,CST6,CXCL1,CXCL2,CXCL3,CXCL5,CXCL6,CXCL8,DEFB4A/DEFB4B,DSC2,EGR1,F3,FN1,FOS,FOXC1,HIF1A,HLA-B,HLA-C,ICAM1,ID1,IFNGR1,IGFBP3,JUN,KRT16,KRT17,LCN2,LITAF,MARCKS,MMP10,NAMPT,NMB,PDZK1IP1,PI3,PIGR,PLAU,PTGES,PTP4A1,S100A12,S100A7,S100A8,S100A9,S100P,SAA1,SEPTIN9,SYNE1,TAPBP,TCN1,TNFAIP2,TPM1,TUBA1A,WNT5A,XDH,ZFP36	194 (14)
JAG1		growth factor	Activated	2.348	6.33e-05	CCND1,CDKN1A,CDKN2B,CLDN1,DUSP5,HES1,IGFBP3,SMAD3,TGFB2	251 (20)
IL1B		cytokine	Activated	4.697	2.43e-34	ALOX15,ARL6IP5,B2M,BIRC3,BPIFB1,BTG2,C3,CAV2,CCL20,CCN2,CCND1,CD44,CD74,CD82,CDKN1A,CEBPB,CEBPD,CFB,CLDN1,CP,CTNNB1,CXCL1,CXCL2,CXCL3,CXCL5,CXCL6,CXCL8,CYBA,DDIT3,DDIT4,DEFB4A/DEFB4B,DUSP5,EDN1,EGR1,EPAS1,F3,FN1,FOS,FOXJ1,GAS5,GNAS,GRN,GSTA1,GSTA2,H1-10,HES1,HIF1A,HLA-DRA,HSPG2,ICAM1,IDO1,IFNGR1,IGFBP3,IGFBP5,IL1R1,IL1RN,INSR,ISG15,ITGB1,ITGB8,JUN,JUND,KRT5,LAMB3,LCN2,LDHA,MARCKSL1,MIF,MMP10,MMP7…	250 (13)
TGFB2	1.016	growth factor	Activated	2.44	5.05e-06	ALDH1A1,CCN2,CD46,CDKN2A,EDN1,EGR1,FN1,FOS,HSPG2,S100A8,SMAD3,TGFB2,TIMP2	264 (21)
RELB		transcription regulator	Activated	2.573	0.000107	B2M,BIRC3,CCL20,CCND1,CDKN1A,CXCL8,MARCKSL1,SOD2,TNFAIP2	201 (17)
CCN1	-2.246	other	Activated	2.249	2.35e-12	C3,CCN1,CCND1,CDKN1A,CTNNB1,CXCL2,CXCL3,CXCL8,FN1,HIF1A,ITGB1,JUN,MIF,NR4A1,PLAU,TIMP2,TNFSF10,WNT5A	252 (19)
CD36		transmembrane receptor	Activated	2.54	1.48e-06	AREG,CCL20,CXCL1,CXCL3,CXCL5,CXCL6,CXCL8,DDIT3,DEFB4A/DEFB4B,ICAM1,IGFBP7,MMP10,PLAU	187 (13)
C5		cytokine	Activated	2.329	4.34e-07	CCND1,CD46,CD63,CXCL1,CXCL2,CXCL3,CXCL8,EGR1,F3,FN1,ICAM1,MET,PLAT,TNFAIP2,ZFP36	186 (15)
HMGB1		transcription regulator	Activated	3.227	6.16e-09	CCL20,CDKN1A,CDKN2A,CXCL2,CXCL3,CXCL5,CXCL6,CXCL8,EGR1,HIF1A,ICAM1,IL1R1,INSR,PLA2G2A,PTGES	200 (13)
BRD4		kinase	Activated	3.293	1.51e-07	ANKRD37,CCND1,CDKN2B,CXCL2,CXCL3,CXCL5,CXCL8,DDIT3,FN1,FOS,ICAM1,ITGB1,NQO1,PLAT,PLAU,RAC1,WNT5A	267 (23)
KLK5		peptidase	Activated	2.236	3.89e-05	CCL20,CXCL2,ICAM1,S100A8,S100A9
TP53COR1		other	Activated	2	0.00119	BID,BIRC3,PLK2,SOD2	187 (10)
PF4		cytokine	Activated	2.545	3.06e-05	BIRC3,CDKN1A,CXCL3,CXCL8,F3,FN1,ICAM1,IL1RN,ISG15,SOD2	199 (16)
IL36A		cytokine	Activated	3.261	3.56e-10	CCL20,CXCL1,CXCL2,CXCL3,CXCL6,CXCL8,IL17C,LCN2,S100A7,S100A8,S100A9	169 (12)
WT1		transcription regulator	Activated	2.544	6.33e-06	APLP2,AREG,BTG2,CCN2,CCND1,CDKN1A,CTNNB1,CXCL3,CXCL5,EGR1,GSN,HSPG2,IL1RN,INSR,JUND,MGST1,SDC1,SMAD3,SOX9,TNFSF10	272 (23)
IRF6		transcription regulator	Activated	2.425	0.00317	CXCL8,IVL,LCN2,PLAU,PTGES,SOD2	182 (13)
RHOB	-1.45	enzyme	Activated	2	0.000482	CDKN1A,CXCL8,ICAM1,RHOB	246 (24)
IL17F		cytokine	Activated	2.781	6.2e-06	CCL20,CXCL1,CXCL2,CXCL3,CXCL5,CXCL6,CXCL8,ICAM1	194 (14)
TLR3		transmembrane receptor	Activated	3.312	1.55e-07	C3,CAST,CCL20,CFB,CLU,CXCL2,CXCL3,CXCL8,DEFB4A/DEFB4B,EDN1,FOS,ICAM1,ID1,IL1RN,ISG15,LCN2,NR4A1,PLAU,PLK2,PTGES,RHOB,S100A8,TNFSF10	233 (11)
cytokine		group	Activated	2.259	3.33e-12	CCN1,CCND1,CLU,CXCL1,CXCL3,CXCL8,DDIT3,EDN1,EGR1,F3,FOS,HIF1A,ICAM1,IDO1,JUN,PLAAT4,PLAT,PLAU,S100A4,SAA1,SAA2,SOD2,TGFB2	250 (14)
Nr1h		group	Inhibited	-2.392	0.00486	ALDH1A1,AQP3,ATP1B1,C3,CXCL1,CXCL8,EDN1,MARCKSL1,PLA2G2A,PTGES	231 (20)
RNASEH2B		other	Inhibited	-2.885	2.41e-05	B2M,CD47,CDKN1A,CFB,CXCL8,IFI27,IFITM1,IL17C,ISG15,PHLDA3,SAMD9,SAMD9L
IgG		complex	Inhibited	-2.101	3.07e-17	AREG,ASAH1,ATP1B1,B2M,BIRC3,C3,CDKN1A,CDKN2B,CEBPB,CEBPD,CTSC,CXCL8,DDIT3,EDN1,EGR1,EMP1,FN1,GNAS,GPRC5A,GPX1,HIF1A,ICAM1,IFITM1,IL1RN,ISG15,ITGB8,IVL,JUND,KRT13,KRT16,KRT18,LCN2,PHLDA2,PMEPA1,RND3,SERPINF1,SLC40A1,TAPBP,TRIM16,ZFP36	247 (15)
SIGIRR		transmembrane receptor	Inhibited	-2.42	2.91e-05	CXCL2,CXCL3,IL17C,IL1R1,S100A8,S100A9	169 (10)
CBX7		other	Inhibited	-2.148	7.02e-05	AREG,CDKN2A,CLDN1,CXCL8,KYNU	196 (11)
BPIFA1	-4.675	other	Inhibited	-2.621	6.88e-09	CCL20,CXCL2,CXCL3,FOXJ1,MUC5AC,MUC5B,SCGB1A1
MIR17HG		other	Inhibited	-2.619	0.0331	CCND1,CDKN1A,FNDC3B,HIF1A,HSPG2,SOX4,WNT5A
NFU1		other	Inhibited	-2	0.0181	ATP5PO,MGST1,PON2,SOD1
GNRH		group	Inhibited	-2.185	0.00208	EGR1,FOS,IGFBP3,IGFBP5,JUN	267 (24)
Alpha catenin		group	Inhibited	-3.048	1.49e-06	AREG,BIRC3,CXCL2,CXCL6,IGFBP7,LYN,PLAU,S100A8,S100A9,SAA1,STEAP4,TGM2,TNFAIP2,TNFRSF12A	215 (12)
CIP2A		other	Inhibited	-2.2	0.0227	CDKN2B,CFB,DSC2,S100A16,SAT1
SRF		transcription regulator	Inhibited	-2.087	6.33e-06	BPGM,CAP1,CCN2,CDKN1A,CDKN2B,CEBPD,CLDN1,CLDN3,CTNNB1,DUSP5,EGR1,FOS,GSN,HSPG2,ITGB1,JUN,LCN2,MGST1,NR4A1,RND3,S100A8,S100A9,SVIL,TUBB4B	194 (21)
PRKAA2		kinase	Inhibited	-2.552	3.28e-05	CDKN1A,DDIT3,DUSP4,EGR1,FN1,ICAM1,IL1R1,LDHA,MGST1,NDRG2,SMAD3,TGM2,UCP2	226 (22)
RORA		ligand-dependent nuclear receptor	Inhibited	-2.433	0.00616	ATP1B1,CDKN1A,CDKN2A,CXCL8,CYP2F1,GPX1,LCN2,MUC5B,S100A8,S100A9,SELENBP1,UCP2	86 (3)
SFRP1		transmembrane receptor	Inhibited	-2.156	4.86e-05	CCND1,CTNNB1,FN1,KRT18,MMP10,NAMPT,SOX9,TGFB2	257 (24)
SMAD7		transcription regulator	Inhibited	-2.001	1.13e-06	ADH1C,AREG,CCN2,CDKN1A,CDKN2B,FN1,ICAM1,ID1,KRT8,MET,PLAT,PMEPA1,RAC1,SMAD3,SOX9,TGFB2	223 (19)
miR-4520-3p (miRNAs w/seed UGGACAG)		mature microRNA	Inhibited	-2.121	0.0114	AQP3,ATP1B1,CD46,MICOS10,MT-ATP6,PI3,RHEB,TPM1
miR-6752-3p (miRNAs w/seed CCCUGCC)		mature microRNA	Inhibited	-2.333	1	CDHR3,CDKN1A,CXCL2,LRATD2,PLAU,SAA1,SAA2,TMBIM1,TMSB10/TMSB4X
miR-155-5p (miRNAs w/seed UAAUGCU)		mature microRNA	Inhibited	-2.923	4.46e-07	CCL20,CCN1,CCND1,CD47,CEBPB,CHST9,CLDN1,CTNNB1,CXCL1,CXCL2,CXCL3,CXCL8,DSG2,FOS,H3-3A/H3-3B,MET,MTRNR2L1,RAC1,RHEB,SDCBP,TRAM1,TXNRD1	153 (8)
mir-155		microRNA	Inhibited	-2.588	0.000185	ALDOA,CCND1,CD47,CDKN1A,CEBPB,CLDN1,CXCL8,DUSP5,EDN1,HIF1A,RHEB,SDCBP	232 (23)
miR-291a-3p (and other miRNAs w/seed AAGUGCU)		mature microRNA	Inhibited	-2.798	0.023	ADAM9,BCAS1,C3,CAMK2N1,CCND1,CD44,CD46,CDKN1A,CXCL1,PLEKHS1,SEPTIN2
miR-17-5p (and other miRNAs w/seed AAAGUGC)		mature microRNA	Inhibited	-3.459	0.000383	ALDH1A3,CAMK2N1,CCL20,CCN1,CCND1,CDKN1A,CXCL6,CXCL8,F3,ITGB8,JAK1,KRT17,NABP1,NTN4,PON2,S100P
miR-4733-5p (miRNAs w/seed AUCCCAA)		mature microRNA	Inhibited	-2.236	0.141	ARPC5,CAV2,CDKN2B,KDELR2,SET
mir-1		microRNA	Inhibited	-3.042	5.55e-06	CAP1,CCND1,CEBPB,CXCL1,CXCL8,EDN1,FN1,H3-3A/H3-3B,MET,RHEB,SH3BGRL3,SOX9,SRSF9
miR-34a-5p (and other miRNAs w/seed GGCAGUG)		mature microRNA	Inhibited	-2.947	0.104	ALDOA,AREG,CCND1,CD47,CDK6,CDKN1A,CFAP43,FAM83A,GNAS,ICAM1,IFITM2,LDHA,MARCKSL1,MET,PLAAT4,RRAS,SAMD9L,VTCN1
miR-124-3p (and other miRNAs w/seed AAGGCAC)		mature microRNA	Inhibited	-2.484	0.00233	B4GALT1,C20orf85,CCN2,CDK6,CREB3L2,CSPP1,DDIT3,EGR1,GSN,HEBP2,HES1,ITGB1,LEPROT,LITAF,NIBAN2,PDCD6,RDH10,RRAS,SERINC2,SLC26A2,SOX9,TMBIM1
miR-509-5p (and other miRNAs w/seed ACUCCAG)		mature microRNA	Inhibited	-2	0.0321	ACTR2,EMP1,MICOS10,ZG16B
miR-296-5p (miRNAs w/seed GGGCCCC)		mature microRNA	Inhibited	-2.137	1	CCND1,CD44,CLDN3,H1-10,LITAF,MTRNR2L1,NR2F6,PSENEN,PTGES,S100A4,TNFAIP2
miR-29b-3p (and other miRNAs w/seed AGCACCA)		mature microRNA	Inhibited	-2.082	0.0349	BTG2,CAV2,CCND1,CDC42,CDK6,CTNNB1,FAM3C,HMGN3,ID1,MLF1,PTP4A1,S100A16,SLC6A14,TPM1
mir-29		microRNA	Inhibited	-2.414	0.0299	CCND1,CDC42,CDK6,CLDN1,FN1,IDO1
miR-3157-3p (miRNAs w/seed UGCCCUA)		mature microRNA	Inhibited	-2	0.253	IL1R1,ITGB1,SAMD9L,SMAD3
miR-17-3p (and other miRNAs w/seed CUGCAGU)		mature microRNA	Inhibited	-2	0.388	LITAF,SLC40A1,SOD2,SRSF9
miR-544b (miRNAs w/seed CCUGAGG)		mature microRNA	Inhibited	-2.236	0.521	KRT6A,MICOS10,PHLDA3,QPRT,SAA1
miR-544-3p (and other miRNAs w/seed UUCUGCA)		mature microRNA	Inhibited	-2.828	0.0392	ARPC2,ARPC5,DST,S100A8,SEPTIN9,SRSF9,TIMP2,TNFSF10
miR-3109-3p (and other miRNAs w/seed AGGGCCA)		mature microRNA	Inhibited	-2.714	0.0129	CDKN2B,CREB3L2,HES4,LRATD2,LYPD2,MARCKSL1,MTRNR2L8,PDZK1IP1,PSCA,TNFRSF12A,UBE2H
mir-34		microRNA	Inhibited	-2.921	1.71e-08	BIRC3,CCDC113,CCND1,CD47,CDC42,CDK6,CXCL3,DNAH6,EMP1,FN1,HIF1A,MARCKS,MET,PPP1CB,TUBB4B	179 (10)
miR-376a-3p (and other miRNAs w/seed UCAUAGA)		mature microRNA	Inhibited	-2.449	0.0661	ATP6V1G1,C15orf48,DST,HIF1A,HOMER3,PON2
miR-548b-3p (miRNAs w/seed AAGAACC)		mature microRNA	Inhibited	-2	0.0566	ARPC2,CAP1,NAMPT,PON2
miR-141-3p (and other miRNAs w/seed AACACUG)		mature microRNA	Inhibited	-2.379	0.0338	ARPC5,CDK6,CTNNB1,ITGB1,RAC1,RNF145,SNTN,TGFB2,YWHAG
miR-3082-3p (and other miRNAs w/seed ACAUGGC)		mature microRNA	Inhibited	-2.236	0.153	ATP1B1,B4GALT5,CCND1,EMP1,UBE2H
miR-874-5p (miRNAs w/seed GGCCCCA)		mature microRNA	Inhibited	-2.121	1	CAPSL,CST6,GIPC1,GNB1,ICAM1,PSCA,S100A9,SPNS2
miR-877-3p (miRNAs w/seed CCUCUUC)		mature microRNA	Inhibited	-2.236	1	CXCL1,CXCL2,DST,HES1,PMEPA1
miR-202-3p (and other miRNAs w/seed GAGGUAU)		mature microRNA	Inhibited	-2	0.383	GALNT1,S100A8,SCEL,TNIP3
miR-1273h-5p (and other miRNAs w/seed UGGGAGG)		mature microRNA	Inhibited	-2.183	1	ALDH3B1,ALOX15,CCDC78,CREB3L2,GPRC5A,HES4,LEPROT,LYN,MARCKSL1,MYEOV,PI3,PTGES,RDH10,SPACA9,TAPBP,TIMP2,TINAGL1
miR-4640-5p (and other miRNAs w/seed GGGCCAG)		mature microRNA	Inhibited	-2.236	0.0451	ALDH3B1,BCAS1,BPIFA1,CD82,FAM216B,GIPC1,GLRX,LRATD2,MAPK15,MICOS10,MUC1,NIBAN2,NUDC,PPP1R14B,PROM2,PTGES,TAPBP,TMSB10/TMSB4X,TNFRSF12A,TPM4
miR-767-3p (miRNAs w/seed CUGCUCA)		mature microRNA	Inhibited	-2.236	0.117	B2M,JTB,PTP4A1,S100A10,SET
miR-2909 (miRNAs w/seed UUAGGGC)		mature microRNA	Inhibited	-2	0.0782	MTRNR2L1,MTRNR2L8,RAC1,RARRES1
let-7		microRNA	Inhibited	-2.798	0.00022	BCAP29,BTG2,CCND1,CD44,CDK6,CEBPD,CXCL8,ERO1A,FN1,GTF2I,MT-ND4,NQO1,RDH10,S100A4,SOX9,ZFP36	218 (18)
miR-3670 (miRNAs w/seed GAGCUCA)		mature microRNA	Inhibited	-2.236	0.245	IGFBP3,MICOS10,MT-ATP6,NMB,SH3BGRL3
miR-133a-5p (miRNAs w/seed GCUGGUA)		mature microRNA	Inhibited	-2.449	0.459	FOXC1,GLRX,HIF1A,MARCKS,PLAU,UBE2H
miR-31-5p (and other miRNAs w/seed GGCAAGA)		mature microRNA	Inhibited	-2.508	0.0917	CDKN2A,CXCL1,CXCL5,CXCL8,HIF1A,IGFBP7,KRT16,KRT17,PPBP
miR-5131 (and other miRNAs w/seed GGCGCCC)		mature microRNA	Inhibited	-2	0.546	ALDH1A3,CCND1,PHLDA2,TINAGL1
miR-193a-3p (and other miRNAs w/seed ACUGGCC)		mature microRNA	Inhibited	-2.373	0.391	ARPC5,CCND1,CST6,MARCKSL1,PHLDA2,PLAU
miR-214-5p (miRNAs w/seed GCCUGUC)		mature microRNA	Inhibited	-2	0.222	BPGM,CEACAM6,PSCA,SOX4
miR-146a-5p (and other miRNAs w/seed GAGAACU)		mature microRNA	Inhibited	-2.558	0.143	CXCL3,CXCL8,IL1R1,LEPROT,PPBP,RHOBTB3,S100A12
miR-661 (miRNAs w/seed GCCUGGG)		mature microRNA	Inhibited	-2.138	0.502	ATP10B,CDK6,CFL1,KRT6A,MSMB,NCCRP1,NWD1,PDZK1IP1,PROM2,S100A16,S100P,TINAGL1,TNFAIP2,TPPP3
miR-501-3p (and other miRNAs w/seed AUGCACC)		mature microRNA	Inhibited	-2.828	0.000807	ATP1B1,B4GALT5,CDK6,LITAF,MARCKS,OLFM4,PLK2,UBE2H
miR-4324 (miRNAs w/seed CCUGAGA)		mature microRNA	Inhibited	-2.236	0.231	DST,H2AZ1,PHLDA3,SAA1,SAA2
miR-503-5p (miRNAs w/seed AGCAGCG)		mature microRNA	Inhibited	-2.177	0.124	CCND1,CDKN1A,INSR,TFPI2,VTCN1
miR-139-5p (miRNAs w/seed CUACAGU)		mature microRNA	Inhibited	-2.236	0.127	APLP2,CTSC,H2AZ2,NDRG2,TNFSF10
mir-8		microRNA	Inhibited	-2.52	2.39e-09	CCND1,CD47,CDK6,CDKN1A,CLDN1,CLDN3,CLDN7,CTNNB1,FN1,FTH1,HIF1A,ITGB1,ITGB6,MET,MYOF,PHLDA3,RAC1,SOX9,TGFB2,TIMP2,YWHAG,ZFP36	240 (23)
miR-4270 (and other miRNAs w/seed CAGGGAG)		mature microRNA	Inhibited	-2.714	0.242	CEACAM6,CXCL6,GIPC1,NCCRP1,NIBAN2,OMG,S100A10,S100A16,SPRR2A,SPRR2D,TNIP3
miR-138-5p (miRNAs w/seed GCUGGUG)		mature microRNA	Inhibited	-2.111	0.5	ARL6IP5,CAMK2N1,CREB3L2,FOXC1,H3-3A/H3-3B,KDELR2,PTP4A1,RARRES1,SCGB1A1,SOX4,SPNS2
miR-4720-5p (and other miRNAs w/seed CUGGCAU)		mature microRNA	Inhibited	-2	1	CXCL8,DST,PTP4A1,RPL41
miR-23a-3p (and other miRNAs w/seed UCACAUU)		mature microRNA	Inhibited	-2.778	0.306	HES1,HIF1A,LDHA,MARCKS,MET,PLAU,SLC6A14,SMAD3
miR-145-5p (and other miRNAs w/seed UCCAGUU)		mature microRNA	Inhibited	-2.182	0.0328	C1orf56,CES1,DST,GALNT1,ITGB8,KRT7,MUC1,SOD2,SOX9
miR-491-5p (and other miRNAs w/seed GUGGGGA)		mature microRNA	Inhibited	-2.183	0.356	B4GALT5,CAPS,CFL1,CREB3L2,EFCAB1,GIPC1,HES4,HLA-C,HSPG2,IFITM2,LCN2,MICOS10,SERINC2,TAF10,TTC9,TXNRD1,WDR38
miR-4789-3p (miRNAs w/seed ACACAUA)		mature microRNA	Inhibited	-2	0.172	CXCL2,FAM3C,IDO1,IL17C
miR-199a-3p (and other miRNAs w/seed CAGUAGU)		mature microRNA	Inhibited	-2.178	0.0417	CD44,CEBPB,FN1,ITGB8,MET,PON2,RP1,TMSB10/TMSB4X
miR-199a-5p (and other miRNAs w/seed CCAGUGU)		mature microRNA	Inhibited	-2.243	8.45e-05	C3,CDKN1A,DNAH7,ERICH3,FAM216B,FN1,GPRC5A,HIF1A,IFI27,ISG15,KRT17,LCN2,MACC1,MMP7,PIGR,RSPH4A,SAMD9L,SET,SNHG29,TGFB2
miR-130a-3p (and other miRNAs w/seed AGUGCAA)		mature microRNA	Inhibited	-2.157	0.231	C12orf75,CXCL2,CXCL3,MET,NABP1,PMEPA1,PTP4A1,STEAP4
miR-3103-5p (and other miRNAs w/seed GAGGGAG)		mature microRNA	Inhibited	-2.846	0.156	ALDH3B1,ARPC2,ATP6V1F,C9orf116,CREB3L2,DEFB4A/DEFB4B,IFT172,IL1RN,LRATD2,NCCRP1,NIBAN2,PLA2G2A,PTGES,S100A16,SH3BGRL3,SMAD3,TIMP2,TRIM16
miR-182-5p (and other miRNAs w/seed UUGGCAA)		mature microRNA	Inhibited	-2.197	0.0166	ACTR2,CAMK2N1,CDK6,CFL1,EPAS1,FN1,IFITM1,ISG15,ITGB1,RAC1,SAMD9,SEPTIN9,SPAG17,YWHAG
miR-3175 (miRNAs w/seed GGGGAGA)		mature microRNA	Inhibited	-2.558	0.258	ATP6V1F,B4GALT5,BTG2,CAPS,CD74,CDKN1A,DUOX2,GPRC5A,HES4,IGFBP5,LCN2,LEPROT,MARCKS,MYEOV,NCCRP1,S100A16,SAMD9L,SMAD3,SVIL,TMBIM1,TTC9,WDR38
miR-149-3p (and other miRNAs w/seed GGGAGGG)		mature microRNA	Inhibited	-2.268	1	ALDOA,ALOX15,ARPC2,B4GALT1,CCDC78,CDC42,CDKN1A,CREB3L2,CTSD,GIPC1,GPRC5A,HES4,IGFBP5,KRT8,NIBAN2,PIGR,PLA2G2A,PMEPA1,PSCA,PTGES,RHOB,SEPTIN9,SH3BGRL3,SPACA9,TAPBP,TIMP2,TINAGL1,WFDC2
miR-3668 (miRNAs w/seed AUGUAGA)		mature microRNA	Inhibited	-2.236	0.0769	C15orf48,FAM3C,MTRNR2L1,MTRNR2L12,SRSF9
miR-3119 (miRNAs w/seed GGCUUUU)		mature microRNA	Inhibited	-2	0.485	CEACAM6,CEACAM7,DST,LAMB3
miR-4695-5p (and other miRNAs w/seed AGGAGGC)		mature microRNA	Inhibited	-2.828	1	CD63,CLTB,FYB1,HES4,IL1RN,KRT16,RAC1,S100A16
miR-593-3p (miRNAs w/seed GUCUCUG)		mature microRNA	Inhibited	-2	0.521	DSG2,FOXC1,IDO1,IGFBP3
miR-4307 (miRNAs w/seed AUGUUUU)		mature microRNA	Inhibited	-2	0.0434	CCND1,CXCL5,PTP4A2,SEPTIN2
miR-3613-3p (miRNAs w/seed CAAAAAA)		mature microRNA	Inhibited	-2	1	CDC42,PPP1CB,SOX4,SOX9
miR-3177-5p (miRNAs w/seed GUGUACA)		mature microRNA	Inhibited	-2	0.399	FAM3C,SAT1,SEPTIN2,SET
miR-1249-5p (and other miRNAs w/seed GGAGGGA)		mature microRNA	Inhibited	-2.6	0.136	ALDH3B1,ATP6V1F,AZGP1,CDC42,CDKN1A,CFL1,CLTB,CREB3L2,CYP2F1,DUOX2,EPHX1,FOXC1,FYB1,NCCRP1,NIBAN2,PDZK1IP1,PIGR,PTGES,RHOB,S100A16,SH3BGRL3,TAPBP,TIMP2,UBXN10,ZFP36
miR-423-3p (miRNAs w/seed GCUCGGU)		mature microRNA	Inhibited	-2.236	0.0742	BCAS1,ISG15,ITGB1,MTRNR2L1,RAC1
miR-2117 (miRNAs w/seed GUUCUCU)		mature microRNA	Inhibited	-2	0.334	ANXA3,CXCL3,DST,SEPTIN7
miR-4434 (and other miRNAs w/seed GGAGAAG)		mature microRNA	Inhibited	-2.121	0.254	CDKN1A,GLRX,LEPROT,PIP,RNASEK,S100A7,SH3BGRL3,TIMP2
miR-1248 (miRNAs w/seed CCUUCUU)		mature microRNA	Inhibited	-2	1	CXCL5,CXCL6,DST,MARCKS
let-7a-5p (and other miRNAs w/seed GAGGUAG)		mature microRNA	Inhibited	-3.092	0.0226	ATP6V1F,BZW1,CCND1,CDK6,CDKN1A,CDKN2A,EDN1,ERO1A,FN1,GALNT1,GIPC1,GLRX,MT-ND4L,NQO1,PRSS22,RDH10,RHOB,S100A4,S100A8,TNFSF10
miR-219b-5p (and other miRNAs w/seed GAUGUCC)		mature microRNA	Inhibited	-2.236	0.201	CEACAM7,GNAS,NAMPT,PPP1CB,SEPTIN7
miR-4479 (miRNAs w/seed GCGCGGC)		mature microRNA	Inhibited	-2	0.339	B4GALT5,H1-10,TAPBP,TMSB10/TMSB4X
miR-1343-5p (and other miRNAs w/seed GGGGAGC)		mature microRNA	Inhibited	-2.324	0.24	CD82,CDKN1A,DUOX2,ENC1,GPRC5A,GRN,H1-10,IK,IL17C,LCN2,RHOB,SMAD3,TIMP2,TMBIM1,WDR38
miR-4512 (miRNAs w/seed AGGGCCU)		mature microRNA	Inhibited	-2.646	0.115	BPGM,CDKN2B,CXCL5,MTRNR2L1,MTRNR2L8,PDZK1IP1,PSCA
miR-26a-5p (and other miRNAs w/seed UCAAGUA)		mature microRNA	Inhibited	-2.138	0.0181	BID,CDK6,CDKN1A,CDKN2A,CXCL3,NABP1,TEX26,TMEM106B
miR-486-5p (and other miRNAs w/seed CCUGUAC)		mature microRNA	Inhibited	-2.219	0.1	CAMK2N1,CDKN2B,DENND2B,EMP1,OLFM4
miR-3104-5p (and other miRNAs w/seed AGGGGGC)		mature microRNA	Inhibited	-2.132	0.0213	ALDOA,AQP3,AZGP1,BPGM,BPIFA1,CDKN1A,CFL1,CREB3L2,GIPC1,GLRX,HES4,HSPG2,IFITM1,KRT17,LYPD2,MICOS10,MT-ND4L,PDZK1IP1,PHLDA3,PPP1R14B,PTP4A2,SH3BGRL3
miR-4723-5p (and other miRNAs w/seed GGGGGAG)		mature microRNA	Inhibited	-3.772	0.16	B4GALT1,B4GALT5,BTG2,CD74,CITED4,CREB3L2,EDN1,FXYD5,H1-10,H2AJ,HES4,ID1,IL17C,JUND,LEPROT,LRATD2,NDRG2,OLFM4,PLAAT4,PROM2,PSCA,RRAS,SEPTIN9,SH3BGRL3,SOX4,SPRR1B,STOML3,TIMP2,TLE5,TNFAIP2,ZFP36
miR-12185-3p (and other miRNAs w/seed CAGCCAC)		mature microRNA	Inhibited	-2.433	0.152	DEFB4A/DEFB4B,FCGBP,PTGES,TRIM16,VAMP8,ZG16B
miR-1298-3p (miRNAs w/seed AUCUGGG)		mature microRNA	Inhibited	-2	0.464	BPGM,CEACAM5,FAM83A,PLAT
miR-4689 (and other miRNAs w/seed UGAGGAG)		mature microRNA	Inhibited	-2.236	0.357	CDKN1A,GLRX,LEPROT,PLAT,TTC9
miR-5694 (miRNAs w/seed AGAUCAU)		mature microRNA	Inhibited	-2	0.0129	APLP2,C15orf48,CD47,PLAAT4
miR-6839-3p (miRNAs w/seed UGGGUUU)		mature microRNA	Inhibited	-2	1	CEACAM7,CXCL2,H1-2,SDCBP
miR-6841-5p (miRNAs w/seed AGGGUAC)		mature microRNA	Inhibited	-2.236	0.18	CDK6,CDKN1A,LEPROT,NAMPT,VTCN1
miR-1247-3p (miRNAs w/seed CCCGGGA)		mature microRNA	Inhibited	-2	1	ALDH1A3,PTGES,TMSB10/TMSB4X,TXNRD1
LIPE		enzyme	Inhibited	-2.236	1.34e-05	ADH1C,ADH7,ALDH1A1,CD74,CEBPB,CP,EDN1,EGR1,FOS,H3-3A/H3-3B,NR4A1,RRAD,TGFB2,YWHAG	215 (13)
SOX1		transcription regulator	Inhibited	-2.449	0.00188	CTNNB1,DUSP4,DUSP5,HES1,TGFB2,TXNRD1,WNT5A
HNF4A		transcription regulator	Inhibited	-2.188	0.000599	ALDH1A1,ALDH3A1,AQP3,ARPC5,ASAH1,ATP6V0C,ATP6V1F,BPGM,C3,CALML4,CAP1,CCDC170,CCL20,CCND1,CD46,CDKN1A,CEBPB,CEBPD,CETN2,CHST9,CLDN1,CLDN3,CP,CRIP1,CTNNB1,CXCL3,CXCL8,DNPH1,DSC2,EFCAB1,EGR1,ENC1,EPHX1,ERO1A,FTH1,GPX1,GSN,GSTA1,GTF2I,HIF1A,HLA-B,HLA-C,IFITM2,IFNGR1,JTB,JUN,KIF9,KRT17,KRT7,KRT8,LCN2,LDHA,MGST1,MS4A8,MSMB,NAMPT,PSMA2,RAC1,RPL41,RPLP0,RSPH4A,RUVBL2,S100A9,SAA1,SAA2,SAMHD1,SDC1,SERPINB3…	269 (21)
LAMA4		enzyme	Inhibited	-2.132	0.0007	CAV2,CCND1,FN1,HIF1A,IL1R1,ITGB1,ITGB8,MET,MGST1	146 (7)
S100A6		transporter	Inhibited	-2.236	0.000587	CCL20,CXCL2,CXCL8,DHRS9,TPM4
JAG2		growth factor	Inhibited	-2.091	7.37e-11	C3,CCL20,CEBPB,CXCL1,CXCL3,CXCL5,CXCL6,HES1,IL17C,IL1R1,IL1RN,MIF
miR-6724-5p (and other miRNAs w/seed UGGGCCC)		mature microRNA	Inhibited	-2.236	1	CD44,FAM83A,HOMER3,MTRNR2L1,TGM2
miR-6515-5p (miRNAs w/seed UGGAGGG)		mature microRNA	Inhibited	-2.324	0.0907	ATP6V1F,CREB3L2,CYP2F1,DUOX2,EPHX1,FOXC1,FYB1,HES4,PRSS22,PSCA,S100A16,SAMD9,TAPBP,TIMP2,ZFP36
miR-6514-3p (and other miRNAs w/seed UGCCUGU)		mature microRNA	Inhibited	-2.236	0.172	BZW1,CDK6,CXCL5,LIPH,TNIP3
miR-1178-5p (miRNAs w/seed AGGGUCA)		mature microRNA	Inhibited	-2.236	0.267	B4GALT1,MTRNR2L8,S100A16,SEPTIN7,TNFSF10
IL1RN	1.497	cytokine	Inhibited	-3.206	4.19e-06	CCL20,CD44,CDKN1A,CXCL1,CXCL3,CXCL5,CXCL8,ICAM1,IFI27,IGFBP5,RARRES1,S100A9,SAMD9,TNFSF10	192 (15)
INSIG1		other	Inhibited	-2.985	0.000356	CXCL2,CXCL3,CXCL6,DDIT3,JUN,LCN2,PTGES,S100A8,S100A9,UCP2	143 (7)
TREX1		enzyme	Inhibited	-3.019	2.05e-06	B2M,CAST,CD44,CD47,CFB,CXCL8,GSN,IFI27,IFITM1,ISG15,SAMD9,SAMD9L,TAPBP	115 (7)
MEOX2		transcription regulator	Inhibited	-2.101	7.37e-11	CCL20,CDKN1A,CXCL1,CXCL2,CXCL3,CXCL6,CXCL8,EDN1,F3,ICAM1,ID1,MMP10	152 (7)
IKZF1		transcription regulator	Inhibited	-3.343	0.000141	B2M,CAV2,CDK6,CDKN1A,CXCL2,DUSP5,EMP1,FN1,GRN,HES1,IFI27,INSR,LEPROT,LYN,S100A16,SMAD3,SOX9,SPRR2A	273 (19)
SOX3		transcription regulator	Inhibited	-2.449	0.00317	CTNNB1,DUSP4,DUSP5,SOX9,TGFB2,TXNRD1,WNT5A
ADAMTS12		peptidase	Inhibited	-2.213	2.91e-05	ALDH1A3,LCN2,S100A8,S100A9,SOX9,TNFAIP2
TNIP1		other	Inhibited	-2.777	5.13e-06	CCL20,CXCL2,CXCL3,HLA-B,IL17C,LCN2,S100A8,S100A9	202 (13)
MYCN		transcription regulator	Inhibited	-2.103	7.94e-10	ALDH1A1,ALDOA,B2M,BID,CCN2,CCND1,CDC42,CDKN1A,CLU,DUSP4,EEF1A1,EEF1G,EEF2,EMP1,FN1,IGFBP7,ITGB1,LDHA,NME2,RPL17,RPL21,RPL3,RPL4,RPL41,RPLP0,RPS8,S100A10,TGM2,TIMP2,TPM1	243 (20)
miR-8065 (miRNAs w/seed GUAGGAA)		mature microRNA	Inhibited	-2.121	0.0211	BRI3,BZW1,CAV2,H2AC6,HOATZ,SEPTIN7,SPRR1B,VTCN1
miR-6881-3p (miRNAs w/seed UCCUCUU)		mature microRNA	Inhibited	-2.121	0.169	CEBPD,CXCL1,CXCL2,DST,GABARAP,MICOS10,PMEPA1,UBE2H
miR-6780a-3p (miRNAs w/seed UCCUCUG)		mature microRNA	Inhibited	-2	1	IFI27,KDELR2,LITAF,MGST1
miR-6757-3p (miRNAs w/seed ACACUGG)		mature microRNA	Inhibited	-2.646	0.0205	BCAP29,BID,GLRX,GNB1,LDHA,NDRG2,YWHAG
miR-6728-3p (miRNAs w/seed CUCUGCU)		mature microRNA	Inhibited	-2.121	0.0323	B2M,CEACAM5,CXCL2,DST,HES4,IDO1,S100A10,TMEM231
miR-6771-5p (miRNAs w/seed UCGGGAG)		mature microRNA	Inhibited	-2.236	0.16	B4GALT5,GNAS,LITAF,RAC1,TRIM16
miR-8068 (miRNAs w/seed GUUUGUU)		mature microRNA	Inhibited	-2.121	0.0313	CCDC190,CDC42,CLDN1,CXCL8,DST,H2AZ1,TNFSF10,VTCN1
miR-651-3p (miRNAs w/seed AAGGAAA)		mature microRNA	Inhibited	-2.236	0.044	ARL6IP5,CXCL5,CXCL6,EDN1,LEPROT
miR-6892-5p (miRNAs w/seed UAAGGGA)		mature microRNA	Inhibited	-2.236	0.0111	CD46,CEBPD,CREB3L2,IL17C,PSCA
miR-6746-5p (miRNAs w/seed CGGGAGA)		mature microRNA	Inhibited	-2.236	0.405	B4GALT5,GNAS,H2AZ2,MICOS10,TRIM16
miR-605-3p (miRNAs w/seed GAAGGCA)		mature microRNA	Inhibited	-2.333	0.167	B4GALT5,BTG2,CAST,ITGB1,KRT5,RRAS,TMSB10/TMSB4X,WDR83OS,XDH
miR-6795-5p (and other miRNAs w/seed GGGGGGA)		mature microRNA	Inhibited	-2.524	0.489	B4GALT1,CCDC78,CFL1,CLU,CREB3L2,EPHX1,FOXJ1,GIPC1,INSR,JUND,MACROH2A1,NDRG2,PHLDA3,PROM2,SDC1,SEPTIN9,SH3BGRL3,SMAD3,TIMP2
miR-7113-5p (and other miRNAs w/seed CCAGGGA)		mature microRNA	Inhibited	-2.111	0.32	CAP1,CD44,CDKN2B,CFL1,CXCL6,FAM216B,GIPC1,GRN,NME2,PHLDA3,SPNS2
miR-6762-5p (and other miRNAs w/seed GGGGCCA)		mature microRNA	Inhibited	-2.5	1	B4GALT1,CCDC74A,CDKN1A,DNAJA4,ENC1,FAM83A,HES4,MUC1,NMB,PHLDA3,PROM2,PRSS22,PSCA,RFX2,SDC1,SMAD3
miR-6844 (miRNAs w/seed UCUUUGU)		mature microRNA	Inhibited	-2	0.279	CAMK2N1,CXCL2,DST,KDELR2
miR-6868-3p (miRNAs w/seed UCCUUCU)		mature microRNA	Inhibited	-2	1	CXCL5,CXCL6,DST,SEPTIN9
miR-6825-5p (and other miRNAs w/seed GGGGAGG)		mature microRNA	Inhibited	-3.087	0.334	B4GALT1,BTG2,CCDC113,CD74,CDKN1A,CLTB,CREB3L2,CTSD,EDN1,EFCAB1,EPAS1,EPHX1,GIPC1,GPRC5A,GRN,H1-10,HES4,HLA-B,IL17C,LCN2,MARCKS,NDRG2,NR2F6,NUDC,PMEPA1,PROM2,RAC1,SDC1,SH3BGRL3,TCN1,TIMP2,TLE5,TTC9,WFDC2
miR-6809-3p (miRNAs w/seed UUCUCUU)		mature microRNA	Inhibited	-2	1	CAMK2N1,CXCL5,DST,MTRNR2L1
miR-6872-3p (miRNAs w/seed CCAUGCC)		mature microRNA	Inhibited	-2.236	0.254	ATP1B1,B2M,IL1R1,MICOS10,PHLDA3
NR3C1		ligand-dependent nuclear receptor	Inhibited	-2.659	2.23e-15	ADH1C,AQP5,ARPC2,ATP1B1,B2M,BIRC3,CCL20,CCN1,CCN2,CCND1,CD47,CDKN1A,CEBPB,CEBPD,CXCL2,CXCL3,CXCL6,CXCL8,DDIT4,DUSP4,EDN1,EGR1,EMP1,ENC1,F3,FN1,FOS,GPX1,GSTA1,ICAM1,IDO1,INSR,ISG15,ITGB6,JUN,JUND,KRT17,KRT5,LCN2,MLF1,MMP10,NAMPT,NME5,NQO1,PHLDA2,PIGR,PLAT,PLK2,PPP1CB,PTP4A2,RHOB,S100A8,S100A9,S100P,SOX4,TNFAIP2,TNFRSF12A,WNT5A,YWHAG	268 (14)
CITED2		transcription regulator	Inhibited	-3.555	6.05e-07	B2M,C15orf48,C3,CDKN2A,CDKN2B,CXCL1,CXCL2,CXCL3,CXCL8,F3,HIF1A,ICAM1,IL1RN,ISG15,KYNU,NAMPT,PLAC8,PLAU,SAT1,TGM2	180 (11)
IKZF3		transcription regulator	Inhibited	-2.646	0.0016	CAV2,FN1,IFI27,S100A16,SMAD3,SOX9,SPRR2A
RARA		ligand-dependent nuclear receptor	Inhibited	-2.231	8.31e-08	ADH1C,ALDH1A1,CCND1,CD44,CDKN1A,CEACAM5,CEACAM6,CEBPB,CP,CXCL5,CXCL8,EGR1,FOS,FOXC1,HLA-B,HLA-C,IL1R1,JUN,KRT5,RARRES1,SAA1,SAMD9,SAMHD1,SCGB3A1,SMAD3,TAPBP,TTC9,UBXN10	290 (25)
ELK1		transcription regulator	Inhibited	-2.144	2e-06	CCL20,CDKN1A,CDKN2A,EGR1,FOS,ITGB1,ITGB6,JUN,NR4A1,NUPR1,ZFP36	265 (23)
COP1		enzyme	Inhibited	-2.024	1.76e-05	C3,CDKN1A,CEBPB,CXCL3,FOS,FTH1,ICAM1,KRT13,SLC26A2,TFF3	188 (11)
RC3H1		enzyme	Inhibited	-2.121	1.15e-06	CCL20,CD44,CLDN1,CXCL2,CXCL6,EDN1,IFI27,IFITM1,ISG15,SDC1,WNT5A	232 (11)
SCGB1A1	-4.815	cytokine	Inhibited	-2.236	0.000187	C3,CXCL8,FN1,S100A8,S100A9	223 (14)
Histone h2a		group			0.0292	EGR1,IGFBP5,JUN
Ap2		group			0.00967	C3,ICAM1,IFNGR1,SAA1	153 (7)
Irp		group			0.00199	EPAS1,FTH1,SLC40A1
Npm		group			0.00058	CDKN1A,RPL3
Vhl		complex			0.0147	BIRC3,CCND1
CSDE1 HNRNPD PABP PAIP1 SYNCRIP		complex			0.0241	FOS
p38 Sapk		group			0.00552	CCND1,CDKN2A	179 (8)
Srebp		group			0.0101	CDKN1A,FOS,UCP2
DNA-methyltransferase		group			0.0134	CDKN1A,CDKN2A,CDKN2B
B56		group			0.0241	CTNNB1
Keratin 16		group			0.0241	CCND1
TEAD		group		0.509	3.69e-08	CAV2,CCN1,CCN2,CCND1,CD44,FN1	110 (7)
collagenase		group		1.897	2.44e-09	CEBPB,CEBPD,CXCL2,CXCL3,CXCL6,EGR1,ICAM1,IL1R1,JUN,SAA1	235 (12)
N-Cadherin		group			0.0147	CCND1,CDKN1A
Cop9 Signalosome		complex			0.0476	JUN
Ggtase I		complex			0.00171	CCN1,CCN2	116 (7)
Ck2 alpha		group			0.0436	BIRC3,CTNNB1
dopamine receptor		group			0.0187	FOS,NR4A1
Collagen type II		complex		1.897	7.24e-08	CCL20,CXCL1,CXCL2,CXCL3,CXCL5,IL1R1,IL1RN,MMP7,RRAS,TNFSF10	234 (14)
Clock-Bmal1		complex			0.0476	NAMPT
TPPP2		other			0.00552	CDKN1A,CDKN2A
CARD9		other			0.0445	C3,CXCL2,CXCL3
CERT1		kinase			0.0476	CCND1
ELF3		transcription regulator		1.392	2.5e-05	CCL20,CLDN7,FN1,KRT8,MET,MMP10,SPRR2A	159 (7)
EPHB1		kinase			0.00199	EGR1,FOS,JUN	270 (23)
MALSU1		other			0.00816	MT-ND4,MT-ND6
PARPBP		other			0.0152	KRT18,KRT7,KRT8
ADRA1		group			0.00552	EGR1,FOS	260 (26)
AMOT		other			0.00171	CCN1,CCN2	217 (17)
ANTXR2		transmembrane receptor			0.0026	CCND1,CTNNB1,FN1	199 (13)
BIRC3	1.268	enzyme		0.485	0.00282	BIRC3,CXCL1,CXCL8,ICAM1	206 (15)
RETNLB		other		0.816	0.0135	CCN2,FN1,JAK1,NR4A1,TINAGL1,WNT5A
Agtr1b		G-protein coupled receptor			0.00105	CCN2,F3,FOS	213 (20)
SOX2-OT		other			0.0326	ALDH1A1,CD44
MEG3		other			0.00416	FN1,HIF1A,JUN	178 (7)
JINK1/2		group			0.00556	CTNNB1,CXCL8,PTGES,RHOB	208 (12)
Sos		group			8.72e-06	ALDH1A3,APLP2,AQP3,B4GALT1,CAST,CD44,FOS,IGFBP5,ITGB1,KRT13,MET,MGST1,MMP10,PLAU,PLK2,PMEPA1,XDH	267 (15)
CDK4/6		group		1.387	0.0283	CCND1,CDK6,MARCKS,NIBAN2,PDLIM4
APC/APC2		group			0.0187	CDKN1A,CTNNB1
Hdac		group		1.452	3.04e-06	AREG,CCND1,CDKN1A,CTNNB1,CXCL8,DDIT3,EDN1,EGR1,FOS,HIF1A,HLA-DRA,IGFBP3,JUN,MT1E,NR4A1,TNFSF10	262 (21)
MEF2		group			0.00785	CTNNB1,IL1RN,JUN,NR4A1	159 (9)
Notch		group		0.929	0.0032	CDKN1A,CDKN2B,CRIP1,HES1,ID1,IVL,MET,PLAU,SAMHD1,SMAD3	155 (13)
Pdgfr		group			0.00333	AREG,EGR1,FN1	240 (21)
Creb		group		0.987	6.6e-08	AREG,ARPC5,BCAS1,CCN1,CCND1,CDKN1A,CEBPB,CEBPD,CXCL8,DUSP4,DYNLT2B,EGR1,FOS,GNAS,HES1,IVL,JUN,MIF,MUC5AC,MUC5B,NR4A1,PLAT,PSENEN,SOD1,SOX4,SOX9,TGFB2	288 (27)
LTB4R/LTB4R2		group			0.0241	CXCL8
Pkg		group		-1.764	7.97e-07	CTNNB1,EDN1,EGR1,FOS,JUN,SOD2,SOX9	255 (19)
G protein alphai		group		0.816	0.00944	C15orf48,CCN1,CEBPD,FOS,ISG15,TNFRSF12A	154 (7)
NDPK		group			0.0241	CXCL8
Rsk		group			5.47e-05	CEBPB,CXCL2,CXCL8	246 (21)
Tgf beta		group		0.873	5.36e-20	ADH1C,ALDH1A1,ALDOA,ATP1B1,BSCL2,CCN1,CCN2,CCND1,CDK6,CDKN1A,CDKN2A,CDKN2B,CEBPB,CLU,CTNNB1,CXCL2,CXCL3,CXCL8,EDN1,EPAS1,FN1,FOS,HES1,HIF1A,HSPG2,ID1,IDO1,IGFBP3,IGFBP5,IL1RN,ITGB1,JAK1,JUN,KRT16,LDHA,MET,MIF,MMP10,MMP7,MUC1,NQO1,NR4A1,PLAT,PLAU,PMEPA1,PPBP,RHOB,SDC1,SMAD3,TIMP2,TNFRSF12A,TNFSF10	278 (19)
ERK1/2		group		1.378	5.15e-18	AREG,ASAH1,B2M,BIRC3,C3,CCL20,CCN2,CCND1,CD44,CDC42EP5,CDKN1A,CEBPB,CXCL1,CXCL3,CXCL5,CXCL6,CXCL8,DDIT3,DUSP4,EDN1,EGR1,F3,FN1,FOS,ICAM1,ID1,IGFBP3,JUN,JUND,KRT17,MMP10,MUC5AC,NAMPT,PLAU,PTGES,RAC1,SOD1,SOX9,TAPBP,TIMP2	242 (15)
P38 MAPK		group		1.278	4.6e-18	AQP5,CCN2,CCND1,CD44,CD46,CD82,CDKN1A,CDKN2A,CEBPB,CEBPD,CTNNB1,CXCL1,CXCL2,CXCL3,CXCL6,CXCL8,DDIT3,DUOX2,EDN1,EGR1,F3,FN1,FOS,HIF1A,ICAM1,IGFBP5,IL1RN,ITGB8,IVL,JUN,MIF,MUC5AC,MUC5B,NR4A1,PLAU,RHOB,RND3,RRAD,S100A12,SMAD3,TIMP2,TNFSF10,WNT5A,ZFP36	238 (15)
Hsp27		group		0.038	0.00582	CCND1,CDKN1A,CXCL8,FOS,PLA2G2A	222 (20)
CaMKII		complex		0.218	0.00015	BIRC3,CD44,FOS,INSR,SOX9	270 (22)
Gsk3		group		0.466	0.00013	CCND1,CTNNB1,CXCL8,DDIT3,FOS,HIF1A,ICAM1,JUN,NR4A1	239 (20)
TCR		complex		-1.829	0.000373	ALDOA,BIRC3,CCND1,CD44,CXCL8,EGR1,FOS,HIF1A,IFNGR1,ISG15,JUN,NR4A1,RPL10A,RPL17,RPL3,RPL4,RPLP0,SDCBP,SMAD3,TNFRSF12A,TNIP3	179 (18)
STAT5a/b		group		1.937	0.0343	CCND1,CDC42EP5,CDKN1A,CDKN2A,CLU,EMP1,FOS
Ras homolog		group		-1.026	3.94e-07	CCN2,CCND1,CDKN1A,EGR1,FOS,ITGB1,PLAU	261 (21)
EGFR ligand		group			0.0476	MUC1
p70 S6k		group			0.0292	CCND1,EEF1A1,EEF2
RNA polymerase II		complex			5.25e-07	B2M,C3,CD82,CDKN1A,CDKN2A,CLDN3,CXCL2,CXCL8,DDIT3,FOS,FOXC1,ICAM1,ID1,IFNGR1,IGFBP3,IL1RN,JUN,MICOS10,RND3,RPL10A,SCGB1A1,SOD2,TAPBP	245 (18)
Calcineurin A		group			0.00125	CCN2,CCND1,FOS,INSR,JUN	259 (21)
IFN alpha/beta		group		1.941	0.136	BID,IDO1,MMP10,TNFSF10
Pkc(s)		group		-0.372	8.81e-10	AQP3,CCN1,CCN2,CDKN1A,CLDN1,CTNNB1,CXCL8,DDIT3,EDN1,EGR1,F3,FN1,FOS,GSTA2,HIF1A,ITGB1,IVL,JUN,KRT8,MUC5AC,NQO1,NR4A1,PSCA,S100A8	268 (22)
MAP2K1/2		group		-0.199	1.97e-05	C3,CCN2,CCND1,CXCL3,DDIT3,DUSP4,EGR1,FOS,JAK1,JUN	180 (18)
calpain		complex			0.0216	CCND1,CTNNB1,DDIT3
tyrosine kinase		group			0.00337	CD44,INSR	178 (7)
CD3		complex		1.922	6.38e-06	AQP3,BIRC3,BZW1,CCL20,CCND1,CD44,CD74,CDK6,CXCL8,CYBA,FOS,FYB1,GNAS,GPRC5A,H2AC6,HIF1A,ICAM1,IFITM1,IFNGR1,IGFBP5,IL1R1,JAK1,JUN,KDELR2,LYN,MACROH2A1,NAMPT,NR4A1,PTP4A1,PTP4A2,TFPI2,TGM2,TNFSF10,TXNRD1,ZFP36	240 (16)
NFkB (family)		group		1.944	0.000991	CCND1,CXCL8,FN1,IL1R1,PLAT,TNFSF10	173 (10)
thymidine phosphorylase		group			0.0241	MARCKS
TGFBR		group			0.00416	CD44,MMP10,WNT5A	167 (11)
Pld		group			0.00337	FN1,HIF1A
2003-03-14		group			0.0241	CDKN2A
Hsp70		group		-1.363	0.0342	CXCL3,CXCL8,HIF1A,ICAM1
Pka		complex		0.457	9.76e-06	AREG,CCN2,CD44,CDKN1A,CEBPB,DDIT3,DUSP4,EDN1,EGR1,FOS,IFI27,JUN,NR4A1,SOX9	271 (27)
Mlcp		complex			0.0241	NR4A1
caspase		group			0.038	CCND1,CDK6,CDKN1A
RAS		group		0.965	7.46e-12	B4GALT1,B4GALT5,CCN2,CCND1,CDKN1A,CDKN2A,CDKN2B,CXCL8,EDN1,EGR1,FN1,FOS,IVL,JUN,MET,MUC5B,PLAU,PTGES,SOD2,TFPI2,TGM2	208 (19)
Ubiquitin		group			0.038	DDIT3,TIMP2,TNFSF10
Tnf receptor		group		-1.951	0.00173	C3,CCL20,CCN2,CXCL8	208 (16)
nicotinic acetylcholine receptor		complex			0.000453	FOS,ID1,JUN	213 (18)
Fibrin		complex		0.555	1.36e-05	CXCL8,F3,FN1,ICAM1,KRT18,PLAU	195 (15)
Ikb		group		1.982	0.000232	CCND1,CFB,CXCL3,ICAM1,NR4A1	157 (10)
Pde		group			0.0187	FOS,NR4A1
MKK3/6		group			0.0241	CXCL8
Aldose Reductase		group			0.0134	CCND1,CXCL8,ICAM1
Calcineurin protein(s)		complex		-1.24	0.00831	AQP5,CXCL3,CXCL8,EGR1,FOS,NR4A1	254 (22)
Histone h3		group			2.37e-05	AQP5,B2M,CCND1,CDKN1A,CDKN2A,CDKN2B,CTNNB1,CXCL8,DDIT3,EGR1,FOS,FOXJ1,HES1,ICAM1,ID1,IGFBP3,JUN,MET,NDUFC2,PSMA2,PTGES,RPL10A,RPS29,S100A8,S100A9,SOD2,TNFSF10,VAMP8	265 (19)
SERCA		group		1.964	4.82e-06	BTG2,EGR1,JUN,ZFP36	196 (11)
Mek		group		0.981	4.48e-12	APLP2,B4GALT5,BID,CCN2,CCND1,CD63,CDKN1A,CDKN2A,CLU,CTNNB1,CXCL8,DUSP4,DUSP5,EGR1,EPAS1,F3,FOS,HIF1A,ICAM1,ID1,ITGB1,ITGB6,IVL,JUN,LAMB3,NQO1,NR4A1,PHLDA2,RND3,SDC1,SLC26A2,SLC6A14,STEAP4,TMEM106B	288 (26)
Ck2		complex		-1.982	3.82e-05	BID,FOS,INSR,ZFP36	236 (24)
NFAT (complex)		complex			0.0265	F3,ICAM1,NR4A1
C1q		complex			0.00617	CTNNB1,CXCL8,ICAM1	213 (20)
ROCK		group		0.663	5.62e-07	CCN2,CCND1,CDC42,CDKN1A,CXCL8,F3,FN1,FOS,ICAM1,SOX9	219 (23)
Fgf		group			0.0445	CCND1,FOS,JUN
Rac		group			0.00416	CCND1,FOS,HIF1A	260 (23)
Smad2/3		group			0.0283	CDKN2A,CDKN2B,ID1,MMP10,TGM2
C8		complex			0.00105	CXCL2,CXCL3,ICAM1	158 (8)
Gli		group			0.0101	CCND1,HIF1A,S100A4
Rar		group		-1	0.000144	AQP3,BTG2,CDKN1A,EGR1,SERPINF1,TGM2	179 (7)
MSK1/2		group			0.0476	FOS
adenosine deaminase		group			0.0241	CXCL3
Mapk		group		0.41	3.31e-07	CCND1,CDKN1A,CEBPB,CXCL1,CXCL8,EGR1,F3,FOS,JUN,MMP10,MMP7,PIGR,S100A8,SOD1	250 (25)
L-type Calcium Channel		complex			0.0147	EGR1,FOS
PLA2		group			0.0476	FOS
Erm		group			0.00552	CD44,ICAM1
ETS		group			0.000187	CCND1,CDKN2A,EGR1,FOS,ICAM1
growth factor receptor		group			0.0241	FOS
Sod		group		0	0.000619	CXCL3,DSC2,HLA-DRA,ICAM1	257 (24)
N-cor		group			0.0118	CCND1,CDK6,CDKN1A,CXCL2,HES1,IGFBP3,RHOB
IKK (complex)		complex		0.805	0.00967	BIRC3,CCND1,CXCL8,ICAM1	207 (20)
Pdgf (complex)		complex		1.496	2.52e-09	CCND1,CD44,CDK6,CDKN1A,CDKN2B,CXCL3,CYBA,EDN1,EGR1,F3,FN1,FOS,HIF1A,ICAM1,JUN,PLAU	228 (18)
cAMP-Gef		group			0.0112	CXCL5,PPBP
SNHG6		other			0.0241	HIF1A
NPM1		transcription regulator		1.618	5.91e-11	CCN1,CCN2,CD47,CEBPB,CTNNB1,CXCL1,CXCL2,CXCL3,CXCL8,EGR1,F3,FN1,FTH1,ICAM1,IGFBP3,IGFBP5,JUN,NR4A1,PMEPA1,SOD2,WNT5A,XDH	256 (19)
PDGF-AA		complex			0.024	AREG,CDKN1A,FOS
Pdgf Ab		complex		0.849	0.00078	AREG,CCND1,FOS,HIF1A	251 (22)
NfkB-RelA		complex			0.0216	CXCL3,CXCL8,ICAM1
G protein beta gamma		complex			0.00171	CCN1,CCN2	116 (7)
Stat3-Stat3		complex		1.664	0.000201	CDKN1A,FOS,HIF1A,ICAM1,SOD2,WNT5A	231 (12)
Smad2/3-Smad4		complex		1.016	5.65e-05	AREG,CCN2,CDKN1A,CDKN2B,IGFBP3,IGFBP5
Ap1		complex		1.126	1.07e-10	ADH7,CCN2,CCND1,CD44,CDKN2A,CLU,CXCL8,DDIT3,EDN1,F3,FN1,FOS,ICAM1,IGFBP3,JUN,KRT18,MET,MMP7,MUC5AC,NQO1,PLA2G2A,PLAU,S100A4	244 (17)
Integrin		complex		0.152	0.000619	CCND1,FOS,JUN,TGFB2	258 (26)
Bcl9-Cbp/p300-Ctnnb1-Lef/Tcf		complex			0.00105	CCND1,CD44,MMP7
PLC		group			0.00868	CXCL8,FOS,NR4A1	219 (23)
AMPK		complex		0.908	3.68e-05	CDKN1A,CLDN1,CTNNB1,CXCL8,DUSP4,EGR1,HIF1A,IL1RN,LITAF,MT-ATP6,SOD1,UCP2	280 (21)
JUN/JUNB/JUND		group		-0.927	0.00377	C3,CCN1,FOS,JUN	151 (8)
Esr1-Estrogen-Sp1		complex			0.00171	CTSD,FOS
Rxr		group			0.0205	AQP3,BTG2,CDKN1A,EEF2,GSTA1,INSR,SERPINF1
Nuclear factor 1		group			0.038	ALDOA,DDIT3,ID1
Ifn gamma		complex		1.604	0.00056	CDKN1A,CDKN2A,CXCL8,EDN1,HLA-DRA,ICAM1,IGFBP5,TGFB2,TNFSF10	240 (20)
Secretase gamma		complex			0.048	HES1,MUC5AC,TFF3
Angiotensin II receptor type 1		group			0.00868	CXCL8,EDN1,HIF1A	130 (7)
Insulin		group		-0.834	2e-07	ADH1C,ALDOA,BPGM,BSCL2,CAV2,CCN2,CCND1,CDKN1A,CDKN2B,CEBPB,CEBPD,CFD,CTNNB1,CXCL1,DDIT3,DDIT4,DUSP4,EDN1,EGR1,EPAS1,ERO1A,FN1,FOS,HES1,HIF1A,ICAM1,IGFBP3,IGFBP5,INSR,JUN,LDHA,MIF,NR4A1,NUCB2,PLAT,RAC1,SERPINF1,SOD1,SOD2,TIMP2,UCP2	253 (20)
CRNDE		other		-0.218	0.000201	CDKN1A,DUSP4,DUSP5,IL1R1,NR4A1,RRAS
NPS		other			0.0476	FOS
UQCC3		other			0.0236	ALDOA,ATP1B1,ATP5PO,ATP6V0C,ATP6V1F,ATP6V1G1,HIF1A,NDUFC2
CDKN2B-AS1		other		-0.152	0.000369	CDKN2A,CDKN2B,CXCL8,ICAM1	189 (7)
HOTAIR		other		1.204	0.00441	CDKN1A,HIF1A,ICAM1,IFITM1,LAMB3	281 (26)
PRKAA		group		1.195	0.0459	CCN2,CCND1,CDKN1A,CLDN1
VitaminD3-VDR-RXR		complex		1.491	0.00485	CDKN1A,CST6,IGFBP3,IGFBP5,TGFB2
HDL		complex		-0.847	0.00203	CXCL8,DDIT3,HIF1A,ICAM1,ITGB1,RAC1	229 (21)
PRC2		complex			0.000788	CDKN2A,CEACAM6,CXCL1,CXCL8,IFITM1,MMP7	127 (7)
PSMB11		peptidase		-0.432	2.85e-07	CCND1,CLDN3,CLDN7,CXCL3,CXCL6,MT-ATP6,MT-ND6,MT-RNR1,MT-RNR2,NR4A1,NTN4,RHOB,TGFB2,TNFRSF12A,TNFSF10
HOXA11-AS		other			0.023	CDKN1A,CTNNB1
Ptprd		phosphatase			0.00416	CDKN1A,CEBPD,IGFBP5	129 (7)
NORAD		other		-0.788	5.13e-06	CCN1,CCN2,DDIT3,IGFBP3,JUN,RHOB,SDC1,TNFRSF12A	84 (7)
RAB1B		other			0.048	CXCL8,JUN,RHOBTB3
SERPINE3		other			0.0241	MUC5AC
GMNC		other			0.0476	FOXJ1
GPX8		enzyme			0.023	CD44,FN1
DBH-AS1		other		0	6.24e-05	CCND1,CDK6,CDKN1A,CDKN2A	208 (12)
G-Actin		group			0.0241	JUN
IFN Lambda		group			0.0276	CXCL2,ISG15
Smad		complex		1.286	2.29e-05	CCN2,CDKN1A,CDKN2A,CDKN2B,ID1,WNT5A	169 (7)
ERK		group		1.807	3.1e-16	AREG,ARPC2,BTG2,CCN2,CCND1,CDKN1A,CEBPD,CLU,CTNNB1,CXCL1,CXCL2,CXCL6,CXCL8,DUSP4,EDN1,EGR1,EPAS1,FN1,FOS,ICAM1,JUN,KRT18,KYNU,LCN2,MUC1,MUC5AC,PLAU,PTGES,S100A12,SOX4,TGM2,TUBA1A,VTCN1,ZFP36	238 (13)
Igm		complex			0.00778	CD44,CDKN1A,CDKN2A,CTNNB1,CXCL8,EGR1	273 (25)
Raf		group		0.61	8.6e-08	AREG,CCND1,CDKN1A,CDKN2A,DUSP4,EDN1,EGR1,FOS,JUN,KRT18,PHLDA2,RND3	247 (27)
Retinoic acid-RAR-RXR		complex			0.0147	IGFBP3,TGFB2
sPla2		group			0.0476	PTGES
IL12 (complex)		complex		1.395	3.45e-06	CCL20,CD44,CD63,CXCL6,CXCL8,FOS,GAS5,ICAM1,IDO1,IFNGR1,ISG15,JUN,MIF,PLAC8,PLAU,RRAD,SET,SMAD3	203 (15)
CLEC10A		other		-1	0.0141	CXCL2,CXCL6,KRT17,S100A9
LRRC26		ion channel			0.00816	CXCL1,CXCL8
KDM3A		transcription regulator		0.254	0.0181	CCN1,CCN2,CCND1,EDN1
DIS3L2		enzyme			0.0241	RAC1
TASP1		peptidase			0.0276	CDKN1A,CDKN2A
CLEC4G		other		-1.067	0.0484	AREG,CCN2,CDK6,MLF1
PKNOX2		transcription regulator		-1.06	0.00119	BTG2,CDKN1A,EGR1,IGFBP5
MBNL3		other			0.0476	CD44
ZBTB10		other		0.816	0.038	B2M,CXCL3,CXCL5,IDO1,IFITM2,IL1RN,ISG15,SAMHD1
Smr3b/Vcsa2		other			0.0476	HIF1A
FFAR4		G-protein coupled receptor			0.0495	CXCL8,INSR
MIB2		transcription regulator			0.0476	CXCL8
HACE1		enzyme			0.00058	HIF1A,RAC1	145 (7)
BICC1		other			0.00816	AREG,PIGR
SLIT3		other			0.0476	CDC42
INTS11		enzyme			0.00171	EGR1,NR4A1
CDK19		kinase		0	6.05e-09	BTG2,CD82,CDKN1A,CDKN2A,CLU,CTSD,CXCL1,CXCL2,CXCL8,DDIT4,EPHX1,JUN,PHLDA3,PLK2,RPS27L,SAT1,SDC1
trypsin		group		0.277	2.83e-07	CDKN1A,CXCL8,F3,FOS,ICAM1,MIF	226 (21)
DOT1L		phosphatase			0.00173	AQP5,EDN1,RPL41,RPLP0
ASB9		transcription regulator			0.0241	CKB
DGKE		kinase			0.000134	CD46,F3,ICAM1	158 (11)
FTO		enzyme		0	0.00627	ALDH1A1,ICAM1,KRT7,PLAU	160 (7)
FSH		complex		0.461	5.76e-09	ACTR2,AQP3,AREG,ARL6IP5,ARPC1A,BTG2,CCN2,CCND1,CDK6,CEACAM5,CTNNB1,ENC1,FOS,GNAS,GNB1,GPRC5A,ID1,IGFBP3,IL1RN,JUN,KRT18,NR4A1,PLAT,PLK2,PPP1CB,PTP4A1,RHOB,TFPI2,TGFB2,TIMP2,TPM1,TUBA1A	283 (22)
RNF187		enzyme			0.00552	CCND1,JUN
HCG11		other			0.0241	CDKN1A
RNU7-1		other			0.0112	H1-2,H3-3A/H3-3B
LINC00475		other			0.0241	CDKN1A
DGCR8		enzyme		-1.091	0.0364	CCND1,EGR1,FOS,HES1
ALKBH1		enzyme			0.00617	MT-ATP6,MT-ND4,MT-ND4L
CTDNEP1		phosphatase			0.0476	CTNNB1
PMM2		enzyme			0.0241	ICAM1
RNASEL		enzyme			0.0117	CDKN1A,DDIT3,ISG15,MT-ATP6
TRIM37		enzyme			0.0349	CD63,CKB,EGR1
Fc gamma receptor		group		1.406	0.000101	CCND1,CDKN1A,CXCL8,HES1,ICAM1,TNIP3	273 (23)
PARP		group			0.023	CDKN1A,CDKN2A
NCK		group			0.0241	CCND1
ISGF3		complex			0.00333	HIF1A,ISG15,TNFSF10
NADPH oxidase		complex		0.555	1.36e-05	CXCL1,EDN1,F3,FOS,JUN,MUC5AC	211 (15)
BLVRA		enzyme			0.0187	JUN,TNFSF10
HOXA-AS2		other			0.00199	CDKN1A,DDIT3,TNFSF10	122 (6)
KLK4		peptidase			0.00868	CDKN1A,CDKN2A,CDKN2B
KDM4D		enzyme		1.965	0.000142	CCND1,CDKN1A,CTNNB1,SOX9
USP42		peptidase			0.0476	CDKN1A
CINP		other			0.00337	CCND1,CDKN1A
PI4K2A		kinase			0.0476	HIF1A
CYRIA		other			0.0476	ITGB1
EIF4B		translation regulator			0.0476	ISG15
CNOT6		enzyme			0.0187	CDKN1A,IGFBP5
Snhg6		other			0.00337	CCND1,HIF1A
ESRP1		other			0.023	CD44,RAC1
TEX10		other			0.0476	CTNNB1
FOXD2-AS1		other		1.025	0.000201	CDC42,CDKN1A,CTNNB1,HES1
BDNF		growth factor		-0.29	2.86e-05	BID,CAV2,CCN1,CDKN1A,CEBPB,CP,DUSP4,EEF2,EGR1,FOS,JUN,LCN2,NMB,NR4A1,ODAD1,OMG,S100A10,S100A9,SOD2,TGFB2,TUBA1A,YWHAG	238 (20)
ALG2		enzyme			0.0241	CREB3L2
EPB42		transporter			0.0476	CD47
EAPP		other			0.0476	CDKN2A
FBXO31		enzyme			0.0476	CCND1
CERS5		transcription regulator			0.00816	ASAH1,DDIT3
LINC01139		other		-0.447	1.82e-06	ALDOA,ANKRD37,EGR1,IGFBP3,LDHA	166 (7)
CCAR1		transcription regulator			0.00816	CEBPD,EPAS1
TET1		enzyme		-1.188	0.00967	CTNNB1,FOS,KRT8,SLC40A1
NSA2		other			0.0476	CDKN1A
THRAP3		transcription regulator			0.00617	APLP2,CCND1,CFD
GSKIP		other			0.0241	CTNNB1
RNF20		enzyme			0.00327	CDKN1A,FOS,RHOB,UCP2
NSUN3		enzyme			0.000712	MT-ATP6,MT-ND4,MT-ND4L
SSC5D		transmembrane receptor			0.0241	CXCL8
NLRP2		other			0.0476	ICAM1
MSI2		other		-0.272	3.27e-06	CDKN1A,CLDN3,CLDN7,FN1,SMAD3
RHOJ		enzyme			0.0101	GSN,PLAT,RND3
TIFA		other			0.0051	CXCL3,CXCL8,ICAM1	204 (17)
WTIP		transcription regulator			0.0241	AREG
DELE1		other			0.0241	DDIT3
NPC1		transporter		-1.987	0.00138	CAV2,CCND1,CD74,CTSD,DDIT3,EGR1,S100A8,S100A9	255 (23)
PDLIM2		other		0.563	0.00196	CCL20,CCND1,CXCL8,IGFBP3,KYNU,MYEOV,PHLDA3,SLC40A1	220 (15)
MT-TM		other			0.0495	MT-RNR1,MT-RNR2
SQSTM1		transcription regulator		0.398	0.000268	CXCL2,EDN1,ISG15,JUN,NQO1,PLAT,PLK2	213 (15)
OGA		enzyme		-0.445	4.52e-08	AZGP1,CCL20,CCND1,CD44,CD47,CDK6,CDKN1A,CDKN2B,CEBPB,CLDN1,CLDN7,CREB3L2,CTNNB1,CXCL6,CXCL8,DST,FN1,GSN,IGFBP3,IGFBP5,IGFBP7,JAK1,JUN,NDUFC2,PLAU,RHOB,SOX9,TIMP2,TNFRSF12A,TUBA1A,ZMYND10	295 (25)
SAV1		other		-1.709	2.68e-07	CCN2,CCND1,CDKN1A,CDKN2A,CXCL2,FN1,SOX4	130 (7)
EIF2A		translation regulator			0.00242	DDIT3,ICAM1,JUN,LCN2	120 (7)
RDH5		enzyme			0.0241	RDH10
SCAI		transcription regulator			0.0241	CTNNB1
C1QTNF1		other		1	0.000619	FN1,SLC12A2,SOD1,SOD2
GPC2		other			0.0476	CTNNB1
MARCHF3		other			0.00552	CXCL1,CXCL8	111 (7)
FOXL2		transcription regulator		1.841	1.03e-06	BID,CCL20,CDKN2A,CLU,CXCL2,CXCL3,CXCL6,FOS,ICAM1,SOD2,SOX4,SOX9	129 (10)
FBXL12		other			0.0476	CDKN1A
NANOG		transcription regulator		0.158	0.0202	CDK6,EGR1,FOS,ID1,IFNGR1,LYN,SET,SMAD3,TGFB2
PRDM4		transcription regulator			0.0112	CCND1,CDKN1A
MRTFB		transcription regulator		-0.827	7.68e-05	CCN1,CCN2,CXCL6,CYBA,EDN1,EGR1,ID1,IGFBP5,ITGB1,LCN2,S100A8,S100A9,TGFB2,TPM1	145 (15)
ST6GALNAC1		enzyme			0.0112	B2M,CTNNB1
PANX1		transporter			0.023	CTNNB1,FTH1
PAF1		other		1.342	0.00111	BIRC3,H2AC6,IDO1,ISG15,SOD2,ZFP36
LAS1L		other		-0.447	0.0157	ALDH3B1,BTG2,CDKN1A,PHLDA3,PROM2
PSPH		phosphatase			0.0476	NR4A1
FA2H		enzyme			0.00105	CCN1,CCN2,INSR
WWTR1		transcription regulator		-0.941	1.1e-06	CCN1,CCN2,CCND1,CD44,CDKN1A,CXCL1,CXCL2,CXCL3,CXCL8,EMP1,FN1,ICAM1,ITGB8,PPIL6	233 (23)
FBXO25		enzyme			0.00058	EGR1,FOS	85 (6)
NEIL2		enzyme		-1	0.000529	C3,CCL20,CEBPB,CXCL2,CXCL3,CXCL6,IL1R1,IL1RN	235 (12)
APOL1		transporter			0.0276	CXCL2,IFNGR1
IFNA10		cytokine			0.0436	ISG15,PLAAT4
RASSF6		other			0.00105	BTG2,CDKN1A,CDKN2A	180 (13)
SH2D5		other			0.0112	CCND1,RAC1
DLX6-AS1		other			0.0276	CDKN1A,HES1
ANKS6		other			0.0147	FN1,ITGB6
TRIM29		transcription regulator			0.0187	CD44,CDKN1A
OPA1		enzyme		-0.762	0.00097	DDIT3,S100A8,S100A9,SOD1	142 (7)
MYEOV	1.172	other			0.0241	HES1
DNAJB4		other			0.00337	CCND1,CDKN1A	238 (20)
SLC22A5		transporter			0.038	CDKN1A,IGFBP3,PLAU
IFNA21		cytokine			0.0436	ISG15,PLAAT4
Fcer1		complex		1.979	0.00405	CXCL3,CXCL8,FOS,IDO1,IL1RN,JUN	223 (17)
SRF-ELK1		complex			0.0241	FOS
MHC II		group			6.9e-05	CD74,EEF1A1,FTH1,IFITM2,RPLP0,RPS29,ZFP36
Gpcr		group			0.00552	FOS,JUN	229 (23)
WFDC1		other			0.0241	ICAM1
T2		other			0.0241	ATP5PO
TET2		enzyme		-1.134	0.0236	CTNNB1,CXCL6,FN1,FOXC1,IL1R1,NIBAN2,RND3,S100A8
MCOLN1		ion channel			0.0476	CTSD
USP38		peptidase		-1.949	0.000369	CXCL1,CXCL2,CXCL3,FN1	252 (18)
IL36B		cytokine			0.0193	CCL20,CXCL1,CXCL8
RBM17		other			0.0476	FN1
CHI3L1		enzyme			0.00377	CXCL8,EMP1,IGFBP5,NAMPT
AMOTL2		other			0.00337	CCN1,CCN2	143 (6)
KLF17		transcription regulator			2.8e-05	CDKN1A,FN1,ID1,IL1RN,TNFSF10	170 (7)
CERS3		transcription regulator			0.0476	ASAH1
ZMPSTE24		peptidase		-1.152	1.06e-05	BTG2,CDKN1A,CXCL2,CXCL3,DDIT4,ICAM1,IGFBP3,IGFBP5	233 (17)
RBM15		other			0.0476	HES1
KCNJ12		ion channel			0.0241	CCND1
SNHG7		other			0.00105	CDKN2A,CDKN2B,GALNT1
IPMK		kinase		-0.845	0.00432	CCN1,FOS,ITGB1,JUN	248 (20)
DNAJC24		other			0.0241	EEF2
FBXO42		other			0.0187	CXCL8,ICAM1
Hmgb1		transcription regulator			0.00736	CCND1,CDKN1A,CXCL8	248 (21)
P4HTM	-1.116	enzyme			0.00552	EPAS1,HIF1A	199 (11)
CERS2		transcription regulator			0.0026	ASAH1,CDKN1A,DDIT3	123 (7)
BMPR1A		kinase		1.909	0.0245	CDKN1A,ID1,SOX9,TGFB2
ARMC10		other			0.0241	CDKN1A
MGAT1		enzyme			0.0276	CLDN1,ITGB1
GKN1		growth factor			0.0241	SOX9
CALCOCO1		transcription regulator			0.0241	CCND1
PREX1		other			0.0241	RAC1
AMBRA1		other		0.958	0.000276	CCND1,CDKN1A,FN1,TGFB2	277 (24)
URGCP		other			0.0241	CCND1
BPI		transporter			0.00552	CXCL8,ICAM1
FKBPL		other			0.0241	CDKN1A
IL17a dimer		complex		1.951	0.00205	CCL20,CXCL1,DEFB4A/DEFB4B,LCN2	94 (4)
STAT1/3/5 dimer		complex			0.0326	EPAS1,PLAU
Adaptor protein 1		complex			0.0436	CD44,SOD2
SIRT3		enzyme		0.796	0.00549	DDIT3,MT-ATP6,MT-ND4,MT-ND4L,MT-ND6,SOD2
FAT1		other			0.0101	CD44,JUN,PLAU
BTNL2		transmembrane receptor		0.816	0.00944	CD74,DRC1,IFNGR1,S100A4,TNFSF10,XDH	157 (7)
GALNT6		enzyme		1	0.000276	CTNNB1,FN1,MUC5B,TFF3
PRG3		other			0.0241	CXCL8
ZBTB7C		transcription regulator			0.0241	CDKN1A
PRKAG3		kinase			2.81e-06	ATP1B1,BTG2,CES1,EGR1,GAS5,GLRX,GOLM1,ID1,IGFBP5,NAMPT,PHLDA3,PPP1R14B,SLC40A1,TPPP3,TRIM16,ZFP36
SOX17		transcription regulator			0.048	CCND1,CTNNB1,FOS
PHF8		enzyme			0.0187	ID1,TGM2
GABARAPL1		other		1	0.00556	HLA-B,LAMB3,SCPEP1,SERINC2
PNPLA8		enzyme			0.0147	NQO1,PLA2G2A
RNF31		enzyme		0.113	7.06e-05	AREG,CCL20,CCND1,CXCL1,CXCL2,CXCL3,CXCL6,CXCL8,IL1RN	203 (12)
MAGEA2/MAGEA2B		other			0.0476	CDKN1A
HRH3		G-protein coupled receptor		-1.987	0.0181	CFD,CXCL3,S100A8,S100A9
FKBP8		other			0.00816	HIF1A,SDC1
PARP14		enzyme			0.00199	CCND1,F3,ISG15	188 (7)
DCAF1		kinase		-1.982	0.00327	CDKN1A,PTGES,TGM2,TNFSF10
MYOC		other		0.13	0.00128	CD44,CLDN7,DDIT3,DDIT4,FN1,IGFBP5,ITGB1,PHLDA2	285 (27)
RND2		enzyme			0.0241	RHOB
FCN1		other			0.0241	CXCL8
SLC9A9		transporter			0.0476	FTH1
GSTZ1		enzyme			0.0476	NQO1
Dancr		other			0.0476	CTNNB1
ZNF451		enzyme			0.00171	CDKN1A,CDKN2B	164 (7)
NOX5		ion channel			0.0112	CDKN2A,PTGES
POLR2M		other		-1.51	8.15e-08	BTG2,CCND1,CDKN1A,DDIT4,ENC1,MYOF,PHLDA3,PLK2
HCAR1		G-protein coupled receptor			0.0326	EDN1,IDO1
POLR3G		enzyme			0.0379	RAC1,S100A4
TRIB2		kinase			0.0187	CEBPB,KRT8
REM2		enzyme			0.00058	CCND1,CDKN2A	143 (7)
RPRD1B		other			0.0476	CCND1
ZNF710		transcription regulator			0.024	CXCL8,PPBP,TNFSF10
YOD1		enzyme			0.0276	CCN1,CCN2
RANBP10		other			0.0476	CD63
Hsf3		other			0.0476	PROM2
IGF2		growth factor		0.854	3.84e-06	AREG,CCN2,CCND1,CDKN1A,DDIT3,EGR1,FN1,GNB1,GRN,HIF1A,IFITM2,IGFBP3,IGFBP5,MMP10,RHOB,SAT1	263 (24)
KDM2B		enzyme			0.0129	CDKN1A,CDKN2A,CDKN2B,FOS
MT-TE		other			0.000453	MT-ATP6,MT-ND4,MT-ND6
MEMO1		other		0	3.82e-05	CCND1,CTSD,FOS,JUN	247 (18)
ASCC1		transcription regulator			0.00337	CXCL8,TNFSF10
IKBIP		other			0.00816	CXCL1,CXCL2	166 (7)
NDUFAF3		other			0.00171	CCND1,CTSD
FCHSD2		other			0.0476	MET
SGF29		other			0.0476	DDIT3
SIRT6		enzyme		0.106	0.000404	BIRC3,CXCL8,FN1,LIPH,SLC40A1,SMAD3,SOD2,TGFB2	246 (22)
TACSTD2		other			0.0187	CCND1,CLDN7
LLGL2		other			0.0349	CCN1,CCN2,TGFB2
TRIM2		enzyme			0.0152	ITGB1,NQO1,SOD1
SLC7A2		transporter			0.0026	CXCL2,CXCL3,CXCL6
ATE1		enzyme			0.0112	CCND1,JUN
CERS6		transcription regulator			0.023	ASAH1,DDIT3
Collagen(s)		complex		-0.283	0.00441	C3,CCN1,CD63,DDIT3,FN1	155 (12)
Fascin		group			0.00171	CCN1,CCN2
CCDC88C		other			0.0476	CCND1
METTL1		enzyme			0.00816	CCND1,CDK6
SGMS2		enzyme			0.0476	ICAM1
FLCN		other		-1.976	1.54e-07	ALDH3B1,ALDOA,ANXA3,ASAH1,ATP5PO,CDKN2B,CEACAM6,CKB,CTSC,DUSP5,HIF1A,ICAM1,LDHA,MT-ATP6,SDCBP,SOD2	186 (11)
IFNA5		cytokine			0.0436	ISG15,PLAAT4
MDC1		other			0.0476	CLU
RNF152		enzyme			0.00816	CXCL1,CXCL8	139 (7)
EBF4		transcription regulator			0.0241	CDKN1A
MYADM		other			0.0241	ICAM1
1810019D21Rik		other		-1.134	0.000524	AREG,CDKN1A,EDN1,GPX1,PLAU,S100A8,SYNE1
C1QL1		other			0.00171	FOS,NR4A1	205 (12)
MRPL14		other			0.0112	MT-ND4,MT-ND6
ZMIZ2		transcription regulator			0.000134	CCND1,CD44,JUN
AMER1		other			0.00816	AREG,CDKN1A
Histone h4		group			0.00336	CCND1,CDKN1A,CDKN2A,CXCL3,CXCL8,FOS,HES1,ICAM1,RPL10A,TNFSF10	254 (19)
SLC17A6		transporter			0.0241	NR4A1
CXXC1		transcription regulator			0.0241	CDKN1A
IGF1R		transmembrane receptor		-0.618	1e-13	ALDOA,ANXA3,ATP5PO,CCND1,CDC42,CDKN1A,CEBPB,CETN2,CLU,CTNNB1,CTSD,DDIT3,EDN1,EGR1,EMP1,FOS,FTH1,GABARAP,HIF1A,IGFBP3,IGFBP5,KRT5,MT-ATP6,MT-ND4,NR4A1,PHLDA2,PLAT,PLAU,RAC1,RPL10A,RPL3,S100A10,S100A4,TNFSF10	294 (24)
G6PC3		phosphatase			0.00552	CYBA,DDIT3
ZNF580		transcription regulator			0.0241	CXCL8
CCDC22		other			0.0241	BIRC3
DPY30		other		-1.98	3.27e-06	CDKN1A,CDKN2A,CDKN2B,ID1,ITGB1	233 (18)
GPR4		G-protein coupled receptor			0.0476	ICAM1
SOX11		transcription regulator		-1.539	0.0228	ADAM9,CCND1,CP,EGR1,ITGB1,SEPTIN2,SMAD3,TUBA1A
SELENOS		other			0.0051	CEBPB,CFD,DDIT3
TEX11		other			0.00337	CCND1,FOS	209 (12)
DUOX1		enzyme		0.75	0.000276	CCL20,CXCL6,CXCL8,MUC5AC	152 (11)
RBM27		other			0.0241	DDIT3
RETREG1		other			0.0241	DDIT3
RICTOR		other		0.532	2.18e-06	ATP5PO,ATP6V0C,ATP6V1F,ATP6V1G1,CDC42EP5,EGR1,HIF1A,ISG15,NDUFC2,PSMA2,RAC1,RPL10A,RPL17,RPL21,RPL4,RPL41,RPL7A,RPLP0,RPS10,RPS29,RPS4Y1,RPS8	223 (12)
SLC30A7		transporter			0.0326	EPHX1,INSR
CIRBP		translation regulator			0.00337	CXCL2,CXCL3
Crnde		other			0.00816	CCND1,CTNNB1	194 (7)
CCDC62		transcription regulator			0.0241	CCND1
potassium channel		group			0.00171	FOS,JUN	51 (7)
sGC		complex			0.00552	EGR1,FOS	259 (24)
Relaxin		group			0.0216	AQP3,AQP5,EDN1
Laminin (complex)		complex		-1.155	6.9e-05	BIRC3,CCND1,FN1,ITGB1,PLAU,TGFB2,WNT5A	245 (21)
ADRB		group		-0.65	4.11e-05	CCND1,CDK6,CDKN1A,CDKN2A,CXCL2,DDIT3,DDIT4,FOS,ICAM1,JUN,NQO1,NR4A1,SLC40A1	247 (22)
SRC (family)		group		1.231	0.00152	EGR1,FN1,HIF1A,ICAM1,ID1,S100A4	294 (26)
TCF/LEF		group			0.00144	CCND1,FN1,ITGB1,JUN
RPS6KA		group			0.00171	CXCL8,FN1
CNOT6L		enzyme			0.00868	CDKN1A,IGFBP5,TUBB4B
ABCA4		transporter			0.0326	C3,CFB
ALKBH7		other			0.0026	MT-ATP6,MT-ND4,MT-ND6
ZBTB8A		other			0.0241	CDKN1A
AHCTF1		transcription regulator			0.0241	CETN2
CGAS		enzyme		1.966	0.0117	CDKN1A,CXCL8,IFI27,ISG15
SGPL1		enzyme		0.152	0.00327	DDIT3,ISG15,IVL,SPNS2
SLC22A3		transporter			0.00337	S100A8,S100A9
COL1A1		other			0.00617	CDKN1A,EDN1,ICAM1	155 (7)
ZBTB49		transcription regulator			0.0476	CDKN1A
MAN2C1		enzyme			0.0241	DDIT3
LINC01006		other			0.00171	CCND1,CTNNB1
CTBP1-DT		other			0.00171	CDKN1A,SMAD3
SPDEF		transcription regulator		-1.806	2.6e-08	BIRC3,CCN2,CDKN1A,CLDN7,CXCL8,FOXJ1,HIF1A,MUC5AC,PLAU,SCGB1A1,SDC1,SMAD3,WNT5A	154 (9)
SNRPA1		other			0.0476	CDKN1A
MDGA2		other			0.0379	BID,CDKN2A
CLCN5		ion channel			0.0495	B2M,SOD1
FH		enzyme			0.00416	CDKN1A,LDHA,NQO1
SLC25A27		transporter			0.0241	DDIT3
HASPIN		kinase			0.0241	CDKN1A
MLLT11		other			0.0241	CD44
Atrial Natriuretic Peptide		group			0.0379	CCN2,EDN1
KLHL2		other			0.00171	CCND1,JUN	123 (7)
RGMB		other			0.000264	CXCL2,CXCL3,LCN2	158 (6)
BATF2		transcription regulator			0.00058	CCN1,JUN
SAMHD1	-1.218	enzyme			0.0436	IFI27,SAMHD1
CLK1		kinase			0.0241	F3
VENTX		transcription regulator			0.00058	CCND1,CDKN2A	165 (7)
SCYL2		other			0.0241	WNT5A
YARS2		enzyme			0.0495	MT-ATP8,MT-ND6
ZNF503-AS1		other			0.0187	CTNNB1,KRT18
MAPKBP1		other			0.0241	CXCL8
AMOTL1		other			0.00171	CCN1,CCN2	188 (11)
ZNF322		transcription regulator			0.0476	CCND1
NEK7		kinase			0.0187	EDN1,ISG15
RNF126		enzyme			0.0476	CDKN1A
ZNF750		transcription regulator		0.892	1.1e-05	IVL,LAMB3,S100A8,SPRR1B
KIF26B		other			0.0241	NQO1
KCTD10		ion channel			0.0241	RHOB
PPP1R15B		phosphatase			0.0276	DDIT3,NUPR1
IL33		cytokine		1.893	1.97e-11	ALDH1A3,ALDH3A1,ALDOA,ANKRD37,AREG,BIRC3,BPIFB1,CCND1,CD82,CXCL1,CXCL2,CXCL3,CXCL8,DEFB4A/DEFB4B,EPAS1,FOXJ1,HIF1A,ICAM1,IFNGR1,IL1RN,KRT5,MIF,MMP10,MUC5B,NABP1,NR4A1,PLAT,RPS27L,S100A8,S100A9,SCGB1A1,SCGB3A1,SLC26A4,SOD2,TNFAIP2,TNFSF10,ZFP36	240 (14)
PFKP		kinase			0.0241	F3
MEX3A		other		1	0.0129	CCND1,CD44,OLFM4,TUBA1A
FGF14		growth factor			0.0241	FOS
CERK		kinase			0.000365	CCL20,CXCL1,CXCL2,CXCL8,PPBP,TNFSF10	142 (7)
HJV		transmembrane receptor			0.0147	ID1,SLC40A1
WDR13		other			0.0476	CDKN1A
CDC73		other			0.024	CCND1,H1-2,PTGES
PLXND1		transmembrane receptor			0.0187	MUC5AC,MUC5B
Fcor		enzyme			0.0276	CDKN1A,SOD2
NSUN6		enzyme		0.447	0.00234	CCN1,CCN2,MARCKS,TGFB2,TGM2
CTDSPL2		phosphatase			0.0476	ID1
GAS2L3		other		-0.555	2.8e-05	BTG2,CDKN1A,EPHX1,PLK2,SAT1
DGCR5		other			0.0276	CTNNB1,FN1
PON2	1.671	enzyme			0.0147	CXCL2,DDIT3
NR2E1		ligand-dependent nuclear receptor			0.00627	CCND1,CDKN1A,CDKN2A,TGFB2	263 (18)
GALNT3		enzyme			0.0436	FN1,IVL
STK40		kinase		-0.343	0.01	CXCL1,CXCL5,CXCL8,FN1,JUN,WNT5A
FOXG1		transcription regulator			0.0495	CDKN1A,CDKN2B
MUCL1		other			0.00337	CCND1,CDKN1A	170 (7)
ADGRF5		G-protein coupled receptor			0.0147	CXCL3,IL1RN
EVX2		transcription regulator			0.0241	CXCL8
DSC2	1.35	other			0.0476	CD44
MIGA2		other			0.0241	MACROH2A1
L2HGDH		enzyme			0.0436	HIF1A,LDHA
TRPM3		ion channel			0.00171	EGR1,FOS
EXOC3L1		other			0.00171	CDKN1A,SEPTIN9
EGLN2		enzyme			0.00105	CXCL8,EPAS1,HIF1A	214 (15)
FAM3B		cytokine			0.000187	CDKN1A,FN1,IGFBP3,LCN2,LDHA	117 (7)
ARHGAP25		other			0.0476	RAC1
PRR11		other			0.0476	ACTR2
PLAC1		other			0.0241	CCND1
MAVS		other		1.718	0.00146	CCL20,CFB,CXCL2,CXCL8,DUSP4,ICAM1,IDO1,IFI27,IFITM1,ISG15	158 (15)
DPP3		peptidase			0.0241	NQO1
TLN2		other			0.0476	ITGB1
GLIS2		transcription regulator			0.00873	C3,CCN2,CCND1,CXCL3	161 (7)
SNHG5		other			0.0241	ICAM1
TEAD1		transcription regulator		0.152	0.000334	CCN1,CCN2,CCND1,CDK6,CDKN1A,EDN1,IGFBP5,TPM1	246 (19)
Sox2ot		other			0.00868	ALDH1A1,CD44,SMAD3
NCEH1		enzyme			0.0476	DDIT3
DEPTOR		other			0.0326	CCL20,ICAM1
PPP1R14B	2.075	phosphatase			0.00816	EPAS1,HIF1A
OLA1		enzyme			0.00171	CCND1,CDKN1A	169 (7)
LECT2		other			0.0379	C3,CXCL3
DPH2		enzyme			0.0241	EEF2
NSD2		enzyme			0.00234	BTG2,FOS,ITGB1,JUN,RRAS
ZC3H12A		enzyme		0.659	0.0264	C15orf48,CEBPB,CEBPD,DUSP5,FOS,FTH1,ICAM1,RRAD,ZFP36
HUWE1		transcription regulator			0.0276	CDKN1A,CDKN2B
TINCR		other			0.0193	DDIT3,EPAS1,S100A8
ZNF382		transcription regulator			0.0147	CDK6,ID1
FZD8		G-protein coupled receptor		-0.913	0.00078	CCN2,CTNNB1,FN1,IGFBP5	228 (12)
MRGPRX1		G-protein coupled receptor			0.0476	EGR1
FANK1		transcription regulator			0.0241	JUN
CPEB2		translation regulator			0.0476	HIF1A
WNT16		other			0.0112	CDKN1A,CTNNB1
CTR9		other			0.0172	EPAS1,PTGES,SDC1
TPSAB1/TPSB2		peptidase			0.0187	CXCL2,FN1
SEMA7A		transmembrane receptor			0.0172	CCN2,EGR1,FN1
SBDS		other			0.00537	CCN2,DDIT3,EGR1,FOS,ID1,IGFBP7,RAC1
MALAT1		other		0.108	0.00361	CFD,EDN1,ISG15,KRT16,PIP
SNHG20		other			0.00199	CCND1,CDKN1A,CTNNB1
OIP5-AS1		other			0.0436	CCND1,CDK6
MIR31HG		other			0.00058	CDKN1A,HIF1A
USP29		peptidase			0.0112	HIF1A,LDHA
TCIM		other			0.000453	CXCL1,CXCL8,ICAM1	152 (7)
WBP2		transcription regulator		0.323	2.41e-05	ADGRF1,AQP3,C9orf116,CTNNB1,CXCL1,CXCL2,CXCL3,CXCL8,EGR1,JUN,SEPTIN2,SOX4,SPACA9	243 (15)
SENP5		peptidase			0.0476	CXCL8
DANCR		other			0.0379	CTNNB1,TIMP2
LTBP4		growth factor			0.0147	ID1,TGFB2
LY6K		other			0.023	CCN2,PSCA
CLEC7A		transmembrane receptor			0.0349	CXCL2,CXCL8,MUC5AC
CYSLTR2		G-protein coupled receptor			0.0276	CXCL8,EGR1
GPBAR1		G-protein coupled receptor			0.032	CCND1,CFL1,ICAM1
PACS2		other			0.0476	HLA-C
26s Proteasome		complex		-0.193	0.000326	BIRC3,CDKN1A,CTSD,CXCL3,CXCL8,DDIT3,GAS5,ICAM1,MLF1,TGM2,TNFSF10,UBE2H	234 (18)
Hedgehog		group		1.214	0.0321	CCND1,CDKN2A,HES1,SOX9
INK4		group			0.0476	TFPI2
ETS-ELK1		complex			0.00058	CCND1,CDKN2A
Igf		group			0.00816	FN1,HIF1A	232 (15)
CTNNβ-LEF1		complex			0.0476	CCND1
Importin alpha		group			0.0476	CDKN1A
Lefty		group			0.0147	CCN2,CDKN1A
SMAD1/5		group			0.0187	CEBPB,ID1
Growth hormone		group		0.082	2.69e-13	C3,CCND1,CEBPB,CEBPD,CLU,CXCL1,CXCL2,DDIT3,EGR1,FN1,FOS,FTH1,GSTA1,HES1,ICAM1,ID1,IGFBP3,IGFBP5,INSR,JUN,NAMPT,NDRG2,NR2F6,PLK2,S100A4,SOD1,TFF3,TNFSF10,TUBA1A,XDH	256 (25)
FERD3L		transcription regulator			0.0241	HES1
Mir122a,b		group		0.305	0.0181	CXCL2,CXCL3,IDO1,MMP10
RSPO1		other			0.0379	CD44,OLFM4
IL26		cytokine			0.00105	CCL20,CXCL8,ICAM1	173 (14)
AFAP1L2		other			0.0476	CXCL8
GPD1L		enzyme			0.00171	HIF1A,LDHA	166 (7)
CDCA2		other			0.000134	CDKN1A,CDKN2A,CDKN2B
PACS1		other			0.0051	CDK6,CTNNB1,DDIT3
ACER3		enzyme			0.0476	CDKN1A
IFN type 1		group		1.109	0.00137	CXCL8,IDO1,ISG15,PLAAT4,TNFSF10,XDH	142 (11)
Traj18		other			0.0276	CXCL2,CXCL3
MAC		complex		1.732	8.4e-05	AREG,CXCL2,EGR1,FN1,SOX9,ZFP36	215 (19)
48s		complex			0.0495	CCND1,DDIT3
Focal adhesion kinase		group			0.038	ICAM1,KRT18,KRT8
Cadherin		group			0.0241	CDC42
Par		group			0.0476	CCL20
Gcn5l		group			0.0276	B2M,CDKN1A
Ifnar		group		1.456	0.00065	B2M,C3,CD74,DDIT3,IDO1,IFNGR1,ISG15,TAPBP,TNFSF10	191 (15)
P-TEFb		complex			0.00337	CDKN1A,CXCL8	181 (10)
estrogen receptor		group		-1.705	5.35e-12	C3,CAV2,CCN2,CCND1,CD44,CLDN3,CXCL1,CXCL8,DSC2,EDN1,EGR1,FN1,FOS,ICAM1,ITGB1,JUN,KRT18,KRT7,KRT8,LYN,MUC1,PLAU,SAT1,SMAD3,TFF3,TGFB2,TGM2,TIMP2,WNT5A	293 (17)
hemoglobin		complex		1.109	2.77e-06	CDKN1A,CXCL8,EDN1,MGST1,NQO1,SLC40A1	122 (7)
AURK		group		0.762	0.0301	BTG2,CDKN1A,RRAD,SPATA18
Endothelin		group		-1.103	0.00078	CD74,EDN1,FOS,JUN	259 (22)
C/EBP		group		-0.152	0.000162	ADH1C,ALDH3A1,GSTA1,HIF1A,ID1,LCN2,PTGES	216 (13)
Collagen type I (complex)		complex		1.211	5.78e-06	CCND1,CDKN2A,CTNNB1,FN1,ITGB1,MMP10,PLAU,RAC1,S100A10,TIMP2	237 (21)
Lh		complex		-0.254	5.41e-10	ACTR2,AREG,ARL6IP5,ARPC1A,CTNNB1,CXCL8,EEF1A1,EEF2,EGR1,FOS,GNAS,GNB1,JUN,KRT18,NR4A1,PLAT,PTP4A1,RHOB,RPL10A,RPL17,RPL21,RPL3,RPS10,RPS4Y1,RPS8,SOD2,TFPI2,TGFB2,TNFRSF12A,TPM1,TUBA1A	254 (23)
Collagen Alpha1		group		1.953	0.000276	CDKN1A,IL1RN,PLAU,TIMP2	217 (18)
Pro-inflammatory Cytokine		group		1.091	0.000275	CD47,CLU,F3,GSTA1,ICAM1,LCN2,NR4A1,PI3	256 (22)
PROTEASE		group			0.0476	F3
CLK		group			0.0476	F3
HMGA1		transcription regulator		0.689	2.65e-08	B2M,CAV2,CCN1,CCND1,CD44,CTSC,DDIT3,EGR1,FOS,GSN,IGFBP3,IGFBP7,INSR,MYEOV,PHLDA2,RHOB,RPL7A,SEPTIN2,SLC26A2,SOX4	265 (18)
MEN1		transcription regulator		1.067	0.00137	CCND1,CDKN1A,CDKN2B,CTNNB1,FOS,FOXC1	276 (26)
RPL19		other			0.0476	CXCL8
TAF9		transcription regulator			0.00552	CXCL8,HLA-DRA
EIF2AK3		kinase		-1.064	4.28e-06	BIRC3,BTG2,CARS1,CCL20,CCND1,CEBPB,CTSC,DDIT3,EGR1,ERO1A,JUN,KDELR2,NUPR1,PON2,ZFP36	226 (21)
AMH		growth factor		0.954	0.00377	BTG2,CDKN1A,CDKN2A,CXCL2	220 (18)
PRKCD		kinase		1.229	8.01e-09	BIRC3,CCL20,CCND1,CDKN1A,CDKN2A,CEBPB,CTNNB1,CXCL8,DDIT3,FOS,GPRC5A,ICAM1,IL1RN,IVL,JUN,LAMB3,MUC5AC,MUC5B,NR4A1,TTC9,ZFP36	178 (16)
IDH2		enzyme			7.93e-07	CLDN3,CLDN7,EGR1,FN1,HIF1A,TGFB2
ERVW-1		other		1.987	0.00119	CDKN1A,CDKN2A,CXCL1,CXCL8	192 (11)
OMG	-2.147	G-protein coupled receptor			0.0476	FOS
ABCB4		transporter			0.00885	CCL20,CCN2,FN1,SAA1,TGFB2	207 (16)
PRKDC		kinase			0.00556	BIRC3,CCND1,CDKN1A,EGR1	248 (24)
MEF2D-NFAT2-p300		complex			0.0241	NR4A1
Immunoglobulin		complex		-1.165	2.18e-13	ALDOA,AREG,B2M,BIRC3,BPGM,C3,CCL20,CCN2,CD44,CD46,CD63,CD74,CDK6,CEBPB,CEBPD,CFD,CLU,CTNNB1,CXCL1,CXCL2,CXCL3,CXCL5,CXCL6,CXCL8,CYBA,CYTOR,DDIT4,DEFB4A/DEFB4B,DUSP4,EGR1,F3,FN1,FOS,FOXJ1,GPX1,HIF1A,HLA-B,HLA-DRA,ICAM1,IDO1,IL1R1,IL1RN,ISG15,ITGB8,LCN2,MUC5AC,NAMPT,NR4A1,PDLIM4,PLAC8,PLAU,S100A12,S100A8,S100A9,SAT1,SDC1,SOD1,SOD2,SOX9,TMEM106B,TNFAIP2,TNFSF10,TXNRD1	248 (13)
GRB2		other		-1	0.041	KRT17,KRT7,PLAU,SPRR3
NAE1		enzyme			0.0051	CCND1,CDKN1A,CDKN2B
MRPL12		other			0.000712	MT-ND6,MT-RNR1,MT-RNR2
CSNK2B		kinase			0.0379	CCND1,CTNNB1
PECAM1		other			0.0436	CCND1,CD44
Pde4		group		-0.11	1.36e-05	CDKN1A,CXCL5,FN1,ICAM1,KRT18,PPBP	244 (15)
STAT-1/2		group			0.0476	TNFSF10
Integrin alpha 5 beta 1		complex			0.0241	CCND1
lymphokine		group			0.0241	F3
mediator		complex			0.0241	FOS
Cebp		complex			0.0276	CXCL8,IVL
Collagen type IV		complex			0.0134	ITGB1,PLAU,TIMP2
hyaluronidase		group			0.0476	FN1
INTERLEUKIN		group			0.0476	FOS
7S NGF		complex			0.00552	CLU,FOS
Lectin		group			0.0241	F3
Ppp2c		group			0.00333	CDKN1A,CDKN2B,ID1	196 (15)
RAB7		group			0.00816	CXCL5,MET
CSF		group		1.964	0.0594	C3,IL1RN,PI3,TGM2
Mapk kinase		group			0.0241	CCND1
Rho gdi		group			0.0241	RHOB
IGFBP7	-2.325	transporter		0.728	0.000369	CCND1,CDKN1A,CDKN2A,SOD2	255 (22)
PSEN2		peptidase		-1.775	0.000866	CAP1,CD74,CTNNB1,CTSC,EMP1,GAS5,GNB1,INSR,PSENEN	199 (9)
ICAM1	1.518	transmembrane receptor		0.933	0.00203	CXCL2,CXCL3,FOS,HES1,ICAM1,MMP10	258 (19)
SRA1		transcription regulator			0.0134	CCL20,HES1,TGFB2
RBM5		other		-0.841	1.06e-05	ADAM9,ATP6V0C,BIRC3,BTG2,CDKN2A,ICAM1,ISG15,UCP2
EIF4H		translation regulator			0.0476	CCND1
MAPK8IP1		other		-0.625	0.00173	CCND1,FOS,JUN,PLAU	193 (14)
SKP2		other		0.2	0.0141	CCND1,CDKN1A,CDKN2A,S100A4
MYO1C		enzyme			0.0476	GSN
GRP		growth factor		-0.081	0.00491	CCND1,CXCL8,FOS,JUN	235 (23)
PPP1R1B		phosphatase		1.11	0.000619	CCND1,CD44,CTNNB1,FOS	293 (27)
HSF1		transcription regulator		-0.462	0.00534	B2M,CCN2,CEBPB,CLDN7,CLU,CTNNB1,DNAJA4,ICAM1,JUN,LDHA,PLAAT4,PROM2,RRAD	273 (21)
LAMTOR5		other			0.000276	CXCL8,GALNT1,LDHA,S100A4
EIF4G2		translation regulator		1	0.00015	CDKN1A,CTSD,HIF1A,JUN,PLAT
CACYBP		other			0.0476	CTNNB1
CCND1	1.383	transcription regulator		1.565	8.07e-05	ALDH1A3,AQP3,AREG,AZGP1,CCND1,CD44,CDK6,CDKN1A,CDKN2A,CDKN2B,GPRC5A,H2AJ,ID1,ITGB6,MARCKS,MNS1,NIBAN2,PDLIM4,PMEPA1,SELENBP1,SOX4	278 (22)
XDH	2.713	enzyme		-0.396	1.18e-08	CCN2,CEBPB,CXCL3,CXCL8,F3,HIF1A,INSR,MUC5AC,PLAU,TIMP2	211 (16)
SHH		peptidase		1.705	0.00103	AQP5,CCND1,CTNNB1,FN1,HIF1A,ID1,IGFBP5,MET,NR4A1,PLAT,SOX9,TGFB2,WNT5A	240 (22)
BCOR		transcription regulator			0.00168	CD44,CD74,CDKN1A,DUSP4,IGFBP5,ISG15	91 (7)
SEMA5A		transmembrane receptor			0.0476	RAC1
SLC9A3R1		other		1	0.0181	CXCL2,CXCL3,CXCL6,S100A4
GAB2		other		-0.463	0.00125	FOS,GSN,HIF1A,MUC5AC,MUC5B	256 (19)
MAP2K4		kinase		0.981	9.56e-06	BIRC3,CCND1,CD44,CDKN1A,CXCL8,FOS,JUN,MUC5B,PLAU	182 (18)
PLP1		other			0.0117	CCL20,CXCL2,DDIT3,SEPTIN2
NFATC3		transcription regulator		-1.22	0.00591	DDIT4,EDN1,F3,FOS,JUN,NR4A1	185 (12)
GRK2		kinase			0.00097	CD46,CDKN2B,FOS,INSR	184 (20)
PMF1/PMF1-BGLAP		transcription regulator			0.0241	SAT1
TEAD4		transcription regulator		0.928	1.06e-05	CAV2,CCN1,CCN2,CCND1,CDK6,CDKN1A,EDN1,HIF1A,IGFBP5,JUN,PLK2,TPM1	160 (7)
ASCL2		transcription regulator			0.0112	CTSD,EGR1
FLII		other			0.00337	CLDN1,CXCL8
MEIS2		transcription regulator			0.0265	CDKN2B,ID1,WNT5A
YEATS4		transcription regulator			0.00171	CDKN1A,CDKN2A	193 (10)
MAX		transcription regulator		-0.115	0.00811	CDKN1A,CDKN2B,DDIT3,EDN1,FTH1,ID1,SCPEP1
SERPINC1		enzyme		1	7.17e-08	CCL20,CDKN2B,CXCL8,F3,HSPG2,MIF,MMP7	210 (17)
E2F1		transcription regulator		0.309	0.00391	BID,CCND1,CD44,CDKN1A,CDKN2A,CKB,CTNNB1,DDIT3,DUSP4,EGR1,FOS,GABARAP,H2AC6,HES1,ICAM1,NUDC,PLK2,RND3,SOD2,TAPBP,TXNRD1,UCP2,ZFP36	262 (24)
IRS1		enzyme		0.325	0.000361	CCND1,CDKN2B,CEBPB,CEBPD,DDIT3,EGR1,FOS,GAS5,INSR,UCP2,WNT5A	228 (20)
ARHGEF17		other			0.0241	FOS
RNMT		enzyme			0.0476	CCND1
NR1H3		ligand-dependent nuclear receptor			0.0271	CD47,CDKN1A,CFB,CTSC,CXCL2,DHRS9,FAM3C,GPX1,IL1RN,MIF,PLAU
AREG	1.288	growth factor		0.069	1.32e-06	AREG,C3,CCL20,CCND1,EGR1,FOS,H2AC6,ITGB8,JAK1,JUN,PLAU,TXNRD1	276 (21)
RAB11FIP3		other			0.00337	FOS,JUN	145 (7)
JMJD6		transmembrane receptor			0.00333	CCND1,GRN,HIF1A	205 (17)
IRGM		enzyme		-0.447	0.00753	B2M,HLA-B,IFITM1,ISG15,SAMHD1
ABCC1		transporter			0.0147	CYBA,NQO1
ARHGEF1		other			0.0147	CCND1,FOS
MAPK13		kinase			0.0152	CDKN1A,FOS,IVL
DOCK1		other			0.0241	RAC1
CAVIN1		transcription regulator			0.023	CDKN1A,CDKN2A
NCOR2		transcription regulator		-0.218	0.000117	BIRC3,C3,CCND1,CDKN1A,CXCL8,FOS,JUN,PLA2G2A	261 (23)
PELI1		enzyme			0.0436	CEBPB,CXCL8
ITGB2		transmembrane receptor		-1.414	2.77e-05	CD44,CRIP1,CXCL2,CXCL3,FN1,HES1,RAC1,TNIP3	213 (19)
TSLP		cytokine		-0.333	6.6e-06	BPIFB1,CD63,CXCL8,FOXJ1,ICAM1,JAK1,KRT5,MMP10,MUC5B,SCGB1A1	255 (19)
FEV		transcription regulator		-0.272	0.0186	ENKUR,FOS,ICAM1,ITGB1,SDCBP,SOX9
RGS2		enzyme		1.89	0.0101	AQP3,BTG2,CEBPD,F3,IGFBP3,PDLIM4,PLAT
SOX7		transcription regulator		-0.447	0.00549	HSPG2,KRT17,KRT7,PLAU,SOX4,SPRR3
TNFRSF1B		transmembrane receptor		1.387	0.0433	CXCL2,CXCL8,ICAM1,JUN,SAA1,SOD2
SOX5		transcription regulator			0.0379	HSPG2,SPAG6
PRKCE		kinase		0.415	1.97e-05	BIRC3,CCN1,CCND1,CDKN1A,CEBPB,CXCL8,EGR1,FOS,IVL,JUN	209 (23)
SRGAP1		other			0.00171	CCND1,CTNNB1
TFAP2A		transcription regulator		1.4	2.22e-05	BIRC3,CCND1,CDKN1A,CXCL1,CXCL2,CXCL8,KRT5,PLAU,PPBP,RPLP0,S100A9,SOD2,TPM1	266 (24)
EGLN		group		-0.766	0.00604	ANKRD37,HLA-B,LCN2,LDHA,MIF,S100A9,SAA1,SELENBP1,SOX9,WDR54
LEFTY2		growth factor			0.0476	MMP7
VCAN		other		-1.678	1.61e-11	C3,CCL20,CDKN1A,CDKN2A,CEBPB,CLU,CXCL2,CXCL3,CXCL6,CXCL8,CYBA,F3,FN1,ICAM1,IFITM1,IL1RN,ITGB1,LCN2,MIF,PLA2G2A,PLAU,SMAD3,SOD2	260 (18)
MCF2L		other			0.0476	CCND1
PGF		growth factor		1.935	0.00292	CCL20,CXCL8,EDN1,EGR1,HIF1A	217 (18)
RBBP5		transcription regulator			0.000134	CDKN2A,CTSD,ITGB1
TERF1		other			0.00171	CDKN1A,CDKN2A	106 (8)
KL		enzyme		-0.98	1.32e-06	CAST,CCN2,CCND1,CDKN1A,CTNNB1,DDIT3,EGR1,ICAM1,MMP7,SOD2	260 (21)
IGF1		growth factor		0.585	1.1e-13	BIRC3,BTG2,CCN1,CCN2,CCND1,CD44,CD74,CDKN1A,CDKN2A,CEBPB,CEBPD,CLU,CP,CTNNB1,CTSD,CXCL6,CXCL8,CYBA,DDIT3,DDIT4,DEFB4A/DEFB4B,EDN1,EGR1,EPAS1,F3,FN1,FOS,HIF1A,ICAM1,ID1,IGFBP3,IGFBP5,IL1R1,INSR,JUN,LCN2,LDHA,MIF,MUC5AC,MUC5B,NR4A1,NUPR1,OLFM4,PLA2G2A,PLAU,PLK2,TGM2,TNFRSF12A,ZFP36	239 (16)
PRRX1		transcription regulator			0.0187	FOS,SOX9
HAND2		transcription regulator			0.0227	CXCL2,CXCL6,PLA2G2A,S100A4,TPM1
LARP1		translation regulator		1.941	1.05e-07	EEF1A1,EEF1G,EEF2,RACK1,RPL10A,RPL17,RPL21,RPL3,RPL4,RPL41,RPL7A,RPS29,RPS8
LYL1		transcription regulator			0.00868	BTG2,EGR1,ID1
NFAT5		transcription regulator		1.223	2.42e-07	AREG,CD44,CD74,CFL1,CXCL3,DDIT4,EDN1,F3,IGFBP7,IL1RN,LCN2,PLAT,PTGES,S100A4,SOD1,TNFAIP2,TNFSF10	224 (20)
FANCL		enzyme			0.0241	HES1
SERTAD1		transcription regulator			0.00171	CCND1,SET
Tenascin		group			0.0241	CCND1
Betacatenin/TCF		complex		1.067	0.000369	CCND1,CD44,JUN,MMP7
Cdk		group			0.00785	CXCL2,CXCL8,DDIT4,UCP2	137 (8)
PI3K (family)		group		1.531	1.82e-09	BIRC3,CDKN2B,CTSD,CXCL1,CXCL8,DDIT3,DDIT4,FOS,FTH1,HIF1A,ISG15,ITGB1,NQO1,RDH10,SOX4,TGM2,TNFSF10	264 (24)
ALOX12		enzyme			0.0026	CXCL3,FN1,JUN	230 (17)
NELFB		other			0.0026	CCN2,CDKN1A,RPLP0
IL10RB		transmembrane receptor			0.00147	CXCL8,ICAM1,SAA1	182 (14)
APC2		enzyme			0.0476	CTNNB1
PRKG2		kinase			0.0112	FOS,SOX9
PPM1D		phosphatase			0.00147	CCND1,CDKN1A,CDKN2A	236 (22)
FGFR4		kinase			0.000144	CCND1,CD44,CDKN1A,CTNNB1,FOS,PLAU	268 (25)
COL9A1		other			0.0436	FN1,HSPG2
MAPK8IP2		other			0.0476	FOS
GATA2		transcription regulator		1.106	1.11e-05	ABCA13,AZGP1,BPIFB1,C11orf97,C9orf116,CCND1,CDC42,CDK6,CDKN1A,CEP126,CES1,CXCL2,CYP2F1,EDN1,ICAM1,IGFBP7,KRT13,LCN2,MGST1,OLFM4,PHLDA3,PLK2,S100A8,S100A9,TGM2,UBXN10
PTEN		phosphatase		-0.116	2.89e-10	ALDH1A3,BPGM,BTG2,C3,CCND1,CD44,CDK6,CDKN1A,CDKN2A,CDKN2B,CEBPB,CFD,CLDN1,CST6,CTNNB1,CXCL2,CXCL8,DEFB4A/DEFB4B,DNPH1,EDN1,EPAS1,F3,FN1,FOS,FTH1,GTF2I,HIF1A,IGFBP3,IGFBP5,ISG15,ITGB1,JUN,JUND,LEPROT,MACROH2A1,MET,MT-ATP6,NME2,NQO1,PLAU,PSCA,PTP4A2,SAT1,SDC1,SOX4,TAF10,TNFSF10,TRAM1	285 (20)
THPO		cytokine		1.572	0.00348	BIRC3,CCND1,CD44,CXCL1,FOS,ICAM1,ISG15,SOD2	210 (16)
HSPB1		other		-1.969	0.00377	CDKN1A,CXCL2,CXCL3,CXCL8	273 (20)
VHL		transcription regulator		0.692	1.22e-09	ALDH1A1,ARPC1A,CCN2,CCND1,CDKN1A,CFL1,DUOX2,EPAS1,F3,FN1,FTH1,GPX1,HIF1A,MIF,QPRT,SEC61G,SLC40A1,SOD2,TNFSF10	244 (20)
TFPI		other			0.00816	CDKN1A,F3	135 (7)
IL17RD		other			0.0276	CXCL3,S100A9
BMP10		growth factor		0.877	8.98e-05	ALDH1A3,CD74,FN1,FOS,ICAM1,ID1,IGFBP7,LCN2,NR4A1,SOX9	130 (7)
HDAC5		transcription regulator		0.602	0.00474	CDKN1A,CTNNB1,HES1,HLA-DRA,JUN,MMP10,NR4A1	252 (21)
CXCL8	2.702	cytokine		0.409	1.2e-11	BPIFB1,CD44,CD74,CDKN2A,CXCL2,CXCL3,CXCL8,DEFB4A/DEFB4B,F3,FOXJ1,HSPG2,ICAM1,KRT5,MMP10,MUC5B,RAC1,SCGB1A1,TPM1,ZFP36	245 (20)
NCOR1		transcription regulator		-0.2	0.0101	CCND1,CD82,CDKN1A,CDKN2A,ISG15,PLA2G2A,SERPINF1
PRKD2		kinase			0.00816	CXCL8,F3	188 (12)
BAK1		other			0.0349	ERO1A,IFITM2,JAK1
VIP		other		-0.105	0.0165	CCND1,CEBPB,CEBPD,CXCL2,CXCL3,CXCL8,FOS
CCK		other			0.0172	EGR1,FOS,MET
CSRP3		other			0.0147	KRT18,KRT8
PROCR		other			0.0265	CCND1,ICAM1,IL1R1
FANCF		other			0.0476	HES1
C1QA		other		1.755	0.000121	C3,CD44,EGR1,F3,LCN2,S100A10	259 (15)
LCK		kinase		-1.342	0.00831	EGR1,FOS,JUN,KRT18,RPL4,RPS27L	233 (23)
HLX		transcription regulator		-1.878	3.43e-09	AREG,CD44,CDKN2A,CLDN1,CXCL8,EGR1,HES1,ICAM1,JUN,KYNU	134 (7)
SMAD2		transcription regulator		0.764	5.55e-06	CCL20,CCN2,CDKN1A,CDKN2A,CDKN2B,CES1,FN1,HES1,ITGB1,MET,RAC1,SMAD3,TPM1	288 (22)
FANCA		other			0.000712	CDKN1A,EGR1,HES1	153 (11)
CFB	1.198	peptidase		1.477	0.000938	C3,CXCL2,CXCL3,DDIT3,TGFB2	154 (10)
GMNN		transcription regulator		-1.89	0.000875	CDKN1A,CTNNB1,DUSP4,DUSP5,FOXJ1,TGFB2,TXNRD1,WNT5A	233 (11)
PDE6B		enzyme			0.000453	FOS,GPX1,SOD1
MRTFA		transcription regulator		-0.481	3.09e-06	CCN1,CCN2,CDKN2A,CXCL6,CYBA,EDN1,EGR1,FOS,ICAM1,ID1,ITGB1,IVL,LCN2,RAC1,S100A8,S100A9,TGFB2	229 (25)
GADD45G		other			0.0026	CDKN1A,FOS,TGFB2	198 (19)
TOLLIP		other			0.0436	DEFB4A/DEFB4B,HIF1A
TREM1		transmembrane receptor		1.228	1.33e-16	AREG,ATP1B1,CCL20,CDKN2B,CEBPB,CFB,CXCL1,CXCL2,CXCL3,CXCL5,CXCL8,DEFB4A/DEFB4B,DUSP4,EDN1,EGR1,F3,GPRC5A,HES1,HES4,IDO1,IL1R1,ISG15,MMP10,MT1E,PHLDA2,PLAC8,RHOBTB3,RRAD,TFPI2,TNIP3,WNT5A	253 (18)
SETD2		enzyme		0.493	1.06e-05	CCN1,CCN2,CCND1,CTNNB1,JUN,RHOB,SERPINF1,WNT5A	277 (18)
PLSCR1		enzyme			0.000264	CCND1,CDKN1A,CDKN2A	159 (12)
GPRC5A	1.783	G-protein coupled receptor			0.0187	CD44,PTGES
RYR2		ion channel			0.032	CEBPB,DDIT3,KRT8
RUNX3		transcription regulator		0.465	0.00476	CCN1,CCN2,CCND1,CDKN1A,CXCL8,RHOBTB3,SCGB1A1,TGFB2,TIMP2	233 (21)
EPAS1	-1.212	transcription regulator		1.071	1.31e-13	AREG,BIRC3,CCN1,CCN2,CCND1,CDC42EP5,CDKN1A,CEBPB,CKB,CLDN1,CXCL2,DDIT3,EDN1,FN1,FOS,GPX1,H1-2,H2AC6,HIF1A,ICAM1,IFNGR1,IGFBP3,IGFBP5,LDHA,MIF,NAMPT,SCGB3A1,SLC40A1,SOD1,SOD2,SOX9	205 (19)
LATS1		kinase		0.128	0.00123	ALDH1A3,AREG,CCN2,KRT18,MUC1,SOX9	118 (7)
MSN		other			0.0241	CDKN2A
IFNA7		cytokine			0.0436	ISG15,PLAAT4
SCARB1		transporter		0.152	0.00636	CXCL2,DDIT4,F3,ICAM1,IL1RN	185 (16)
GIP		other		0.64	0.00317	BPIFA1,CXCL2,CXCL3,FOS,IL1RN,UCP2	233 (20)
REL		transcription regulator		1.484	2.73e-05	B2M,CCL20,CCND1,CDKN1A,CXCL3,CXCL8,F3,FN1,FOS,H2AJ,ICAM1,JUN,NR4A1,PLK2,PPP1R14B,RDH10,SOD2,TNFSF10	222 (14)
GLS		enzyme			0.00552	FN1,HIF1A	166 (7)
PRKAA1		kinase		-1.667	8.47e-09	BIRC3,CDKN1A,CLU,CXCL8,DDIT3,FN1,GPX1,GSTA1,IL1R1,LDHA,LITAF,MGST1,NDRG2,PLA2G2A,PMEPA1,RND3,SMAD3,SOD2,TGM2,UCP2	199 (18)
NOD1		other			0.0117	CXCL2,CXCL8,DEFB4A/DEFB4B
RAP1GAP		other			0.000453	CCND1,CDK6,FOS	221 (20)
S100B		other			0.0101	CDKN1A,FOS,JUN
HOXA2		transcription regulator			0.0187	CXCL8,SOX9
TNFRSF8		transmembrane receptor		1.504	0.0157	CDKN1A,CTSC,CXCL8,RPL7A,TNFSF10
LEF1		transcription regulator		1.408	0.0026	CCND1,CD44,CDKN1A,CDKN2A,EPHX1,FN1,HES1,ITGB8,MMP7,NTN4,SOX9	286 (26)
AKAP12		transporter			0.0187	CCND1,HIF1A
EIF4EBP1		translation regulator		-1.762	0.00152	CCND1,CEBPB,CEBPD,DDIT3,EGR1,IL1RN	218 (13)
SOX4	1.012	transcription regulator		0.616	0.00494	CD74,CTNNB1,DUSP4,EMP1,FN1,FOS,H1-10,KYNU,MARCKSL1,RARRES1,TLE5,TUBA1A
MBNL1		other			0.0326	SOX4,TGFB2
ELL		transcription regulator			0.00171	CDKN1A,FOS	243 (15)
PLCG1		enzyme		0.905	5.54e-06	CCND1,CTNNB1,EGR1,FOS,IVL,LDHA	221 (21)
NR4A3		ligand-dependent nuclear receptor		-0.27	0.00607	BIRC3,CCND1,CXCL3,HIF1A,NQO1,SMAD3,UCP2	242 (15)
MIA		other			0.0147	FN1,PLAT
GNA14		enzyme			1.15e-06	ANXA3,BTG2,CXCL3,CXCL8,DUSP5,IL1RN,MGST1,NR4A1,PLAT,SELENBP1,XDH
NRF1		transcription regulator		-0.627	7.52e-06	ATP1B1,CCL20,CD47,CLDN1,CXCL8,FTH1,IL1RN,NQO1,SPRR2D,UCP2
HSPB2		other			0.00816	CXCL8,ICAM1
CDK1		kinase			0.0292	CDKN1A,IL1RN,JUN
MMP10	-1.338	peptidase			0.00058	CXCL2,MMP10
MDM2		transcription regulator		-0.575	0.00149	CCND1,CDKN1A,CDKN2A,CXCL8,DEFB4A/DEFB4B,HIF1A,IL1RN,TNFSF10	302 (25)
ANG		enzyme			0.0379	CDKN1A,NQO1
SETBP1		transcription regulator			0.0476	SET
WNT1		cytokine		1.947	3.04e-05	CCND1,CDKN1A,CDKN2A,CTNNB1,EDN1,EEF1A1,EGR1,FN1,FOS,GRN,HES1,JUN,KRT5	269 (23)
NFE2L3		transcription regulator			0.00816	CDKN1A,NQO1
ITGA5		transmembrane receptor		1.553	0.000162	CCND1,CD44,CDKN1A,CEBPB,FOS,JUN,PLAU	211 (19)
JUNB		transcription regulator		1.835	3.33e-12	C3,CCL20,CCND1,CD44,CD82,CDKN2A,CFD,CLU,CXCL2,CXCL3,EEF2,EPAS1,FN1,FTH1,HES1,LAMB3,LCN2,MMP10,NAMPT,PLAU,SPRR1B,VAMP8,YWHAG	259 (17)
CD244		transmembrane receptor			0.00147	CXCL8,EGR1,FOS	254 (21)
F2R		G-protein coupled receptor		1.451	3.45e-16	CCN1,CCN2,CCND1,CD44,CLDN3,CXCL3,CXCL8,EGR1,F3,FN1,FOS,ICAM1,IGFBP7,KRT8,LAMB3,MIF,NR4A1,PLAT,PLAU,S100A4,TFPI2,TGFB2,TGM2	259 (19)
NUDT16L1		other			0.0112	CDKN1A,EDN1
MST1		growth factor		-0.555	0.000345	CCN2,CCND1,FOS,IL1RN,SOX4	249 (22)
RBL1		transcription regulator		0.411	0.000529	CCND1,CDKN1A,CDKN2A,F3,FOS,HES1,IVL,MET	295 (23)
PPARG		ligand-dependent nuclear receptor		-0.09	2.68e-18	AQP3,ATP5PO,C3,CAV2,CCN2,CCND1,CDK6,CDKN1A,CEACAM5,CEBPB,CES1,CFD,CTNNB1,CXCL1,CXCL2,CXCL3,CXCL5,CXCL6,CXCL8,CYBA,CYP4B1,EDN1,EPAS1,EPHX1,ERO1A,FN1,GSTA1,HES1,ICAM1,IGFBP3,IGFBP5,IGFBP7,INSR,JUN,KRT18,LAMB3,MGST1,MUC1,MUC5AC,NR4A1,PLA2G2A,PTGES,RHOB,S100A8,SAA1,SAT1,SDC1,SOD1,TNFSF10,UCP2,VAMP8,YWHAG	262 (23)
CCN4		other			0.00868	CCND1,CTNNB1,FN1	221 (23)
SELENOP		other			0.0476	GPX1
ALB		transporter		1.276	0.000185	CCN2,CDKN1A,CXCL8,CYBA,DDIT3,EDN1,FN1	203 (20)
CCL3		cytokine			0.0216	CCL20,FOS,ITGB1
GLRX	1.127	enzyme		0.762	3.82e-05	CXCL2,CXCL3,HIF1A,ICAM1	169 (9)
MSR1		transmembrane receptor		-0.762	0.00119	CTNNB1,CXCL2,CXCL3,ISG15	177 (18)
ITSN2		other			0.0241	CDKN2A
AGT		growth factor		1.176	3.36e-11	ADH1C,ALDH1A3,ALOX15,ANXA3,AREG,ATP1B1,C3,CCN2,CCND1,CD44,CDKN1A,CDKN2A,CP,CTNNB1,CXCL2,CXCL3,CXCL8,CYBA,ECRG4,EDN1,EGR1,F3,FN1,FOS,GPX1,GRN,HES1,HIF1A,HSPG2,ICAM1,IGFBP3,IGFBP5,IGFBP7,INSR,ITGB1,JUN,LCN2,LIPH,MGST1,MIF,NAMPT,NR4A1,PLAC8,PLAU,RAC1,RRAS,S100A8,S100A9,SDC1,SMAD3,SOD1,SOD2,SOX4,SPTSSA,TGFB2,TNFRSF12A,UCP2,ZFP36	252 (18)
LSM10		other			0.0241	H1-2
A2M		transporter		-0.293	0.0228	CCND1,DDIT3,SLC40A1,WNT5A
IL11		cytokine		0	0.000442	CEBPD,CXCL8,FOS,ICAM1,IGFBP5,JUN,MUC1,WNT5A	196 (18)
CABLES1		other			0.0241	CDKN1A
EHD1		other			0.0436	CCND1,ITGB1
CITED4	1.306	transcription regulator			0.0241	HIF1A
HIF1AN		enzyme			0.0216	ANKRD37,LDHA,SOX9
IRF8		transcription regulator		-0.711	0.000211	ASAH1,B2M,CD74,CDKN1A,CFB,EGR1,FOS,ICAM1,IDO1,ISG15,JAK1,TNFSF10	198 (14)
APLN		other		0.305	0.0434	CCN2,EGR1,FOS,SOD1
STAT4		transcription regulator		1.314	0.000121	C3,CXCL2,CXCL3,ERO1A,FYB1,GAS5,H3-3A/H3-3B,ISG15,KDELR2,KRT18,MBOAT2,PLAC8,RRAD,S100A4,SAT1,SELENBP1	144 (9)
GDF2		growth factor		1.663	0.000604	ANXA3,BID,CXCL8,EDN1,FOS,HIF1A,ICAM1,ID1,SERPINF1	223 (16)
SHC1		other		0.747	5.67e-05	CDKN1A,CXCL1,EGR1,FOS,FTH1,ICAM1,KRT7,NQO1,SOD2	272 (20)
MKNK1		kinase		-0.426	0.00132	CCN1,CDKN2A,CLU,CP,EGR1,FOS,ISG15,LCN2,MMP10,ODAD1,XDH,YWHAG	161 (7)
JAK1	1.239	kinase		1.441	7.06e-05	BID,CDKN1A,DEFB4A/DEFB4B,FOS,HIF1A,HLA-C,ICAM1,ID1,SAA1	198 (17)
SMAD1		transcription regulator		1.673	1.55e-06	BTG2,CCN2,CDKN1A,CDKN2B,CXCL2,CXCL3,ICAM1,ID1,SOX9	259 (22)
AIRE		transcription regulator			0.00252	CXCL2,CXCL3,CXCL6,ICAM1,MARCKSL1,S100A9,SOD2,TFF3,TNFSF10	141 (7)
TOP1		enzyme			0.0026	CDKN1A,F3,HIF1A	236 (18)
YWHAQ		other			0.0495	CDKN1A,MMP7
FGF4		growth factor			0.0172	CDKN1A,CTNNB1,FOS
MEFV		other			0.0112	CXCL8,DEFB4A/DEFB4B
MAP2K1		kinase		1.515	2.06e-12	AREG,BIRC3,CCN1,CCN2,CCND1,CD44,CDKN1A,CDKN2A,CDKN2B,CXCL3,CXCL8,DUSP5,F3,FOS,HIF1A,ITGB1,IVL,JUN,JUND,MUC5B,OLFM4,SMAD3,SOX9,TFPI2,TGM2,TNFSF10	257 (20)
INSL3		growth factor			0.0476	NUCB2
PTPRF		phosphatase			0.0476	CCND1
POLR2A		enzyme			0.0214	ANKRD37,CCND1,CDKN1A,FOS,MIR205HG
SLC25A4		transporter			0.0147	BIRC3,SOD2
PPARD		ligand-dependent nuclear receptor		-0.913	2.62e-06	AQP3,CCL20,CCND1,CEBPB,CXCL1,CXCL2,CXCL3,CXCL8,EGR1,FCGBP,FN1,ICAM1,LDHA,NR4A1,PLA2G2A,PLAT,SAT1,SERINC2,TFF3,TNFRSF12A,UCP2	232 (19)
DAPK3		kinase			0.0476	CCND1
ACVR1		kinase			0.0263	CDKN1A,ICAM1,ID1,SAMD9L
MCL1		transporter			0.0379	CCND1,NQO1
HIPK1		kinase			0.0276	MMP10,NQO1
CIITA		transcription regulator		-0.624	0.000479	B2M,CCND1,CD74,FN1,HLA-B,HLA-DRA	192 (16)
NGF		growth factor		0.535	1.35e-07	BTG2,CAV2,CCND1,CDKN1A,CDKN2A,DUSP4,EEF1A1,EGR1,EPAS1,FOS,ID1,JUN,MMP10,NR4A1,PLK2,RAC1,RACK1,S100A12,SLC40A1,SOD1,TNFRSF12A,WNT5A,ZFP36	276 (22)
HOMER3	1.01	other			0.0476	CEBPB
NOTCH1		transcription regulator		0.341	6.18e-13	AQP3,BIRC3,CCN1,CCN2,CCND1,CD44,CD82,CDKN1A,CEBPB,CEBPD,CFD,CTNNB1,CXCL1,CXCL8,EPAS1,FOS,GRN,HES1,HIF1A,ICAM1,ID1,IGFBP3,ITGB1,IVL,KRT8,MMP10,MUC5AC,RND3,TFF3,TGFB2,WNT5A	238 (13)
ZNF224		transcription regulator			0.0476	ALDOA
KIFAP3		other			0.0241	FOS
PLCG2		enzyme		1.568	0.0107	CD63,CD74,CTSD,ICAM1,ISG15,TNFSF10
MAP3K12		kinase		-1.109	0.00491	JUN,RPS8,TUBA1A,TUBB4B
ISLR		other		-1.199	0.0129	CCN1,CCN2,FOS,PRSS23
TRG		other			0.00105	AREG,CAV2,CXCL1
COL3A1		other			0.00171	FN1,IL1RN
CELA2A		peptidase			5.47e-05	CDKN1A,CDKN2A,MUC5AC
EFNA5		kinase		-0.632	3.2e-07	CCN2,DUSP4,ITGB6,KRT13,KRT16,KRT18,KRT7,PLAT,S100A7,SOX9	169 (7)
TRPM2		ion channel		0.995	0.000101	CXCL3,CXCL8,EPAS1,HIF1A,LDHA,SOD2	235 (21)
LRP6		transmembrane receptor		0.27	1.12e-06	ALDH1A1,CCN2,CCND1,CTNNB1,CXCL2,CXCL3,FOS,IDO1,KRT18,MMP7	244 (22)
CDT1		other			0.0241	CDKN1A
RAB27A		enzyme			0.0241	CD44
NAB1		transcription regulator			0.00171	DUSP4,IFNGR1
BANP		other			0.0147	CCND1,CDKN1A
IL10		cytokine		-1.344	3.68e-10	ASAH1,CCL20,CD44,CD63,CD74,CDK6,CDKN1A,CTSC,CTSD,CXCL2,CXCL3,CXCL5,CXCL6,CXCL8,DEFB4A/DEFB4B,F3,FOS,HIF1A,ICAM1,IDO1,IL1R1,IL1RN,JUN,LYN,MMP7,MUC1,MUC5AC,PLA2G2A,RARRES1,S100A8,S100A9,TINAGL1,TNFSF10,TNIP3,TUBB4B,VTCN1,ZFP36	220 (15)
MAT1A		enzyme		0.468	0.00015	ATP1B1,EGR1,KRT18,SAA1,SOD1
HOXA13		transcription regulator			0.00242	ALDH1A1,CXCL8,SOX9,WNT5A
OCRL		phosphatase			0.0241	MET
ZFP36	-1.116	transcription regulator		-1.629	4.07e-07	BIRC3,CDKN1A,CXCL2,CXCL3,FOS,HIF1A,ICAM1,JUN,LCN2,PLAU,S100A8,S100A9,ZFP36	240 (14)
IHH		enzyme		0	0.0274	ALDH1A1,CCND1,CTNNB1,MET,SLC26A2,SRD5A3
SMARCA5		transcription regulator		-1.941	1.48e-05	B2M,CD44,CDKN1A,CRIP1,ENC1,HES1,IFITM2,LYN,PHLDA3,PLAC8,PLK2,RPS27L,RRAD
IL27		cytokine		1.694	3.34e-06	B2M,CCL20,CD63,CD74,CEBPD,CXCL8,EGR1,FOS,HLA-B,HLA-C,HLA-DRA,ICAM1,IL1RN,PLAAT4,TNFSF10	245 (15)
AGR2		other		-0.702	1.61e-07	AREG,CDKN2A,EGR1,FOS,MUC1	212 (13)
PDGFB		growth factor		0.819	4.02e-05	CCND1,CXCL8,EGR1,FN1,FOS,ICAM1,IL1RN,NR4A1,SERPINF1	249 (24)
ITCH		enzyme		0.655	0.0141	CCN1,CCN2,CTNNB1,FOS
GH2		other			0.00337	IGFBP3,INSR	167 (7)
ITGAV		transmembrane receptor		-0.254	0.00703	CDKN1A,FN1,FOS,PLAU	239 (20)
AHSG		other		0	0.00292	CXCL8,KRT18,PSCA,RPL17,WFDC2
CDK9		kinase		0.537	6.09e-06	ANKRD37,CDKN1A,CXCL2,CXCL8,DDIT3,FOS,H2AC6,HLA-DRA,WNT5A	235 (17)
AIMP1		cytokine			0.0051	CXCL2,CXCL8,ICAM1	220 (18)
CTNNBIP1		other		0.193	0.000201	CCND1,CDKN1A,CTNNB1,RAC1	240 (16)
HOXA10		transcription regulator		0	2.01e-08	ALDH1A1,CDKN1A,CDKN2B,CFD,CYP2F1,DHRS9,FN1,ID1,IGFBP3,IGFBP5,IL1R1,KRT18,LCN2,NDRG2,NR4A1,PIGR,S100A12,SAT1,XDH,YWHAG
TAF4		transcription regulator		-0.277	0.000519	AREG,CCN2,CCND1,CLDN1,DDIT3,GAS5,IL1RN,KRT16,TAF10
ALDH1A2		enzyme		0.6	0.000938	ALDH1A1,ALDH1A3,CCN1,CCN2,CD44	217 (7)
ETV4		transcription regulator		1.526	1.35e-07	B4GALT1,B4GALT5,CDKN2A,CTNNB1,CXCL8,FN1,KRT5,MET,MMP7	149 (7)
PSME3		peptidase			0.0495	ALDOA,LDHA
PLA2G1B		enzyme			0.0276	CXCL8,UCP2
HABP2		peptidase			0.00337	CXCL8,F3	200 (15)
CAT		enzyme		-0.625	0.00223	CDKN1A,CXCL8,FN1,HIF1A,HLA-DRA,MUC5AC	245 (23)
SLK		kinase			0.0241	DDIT3
GPER1		G-protein coupled receptor		-0.747	1.46e-11	ASAH1,CCN1,CCN2,CCND1,CDKN1A,CEBPD,DDIT3,DDIT4,DUSP4,DUSP5,EDN1,EGR1,FOS,JUN,ZFP36	269 (27)
DBT		enzyme			0.0476	DUSP4
ERN2		kinase			0.00552	DDIT3,ICAM1	123 (7)
CTSG		peptidase			0.0379	CXCL5,MMP7
LGALS8		other		1.934	6.24e-05	CDKN1A,CXCL1,CXCL3,CXCL8	223 (13)
SOD2	1.63	enzyme		0.784	0.013	CDKN1A,DDIT3,GSN,MMP7,MT1E,SOD2,UCP2
HPGD		enzyme			0.00171	ALDH1A1,CDKN1A
HMOX1		enzyme		-1.562	7.17e-07	CCND1,CDK6,CDKN1A,CXCL1,CXCL2,CXCL3,CXCL5,CXCL8,FOS,ICAM1,ID1,IL1RN,NQO1,TGFB2,ZFP36	193 (13)
GLI3		transcription regulator		0.447	0.0101	CCND1,DUSP5,EGR1,SMAD3,SOX9,TGFB2,WNT5A
TNFAIP3		enzyme		-1.109	0.0434	BIRC3,CCL20,CXCL8,ICAM1
HIF1A	2.469	transcription regulator		0.93	4.54e-15	ALDOA,ANKRD37,ARPC2,ATP5PO,BID,BPIFA1,CARS1,CCN1,CCN2,CCND1,CD44,CDKN1A,CDKN2A,CEACAM5,CLDN1,CTSD,CXCL2,CXCL3,CXCL8,DDIT4,EDN1,EPAS1,ERO1A,FN1,FOS,H1-2,H2AC6,HIF1A,ICAM1,ID1,IGFBP3,IGFBP5,JUN,KRT18,LDHA,MET,MIF,MMP7,MUC1,NDUFC2,NR4A1,PLAC8,SLC40A1,SOD2,SOX9,SPACA9,TGFB2,TNFAIP2,TNFSF10	248 (18)
CHRM1		G-protein coupled receptor		-1.981	0.000201	CCN1,EGR1,FOS,JUN	225 (25)
LOXL2		enzyme			0.00416	FN1,IVL,SOX9
IL1R1	1.235	transmembrane receptor		1.145	9.2e-05	CXCL1,CXCL2,CXCL3,CXCL8,EGR1,FOS,ICAM1,SAA1	170 (14)
RPL13A		other			0.00416	CDKN1A,LCN2,S100A8	158 (7)
SEL1L		other			0.0101	DDIT3,RHEB,TIMP2
IL24		cytokine		0.68	0.0301	CCL20,CCND1,CXCL8,DDIT3
IFNGR1	1.619	transmembrane receptor		0.053	0.00984	CCL20,CXCL3,CXCL6,FN1,FTH1,ICAM1,IDO1,RUVBL2,UCP2	250 (16)
FSHR		G-protein coupled receptor			0.0459	CEBPB,IGFBP3,PLAT,PPP1CB
STXBP4		other			0.0476	ITGB1
ZBTB33		transcription regulator			0.000369	BID,CDKN1A,MMP7,S100A4
PPY		other			0.0241	FOS
STC1		kinase			0.00199	CXCL3,TGFB2,UCP2
RAC3		enzyme			0.0476	CCND1
ZNF148		transcription regulator		-1.209	0.00015	CDKN1A,CDKN2A,CTNNB1,CXCL5,FN1	170 (7)
MYOCD		transcription regulator		0.891	0.00767	CDKN1A,DDIT3,FN1,FOS,PLA2G2A,S100A4,TPM1
MSTN		growth factor		0.717	0.000368	CDKN1A,CXCL1,FN1,FOS,HIF1A,IGFBP3,IGFBP5,SMAD3	245 (18)
ACVR2A		kinase			0.0326	ICAM1,ID1
ITGB1	1.73	transmembrane receptor		-0.118	9e-06	CDKN1A,CDKN2A,CXCL8,FN1,FOS,HSPG2,ICAM1,IL1RN,JUN,PLAU,RAC1,TGM2,TIMP2,WNT5A	262 (21)
MSX2		transcription regulator		-0.152	0.0181	AQP3,CCND1,CTNNB1,TGFB2
LATS2		kinase		0.128	0.000104	ALDH1A3,AREG,CCN1,CCN2,CDKN1A,KRT18,MUC1,SOX9	243 (22)
CEBPE		transcription regulator		0.068	0.0111	B9D1,CDK6,CEBPB,IL1RN,LCN2
ID1	1.17	transcription regulator		0.286	8.72e-05	ALDH1A1,CCN2,CCND1,CDKN1A,CDKN2A,EGR1,FN1,ICAM1,IGFBP3	251 (22)
CEBPA		transcription regulator		0.127	5.49e-15	ADH1C,ADH7,AQP5,ARL6IP5,B9D1,BTG2,C3,CCL20,CCND1,CDKN1A,CEBPB,CEBPD,CFD,CXCL8,EPHX1,FOS,GLRX,H1-10,HLA-B,ICAM1,ID1,IFI27,IGFBP3,IL1RN,INSR,ISG15,IVL,JUN,KRT17,KRT7,LCN2,LITAF,S100A8,S100A9,SAA1,SCGB1A1,SERPINF1,SOD1,SOD2,SPNS2,SPRR3,STEAP4,TGFB2,TNFSF10	272 (23)
KHSRP		enzyme			0.0187	RPL3,WNT5A
PROK2		other			0.00816	FOS,HIF1A	178 (7)
ACVR2B		kinase			0.0241	CDKN1A
IDH1		enzyme			1.27e-05	CD47,CFD,CLDN3,CLDN7,DDIT3,EGR1,EPAS1,FN1,TGFB2	207 (13)
PTPRB		phosphatase			0.0112	CCN2,EDN1
POU2F1		transcription regulator			4.32e-05	ATP6V0C,CCND1,CXCL8,DDIT4,GAS5,HLA-DRA,HOMER3,ICAM1,JUND,PTGES,SAA1,SOD1	182 (7)
CDH2		other			0.0495	CCND1,CDKN1A
IL-17f dimer		complex			0.00736	CXCL1,DEFB4A/DEFB4B,LCN2	94 (4)
PDGF (family)		group			0.0495	FN1,JUN
COPS5		transcription regulator		-0.168	0.000254	CD82,CDKN1A,CETN2,CTSD,DDIT4,H1-2,H2AJ,HIF1A,MARCKS,PHLDA3,S100A10,S100A4,SAT1,SDCBP,SLC12A2,VAMP8
RASSF5		other		0.218	0.000273	BZW1,CDKN1A,CXCL2,CXCL8,EEF2,SAT1	221 (17)
RXRB		ligand-dependent nuclear receptor			0.0314	ALDH1A1,CCL20,LCN2,S100A4,S100A8
LINC01234		other			0.023	BTG2,NUPR1
TFAP4		transcription regulator		-1.857	1.83e-08	CD44,CDKN1A,CDKN2A,CLDN1,CLDN7,EGR1,FN1,FOS,ID1,MLF1,RHOBTB3	186 (10)
LINC00963		other			0.0216	DDIT3,FN1,ICAM1
DPP10-AS1		other			0.0476	CTNNB1
LINC01013		other			0.0241	CCN2
LUCAT1		other		0.456	5.65e-05	ALDH3A1,CDKN1A,FN1,GLRX,SAT1,SOD2	170 (7)
CCAT1		other			0.0326	CDKN1A,CDKN2A
TIMP2	1.522	other			0.00617	CDKN1A,DDIT3,TIMP2	261 (25)
CHRNA7		transmembrane receptor		-0.896	0.000171	CDKN1A,CXCL2,CXCL3,ID1,IL1RN,TIMP2	243 (16)
PTBP1		enzyme			0.0051	CD44,CDC42,WNT5A
IFNAR1		transmembrane receptor		1.069	3.81e-07	B2M,CCL20,CXCL2,CXCL3,CXCL6,FN1,IDO1,IFITM1,IFNGR1,IFT57,ISG15,PLAT,SDC1,SOD2,TGM2,TNFAIP2,TNFSF10	227 (15)
C3AR1		G-protein coupled receptor		1.264	0.00532	C3,CD46,CXCL8,DDIT3,TGFB2	153 (9)
FZD7		G-protein coupled receptor			0.00333	CCND1,CD44,CTNNB1	204 (9)
ADAM10		peptidase		1.567	0.000595	BID,C3,CCND1,CD74,FOS,MET,RPS10,S100A8,S100A9,SAA1,SOX9	286 (18)
ACOX1		enzyme		-0.216	0.0245	CD63,CDKN1A,DDIT3,KRT8,LCN2,NUPR1,SELENBP1,UCP2
GSTM1		enzyme			0.0476	CXCL8
MAPK8		kinase		0.132	1.49e-11	B4GALT1,B4GALT5,BIRC3,CCN2,CCND1,CDKN1A,CDKN2A,CEBPB,CXCL8,DDIT3,DUSP4,EGR1,FOS,FTH1,JUN,JUND,MIF,MMP7,MUC5B,PLAU,PTGES,SOD2,WNT5A,ZFP36	236 (15)
MYF6		transcription regulator			0.00464	CDKN1A,GSN,IGFBP3,IL1RN,MMP10,MMP7,NAMPT,SERPINF1
ANXA5		transporter			0.00337	CDKN1A,F3	141 (9)
TANK		other		1.732	0.0117	CXCL2,CXCL3,CXCL8,PLAAT4
COL18A1		other		-1.7	2.75e-08	CCND1,CTNNB1,DDIT4,EDN1,F3,FN1,FOS,HIF1A,ICAM1,ID1,JUN,LDHA,PLAU,TUBA1A	244 (19)
FGF3		growth factor			3.82e-05	CTNNB1,KRT5,PLAT,PLAU	178 (7)
ADAM17		peptidase		0.808	2.68e-10	AREG,CCND1,CXCL2,CXCL8,DUOX2,DUOXA2,FN1,HES1,ITGB1,MMP7,MUC5AC,PLAT,SAA1,SOX9,WNT5A	258 (19)
CTNND1		other			0.023	CTNNB1,CXCL8
GPHA2		other			0.0241	FOS
IL10RA		transmembrane receptor		-1.923	0.000641	ADH1C,C3,CCN1,CFB,CYP2F1,DDIT4,EDN1,ERO1A,FN1,IL1RN,LCN2,NAMPT,NDRG2,OLFM4,SAMHD1,SELENBP1,TGM2,WFDC2	130 (7)
PHLPP1		enzyme			0.0101	CEBPD,CXCL2,CXCL3
MTOR		kinase		0.524	8.58e-05	ALDH1A3,CCND1,CDKN1A,CEBPB,CEBPD,CTNNB1,CXCL1,CXCL2,CXCL8,DDIT3,DDIT4,EPAS1,FN1,HIF1A,IL1R1,LDHA,MUC1,RHEB,SLC12A2,SOD1,SOX4,TNFSF10	242 (20)
SNX9		transporter			0.0241	ADAM9
OSMR		transmembrane receptor			0.0178	BIRC3,C15orf48,CXCL2,FOS,ZFP36
EDN3		other		-0.64	7.6e-06	CCND1,CDKN2A,CTNNB1,EGR1,FOS,ITGB1	238 (21)
LRRFIP2		other			0.0241	CTNNB1
TSC22D3		transcription regulator		-1.165	0.041	CCND1,CDKN1A,CXCL8,ICAM1
CLK4		kinase			0.0241	F3
Il3		cytokine		-0.48	0.01	CDKN1A,EGR1,FOS,LCN2,SOX9,YWHAG
DMD		other			0.0403	APLP2,BTG2,CDKN1A,DYNLRB2,EEF1A1,FTH1,KRT18,MLF1,NDRG2,S100A10
RUNX1		transcription regulator		-0.699	0.00719	BTG2,CCND1,CDKN1A,CDKN2A,CDKN2B,DDIT3,EPAS1,IGFBP3,ISG15,ITGB1,MACROH2A1,MET,S100A9,SOX9	285 (23)
PTP4A1	1.028	phosphatase		-0.47	0.000145	ACTR2,ALDOA,EEF1A1,EEF2,HIF1A,IGFBP7,ITGB8,LRATD2,RUVBL2,SEPTIN11,WDR83OS
HNRNPM		other			0.0241	WNT5A
RCAN1		other		-1.498	0.00162	CXCL8,F3,FOS,ICAM1,SOD1	227 (22)
PRKG1		kinase		-1.091	6.83e-07	ALOX15,CCN2,CCND1,CDKN1A,CTNNB1,FN1,FOS,ID1	270 (22)
S100a7a		other			0.00105	CCND1,CXCL1,CXCL8	173 (7)
SLC52A1		transporter			0.00058	CTNNB1,ICAM1	141 (7)
RPSA		translation regulator			0.0349	CXCL3,IL1R1,ISG15
HMGN1		transcription regulator			0.0292	AZGP1,FOS,SOX9
LIMS1		other			0.00416	HIF1A,ITGB1,TGFB2	184 (7)
U2AF2		other			0.00171	CCND1,CDKN1A	223 (16)
PI3	1.138	other			0.0187	CEBPB,CXCL8
GNAS	1.027	enzyme		-1.213	0.00295	CCN1,CDC42,CXCL2,FOS,GRN,MUC5AC,NR4A1	244 (24)
IL3		cytokine		0.706	1e-07	AREG,BIRC3,BTG2,CCND1,CD63,CDKN1A,CTNNB1,CXCL8,DDIT3,EEF1A1,EGR1,FOS,GNAS,GPX1,ICAM1,IK,JUN,LCN2,LYN,RPL3,RPL4,RPS4Y1,SOD1,SOX4,TNFSF10,UCP2,YWHAG	231 (21)
EGLN1		enzyme		-0.588	5.05e-06	AREG,CCL20,CDKN2B,EDN1,EPAS1,HES1,HIF1A,ICAM1,SOX9,TGFB2	228 (21)
CD24		other		-0.13	6.03e-05	CDKN1A,CXCL8,DUSP5,FOS,HOMER3,ICAM1,JUN,PLAU,PTP4A1,RARRES1,TFPI2	240 (22)
AFAP1		other			0.0241	ITGB1
CREM		transcription regulator		-0.942	0.000519	ADAM9,BTG2,CCND1,CEBPB,CXCL8,DUSP4,EGR1,FOS,HLA-DRA,MNS1,NR4A1,RHOB	215 (19)
SP100		transcription regulator			0.000118	CCN2,CDKN1A,FOS,ICAM1,PLAU	227 (19)
KSR2		kinase			0.0241	CXCL8
MAPT		other			6.15e-09	ALDOA,ATP1B1,B4GALT1,C3,CAP1,CAST,CCND1,CD63,CD74,CDKN1A,CEBPB,CFAP126,CFL1,CKB,CLTB,CTSC,CTSD,CXCL2,EEF1G,EEF2,EPHX1,FOS,H2AJ,H2AZ2,HIF1A,IL1RN,ISG15,JUN,PLAU,RPLP0,SEPTIN11,SEPTIN7,SEPTIN9,SOD1,SYNE1,TUBA1A,TUBB4B,UCP2	253 (21)
CIC		transcription regulator			0.0326	CCND1,DUSP4
RASSF1		other		-0.524	8.45e-10	ALDH1A1,AREG,CAV2,CCND1,CDKN1A,CLU,EGR1,EMP1,FOS,GSN,HES1,IGFBP3,LITAF,PLK2,SOX9,TGM2	288 (23)
SLPI		other			0.0216	CCND1,ICAM1,IGFBP3
NMB	1.605	other			0.00058	FOS,JUN	287 (24)
ELAVL1		other		1.867	0.00158	B2M,CDKN1A,CFD,CLDN1,CLDN3,CTNNB1,FOS,HIF1A,IL1R1,PIGR,RACK1,SAT1,WNT5A,ZFP36	252 (20)
LGALS1		other		0.862	0.00128	CDKN1A,CXCL2,F3,FN1,ICAM1,IFNGR1,MMP10,SAA1	203 (15)
GLI1		transcription regulator		-1.146	5.85e-15	ALDH3A1,AQP5,ARPC5,BID,BIRC3,CAV2,CCN1,CCND1,CD44,CDK6,CDKN1A,CEACAM6,CFAP300,CLU,CST6,CXCL8,DUSP4,DUSP5,EGR1,EMP1,FOS,GPRC5A,HES1,ID1,IFITM1,IGFBP7,ITGB6,LAMB3,MUC5AC,NDRG2,PHLDA2,PLAU,RHOB,RRAS,S100A4,S100A7,S100A9,SAT1,SELENBP1,SOX4,SOX9,SPRR3,SYNE1,TGFB2,TIMP2,TNFRSF12A,WNT5A,ZFP36	257 (21)
ARHGAP31		other		-1.134	1.13e-05	CCN2,CDKN2A,FN1,ITGB6,JUN,MMP10,TGFB2	182 (11)
H1-2	1.109	other			0.000482	CCND1,CTNNB1,DDIT3,PHLDA2
VEGFA		growth factor		1.336	1.34e-13	ATP5PO,CCN1,CCN2,CCND1,CDKN1A,CDKN2A,CLDN7,CTNNB1,CXCL2,CXCL6,CXCL8,DENND2B,DUSP4,DUSP5,EDN1,EGR1,F3,FN1,FOS,HES1,HIF1A,ICAM1,ID1,IGFBP5,ITGB1,MMP10,NME2,NR4A1,PLAT,PLAU,SET,SOD2,TFPI2,TMSB10/TMSB4X	225 (17)
COMMD3-BMI1		transcription regulator		0.223	0.00399	CCL20,CDKN2A,CDKN2B,LCN2,WNT5A
CTSS		peptidase			0.0265	BID,ITGB1,TNFSF10
SPTLC2		enzyme			0.0495	CCN2,DDIT3
CBX2		transcription regulator			0.00416	CDKN1A,CDKN2A,SOX9
IRF4		transcription regulator		-1.006	1.73e-07	B2M,BIRC3,CCL20,CDK6,CDKN2A,CXCL3,DDIT3,IL1R1,IL1RN,ISG15,ITGB1,PDCD6,PSMA2,PTP4A2,RAC1,RHOB,TMSB10/TMSB4X,TNFSF10,UBE2H	242 (20)
ADCY2		enzyme			0.0241	CCND1
VASP		other		1.28	0.000369	CCND1,CTNNB1,EPAS1,HIF1A	279 (18)
PLA2G2F		enzyme			0.0476	PTGES
MMP9		peptidase		1.32	8.94e-07	CCND1,CD44,CDKN1A,CTNNB1,CXCL2,CXCL8,DDIT3,FOS,ICAM1,ITGB1,MUC5B,NABP1,SDC1,SOD2	254 (17)
WNT5A	1.087	cytokine		0.42	8.17e-06	ALDH1A1,AREG,BTG2,CCND1,CDK6,CFAP45,CTNNB1,CXCL1,CXCL2,CXCL6,CXCL8,FN1,LAMB3,MMP10,MMP7,SDC1,TNFSF10	255 (20)
HMGCR		enzyme			0.0112	CCN1,CCN2
UBA1		enzyme			0.0193	BIRC3,CCND1,DDIT3
NUP62		transporter			0.0051	CDKN1A,IVL,SPRR1B
TGIF1		transcription regulator		1.968	0.00327	CXCL1,CXCL2,CXCL3,CXCL8	238 (20)
NUMB		other		-0.849	0.00097	BIRC3,CDKN1A,HES1,PSCA	139 (9)
MPZ		other			0.0172	DDIT3,JUN,SOX4
MMP14		peptidase			0.048	CDKN1A,CTNNB1,SDC1
ADAMTS7		peptidase			0.0241	SOX9
NFYB		transcription regulator			0.0322	CDKN2A,CTNNB1,EPAS1,FTH1,H2AJ,HLA-DRA,HMGN3,RHOB,RPL41,S100A4,SEPTIN7,TPM1
IL4		cytokine		1.214	1.46e-12	ALOX15,AREG,BPGM,BPIFA1,BPIFB1,C15orf48,C3,CCL20,CCND1,CD44,CD74,CDK6,CDKN1A,CKB,CRIP1,CTSC,CXCL1,CXCL2,CXCL3,CXCL6,CXCL8,DDIT4,DEFB4A/DEFB4B,DUOX2,DUOXA2,EPAS1,EPHX1,F3,FN1,FOS,FOXJ1,HLA-DRA,ICAM1,IDO1,IFITM1,IL1R1,IL1RN,IQCG,ISG15,ITGB1,JAK1,JUN,JUND,KRT5,KRT7,LDHA,MMP10,MUC1,MUC5B,MYOF,NABP1,PI3,PIGR,PLAU,PRSS22,PSMA2,RRAD,S100A10,S100A8,S100A9,SAA1,SCGB1A1,SCGB3A1,SDC1,SERPINB3,TAPBP,TFF3,TGM…	248 (14)
EIF3E		translation regulator		1.446	0.00399	CCND1,CXCL1,EPAS1,PLAU,SAA1
MBIP		other			0.023	JUN,MMP7
LAMA1		other			0.0476	PLAU
JUP		other			0.0436	CTNNB1,NME2
CAV3		enzyme			0.0326	CAV2,CDKN1A
PTK2		kinase		-0.391	2.47e-05	BIRC3,CCN1,CCND1,CDKN1A,FN1,FOS,KRT18,KRT8,MMP7	274 (23)
LEP		growth factor		0.719	1.25e-10	AQP3,ASAH1,BID,CCN1,CCND1,CD63,CDKN1A,CEBPB,CFD,CXCL8,CYBA,CYP2F1,EDN1,EGR1,F3,FOS,GNAS,GPX1,HES1,ICAM1,IGFBP3,IL1R1,IL1RN,JUN,JUND,MMP7,MT-ND4,MUC5AC,MUC5B,NAMPT,PLAT,RAC1,SOD1,SOD2,STEAP4,TNFSF10,UCP2,WNT5A,ZFP36	240 (16)
TNFRSF18		transmembrane receptor		0.6	0.00015	CDKN1A,CXCL3,CXCL8,ICAM1,IDO1	200 (16)
IL22RA2		transmembrane receptor			0.0187	HLA-B,LCN2
CXCR1		G-protein coupled receptor			0.0147	CCND1,CXCL8
CDK5R1		kinase			0.0101	CD63,CXCL8,FOS
FLI1		transcription regulator		0.361	0.024	CCN2,CCND1,EGR1,LDHA,RACK1
RLIM		enzyme		1	9.62e-05	CCN2,CDKN1A,CDKN2B,FN1	135 (10)
CFI		peptidase			0.0241	C3
AGRP		other			0.023	FOS,PSMA2
LTBR		transmembrane receptor		1	0.0301	CCL20,CLU,DSG2,ICAM1
SH3KBP1		other			0.0326	FN1,HIF1A
LY96		transmembrane receptor			0.00617	CXCL2,CXCL3,CXCL8	172 (16)
MAP3K3		kinase		-0.218	0.000232	CXCL8,FOS,JUN,STEAP4,TGFB2	236 (20)
NR1H4		ligand-dependent nuclear receptor		0.232	5.77e-05	C3,CCN1,CCN2,CDKN2A,CEBPB,CTSC,CXCL3,EDN1,FN1,GPX1,INSR,LCN2,LDHA,NDRG2,SDC1,TGM2,TIMP2	234 (14)
LBP		transporter			0.00736	CXCL3,CXCL8,IL1RN	174 (15)
DAB2IP		other		1.381	3.27e-06	CD44,CDKN1A,CLU,EGR1,EPAS1	269 (22)
NGFR		transmembrane receptor		-1.154	0.00234	CCND1,FOS,JUN,PLAT,RHOB	249 (21)
CTBP2		transcription regulator			0.024	CCND1,CTNNB1,KRT8
CCL2		cytokine		1.117	1.17e-08	BPIFB1,CCND1,CEBPB,CEBPD,CXCL3,CXCL8,F3,FOS,FOXJ1,ICAM1,KRT5,LCN2,MMP10,MUC5B,SCGB1A1,SLC40A1	263 (22)
MCF2		other			0.00552	CCND1,ITGB1	188 (14)
CASP8		peptidase		-1.501	0.0119	BID,CD44,FOS,ISG15,S100A9
GDF15		growth factor		0.73	0.000187	CCND1,CDKN1A,MT1E,PLAU,RND3	288 (21)
PLD1		enzyme		1.955	0.00491	CD44,CTNNB1,DDIT3,ICAM1	250 (17)
GFI1		transcription regulator		-1.342	0.0313	CDKN1A,CXCL8,ICAM1,IL1R1,JUN,MMP7,SMAD3,TFF3
TFRC		transporter		0.194	9.64e-06	CDKN1A,DDIT3,DDIT4,ERO1A,FOS,FTH1,JUN,LDHA,TGFB2,TNFRSF12A,TNFSF10	188 (13)
PIAS2		transcription regulator			0.000142	CDKN1A,CDKN2B,FOS,MUC1	284 (21)
DAB2		other			0.000453	CCND1,CTNNB1,FOS	244 (25)
ATG5		other		0.651	0.0481	CTSC,GABARAP,ICAM1,NQO1,TGM2
HOXD10		transcription regulator		-0.447	0.0254	CD44,ICAM1,PDZK1IP1,RHOB,TIMP2
SPI1		transcription regulator		1.309	0.00288	CCND1,CDK6,CDKN1A,FOS,FTH1,GPX1,HES1,IFI27,IFITM1,IL1RN,ISG15,JUN,MT1E,MUC5AC,RACK1,TNFSF10	257 (20)
CLDN6		other			0.0292	CLDN1,CLDN3,CLDN7
ESR2		ligand-dependent nuclear receptor		-0.302	3.23e-15	ADH7,ALDH1A3,AQP3,AREG,B4GALT1,BID,BTG2,C3,CCL20,CCN1,CCN2,CCND1,CDK6,CDKN1A,CEBPD,CES1,CLDN1,CLU,CTNNB1,CTSD,CXCL2,CXCL8,DNAH11,EDN1,EGR1,FN1,FOS,GLRX,IFITM1,IGFBP3,IGFBP5,IL1R1,INSR,ITGB1,IVL,JAK1,KRT16,KRT17,KRT8,LAMB3,LYN,MUC1,NDRG2,PLAT,PLAU,PMEPA1,RDH10,S100A7,S100A9,SCGB3A1,SLC26A2,SMAD3,SOX4,STEAP4,TGFB2,TGM2,TIMP2,TLE5,TNFRSF12A,TPM1	330 (20)
DYRK1B		kinase			0.00199	CCND1,CP,SOD2	169 (7)
PROC		peptidase		-1.472	1.75e-05	CLU,CXCL2,CXCL3,CXCL5,CXCL8,ICAM1,NR4A1,PLA2G2A	246 (15)
GATA4		transcription regulator		-0.508	5.41e-07	CCN2,CDKN2B,CLDN1,CXCL2,CXCL6,EDN1,EPHX1,FOS,HES1,ID1,IGFBP5,JUN,KRT17,KRT7,LCN2,LDHA,PLA2G2A,S100A4,SOX9,SPRR3,TGM2,TPM1	177 (13)
TEAD3		transcription regulator		-0.447	0.00817	CCN1,CCN2,EDN1,IGFBP5,TPM1
ROCK1		kinase		1.125	5.65e-05	CCN2,CCND1,CD44,EDN1,ICAM1,TGFB2	256 (21)
CHRM3		G-protein coupled receptor			0.00199	CCN1,EGR1,FOS	217 (20)
SERPINE1		other		0.012	1.33e-06	CCN2,CDKN1A,CDKN2A,CES1,CXCL2,CXCL8,EGR1,FN1,FOS,PLAU,ZFP36	250 (23)
TERT		enzyme		0.474	1.52e-08	ALDH1A3,B2M,CCN2,CCND1,CDKN1A,CDKN2A,CTSC,CXCL2,CXCL6,CXCL8,GSN,HLA-B,ICAM1,IFI27,ISG15,KRT18,MMP10,PRSS23,PSCA,SMAD3,SOD2	226 (18)
PYCARD		transcription regulator			0.032	CDKN1A,CXCL8,S100A8
CAMK4		kinase		-0.159	0.00234	CDKN1A,CDKN2A,F3,FOS,JUN	265 (26)
PRKCA		kinase		0.246	2.98e-14	ARPC2,CCN2,CCND1,CDKN1A,CXCL2,CXCL3,EGR1,FN1,FOS,HES1,ICAM1,ID1,IGFBP3,IVL,JUN,MUC5AC,NQO1,PHLDA2,RHOBTB3,S100A8,S100A9,SDCBP,TGFB2	259 (20)
PRKCI		kinase		-1.091	0.0167	CCND1,CXCL2,CXCL3,MMP10
SLC7A11-AS1		other			0.00816	CCND1,JUN
IGF2BP1		translation regulator		-0.343	0.00873	CD44,CDKN1A,DDIT3,SOX9	205 (11)
SMC3		other			0.0495	HLA-DRA,SOX4
PNN		other			0.0051	CDKN1A,JUN,MMP7
APBB1		transcription regulator			0.000369	CCND1,CD82,HES1,TPM1	217 (17)
MIR320		group			0.023	EDN1,FN1
MDM4		transcription regulator		-1.187	0.00627	CDKN1A,KRT5,KRT8,SOD2	169 (7)
miR-4776-3p (miRNAs w/seed UUGCCAU)		mature microRNA		1.134	0.05	ALOX15,CALML4,CAPS,CXCL5,NWD1,PPP1CB,SNTN
miR-4776-5p (miRNAs w/seed UGGACCA)		mature microRNA		-1.342	0.0202	AZGP1,CD44,CTNNB1,KRT8,TNFSF10
miR-4650-3p (miRNAs w/seed GGUAGAA)		mature microRNA		-1.667	0.0125	CAP1,OLFM4,RDH10,SEPTIN7,SPACA9,SPEF2,SPRR2A,SPRR2D,SRSF9
miR-4520-2-3p (miRNAs w/seed UUGGACA)		mature microRNA		-1.195	0.0157	CEBPB,DEFB4A/DEFB4B,EEF2,MICOS10,MT-ATP6,RHEB,SERPINB3
mir-338		microRNA			0.0187	CCND1,HIF1A
mir-622		microRNA			0.0476	HIF1A
miR-221-3p (and other miRNAs w/seed GCUACAU)		mature microRNA		0.778	0.00681	ANXA3,AQP3,C9orf135,CDKN2B,DDIT4,DNAAF1,FOS,GAS5,ICAM1,SOD2,TUBA1A
miR-526b-5p (miRNAs w/seed UCUUGAG)		mature microRNA		-1.633	0.0274	C12orf75,CDK6,CTNNB1,JAK1,SRD5A3,TPM4
mir-515		microRNA			0.00868	CD44,CXCL8,HIF1A	201 (13)
mir-223		microRNA		0.323	5.9e-05	ABCA13,C15orf48,CCND1,EMP1,HIF1A,ICAM1,IL1RN,MT1E,MYOF,NDRG2,NQO1,S100A9,SLC40A1
mir-190		microRNA			0.0147	CCND1,CLDN1
miR-148a-3p (and other miRNAs w/seed CAGUGCA)		mature microRNA		-1.89	0.457	B4GALT5,EMP1,HLA-B,HLA-C,MACROH2A1,MMP10,TMSB10/TMSB4X
miR-195-3p (and other miRNAs w/seed CAAUAUU)		mature microRNA		0.447	0.0202	ANKRD66,B2M,BCAP29,EFCAB1,TSPAN19
mir-15		microRNA		-0.898	0.00474	ALDH1A3,CCND1,CD82,CDC42,CDK6,ISG15,UCP2	155 (7)
miR-4536-5p (miRNAs w/seed GUGGUAG)		mature microRNA		-0.707	0.0228	FAM216B,H3-3A/H3-3B,JAK1,MGST1,MT-ND4L,OLFM4,SPRR2A,SPRR2D
miR-499b-5p (miRNAs w/seed CAGACUU)		mature microRNA		-0.816	0.0286	ANKRD37,BCAP29,CDK6,HOATZ,IFNGR1,PSCA
MIR499B		microRNA			0.0241	HIF1A
miR-12183-5p (and other miRNAs w/seed CUUCUUC)		mature microRNA		0.333	0.0486	AQP5,CDK6,CHST9,DST,FAM81B,MMP10,MS4A8,PLK2,TMSB10/TMSB4X
miR-1893 (and other miRNAs w/seed GCGCGGG)		mature microRNA		0	0.0417	ALDOA,CEBPB,DEGS2,JUN,JUND,MUC5B,TAPBP,TGFB2
miR-1253 (miRNAs w/seed GAGAAGA)		mature microRNA		-1	0.00794	ANXA3,CXCL6,GSTA2,HOATZ,ID1,NWD1,SPRR2A,SPRR2D,TPM4
miR-656-3p (miRNAs w/seed AUAUUAU)		mature microRNA			0.038	C12orf75,MACC1,ZFP36
miR-381-3p (and other miRNAs w/seed AUACAAG)		mature microRNA		-1.067	0.0196	B9D1,CDK6,MET,PTP4A1
mir-449		microRNA			0.00147	CCDC113,DNAH6,TUBB4B
miR-4425 (miRNAs w/seed GUUGGGA)		mature microRNA		-1.508	0.0236	ANXA3,IL17C,IL1RN,MT-ATP8,MYEOV,PLEKHS1,SAT1,TNFSF10,UBE2H,VTCN1,WFDC2
mir-637		microRNA			0.000264	CCND1,CTNNB1,NUPR1
miR-18a-5p (and other miRNAs w/seed AAGGUGC)		mature microRNA		-1.177	0.00531	AQP3,CAMK2N1,CCN2,CCND1,CDC42,CDKN1A,F3,FAM229B,FAM3C,HIF1A	134 (7)
mir-17		microRNA		-1.845	0.00389	BIRC3,CCN2,CCND1,CDKN1A,CXCL8,FN1,JAK1	212 (18)
miR-9-5p (and other miRNAs w/seed CUUUGGU)		mature microRNA		-1.762	0.152	ALDH1A3,ATP5PO,CD44,FN1,JAK1,PLA2G2A,TINAGL1,ZFP36
miR-9-3p (and other miRNAs w/seed UAAAGCU)		mature microRNA		-1.89	0.00811	CDK6,CEACAM6,CXCL2,DYNC2H1,ITGB1,MTRNR2L1,MTRNR2L8
mir-9		microRNA		-0.132	0.00327	CDKN2A,CTNNB1,JAK1,ZFP36	77 (3)
miR-16-5p (and other miRNAs w/seed AGCAGCA)		mature microRNA		-0.836	0.00756	ACTR2,ALDH1A3,BPIFA1,BTG2,CCND1,CDK6,CFAP45,FNDC3B,GLRX,GRN,H3-3A/H3-3B,INSR,JUN,KIF21A,LITAF,OMG,RFX3,SEPTIN2,SLC12A2,TFPI2,TPPP3,UCP2,WDR83OS
miR-299a-3p (and other miRNAs w/seed AUGUGGG)		mature microRNA		-0.378	0.0484	DDIT3,PRSS22,PTP4A1,RPS8,SERPINB3,TPM4,UBE2H
miR-27a-3p (and other miRNAs w/seed UCACAGU)		mature microRNA		-1.772	0.0315	B9D1,BTG2,CFAP126,CTNNB1,GALNT5,GOLM1,LRATD2,NABP1,NR2F6,PLK2,SMAD3,TMSB10/TMSB4X
mir-196		microRNA			0.0051	FOS,KRT5,S100A9
miR-192-3p (miRNAs w/seed UGCCAAU)		mature microRNA		-0.816	0.0196	ALOX15,CAMK2N1,CD46,CYP4B1,F3,SEPTIN11
miR-215-3p (miRNAs w/seed CUGUCAU)		mature microRNA		-0.816	0.0151	BPGM,CHST9,DST,NR4A1,TNFSF10,WNT5A
mir-192		microRNA			0.0117	CDKN1A,CXCL8,FN1
miR-19b-3p (and other miRNAs w/seed GUGCAAA)		mature microRNA		-1.339	0.0046	AQP5,CAST,CCN2,CCND1,F3,IGFBP3,ITGB8,PMEPA1,PON2,RHOB,RNF145,RPS4Y1,SOX4,TNFRSF12A	183 (7)
mir-19		microRNA		-0.283	0.0245	CCN2,CDKN1A,CXCL1,F3
miR-3609 (and other miRNAs w/seed AAAGUGA)		mature microRNA		-0.447	0.0227	C12orf75,CETN2,CXCL5,LEPROT,MT-ATP6
mir-548		microRNA			0.00816	CDKN1A,CDKN2A
mir-183		microRNA		0.061	0.00185	EGR1,FN1,IFITM1,ISG15,ITGB1,SAMD9	155 (13)
miR-293-5p (and other miRNAs w/seed CUCAAAC)		mature microRNA		0.762	0.0212	MGST1,NGRN,NR4A1,SYNE1
miR-141-5p (and other miRNAs w/seed AUCUUCC)		mature microRNA		-1.134	0.0165	BID,CD46,DST,RSPH4A,SPA17,UBE2H,YWHAG
MIR4269		microRNA			0.00552	CCN1,CCN2
mir-483		microRNA			0.0112	ALDH1A3,CKB
miR-451b (miRNAs w/seed AGCAAGA)		mature microRNA		-1.633	0.00778	ARPC5,ATP6V1F,ATP6V1G1,GPRC5A,SPTSSA,VMO1
mir-26		microRNA			0.032	CDK6,CDKN2A,CXCL3
miR-3121-3p (miRNAs w/seed AAAUAGA)		mature microRNA		1	0.0301	C12orf75,CXCL2,DYNLRB2,HLA-DRA
miR-129-5p (and other miRNAs w/seed UUUUUGC)		mature microRNA		-1.715	0.000479	CAMK2N1,FNDC3B,GALNT1,PDCD6,SNTN,SOX4
mir-129		microRNA			0.0241	CXCL8
miR-132-3p (and other miRNAs w/seed AACAGUC)		mature microRNA		-1.941	0.206	H2AZ1,PSMA2,SOX4,TGFB2
miR-495-5p (miRNAs w/seed AAGUUGC)		mature microRNA			0.0216	ANXA3,MORN2,PLAC8
miR-3202 (miRNAs w/seed GGAAGGG)		mature microRNA		-0.943	0.00758	BTG2,C20orf85,CCND1,CD44,CFAP221,CFL1,FAM166B,IL1RN,MICOS10,NUCB2,PI3,PLEKHS1,PSENEN,S100A16,SET,TIMP2,UBE2H,XDH
miR-466d-5p (and other miRNAs w/seed GUGUGUG)		mature microRNA		-1.941	0.421	BCAS1,CAMK2N1,CCND1,CDK6,CDKN2B,CTSD,EMP1,EPAS1,GALNT1,MS4A8,RFX3,SAMD9L,SPRR3
miR-218-5p (and other miRNAs w/seed UGUGCUU)		mature microRNA		-1.912	0.366	CETN2,FAM3C,LAMB3,PPP1CB,PTP4A1,TGM2,UBE2H
miR-335-3p (miRNAs w/seed UUUUCAU)		mature microRNA		-1.633	0.0113	BZW1,CCDC170,CXCL3,DST,GALNT1,RPS29
mir-122		microRNA		-1.134	0.00857	ALDOA,MMP7,NUDC,SEPTIN2,SEPTIN9,SH3BGRL3,TGM2
miR-12113 (and other miRNAs w/seed CUGAACU)		mature microRNA		-1	0.0228	BCAP29,KRT18,MTRNR2L1,TGFB2
mir-133		microRNA		-0.239	0.00147	CCN2,CDC42,CXCL3,FN1,MET,TNFSF10,TPM4	170 (13)
mir-31		microRNA			0.038	KRT16,KRT17,MET
miR-140-3p (and other miRNAs w/seed ACCACAG)		mature microRNA		-1.134	0.0165	ADAM9,CDK6,MARCKS,NGRN,PIP,TMBIM1,WDR54
miR-744-5p (and other miRNAs w/seed GCGGGGC)		mature microRNA		-1.897	0.469	EPAS1,GIPC1,HES4,PRSS22,PSENEN,S100A16,SH3BGRL3,SMAD3,TAPBP,WNT5A
miR-127-5p (miRNAs w/seed UGAAGCU)		mature microRNA		1.134	0.00644	ALDH1A3,CCDC173,EPAS1,FAM216B,KDELR2,SPAG17,TEX26
miR-187-5p (miRNAs w/seed GCUACAA)		mature microRNA		1	0.0321	CCDC173,H3-3A/H3-3B,SOD2,ZFP36
mir-146		microRNA		0.124	0.0459	ALDOA,CXCL3,CXCL8,HIF1A
miR-1252-5p (miRNAs w/seed GAAGGAA)		mature microRNA		-0.302	0.00561	BSCL2,BTG2,FTH1,GLRX,GNB1,PLEKHS1,PTP4A1,RPL7A,SOX4,TPM4,UCP2
miR-4709-5p (miRNAs w/seed CAACAGU)		mature microRNA		0.816	0.0186	BTG2,CHST9,FAM216B,RND3,SCGB2A1,SEPTIN2
miR-204-5p (and other miRNAs w/seed UCCCUUU)		mature microRNA		-1.912	0.281	CTSC,EGR1,FOXC1,GNB1,PDCD6,SMAD3,SOX4
mir-320		microRNA			0.0276	CCND1,CTNNB1
miR-532-5p (and other miRNAs w/seed AUGCCUU)		mature microRNA		-0.816	0.0177	CXCL1,CXCL2,ERO1A,KDELR2,PRSS23,STOML3
miR-191-5p (and other miRNAs w/seed AACGGAA)		mature microRNA		0	0.0321	CEBPB,EGR1,PPP1CB,SPATA18
miR-30c-5p (and other miRNAs w/seed GUAAACA)		mature microRNA		-1.281	0.0224	CAMK2N1,CARS1,CCN2,CTNNB1,GALNT1,HES1,JUN,KRT7,MET,OMG,PTP4A1,RARRES1,RRAD,TNFAIP2,WNT5A
miR-125b-5p (and other miRNAs w/seed CCCUGAG)		mature microRNA		-1.893	0.2	CD44,CDK6,CDKN2A,H1-10,H3-3A/H3-3B,ID1,IGFBP3,IL1RN,JUN,PIGR,VTCN1
miR-4712-3p (miRNAs w/seed AUGAGAG)		mature microRNA		0.447	0.0401	DYNLRB2,HOATZ,PLA2G2A,S100A10,TUBA1A
miR-1178-3p (miRNAs w/seed UGCUCAC)		mature microRNA		0	0.00171	ATP1B1,CCDC146,CEP126,CXCL6,CYP4B1,DNAH6,GNAS,VTCN1
mir-489		microRNA			0.00552	ADAM9,MMP7
miR-21-5p (and other miRNAs w/seed AGCUUAU)		mature microRNA		-1.391	0.0154	ALDH1A1,BTG2,CDK6,CDKN1A,FAM3C,MARCKS,TGFB2,TPM1
mir-21		microRNA		-1.022	0.000456	ALOX15,BTG2,CDK6,CDKN1A,CDKN2A,CDKN2B,CLU,CXCL2,FAM3C,FN1,GAS5,ICAM1,IDO1,PLAT,RHOB,SEPTIN2,SOD2,TPM1	206 (17)
miR-499-5p (and other miRNAs w/seed UAAGACU)		mature microRNA		0.816	0.0107	AGR3,ENKUR,H2AZ1,H3-3A/H3-3B,OMG,PHLDA2
miR-455-3p (miRNAs w/seed CAGUCCA)		mature microRNA		-1.964	0.177	CCND1,JTB,MUC1,PSCA
miR-3098-3p (and other miRNAs w/seed UCUGCUG)		mature microRNA		1	0.0338	CD74,CYP4B1,DST,GPX1,H2AZ2,IQCG,PHLDA2,PLEKHS1,TMEM231
miR-4779 (miRNAs w/seed AGGAGGG)		mature microRNA		-1.897	0.489	ARL6IP5,AZGP1,CDC42,CDKN1A,CEACAM6,CLTB,HES4,MT-ATP6,MT-ND4L,PLEKHS1
mir-135		microRNA			0.0445	EDN1,HIF1A,IL1R1
miR-4798-5p (miRNAs w/seed UCGGUAU)		mature microRNA			0.0412	PLAC8,SET,TMBIM1
mir-103		microRNA			0.024	CDK6,GRN,HIF1A
miR-142-3p (and other miRNAs w/seed GUAGUGU)		mature microRNA		-1	0.0152	ECRG4,ITGB8,MARCKS,MNS1,NR2F6,NUPR1,RAC1,RHEB,RHOBTB3
miR-24-1-5p (and other miRNAs w/seed GCCUACU)		mature microRNA		1.134	0.0253	ACTR2,BIRC3,CCDC146,CDHR3,CYP4B1,MSMB,UFC1
miR-616-3p (miRNAs w/seed GUCAUUG)		mature microRNA		-0.956	0.0326	BPGM,BZW1,CCN2,CXCL5,MT-ATP8,TFPI2
mir-145		microRNA			0.0321	CDK6,MUC1,SOD2,SOX9
miR-634 (miRNAs w/seed ACCAGCA)		mature microRNA		-0.302	0.00177	ANKRD37,ARPC5,C9orf24,DENND2B,DYNLT2B,GCNT3,INSR,IQCG,PTP4A2,RPL41,SNTN
miR-574-5p (miRNAs w/seed GAGUGUG)		mature microRNA		-1.732	0.00126	CAPSL,CD82,CTNNB1,EDN1,ERICH3,MT-ND4L,PTGES,S100A12,SPRR1B,SPRR3,TGM2,TIMP2
miR-450b-3p (and other miRNAs w/seed UUGGGGA)		mature microRNA		-1.5	0.0237	BCAS1,CREB3L2,FAM216B,GPRC5A,MARCKSL1,PHLDA3,PLEKHS1,PTP4A1,SCGB1A1,SVIL,TNFRSF12A,TRAM1,TTC9,UBXN10,WDR38,WNT5A
miR-450a-1-3p (and other miRNAs w/seed UUGGGAA)		mature microRNA		-1.89	0.0583	BCAP29,CDKN2B,KRT5,PLEKHS1,PTGES,S100P,TNFSF10
miR-3197 (miRNAs w/seed GAGGCGC)		mature microRNA		-0.816	0.0196	ARPC2,ID1,IGFBP5,NUPR1,RPS29,TGFB2
miR-3160-3p (miRNAs w/seed GAGCUGA)		mature microRNA		-1.89	0.1	ANXA3,CAP1,CAPSL,CDKN1A,CXCL5,FOXC1,IL1RN
miR-325-3p (miRNAs w/seed UUAUUGA)		mature microRNA		-1.265	0.000542	BRI3,H1-2,IDO1,IFITM1,PRSS22,RPS27L,S100A4,SCGB1A1,SCGB2A1,TXNDC17
miR-367-5p (miRNAs w/seed CUGUUGC)		mature microRNA		-1.89	0.0224	CAST,CCDC146,CDK6,CEACAM5,DSG2,DST,MACROH2A1
miR-1272 (miRNAs w/seed AUGAUGA)		mature microRNA			0.048	CXCL6,CXCL8,DNALI1
miR-4655-3p (miRNAs w/seed CCCUCGU)		mature microRNA		-1.342	0.046	CXCL3,GPX1,PROM2,TLE5,TNIP3
miR-4747-5p (and other miRNAs w/seed GGGAAGG)		mature microRNA		-1.342	0.0333	ATP6V1F,BTG2,CCDC113,CDC42,CFAP70,CFL1,DENND2B,FAM166B,FAM3C,ICAM1,IL1RN,MARCKSL1,MICOS10,PI3,PLEKHS1,PTP4A1,TEKT1,TLE5,UCP2,VTCN1
MIR3662		microRNA			0.000134	CCND1,CTNNB1,HIF1A
miR-1914-3p (and other miRNAs w/seed GAGGGGU)		mature microRNA		1.89	1	ATP6V0C,DDIT4,EPHX1,MT-ND4L,PLEKHS1,SEPTIN9,TMEM231
miR-3126-5p (and other miRNAs w/seed GAGGGAC)		mature microRNA		-1.941	0.00346	ALDOA,AZGP1,C1orf56,CCND1,CD44,CLTB,EMP1,FXYD5,MLF1,NCCRP1,NIBAN2,PDLIM4,SH3BGRL3
miR-4756-3p (miRNAs w/seed CAGAGAU)		mature microRNA		0	0.0128	C9orf135,FAM216B,H2AZ2,KRT6A,LYPD2,RARRES1
mir-663		microRNA			0.0476	HSPG2
miR-4691-5p (and other miRNAs w/seed UCCUCCA)		mature microRNA		-1.89	1	BTG2,DST,EMP1,MICOS10,NABP1,PSCA,TMSB10/TMSB4X
miR-374a-3p (miRNAs w/seed UUAUCAG)		mature microRNA		0	0.0364	GLRX,GSTA2,H2AZ2,SOD1
miR-764 (miRNAs w/seed CAGGUGC)		mature microRNA		-1	0.0364	C5orf49,HLA-C,RPS29,TIMP2
mir-96		microRNA		1	0.0212	FN1,IFITM1,ISG15,SAMD9
miR-4489 (miRNAs w/seed GGGGCUA)		mature microRNA		0.577	0.0455	ALDH3A1,CCDC78,CD74,DNPH1,ERGIC3,FAM216B,FOXJ1,IGFBP3,IL1RN,PDZK1IP1,PHLDA3,SERINC2
mir-373		microRNA			0.0436	CD44,CXCL8
miR-548o-3p (and other miRNAs w/seed CAAAACU)		mature microRNA		-1	0.0321	CXCL1,CXCL6,MLF1,RPS27L
miR-4276 (and other miRNAs w/seed UCAGUGA)		mature microRNA		0.378	0.0382	CYP4B1,DSG2,DYNC2H1,HLA-DRA,MACC1,MNS1,SRD5A3
miR-181b-1-3p (and other miRNAs w/seed UCACUGA)		mature microRNA		0	0.000519	ATP5PO,BCAS1,CCN1,CEP126,CFAP126,CXCL8,FAM216B,H3-3A/H3-3B,NAMPT,NGRN,PTP4A2,YWHAG
miR-1301-3p (and other miRNAs w/seed UGCAGCU)		mature microRNA		-1.89	0.118	CD46,HLA-B,HLA-C,LDHA,MARCKSL1,NUDC,RHEB
miR-4701-5p (and other miRNAs w/seed UGGCCAC)		mature microRNA		-0.905	0.00153	C12orf75,CD74,HOATZ,QPRT,RDH10,S100A9,SOX9,STOML3,TIMP2,TMBIM1,UBE2H
miR-1-3p (and other miRNAs w/seed GGAAUGU)		mature microRNA		-1.783	0.00446	BSCL2,C1orf56,CAP1,CCDC146,CTSC,CYP4B1,EDN1,H3-3A/H3-3B,MET,SEPTIN2,SH3BGRL3,SRSF9,SYNE1,TMSB10/TMSB4X,TPM1,TPM4
miR-4428 (miRNAs w/seed AAGGAGA)		mature microRNA		0.707	0.0148	ALDH1A1,ANKRD66,FOS,GABARAP,MT-ND4L,MYEOV,SPRR2A,SPRR2D
miR-4715-5p (miRNAs w/seed AGUUGGC)		mature microRNA		-1.667	0.00409	CAPSL,CD46,IFI27,LDHA,MLF1,MT-ATP6,NABP1,RAC1,RDH10
miR-1276 (miRNAs w/seed AAAGAGC)		mature microRNA		-0.447	0.0298	CCDC190,HIF1A,NMB,ROPN1L,SOD2
miR-4491 (and other miRNAs w/seed AUGUGGA)		mature microRNA		0.378	0.05	BTG2,CETN2,ENKUR,FAM216B,MACC1,MTRNR2L1,SEPTIN11
miR-1257 (miRNAs w/seed GUGAAUG)		mature microRNA		-0.378	0.0101	CDK6,CHST9,H2AC6,H3-3A/H3-3B,MGST1,MT-ND4L,WNT5A
mir-224		microRNA			0.0276	CDC42,CDKN1A
miR-3124-3p (and other miRNAs w/seed CUUUCCU)		mature microRNA		-1.414	0.0203	CXCL5,DST,ERICH3,FYB1,MACC1,SPAG17,STEAP4,TMSB10/TMSB4X
miR-1262 (and other miRNAs w/seed UGGGUGA)		mature microRNA		1.89	0.312	ALOX15,CFD,HOATZ,MT-ATP8,PLA2G2A,RPS8,WDR38
miR-1275 (and other miRNAs w/seed UGGGGGA)		mature microRNA		-1.877	0.132	BPIFA1,C12orf75,CITED4,CLU,EDN1,EPHX1,FAM216B,FXYD5,H1-10,ID1,IL17C,LEPROT,LRATD2,NDRG2,NUPR1,PHLDA3,PSCA,PSENEN,S100A10,SEPTIN9,SH3BGRL3,SPRR1B,TNFAIP2
miR-4537 (miRNAs w/seed GAGCCGA)		mature microRNA		-1.89	0.0331	B4GALT5,F3,H1-10,PIGR,SERINC2,SPACA9,TAPBP
miR-4255 (miRNAs w/seed AGUGUUC)		mature microRNA		-0.447	0.019	CRIP1,GLRX,NABP1,NGRN,PTP4A1
miR-4766-3p (miRNAs w/seed UAGCAAU)		mature microRNA		-1.134	0.00317	CCDC190,CXCL6,KRT6A,LEPROT,MLF1,PON2,TRIM16
MED15		transcription regulator			0.0187	CCND1,CDKN1A
miR-1298-5p (and other miRNAs w/seed UCAUUCG)		mature microRNA			0.023	LAMB3,SPRR3
miR-4524a-5p (and other miRNAs w/seed UAGCAGC)		mature microRNA		0	0.0456	CCND1,CFAP45,KIF21A,OMG,TEKT1,TFPI2,VTCN1,WDR83OS
miR-4803 (miRNAs w/seed AACAUAA)		mature microRNA			0.0349	CXCL1,FAM3C,LEPROT
miR-4716-5p (miRNAs w/seed CCAUGUU)		mature microRNA		-0.447	0.0331	B2M,ENKUR,HMGN3,PDCD6,RPL41
miR-3123 (miRNAs w/seed AGAGAAU)		mature microRNA		-1.414	0.000249	ABCA13,CAMK2N1,CD46,CEACAM7,CXCL2,CXCL6,HOATZ,SET
miR-6869-5p (miRNAs w/seed UGAGUAG)		mature microRNA		0.447	0.000496	AQP3,CHST9,CLTB,MT-ATP8,RPS29
miR-6840-5p (miRNAs w/seed CCCCCGG)		mature microRNA		-1.89	0.113	BCAS1,HES4,PLA2G2A,PPP1R14B,SOX4,TFF3,VTCN1
miR-8070 (miRNAs w/seed UGUGAUU)		mature microRNA		-1.342	0.0401	CAMK2N1,CEACAM6,DST,KRT7,TSPAN19
miR-5701 (miRNAs w/seed UAUUGUC)		mature microRNA		0.447	0.046	CCDC190,CFL1,DYNLT4,KRT17,MT1E
miR-8069 (miRNAs w/seed GAUGGUU)		mature microRNA		0	0.00185	CYP4B1,MORN2,MT-ATP8,NABP1,PPP1CB,SPRR2A
miR-6976-5p (and other miRNAs w/seed AGGGAAG)		mature microRNA		-0.632	0.0146	ARPC2,ATP6V1F,C12orf75,FAM166B,FAM3C,HLA-B,HLA-C,MYEOV,UCP2,ZFP36
TRAF3		enzyme		-1.016	0.013	BIRC3,CCL20,CXCL2,CXCL3,ICAM1,ISG15,MET
PRKD		group			0.0445	CXCL2,CXCL3,CXCL6
PIM1		kinase		1.937	0.000472	CAV2,CD44,CDKN1A,CDKN2A,IGFBP5,INSR,MET	230 (20)
PPP2R5E		phosphatase			0.0241	FN1
AKT1		kinase		-0.006	9.08e-08	BIRC3,CCND1,CD44,CD74,CDKN1A,CEBPD,CLU,CTNNB1,CXCL2,CXCL6,CXCL8,EGR1,FN1,FOS,FXYD5,HIF1A,IGFBP5,ITGB1,JUND,LCN2,NQO1,RHOB,SERPINF1,TGFB2,TNFSF10	243 (15)
TLR2		transmembrane receptor		1.553	6.25e-06	CAST,CDKN1A,CDKN2A,CEBPB,CEBPD,CXCL2,CXCL3,CXCL6,CXCL8,DEFB4A/DEFB4B,FN1,FOS,ICAM1,IL1RN,MUC5AC,SLC40A1,TNFSF10	184 (15)
ADAM12		peptidase		0.728	0.00944	CCN2,CEBPB,CFD,IGFBP3,IGFBP5,LAMB3	257 (12)
F2RL1		G-protein coupled receptor		0.437	0.000752	AREG,CCN1,CCN2,CTSD,CXCL1,CXCL2,CXCL8,F3,FOS	200 (18)
ELAC2		enzyme			0.0476	CDKN1A
KISS1		other			0.024	EGR1,FOS,MT-RNR2
PIK3CA		kinase		1.964	7.85e-05	CCND1,CD44,CEBPB,CEBPD,DEFB4A/DEFB4B,HIF1A,IDO1,ITGB1,TNFSF10	259 (19)
TWIST1		transcription regulator		0.776	1.45e-05	ALDH1A1,C3,CD44,CDKN1A,CDKN2A,CLU,CXCL8,FCGBP,FN1,FOS,GSN,IGFBP5,MET,S100A4,TGFB2	236 (24)
BMI1		transcription regulator		-1.625	0.000202	BTG2,CD63,CDKN1A,CDKN2A,CDKN2B,MET,SMAD3,TGFB2	179 (17)
MAFG		transcription regulator			0.0216	CXCL8,NQO1,TXNRD1
EGFL7		other			0.00816	HES1,ICAM1
PGLYRP2		transmembrane receptor			0.00333	CCL20,CXCL2,CXCL6	157 (7)
SOX6		transcription regulator		-0.076	0.00282	CCND1,CDKN1A,CTNNB1,HSPG2	256 (22)
CD44	1.239	other		1.832	3.69e-06	BIRC3,CCND1,CD44,CD63,CDKN1A,CLU,CXCL6,DDIT3,FN1,IFITM2,IL1RN,JUN,MET,MMP7,PLAU,PMEPA1,PPBP,WNT5A	256 (17)
TRIM28		transcription regulator			0.0202	EPAS1,MYEOV,S100A4,S100A9,WNT5A
REN		peptidase			0.00432	CCN2,F3,FOS,ICAM1	256 (19)
F3	1.258	transmembrane receptor		0.266	8.6e-08	AREG,CCN1,CCN2,CDC42,CXCL8,EGR1,F3,FOS,ICAM1,MMP7,RAC1,TGM2	178 (15)
NEUROG1		transcription regulator		-1.414	0.000163	C3,CD82,CXCL1,EPAS1,FN1,PLK2,S100A4,SERPINF1
AGER		transmembrane receptor		0.081	3.48e-07	CCND1,CDKN1A,CTNNB1,CXCL2,CXCL3,CXCL8,EGR1,F3,FN1,ICAM1,S100A8,S100A9	221 (17)
KAT6A		enzyme		-0.2	0.0401	CCN2,CDKN1A,CDKN2A,CDKN2B,SOX9
PRTN3		peptidase			0.0187	CDKN1A,CXCL8
RMRP		other			0.0117	BTG2,CDKN1A,SOX9
FERMT2		other			0.0476	FN1
GHRHR		G-protein coupled receptor			0.0495	CCND1,FOS
AMBP		transporter			0.00147	CXCL2,CXCL3,PLAU	213 (18)
ADCYAP1		other		-1.173	1.56e-06	BTG2,CEBPB,CEBPD,CFL1,CXCL2,CXCL3,DNAH9,EFHC1,EGR1,FOS,H2AZ1,KRT8,NQO1,RHOB,S100A10,SERPINF1,TGFB2,TMSB10/TMSB4X,TXNRD1,UCP2	250 (20)
SALL2		transcription regulator			0.0476	CDKN1A
MLK		group			0.0241	MMP7
SNRPB		other			0.0476	LDHA
mir-154		microRNA			0.024	CCND1,MMP10,MMP7
SPRY4-IT1		other			0.023	CLDN3,CLDN7
BGN		other		0	0.00556	CCND1,CXCL3,CXCL8,SMAD3	258 (17)
DICER1		enzyme		-1.693	0.00069	CCN1,CCND1,CD44,CDKN1A,CDKN2A,CDKN2B,CXCL8,EGR1,FOS,HES1,ICAM1,ITGB1,JUN,PLAU,SERPINF1,SLC40A1,TGFB2,WNT5A	271 (19)
GUSB		enzyme			0.0187	CCN1,CEBPD
RFXAP		transcription regulator			0.00105	B2M,HLA-B,HLA-DRA	29 (4)
GDF9		growth factor		-0.132	0.0129	CCN2,HSPG2,ID1,PLAU
PDE3A		enzyme			0.0112	CCND1,CDKN1A
NCOA1		transcription regulator		1.66	0.00118	ALDOA,BPGM,BTG2,C3,CCND1,CDKN1A,CEBPB,EGR1,FOS,HIF1A,IL1RN	240 (21)
STAT2		transcription regulator		0.218	0.00317	CXCL8,IFI27,IFITM1,IFITM2,ISG15,TNFSF10	146 (14)
MRAS		enzyme			0.00199	CCND1,CTNNB1,DUSP4	265 (23)
LATS		group			0.0147	CCN1,CCN2
NOTCH3		transcription regulator		1.076	0.0147	CDKN1A,EPAS1,FN1,HES1,ID1
GJA1		transporter		-1	0.0129	CCND1,CDKN1A,CDKN2A,ICAM1
HIF3A		transcription regulator			0.00333	EDN1,EPAS1,HIF1A	208 (13)
CSF2RA		transmembrane receptor			0.0379	FOS,JUN
GABARAP	-2.62	transporter		1	0.00627	HLA-B,LAMB3,SCPEP1,SERINC2
BTG3		other			0.0476	CDKN2A
MB		transporter			0.0187	EPAS1,HIF1A
PRAME		other			0.0326	CDKN1A,S100A4
MACROH2A1	1.606	other		-0.707	0.000807	ALDH1A3,CDKN1A,CDKN2B,EDN1,EGR1,FN1,ID1,PLAU	233 (18)
NUBP1		other			0.0476	FTH1
CREB1		transcription regulator		0.649	6.48e-07	BCAP29,BTG2,CARS1,CCN1,CCND1,CDKN1A,CEBPB,CEBPD,CXCL2,CXCL8,EDN1,EGR1,FN1,FOS,GABARAP,GALNT1,HLA-DRA,ID1,JUN,LCN2,LITAF,MARCKSL1,MNS1,MUC5AC,MUC5B,NR4A1,OMG,PLAT,RHEB,RP1,SAT1,SERINC2,SOD2,TMBIM1,ZFP36	249 (22)
UCN		other		-0.176	0.00242	CXCL3,FOS,GNAS,ICAM1	182 (18)
IRAK4		kinase			6.63e-09	BIRC3,BTG2,CCL20,CXCL2,CXCL3,CXCL6,CXCL8,EDN1,EGR1,FOS,IFNGR1,JUN,NR4A1,ZFP36	226 (17)
HOXB9		transcription regulator			0.00868	AREG,CXCL8,TGFB2
BTRC		enzyme		-0.068	0.00327	CCND1,CDKN1A,CTNNB1,CXCL8	256 (27)
SUZ12		enzyme			0.00577	CDKN2A,IGFBP3,JUND,KRT17,LAMB3,LITAF,MMP7,PLAU,TNFAIP2	119 (7)
USP33		peptidase			0.0241	EPAS1
XBP1		transcription regulator		-0.543	0.0149	CXCL2,CXCL8,DDIT3,FN1,HLA-DRA,ICAM1,KDELR2,NUCB2,PHLDA2,SEC61G,SOD1,TRAM1
ANXA4		other			0.0241	CXCL8
SREBF1		transcription regulator		-0.037	0.00335	ADH1C,ALDOA,CDKN1A,CEBPB,CEBPD,CFD,FN1,MT-ATP6,MT-ATP8,MT-ND4,MT-ND4L,MT-ND6,NUPR1,RPLP0,UCP2	246 (19)
MED16		transcription regulator			0.0379	CCN1,CCN2
MTBP		other			0.0147	CDKN1A,CDKN2B
HBP1		transcription regulator			0.00736	CCND1,CDKN1A,CDKN2A	282 (28)
BAZ1A		other			0.0476	IGFBP3
NOS3		enzyme		-1.131	0.00693	CCN2,CXCL3,F3,FN1,ICAM1	176 (14)
ARHGAP5		enzyme			0.0187	CCN2,FN1
ARHGAP4		other			0.0112	CLDN1,CTNNB1
RTN4		other		0.152	0.00113	CCL20,CFL1,JUN,JUND,NQO1,RHOB,YWHAG
ARHGAP1		other			0.00171	CDKN1A,CDKN2A	148 (7)
SFRP4		transmembrane receptor			0.00556	AREG,CCND1,CTNNB1,FN1	160 (7)
TWIST2		transcription regulator		1.033	0.000162	CCND1,CD44,CDKN1A,CTNNB1,DDIT3,DUSP5,FN1	227 (17)
YWHAZ		enzyme		-0.152	0.000691	CTNNB1,CXCL2,FN1,MMP7,SMAD3	211 (13)
MBD2		transcription regulator		1.154	0.0051	BIRC3,CDKN1A,CDKN2A,CDKN2B,NUPR1,PLAU
ADAR		enzyme			0.0276	FOS,ISG15
NPVF		other			0.0241	FOS
POMC		other		-1.175	0.00308	FOS,ICAM1,JUN,KRT16,NR4A1,SMAD3,SOD2,TIMP2	246 (24)
NCK1		kinase			0.023	DDIT3,FOS
ARNT		transcription regulator		0.761	2.14e-08	ALDH3A1,ALDOA,AREG,ATP5PO,CEBPB,CLDN1,CTSD,DEGS2,EDN1,EPAS1,ERO1A,GSTA1,HIF1A,IL17C,IL1R1,INSR,LDHA,NQO1,SOD2	210 (14)
LRPAP1		other		-1.067	0.00282	CXCL8,DDIT3,F3,PTGES	210 (17)
FGF1		growth factor		-0.101	1.61e-08	CCN1,CCN2,CCND1,CDKN1A,CTNNB1,CXCL1,EDN1,EGR1,FOS,GPX1,ICAM1,JUN,NQO1,PMEPA1,TGFB2,TGM2,TNFRSF12A	236 (19)
KRT14		other			1.57e-08	CXCL1,CXCL8,DSC2,IVL,KRT16,KRT17,KRT18,KRT5,KRT8,MMP7	196 (11)
CYSLTR1		G-protein coupled receptor			0.0147	FOS,SOD1
CALCR		G-protein coupled receptor			0.00337	CDKN1A,FOS	216 (15)
UBE3A		enzyme			0.0216	CDKN1A,CDKN2A,SOX9
PARP1		enzyme		1.23	0.000527	CCND1,CDKN1A,CXCL1,CXCL3,CXCL8,FOS,HES1,ICAM1,JUN,SMAD3,TIMP2	228 (19)
ZNF106		other		-0.488	8.04e-05	ALDH3A1,C3,GLRX,S100A8,TMEM106B,TNFRSF12A,WDR83OS
RCE1		peptidase			0.0167	B2M,CRIP1,MGST1,TGFB2
RBM5-AS1		other		0.83	7.93e-07	ALDH1A1,CCND1,CD44,CTNNB1,JUN,MMP7	160 (7)
HDAC3		transcription regulator			0.00065	BIRC3,CCND1,CD82,CDKN1A,CDKN2A,CXCL2,CXCL8,FOS,ICAM1	165 (16)
miR-5588-3p (miRNAs w/seed AGUCCCA)		mature microRNA		0	0.0385	CEACAM5,DNPH1,NUDC,PPP1R14B,RSPH4A,TMBIM1
miR-5003-3p (miRNAs w/seed ACUUUUC)		mature microRNA			0.0216	MGST1,NABP1,S100A12
miR-5684 (miRNAs w/seed ACUCUAG)		mature microRNA		-0.707	1.26e-05	ADH7,FAM216B,FYB1,MTRNR2L8,PLK2,PPBP,RSPH4A,TMSB10/TMSB4X
miR-5584-3p (miRNAs w/seed AGUUCUU)		mature microRNA		-1.342	0.00885	CXCL1,CXCL2,LYN,MT-ND4L,TMSB10/TMSB4X
miR-5687 (miRNAs w/seed UAGAACG)		mature microRNA			0.0436	ANKUB1,PDCD6
miR-5590-5p (miRNAs w/seed UGCCAUA)		mature microRNA		-0.707	0.00547	ALOX15,ATP6V1G1,CXCL5,DENND2B,NWD1,PPP1CB,SAA2,SNTN
miR-5697 (miRNAs w/seed CAAGUAG)		mature microRNA			0.0445	CFAP45,NABP1,SNTN
miR-5002-5p (miRNAs w/seed AUUUGGU)		mature microRNA		-0.896	0.0168	CHST9,DEFB4A/DEFB4B,IFI27,MT-ATP6,MTRNR2L1,ROPN1L
miR-5094 (miRNAs w/seed AUCAGUG)		mature microRNA		-0.378	0.0034	AQP5,C12orf75,CDC42,DSG2,LDLRAD1,NDUFC2,NTN4
miR-5582-5p (miRNAs w/seed AGGCACA)		mature microRNA		0	0.00336	AQP3,B4GALT1,CFAP53,CXCL1,KIF21A,LEPROT,PDCD6,SEPTIN2,TPPP3,UBXN10
GSN	1.186	other			0.00868	FN1,PLAU,SOX9	142 (7)
SMARCD3		transcription regulator			0.0117	CD44,SOX9,WNT5A
MTA2		transcription regulator			0.0265	CDKN1A,CDKN2A,JUN
PLCE1		enzyme		1.982	0.000276	CCL20,CXCL2,CXCL3,CXCL8	273 (21)
IL1R2		transmembrane receptor		-1.406	5.5e-06	CCL20,CXCL2,CXCL3,CXCL8,ICAM1	181 (16)
NKX2-1		transcription regulator			0.00201	AQP5,AREG,CD74,CDKN2B,CLU,CTNNB1,ENC1,LCN2,SCGB1A1,SLC6A14,TFF3,TGFB2
FBXW7		enzyme		0.137	0.000577	CDKN2A,CEBPD,JUN,MT-ATP6,MT-ND4,MT-ND4L,NQO1,RHOB	230 (11)
ADIPOQ		other		-0.649	9.81e-07	CCL20,CCN2,CCND1,CDKN1A,CDKN2A,CEBPB,CXCL1,CXCL2,CXCL3,CXCL8,CYBA,CYP2F1,EGR1,F3,FN1,FOS,ICAM1,SOD2,TNIP3,UCP2,WNT5A	235 (17)
LLGL1		other			0.0241	CD46
CSF3		cytokine		1.333	3.56e-11	ARPC5,BIRC3,CD44,CDK6,CEBPB,CEBPD,CTNNB1,CTSD,CXCL2,CXCL3,CXCL5,CXCL8,EDN1,EGR1,FOS,HLA-DRA,ICAM1,IK,IL1RN,JUN,LCN2,MET,NME2,S100P,SOD1,TNFSF10	242 (17)
F10		peptidase		-0.643	1.35e-08	CCN1,CCN2,CXCL8,EGR1,F3,ICAM1,MIF	216 (18)
NOSTRIN		transcription regulator			0.0412	FN1,PLAU,SOD1
ID3		transcription regulator		0.73	0.000103	BTG2,CD44,CDKN1A,CDKN2A,CEBPB,CXCL1,CXCL8,DUSP4,HIF1A,ICAM1,IFNGR1,NR4A1,SDC1,SOX4,TNFSF10	226 (16)
DRD1		G-protein coupled receptor			0.000142	EGR1,FOS,INSR,S100A10	271 (26)
ENT		group			0.000264	AQP3,CDKN1A,RPL3
FRMD6		other			0.00147	CCN2,CDKN1A,IGFBP3
TSC2		other		0.822	9.68e-12	ATP6V0C,ATP6V1G1,CCND1,CDKN1A,CP,CRIP1,CST6,CTNNB1,DDIT3,EGR1,ERO1A,FOS,GSN,HIF1A,IGFBP5,IL1R1,OLFM4,PLAU,SCPEP1,SOD2,UCP2,VAMP8,ZFP36	234 (21)
ZBTB5		transcription regulator			0.0241	CDKN1A
ANXA2		other		-0.243	0.00125	CDK6,CDKN1A,IGFBP3,JUN,S100A10	147 (10)
ANKH		transporter			0.00337	SOX9,WNT5A
TLE1		transcription regulator			0.000201	CDKN2A,EGR1,FOS,NUPR1	196 (12)
THRB		ligand-dependent nuclear receptor		0.154	4.36e-07	BIRC3,BTG2,CCND1,CDK6,CFD,CTNNB1,CTSD,CXCL2,CXCL3,FOS,GSN,H1-2,H2AC6,HIF1A,ID1,IGFBP3,JUN,MACC1,MET,MMP7,NR4A1,PLA2G2A,TNFSF10	238 (24)
FOXF1		transcription regulator			0.00242	CCND1,CDK6,CDKN1A,WNT5A
EIF2S1		translation regulator			0.0434	CCND1,CEBPB,DDIT3,NUPR1
HSPB3		other			0.00171	CXCL8,ICAM1
ECE1		peptidase			0.0476	EDN1
MAFF		transcription regulator			0.00416	IL1RN,NQO1,TXNRD1
ZEB1		transcription regulator		-0.724	5.62e-08	ALDH1A1,CCN1,CCN2,CD74,CDKN2A,CDKN2B,CTNNB1,EDN1,FN1,KRT18,MUC1,PLAU,S100A10,XDH	253 (18)
THBS2		other		0.856	0.000201	ALDOA,HES1,HIF1A,LDHA
CUL3		enzyme		1.213	0.0103	H2AJ,KRT18,NQO1,RHOB,S100A9
SIX1		transcription regulator			0.0349	ALDOA,FN1,SMAD3
DHX8		enzyme			0.0241	CDKN1A
STK3		kinase			0.00736	CCN2,CCND1,SOX4	190 (16)
BORCS8-MEF2B		transcription regulator			0.0241	JUN
TSC22D1		transcription regulator			0.0112	CXCL8,FN1
STAT6		transcription regulator		-0.762	0.00233	ALOX15,AREG,CCL20,CDKN1A,CRIP1,CXCL2,CXCL3,DUOX2,EGR1,EPHX1,FN1,IDO1,IL1RN,ISG15,MUC5AC,S100A10,SCGB3A1,SELENBP1,SERPINB3,SERPINF1,TFF3,ZFP36	198 (14)
TFEB		transcription regulator		0.431	0.00811	ASAH1,ATP6V0C,CD63,CTSD,GABARAP,HIF1A,SCPEP1
PPARGC1B		transcription regulator		0.633	0.00173	ATP5PO,C3,CCND1,CKB,ERO1A,MICOS10,MT-ATP6
CBX5		transcription regulator		-1.807	8.08e-08	ALDH3A1,C15orf48,CDKN1A,CXCL5,GCNT3,H1-2,LAMB3,LCN2,MMP7,PLAAT4,PROM2,PRSS23,QPRT,S100P,SELENBP1,TFF3
FCGR1A		transmembrane receptor			0.00617	CXCL3,F3,IL1RN	189 (17)
CLDN7	1.327	other		-0.343	1.26e-10	ALDH3A1,ANXA3,APLP2,C3,CCL20,CCN2,CEACAM5,CEACAM6,CXCL8,F3,HLA-B,IGFBP7,MUC1,PRSS23,SCEL,SCGB1A1,SPRR3,TIMP2,TINAGL1	162 (7)
PPARA		ligand-dependent nuclear receptor		-0.398	1.51e-05	AQP3,C3,CCND1,CD63,CDKN1A,CDKN2A,CEBPB,CEBPD,CYBA,EDN1,FOS,H1-2,H2AZ1,HIF1A,IGFBP3,IGFBP5,IL1RN,KRT8,LAMB3,MGST1,PLA2G2A,S100A8,S100A9,SAA1,SAT1,SELENBP1,SERINC2,UCP2	246 (21)
HCRT		other			0.023	EGR1,FOS
TRPC1		ion channel		1	0.00377	CCND1,CDK6,CDKN1A,HIF1A	268 (21)
JUND	1.381	transcription regulator		0.555	8.25e-11	C3,CCND1,CDKN2A,CFD,CLU,F3,FTH1,IVL,JUND,MMP7,NR4A1,PLAU,SAT1,SDC1,SOX4,SPRR1B	227 (12)
MAPK12		kinase		-1.114	0.00173	CCND1,FOS,ITGB8,JUN	245 (16)
STK38L		kinase			0.0476	ITGB1
HEIH		other			0.0412	FOS,JUN,RRAS
ETV5		transcription regulator		1.29	2.35e-11	AQP5,CCND1,CLDN1,CLDN3,CLDN7,CTNNB1,FN1,FXYD5,ICAM1,ITGB1,KRT13,KRT16,KRT7,LCN2,MET,MUC5AC,SAMHD1,TINAGL1	203 (18)
CX3CR1		G-protein coupled receptor		-0.466	0.0012	CTNNB1,CXCL3,DYNC2H1,EGR1,EMP1,FOS,H3-3A/H3-3B,HYDIN,ICAM1,RFX3,RP1,SPAG17	163 (10)
EPHX2		enzyme			0.00868	CXCL6,HES1,ICAM1	142 (7)
CDKN2A	1.56	transcription regulator		1.036	3.42e-05	BTG2,C3,CCN2,CCND1,CDKN1A,CDKN2A,CDKN2B,CEBPB,CEBPD,CXCL6,EEF1A1,EGR1,FN1,FOS,GABARAP,GNAS,GPRC5A,ID1,IGFBP5,JUN,PMEPA1,TPM1	276 (24)
FOXO4		transcription regulator		0.316	2.21e-05	ANXA3,CCN2,CCND1,CDKN1A,CDKN2B,FOXC1,HIF1A,IGFBP7,IL1R1,NAMPT,SOD2,SOX9	269 (23)
INHA		growth factor		-1.706	0.00106	AREG,CCN1,CCN2,DNAH7,EPHX1,IL1R1,KRT18,KRT8,PRSS23
Ighe		other			0.00171	CXCL3,CXCL6
BCL2L1		other		0.416	0.000945	CD44,CXCL1,CXCL3,CXCL8,FN1,NQO1,TNFSF10	227 (18)
DUX4		transcription regulator		-1	0.0364	CCND1,CXCL8,IGFBP5,WNT5A
PER2		transcription regulator			0.0495	ALDH3A1,CCND1
BSG		transporter		1.802	2.77e-05	CCL20,CCND1,CXCL3,CXCL6,CXCL8,EPAS1,HIF1A,PLAU	251 (19)
LCN2	4.248	transporter		1.287	7.47e-05	CCL20,CXCL2,CXCL3,CXCL6,FN1,HIF1A,IL1RN,MIF,SOD2,TINAGL1	215 (15)
TIAM1		other			0.00337	JUN,RAC1	145 (7)
ATG4B		peptidase			0.0476	GABARAP
KALRN		kinase			0.0476	RAC1
UPF2		other			0.0445	CAMK2N1,CLU,GRN
PIK3CG		kinase		-1.154	0.0143	B2M,CD47,CD74,ICAM1,KRT8,SOX9,TNFSF10
IFNL1		cytokine		1.74	0.000248	CXCL8,HLA-B,HLA-C,IFI27,IFITM1,IFITM2,ISG15,PLAAT4,SAMD9	233 (15)
CCNDBP1		other			0.0476	CCND1
NCSTN		peptidase		-1.217	0.00162	CEBPB,CEBPD,GRN,HES1,PSENEN	127 (7)
SOCS1		other		-1.599	4.11e-05	BID,CCND1,CD44,CDKN1A,CXCL2,CXCL8,FOS,ICAM1,IFI27,ISG15,JUN,MUC1,TGM2	223 (19)
ZEB2		transcription regulator		-0.156	0.00147	CCND1,CDK6,CDKN1A,CDKN2A,CDKN2B,CTNNB1,KRT18	225 (17)
SPRY2		other		-0.158	6.9e-05	CDKN1A,CLDN7,EPAS1,FOS,HIF1A,ISG15,MET	292 (21)
ATM		kinase		1.548	0.000404	CCN2,CCND1,CDKN1A,CLU,CXCL8,FN1,JUN,TGM2	227 (19)
WNT5B		other			0.0276	CCND1,FN1
HDAC7		transcription regulator		1.589	3.94e-07	CCND1,CD44,CDKN1A,CTNNB1,EDN1,MMP10,NR4A1	186 (13)
ATP2B2		transporter		0.128	0.000699	C15orf48,C9orf116,CDKN1A,DDIT3,IGFBP5,NUPR1
CAMK2		group			0.0241	BIRC3
IL21		cytokine		1.89	0.137	CCL20,CDKN1A,CXCL8,EGR1,HIF1A,IDO1,ISG15
ALOX15	-1.796	enzyme		-0.239	3.58e-05	ALOX15,CTNNB1,CXCL2,FN1,ICAM1,JUN,MUC5AC	252 (24)
ANGPT1		growth factor		1.009	9.32e-05	CCND1,CDKN2A,DUSP4,DUSP5,ICAM1,IL1R1,ITGB1	292 (26)
RB1CC1		other		0.9	0.000142	ALDH1A3,CCND1,CDKN1A,CDKN2B	260 (17)
HEXIM1		transcription regulator		-1.086	0.00282	CCND1,CDKN1A,HIF1A,TGFB2	282 (26)
FRAT2		other			0.0241	CTNNB1
PFN2		enzyme			0.0476	SLC40A1
SCNN1B		ion channel			0.0276	MUC5B,SLC26A4
IL4I1		enzyme			0.0187	CXCL1,CXCL8
TPI1		enzyme			0.0241	DDIT3
HAVCR2		other			0.0445	CDKN1A,SOD1,SOD2
PKM		kinase		0.773	0.000947	ALDOA,CCND1,EGR1,HIF1A,ITGB1,LDHA,MT-ATP6,TGM2	269 (22)
DLC1		other		-0.152	2.16e-05	CDK6,CDKN2A,CDKN2B,S100A10	149 (7)
H2AB3 (includes others)		other		1.414	2.77e-05	AQP3,CDKN1A,DHRS9,FOS,LIPH,PDZK1IP1,SAA1,SAA2	156 (7)
GH1		growth factor		-0.589	6.69e-06	CEBPB,CEBPD,CLU,CTNNB1,DDIT3,EGR1,FN1,FOS,IGFBP3,JUN,MGST1,SOD1,ZFP36	227 (23)
CXCL12		cytokine		0.518	4.39e-11	CCND1,CD44,CD47,CD82,CTNNB1,CXCL8,EGR1,FN1,FOS,HES1,HLA-B,ICAM1,ID1,IFI27,IGFBP7,ITGB1,JUN,MARCKS,NR2F6,NR4A1,PLAU,RRAS,SAA2,SEPTIN7,TNFSF10	277 (21)
CHADL		other		-1.342	0.000587	CDKN1A,IGFBP3,MET,SOX9,STEAP4
PTGES3		enzyme			0.00105	CTSD,HIF1A,NUPR1	151 (7)
NRG1		growth factor		0.999	6.42e-10	CCN1,CCN2,CCND1,CDKN1A,CEACAM7,CXCL6,CXCL8,DDIT3,DUSP4,EDN1,EEF1A1,EGR1,FN1,FOS,HES1,HIF1A,ID1,JUN,JUND,MARCKS,MUC5AC,NR4A1,PLAU,SOX4,TGFB2,TGM2,ZFP36	248 (19)
SEPTIN9	1.148	enzyme			0.00552	CCND1,HIF1A	166 (7)
CYP4A11		enzyme			0.0147	FN1,S100A8
HDAC9		transcription regulator			0.0265	JUN,MMP10,NR4A1
MAGEA4		other			0.0476	CDKN1A
PPP2R5C		other			0.00736	BIRC3,CXCL8,TNIP3	198 (13)
FALEC		other			0.0147	BTG2,CDKN1A
BANCR		other			0.0112	CCND1,CDKN1A
PTCSC3		other			0.00199	CCND1,CTNNB1,S100A4
VEGFB		growth factor		-0.508	0.0111	BID,GPX1,SOD1,SOD2,TXNRD1
CSF2		cytokine		1.846	1.13e-07	BID,BIRC3,C3,CCND1,CD63,CD74,CDKN1A,CDKN2B,CTSC,CXCL1,CXCL2,CXCL3,CXCL8,DDIT3,EDN1,EGR1,F3,FOS,HIF1A,ICAM1,IDO1,IK,IL1R1,IL1RN,JUN,LDHA,MET,MNS1,NR4A1,PLAU,SOD2,TGM2,TPM4,VTCN1,ZFP36	199 (14)
PENK		other			0.00552	CDKN2A,FOS	217 (17)
TOB2		other			0.0241	CCND1
CX3CL1		cytokine		0.651	0.0211	GSN,HIF1A,ICAM1,OLFM4,SAA2,SERPINF1,SOX4,TGFB2
POLDIP3		other			0.00058	CDKN1A,ISG15
COL5A1		other		-1.387	0.0107	CTSC,CTSD,FN1,ITGB1
DNASE2		enzyme		-1.96	0.00627	CP,CXCL2,ISG15,TNFSF10
FOXC1	1.456	transcription regulator		0.707	1.14e-11	B2M,CLU,FOS,HLA-B,HLA-C,ICAM1,IFI27,IFITM1,IFNGR1,IGFBP3,ISG15,IVL,KRT16,MMP7,MUC1,SAMHD1,SPRR1B,SPRR2A,SPRR2D,WNT5A	147 (7)
FGFR3		kinase			0.000316	CCND1,CDKN1A,CDKN2A,FOS,HES1,SOX9	222 (20)
DTX1		transcription regulator			0.0265	CD82,EGR1,TGFB2
KLF2		transcription regulator		-0.545	1.46e-07	AQP5,CCN2,CD44,CDKN1A,CDKN2B,CXCL2,CXCL3,CXCL8,EDN1,EPAS1,F3,HIF1A,ID1,ITGB1,NQO1,SOX9,TFPI2,TGFB2,TNFSF10	237 (17)
GNB2		enzyme			0.00184	CDKN1A,CXCL3,NR4A1,PLAU,PLK2	157 (10)
PKD1		ion channel		1.121	0.00183	ALDH1A1,ATP1B1,CCN1,CCN2,CDKN1A,CTNNB1,CXCL2,DDIT3,DENND2B,KRT18,ODF3B,SEPTIN7,SYNE1	264 (22)
SRSF3		other		1.131	0.000276	CCND1,CD44,CXCL8,JUN	204 (10)
ELK4		transcription regulator		-1.949	0.00015	CDKN2A,EGR1,FOS,NR4A1,PPBP	200 (13)
CD40LG		cytokine		1.961	2.82e-14	B2M,BIRC3,CAST,CCL20,CCN2,CD44,CD63,CDK6,CDKN1A,CLU,CTSC,CXCL1,CXCL2,CXCL5,CXCL8,DUSP4,DUSP5,EGR1,F3,FOS,HIF1A,ICAM1,IDO1,IFITM1,ISG15,JUN,JUND,MARCKS,MARCKSL1,MIF,MMP10,MT1E,NAMPT,PLAU,PSMA2,SOD2,TGM2,TNFAIP2,TNFSF10,WNT5A	247 (14)
CXCR4		G-protein coupled receptor		1.708	2.97e-08	CCND1,CD44,CDKN1A,CTNNB1,CXCL1,CXCL8,EGR1,F3,ID1,IGFBP7,RRAS,TNFSF10	240 (21)
MAPK9		kinase		-0.111	4.8e-11	BIRC3,CCN2,CDKN1A,CDKN2A,CEBPB,CXCL8,EDN1,EGR1,EPAS1,F3,FOS,HIF1A,JUN,JUND,MARCKSL1,MIF,MUC5B,NME2,PLAT,PTGES,RAC1,SOD2,ZFP36	190 (16)
FGF10		growth factor		1.067	0.0434	ANXA3,CEBPB,MUC5AC,SOX9
VAV1		transcription regulator			0.038	CCND1,FOS,JUN
LPAR1		G-protein coupled receptor			0.0051	CCN2,CXCL8,F3	239 (21)
PTGER4		G-protein coupled receptor		-0.739	0.00486	CCL20,CD44,CDK6,CP,CXCL8,EDN1,EGR1,ICAM1,S100P,TNFSF10	222 (18)
NKX2-3		transcription regulator		-0.737	0.000324	ANKRD37,CDKN1A,CXCL8,DYNLT2B,EDN1,HLA-B,HLA-C,IDO1,MMP7,RPS29,SAMD9,SAMD9L,SLC40A1,TFF3,TFPI2
BCAR1		enzyme		-0.555	2.83e-07	CCND1,CDKN1A,CDKN2B,EGR1,MMP7,RAC1	220 (19)
IFNAR2		transmembrane receptor			0.000788	IDO1,IFITM1,IFT57,ISG15,TGM2,TNFSF10	144 (12)
NOXO1		other			0.0476	SOD2
SUPT16H		transcription regulator			8.42e-05	CCND1,CDKN1A,DUSP5,EGR1,H1-2,H2AC6,IFITM1,IGFBP7,KRT8,PLAU,TMEM231
CDH1		other		0.839	1.69e-09	CCND1,CD44,CDC42,CTNNB1,FN1,IFI27,IFITM1,IGFBP3,JUN,KRT13,KRT18,KRT7,LCN2,S100A4,SOX9	290 (25)
DDB2		other			0.0326	CDKN1A,SOD2
KRAS		enzyme		0.346	3.17e-26	ALDOA,APLP2,AQP5,AREG,ATP1B1,B2M,B4GALT5,BIRC3,CCN1,CCN2,CCND1,CD44,CD74,CDKN1A,CDKN2A,CDKN2B,CEBPB,CLU,CTNNB1,CXCL6,CXCL8,DDIT3,DENND2B,DUSP4,DUSP5,EEF1A1,EGR1,ERO1A,F3,FN1,FOS,FTH1,GALNT1,GCNT3,GRN,GSN,GTF2I,H1-2,H2AC6,HES1,HIF1A,HSPG2,ID1,IDO1,IFITM1,IFITM2,INSR,ISG15,ITGB6,JAK1,JUN,KRT16,LAMB3,LCN2,LDHA,MACC1,MET,MMP10,MMP7,MT-ATP6,MT-ND4,MUC5AC,NME2,NQO1,NR4A1,NUDC,OLFM4,PLAT,RHOB,S100A4,SAM…	286 (23)
GCLC		enzyme			0.00337	FOS,JUN	116 (7)
HOXB13		transcription regulator			0.0292	CCND1,CDKN1A,CDKN2A
FLOT1		other			0.00552	CCND1,CDKN1A	224 (16)
GLI2		transcription regulator		0.451	1.22e-06	CCND1,CDKN1A,CLU,CXCL2,CXCL3,CXCL6,ITGB1,IVL,KRT17,PI3,SOX9,SPRR2A,TGFB2,WNT5A	273 (21)
MAGED1		transcription regulator			0.000264	CDKN1A,CDKN2A,JUN	211 (16)
IGFBP1		other			0.00617	CEBPB,IGFBP3,ITGB1	173 (10)
CAV1		transmembrane receptor		0.324	4.33e-13	CAV2,CCND1,CDKN1A,CDKN2A,CLDN7,CTNNB1,CTSD,EGR1,FN1,FOS,ICAM1,ID1,IDO1,INSR,KRT18,KRT7,KRT8,MUC5B,NQO1,NR4A1,RAC1,RPL17,SLC12A2,WFDC2	236 (22)
LUM		other			0.023	CDKN1A,CXCL2
SERPINF1	-1.206	other		-0.668	7.18e-05	BID,CCN2,CCND1,CXCL8,CYBA,SERPINF1,SOD2,TNFSF10	222 (19)
ADRB3		G-protein coupled receptor		-1.091	0.00173	EGR1,FOS,JUN,UCP2	232 (25)
PPARGC1A		transcription regulator		-1.528	1.99e-06	ATP5PO,BID,C3,CCN2,CDKN1A,CEBPB,CEBPD,CTSC,EDN1,EPAS1,FOS,GPX1,HIF1A,ICAM1,IGFBP3,IGFBP5,IGFBP7,IL1RN,ITGB1,LDHA,NR4A1,SMAD3,SOD1,SOD2,TIMP2,TNFRSF12A,TNFSF10,UCP2,XDH	244 (23)
NR4A2		ligand-dependent nuclear receptor		-0.417	0.00048	AREG,CCL20,CCND1,CTNNB1,CXCL8,JUN,MET,SMAD3,SOD1	223 (14)
MBD3		other			0.0143	CCND1,CD44,CDKN2A,CTNNB1,TLE5,WNT5A
SAFB2		other		0	0.00242	B2M,FOS,HLA-C,JUN
KSR1		kinase			0.0147	CDKN2A,CDKN2B
EGR2		transcription regulator		1.091	0.0169	CAST,CDKN1A,EGR1,FOS,JUN,PIP,RRAD,SLC12A2,TNFSF10
TOB1		transcription regulator		-1.119	0.0282	CCND1,CDKN1A,PHLDA3,PLAC8
AATF		transcription regulator			0.00816	CDKN1A,JUN	164 (7)
PIK3R2		kinase			0.0379	ISG15,PLAU
CD38		enzyme		0.489	0.000549	ALDOA,ATP1B1,CD44,CRIP1,DRC1,ERO1A,FN1,ICAM1,NABP1,S100A4,SCEL,SDC1
PLA2G4A		enzyme		1.165	0.00119	CXCL8,ICAM1,KRT18,PLA2G2A	211 (18)
RETN		other		1.153	0.000783	CCN2,CXCL3,EDN1,FOS,ICAM1,INSR,PLAT	211 (21)
CD74	-2.26	transmembrane receptor			0.0495	CXCL8,HIF1A
CKAP4		other			0.0241	CCN2
NCOA3		transcription regulator		0.567	2e-05	CCN1,CCN2,CCND1,CDKN1A,DDIT3,HES1,IGFBP3,LDHA,PSMA2,TGFB2,XDH	258 (19)
DUSP1		phosphatase		-1.111	1.66e-07	CCL20,CFB,CXCL1,CXCL2,CXCL3,CXCL8,ICAM1,IL1RN,ISG15,JUN,MUC5AC,NAMPT,PLAT,S100A9,SOD2,TGFB2,ZFP36	240 (13)
LIMA1		other			0.00199	KRT18,KRT8,MMP7
PIAS4		transcription regulator			0.0495	CXCL2,ITGB8
HFE		transmembrane receptor		-0.896	0.0274	B2M,CD74,DDIT3,EGR1,LCN2,SAA1,WFDC2
P2RY1		G-protein coupled receptor			0.0112	FN1,FOS
RACK1	-1.087	enzyme		-1.165	0.000691	CDKN1A,FOS,HIF1A,ISG15,PSCA	230 (24)
SART1		other			0.0276	DDIT4,HIF1A
PIKFYVE		kinase			0.0495	ALDH1A1,CTSD
MAP2K2		kinase			0.000496	AREG,CDKN1A,CDKN2A,FOS,HIF1A	224 (18)
GUCA2B		other			0.0241	SLC26A4
PTBP3		other			0.0187	CTNNB1,FN1
IRF7		transcription regulator		1.233	0.0264	IDO1,IFITM1,IFITM2,ISG15,NAMPT,PLAC8,S100A8,SAMD9L,TNFSF10
LCOR		transcription regulator			0.00416	CDKN1A,MUC1,TFPI2
FOXM1		transcription regulator		0.798	1.96e-05	CCND1,CDKN1A,CDKN2A,CTNNB1,FN1,FOS,IL1RN,ITGB1,JUN,LDHA,MET,MMP7,MUC5AC,SOD2	255 (21)
RNF111		enzyme			0.00816	CDKN2B,PMEPA1	87 (7)
RPS6KA4		kinase			0.0379	FOS,JUN
WFS1		enzyme			0.00552	DDIT3,ERO1A	116 (7)
HDAC6		transcription regulator		1	0.0263	HIF1A,ICAM1,JUN,PLAU
MYBL2		transcription regulator		-1.471	0.000162	BIRC3,CCND1,CDKN2A,CLU,ID1,IGFBP5,ITGB1	203 (19)
ATF6		transcription regulator		-0.031	0.00438	CEBPB,DDIT3,FOS,NUCB2,PLAT,RHEB	279 (26)
MLH1		enzyme			0.023	CCND1,CLU
ST13		other			0.0112	CEBPB,CEBPD
TGFB1I1		transcription regulator		0.651	0.000232	CDKN1A,FN1,FOS,ID1,KRT18	242 (23)
NR1I3		ligand-dependent nuclear receptor		1.706	0.000307	ALDH1A1,CDKN1A,CYP2F1,EPHX1,ICAM1,IL1R1,RARRES1,SAT1,STEAP4,TNFAIP2	149 (7)
LDB1		transcription regulator		0.775	0.00434	CDKN1A,CDKN2A,FNDC3B,FTH1,GALNT1,GOLM1,GSN,LYN,RHOBTB3,RRAD,SERPINF1,SLC40A1,SMAD3,SOD2,TGFB2
CYP19A1		enzyme		0.766	0.045	CCND1,CD44,JUN,S100A10,SOX9,STEAP4
FANCD2		other		-1.387	1.88e-06	CDKN1A,GPX1,MT-RNR1,SOD1,SOD2,TXNRD1
LONP1		peptidase		0.555	0.00857	MT-ATP6,MT-ATP8,MT-ND4,MT-ND4L,MT-ND6,SOD1,SOD2
STAT5B		transcription regulator		0.711	0.000186	BIRC3,CCND1,CD63,CDK6,CDKN1A,DDIT3,FOS,IFITM2,JUN,JUND,KIF9,KRT18,NIBAN2,NQO1,NUCB2,PDZK1IP1,PIP,RPL21,RUVBL2,TGM2,ZFP36	268 (20)
TSPYL2		other			0.0476	CDKN1A
SLC12A5		transporter			0.0241	RAC1
ERN1		kinase		-0.024	5.49e-05	CEBPB,CEBPD,CLDN7,CREB3L2,CXCL2,DDIT3,ERO1A,FN1,IFITM1,ITGB6,JUN,TCN1,TINAGL1	257 (24)
CD2		transmembrane receptor			0.0196	CCND1,CD44,CXCL8,ICAM1
ZBTB7A		transcription regulator			0.00873	BID,CDKN1A,CDKN2A,FOS	239 (23)
PML		transcription regulator		0.51	5.89e-07	CCND1,CDKN1A,CDKN2A,CDKN2B,CFL1,CXCL1,DNAJA4,DRC1,HLA-DRA,IFI27,IFITM1,ISG15,MMP10,NQO1,TXNRD1,UCP2,YWHAG	220 (23)
ARRB2		other		-0.651	0.000316	CTNNB1,CXCL2,CXCL3,EGR1,F3,HIF1A	181 (14)
TRIM3		enzyme		-1.89	3.94e-07	CCND1,CXCL3,CXCL5,CXCL6,CXCL8,MMP10,MMP7	245 (14)
S100A8	6.1	other		1.935	5.03e-07	ALDH1A1,AREG,CCL20,CCND1,CP,CTNNB1,CXCL2,CXCL3,CXCL8,DDIT4,GPRC5A,ICAM1,IDO1,ISG15,MMP7,PLAU,PTGES,S100A8	231 (14)
PTX3		other		1.06	8.4e-05	CCN2,CXCL2,CXCL8,F3,FOS,JUN	177 (14)
ADRA1B		G-protein coupled receptor			1.87e-06	CCND1,CDKN1A,CEBPB,CEBPD,EGR1,FN1,FOS,JUN,NR4A1	220 (20)
PAX5		transcription regulator		-1.387	0.0068	CCND1,CTNNB1,FN1,INSR,MET,SDC1	207 (11)
PKNOX1		transcription regulator			0.0292	HIF1A,PLAU,RPLP0
NFYC		transcription regulator			0.0196	CDKN2A,FTH1,HLA-DRA,RHOB
MAPK10		kinase		0	0.000482	CD44,CXCL8,FOS,JUN	209 (15)
MAP2K5		kinase		-1.074	0.000238	CCND1,CXCL8,FOS,ID1,JUN,MUC5B,NR4A1	220 (19)
AKR1B1		enzyme			0.00868	CCND1,CDKN1A,MUC5AC	255 (18)
INS		other		0.546	1.42e-11	AQP3,CCN1,CCN2,CCND1,CDKN1A,CEBPB,DDIT3,EDN1,EGR1,F3,FOS,HIF1A,ICAM1,IGFBP3,IGFBP5,INSR,JUN,JUND,MT-ND4,NR4A1,PLK2,RDH10,SOD1	259 (25)
BCL6		transcription regulator		-0.863	0.014	CCND1,CD44,CDKN1A,CDKN2A,CXCL3,FTH1,GOLM1,LITAF,PLA2G2A,PRSS23,SDC1,SOX9
TP73		transcription regulator		-0.615	6.59e-11	AQP5,B2M,BID,BTG2,C3,CCN1,CDKN1A,CTNNB1,CTSD,CXCL1,CXCL2,CXCL3,DDIT3,DDIT4,EDN1,EGR1,FN1,FOXJ1,GRN,HES1,HIF1A,IGFBP3,IGFBP5,IVL,LDHA,NUPR1,PLAU,PLK2,PTGES,RFX2,RFX3,SAT1,SERPINF1,TGFB2,TNFAIP2,TNFRSF12A	268 (18)
IFI16		transcription regulator		1.902	9.25e-09	AREG,CCL20,CCND1,CDKN1A,CDKN2A,CXCL8,EDN1,GPX1,ICAM1,IL1RN,ISG15,MGST1,MIF,SOD1	269 (20)
GNA12		enzyme		1.387	0.00295	ARPC5,CXCL8,FOS,GSTA1,JAK1,LAMB3,TXNRD1	201 (17)
SLC29A1		transporter		0.816	3.96e-06	AQP3,CDKN1A,ITGB1,RPL10A,RPL3,RPS27L
ATP5F1A		transporter			0.0241	MACROH2A1
GPS2		transcription regulator		-1.327	0.000225	CCL20,CCND1,CDK6,CDKN1A,CXCL1,CXCL2,CXCL8,RHOB	211 (20)
ARHGEF25		other			0.000134	CDC42,JUN,RAC1	146 (7)
TNFSF13B		cytokine		1.772	0.000271	ALOX15,CD74,CXCL6,CXCL8,DUSP5,F3,ICAM1,ID1,IL1RN,JUN,NAMPT,TNFRSF12A	200 (14)
CDKN1A	1.46	kinase		-1.176	2.16e-07	CAP1,CCN1,CCN2,CCND1,CD44,CDKN1A,CDKN2A,CDKN2B,CXCL2,CXCL3,FN1,GRN,H2AZ1,HIF1A,IFNGR1,IL1R1,KRT18,KRT5,PLK2,PRSS23,SAA1,SOD2,SOX9	215 (17)
LDLR		transporter			0.000306	CCND1,CD47,CDKN1A,CFB,CTSC,DDIT3,DHRS9,EGR1,F3,FAM3C,HSPG2,ICAM1,IL1RN,LCN2,MIF,PLAU	262 (16)
CXADR		transmembrane receptor			0.000134	CXCL1,CXCL3,CXCL8	152 (7)
ADRA1A		G-protein coupled receptor			3.2e-05	CEBPB,CEBPD,EGR1,FN1,FOS,JUN,MMP7,NR4A1	220 (21)
MAOA		enzyme		0.277	1.39e-05	ALDH1A1,CCN1,CCN2,CCND1,CD44,CEBPD,IGFBP3	298 (22)
DNMT3A		enzyme		-1.026	0.0025	CXCL1,CXCL2,CXCL3,CXCL5,ERO1A,IGFBP5,NQO1,NR4A1,PLK2,S100A8,S100A9,TGM2	169 (7)
SOCS6		other		1	0.00144	CEBPD,CXCL2,CXCL3,PLAT	140 (7)
NRP2		kinase			0.00552	CTNNB1,S100A4
MFGE8		other			0.0495	CCN2,CCND1
CBX8		other			0.0051	CDKN1A,CDKN2A,CDKN2B
STIM1		ion channel		1	0.0342	AQP5,CDK6,GPX1,NQO1
PSEN1		peptidase		-0.593	1.39e-07	ALDOA,ATP1B1,C3,CAP1,CCND1,CD74,CFL1,CKB,CLTB,CTNNB1,CTSC,CTSD,CXCL2,EEF1G,EGR1,EMP1,FOS,GAS5,GNB1,H2AJ,H2AZ2,HES1,INSR,NUPR1,PSENEN,SOD1,SRD5A3,TUBA1A,TUBB4B	253 (20)
EIF2B1		translation regulator			0.00171	CCND1,DDIT3
PSAP		other			0.00552	BIRC3,CCND1	136 (7)
DES		other			0.0187	KRT18,KRT8
ADRA1D		G-protein coupled receptor			0.000142	CEBPB,CEBPD,EGR1,FN1,FOS,JUN,NR4A1	194 (19)
TNPO2		transporter			0.0241	CXCL8
PEX2		other			0.0476	CDKN1A
SYK		kinase		-0.113	0.00674	BIRC3,CCND1,CD44,CXCL8,EDN1,ICAM1,TFPI2,TNFSF10	228 (21)
NFE2L2		transcription regulator		-0.936	2e-08	ADH7,ALDH3A1,ALDOA,CCL20,CCN2,CDKN1A,CFD,CTSD,CXCL2,CXCL3,CXCL6,CXCL8,DDIT3,EPAS1,EPHX1,FN1,FTH1,GPX1,GSTA1,ICAM1,IL1RN,ISG15,MGST1,MMP10,NQO1,NUCB2,RACK1,RPLP0,S100P,SAA1,SAT1,SOD1,SOD2,TXNRD1	234 (11)
VDR		transcription regulator		1.443	1.35e-07	CCND1,CD44,CDKN1A,CEBPB,CLDN1,CXCL8,EDN1,EGR1,F3,H2AZ1,ICAM1,ID1,IGFBP3,IGFBP5,IL1RN,ISG15,JUN,NUPR1,RAC1,S100A8,S100A9,TGFB2,UCP2	265 (24)
PRKCQ		kinase		-0.762	0.0117	CCND1,CD44,CDKN1A,ITGB1
IFIH1		enzyme		1.676	0.000238	CXCL2,CXCL3,CXCL8,EGR1,IFI27,ISG15,RND3	237 (17)
PRSS8		peptidase			0.0187	CCND1,CTNNB1
RXRA		ligand-dependent nuclear receptor		-0.544	2.11e-06	ADH1C,ALDH1A1,C3,CCL20,CCND1,CDKN1A,CDKN2A,CEACAM5,CEBPD,CXCL1,CXCL2,EPHX1,FOS,GPX1,HIF1A,LCN2,NDUFC2,PLA2G2A,S100A4,S100A8,SAT1,SDC1,TGFB2	277 (22)
BDKRB1		G-protein coupled receptor			0.000264	CCN2,CXCL6,EDN1	210 (15)
FOXO1		transcription regulator		1.097	8.81e-08	ANXA3,BID,BIRC3,CCL20,CCN2,CCND1,CDKN1A,CDKN2A,CDKN2B,CEBPD,CXCL8,DDIT4,DEFB4A/DEFB4B,EDN1,EGR1,FN1,FOS,FOXC1,GPX1,GRN,HIF1A,ICAM1,IGFBP7,IL1R1,INSR,ITGB6,JUN,NAMPT,SOD1,SOD2,SOX4,SOX9,TNFSF10	244 (22)
P2RY2		G-protein coupled receptor		0.891	2.01e-06	CCND1,CDKN1A,CXCL8,F3,HIF1A,ICAM1,JUN	246 (24)
CLCA2		ion channel			0.0326	CDKN1A,FN1
DDR2		kinase			0.0379	ITGB1,MMP7
AHNAK		other			0.00337	CCND1,CDKN1A	174 (13)
SP3		transcription regulator		1.131	5.48e-06	CCL20,CCND1,CDKN1A,CES1,EGR1,F3,FOS,IGFBP3,ITGB8,JUN,KRT16,MET,MUC5AC,PLAU,RRAS,SOD2,TIMP2,TXNRD1	277 (19)
MEOX1		transcription regulator			0.0276	CDKN2A,CXCL8
THRA		ligand-dependent nuclear receptor		0.218	0.00387	CCND1,CD44,CDKN1A,CTNNB1,CTSD,CXCL2,CXCL3,FOS,JUN,MMP7	263 (21)
NTRK2		kinase		1	0.00013	BID,CCND1,CDKN1A,CDKN2B,CEBPB,EGR1,FOS,SOX9,TNFSF10	255 (21)
ATF3		transcription regulator		-1.378	0.000132	BIRC3,CCND1,CD82,CDKN1A,CTNNB1,CXCL1,DDIT3,GSN,ICAM1,ID1,JUN,PTGES	248 (17)
CAPN3		peptidase			0.0495	FTH1,SOD2
FOXA2		transcription regulator		-0.366	2.29e-06	ADH1C,ALOX15,C3,CCND1,CFAP126,DDIT4,DYNLRB2,EPHX1,FOXJ1,IGFBP5,MLF1,MUC5AC,MUC5B,PIFO,SAA1,SCGB1A1,SPEF2,TUBB4B,UCP2,WNT5A	112 (6)
TYMP		growth factor			0.0241	CXCL8
SELPLG		other		1.342	0.00361	CDKN1A,CXCL2,CXCL8,FOS,IDO1	240 (18)
PPIF		enzyme		1.633	0.025	ADH7,CCL20,CXCL2,CXCL3,CXCL6,WNT5A
NASP		other			0.00337	CCND1,CDKN1A	173 (7)
KLF3		transcription regulator		-0.302	0.0291	ALDH3B1,BCAP29,CTSC,CXCL2,CXCL3,FOS,GALNT1,H2AC6,IL1RN,MIF,PTP4A2,SDC1,SMAD3,TNFSF10,TUBA1A
PTPRE		phosphatase			0.00416	CXCL2,CXCL3,MET
DIRAS3		enzyme			0.0495	CCND1,TFPI2
ERBB4		kinase		1.32	6.19e-05	ADAM9,BTG2,CCND1,CDKN1A,CTNNB1,DDIT3,EGR1,HIF1A,IGFBP5,JUN	299 (24)
NFYA		transcription regulator		0.707	5.1e-05	CDC42,CDKN1A,EGR1,EPHX1,FTH1,HLA-DRA,ICAM1,JUN,JUND,RHOB	247 (13)
MAPKAPK2		kinase		1.55	1.1e-05	CEBPD,CXCL2,CXCL3,CXCL8,DDIT3,ICAM1,PLAT,PLAU,ZFP36	185 (14)
SDHB		enzyme			0.0495	FN1,SOD2
EID2		other			0.00171	CDKN1A,CDKN2B	128 (10)
PIAS3		transcription regulator			0.0436	CDKN2B,FTH1
SLC1A2		transporter			0.0241	FOS
MAP3K1		kinase		0.762	4.24e-05	BIRC3,CCND1,CXCL8,EGR1,FOS,IVL,JUN,PLAU	163 (15)
CALR		transcription regulator		0.636	0.000162	B4GALT1,CDKN1A,CXCL3,DDIT3,FN1,ICAM1,INSR	222 (19)
NRAS		enzyme		0.766	2.65e-09	B2M,CCND1,CDKN1A,CDKN2A,CDKN2B,CTNNB1,CXCL2,DDIT3,DUSP4,EGR1,EPAS1,EPHX1,FN1,HIF1A,HOMER3,IL1RN,ISG15,LCN2,NQO1,PHLDA3,PLAU,RHOB,SDC1	263 (20)
GTPBP4		enzyme			0.0241	CCND1
SPHK1		kinase		0.793	1.92e-11	BIRC3,CCN2,CCND1,CDKN1A,CDKN2A,CXCL8,DDIT3,DEFB4A/DEFB4B,EGR1,FN1,HIF1A,ICAM1,JUN,PTGES	181 (16)
SMAD4		transcription regulator		-0.444	2.62e-09	AREG,CCL20,CCN2,CCND1,CDKN1A,CDKN2A,CDKN2B,CLDN7,CTNNB1,CTSD,CXCL2,CXCL3,CXCL6,EDN1,FN1,FOS,ICAM1,ID1,ITGB1,MET,NAMPT,PLAU,RAC1,SMAD3,TGFB2,TPM1,ZFP36	181 (20)
LPA		other			0.0147	CXCL8,ICAM1
PORCN		enzyme			0.00552	CCND1,CTNNB1	202 (11)
BAX		transporter		0.447	0.00168	CDKN1A,CTSD,ERO1A,IFITM2,JAK1,TGM2
ERBB3		kinase		-1.192	1.16e-07	ADAM9,CCN1,CCN2,CCND1,CD47,CDKN1A,CLU,EGR1,F3,FN1,GAS5,HIF1A,IGFBP5,RRAS,TGM2	275 (22)
RAC2		enzyme			3.88e-07	ALDOA,CAP1,CD74,DSG2,FOS,ITGB8,LDHA,MIF,NR4A1,RAC1	143 (7)
AXIN1		other		-1.041	0.00173	CCND1,CTNNB1,ENC1,FOS	255 (22)
AMHR2		kinase			0.0241	CDKN2A
C6		other			0.0276	CXCL2,CXCL3
P2RX4		ion channel			0.00147	CXCL2,CXCL3,ICAM1	189 (14)
TRAF4		other			0.0436	CCND1,STEAP4
TLL1		peptidase			0.0241	IGFBP3
SP4		transcription regulator			0.000162	CCND1,CDKN1A,CXCL3,CXCL5,IL1RN,SOD2,TNFSF10	124 (7)
OGG1		enzyme			0.00617	CCL20,CXCL2,HIF1A	216 (11)
AKT2		kinase		-0.088	0.00291	CDKN1A,CEBPB,CTNNB1,ITGB1,NQO1,RAC1	231 (21)
ARHGEF28		other			0.0476	FOS
PIK3R1		kinase		0.925	1.85e-07	CCND1,CD44,CXCL8,DDIT3,F3,FOS,HIF1A,ICAM1,ISG15,LDHA,PLAU,SOD2,TGFB2	206 (17)
ARAF		kinase			0.0147	CCND1,FOS
KCNJ10		ion channel			0.0117	ANXA3,ICAM1,TNFRSF12A
NRG2		growth factor			0.000163	CCN1,CCN2,CXCL6,EDN1,EEF1A1,EGR1,HES1,NR4A1	162 (12)
SLC2A1		transporter			0.00242	DDIT3,DHRS9,FN1,NQO1	179 (11)
KIDINS220		transcription regulator			0.00552	EGR1,FOS	185 (11)
GPHB5		other			0.0241	FOS
IQGAP2		other			0.0436	CCND1,WNT5A
CD69		transmembrane receptor			0.0349	MUC5AC,S100A9,TGFB2
miR-6508-5p (and other miRNAs w/seed CUAGAAA)		mature microRNA		-0.816	0.0113	C4orf47,CDK6,HMGN3,HOMER3,PDCD6,PPBP
miR-5104b-5p (and other miRNAs w/seed GGGCCAU)		mature microRNA		0	0.0443	BPIFA1,CARS1,CCDC113,FAM216B,MICOS10,PDZK1IP1,PSCA,TGM2
miR-6512-3p (and other miRNAs w/seed UCCAGCC)		mature microRNA		-1.508	0.0427	ALOX15,ARPC2,BID,C9orf116,CEACAM7,DST,LDLRAD1,PIP,PLK2,S100A16,SDC1
miR-6513-5p (miRNAs w/seed UUGGGAU)		mature microRNA		-1.342	0.0283	H2AZ1,IFI27,KRT5,PLEKHS1,TNFSF10
miR-5089-3p (and other miRNAs w/seed UGCUACU)		mature microRNA		-1.414	0.00641	ATP6V1G1,FOS,GALNT1,HOATZ,ITGB1,PPP1CB,RNF145,SAMD9
miR-6069 (miRNAs w/seed GGCUAGG)		mature microRNA		0.447	0.046	CEACAM5,CHST9,GSTA2,MT-ATP6,MT-ATP8
ABCC9		ion channel			0.00337	HIF1A,XDH
OTUD7B		peptidase			0.00816	CXCL8,ICAM1	251 (19)
MAZ		transcription regulator			0.000699	CDKN1A,CXCL2,CXCL5,IL1RN,SOD1,TNFSF10	203 (12)
ZNF197		transcription regulator			0.0476	HIF1A
SOCS3		phosphatase		1.347	0.00171	CCND1,CDKN1A,EGR1,FOS,ICAM1,IL1RN,JUN,TFF3	213 (21)
IFNA8		cytokine			0.0495	ISG15,PLAAT4
SCN7A		ion channel			0.0241	FOS
RNF7		enzyme			0.0241	JUN
CCN5		growth factor		-0.41	1.2e-12	CCN2,CCND1,CD44,CLDN1,CTNNB1,FN1,HIF1A,IGFBP7,JUN,KRT18,KRT8,LAMB3,MUC1,SMAD3,TFF3	270 (21)
KHDRBS1		transcription regulator			0.0495	CCND1,CD44
CCT5		other			0.0476	CDKN1A
IL1RAP		transmembrane receptor			0.00736	CCL20,CXCL1,CXCL8	158 (11)
TBX5		transcription regulator		1.353	0.00317	CCL20,CXCL2,CXCL6,CXCL8,PLA2G2A,S100A4,TPM1	206 (15)
HDAC2		transcription regulator		-0.868	8.68e-06	CCND1,CDKN1A,CDKN2A,CXCL8,EGR1,F3,ITGB8,MMP10,MMP7,OLFM4,PLAU,RHOB,S100A9,SOX9,TNFSF10	264 (22)
S100A4	3.772	other		1.756	1.14e-07	CDKN1A,CTNNB1,CXCL3,FN1,ICAM1,PLAU,S100A8,S100A9,SAA1,TIMP2	243 (19)
KDM1A		enzyme		0.049	0.000122	AZGP1,B4GALT1,C3,CD63,CD74,CDKN1A,CEBPB,CFAP126,CLDN7,CTNNB1,CTSC,CTSD,EPHX1,FN1,HIF1A,IL1RN,ISG15,KRT18,KRT8,S100A7,UBE2H,UCP2	233 (19)
BAP1		peptidase		1.982	0.00205	CCN1,CCN2,CXCL2,DDIT3
DNASE1L3		enzyme			0.0241	CDKN1A
USP11		peptidase			0.000712	CDKN1A,CDKN2A,SMAD3	193 (18)
E2F3		transcription regulator		0.183	0.00139	ARPC1A,CAV2,CCL20,CCND1,CDKN1A,CDKN2A,CXCL1,EDN1,H1-2,S100A8,TNFAIP2,WFDC2	233 (15)
VGLL4		other			0.00552	CCN2,CTNNB1	116 (7)
HSPB6		other			0.00337	CXCL8,ICAM1	171 (11)
ATF1		transcription regulator		-1.181	6.2e-06	CEBPB,EGR1,FOS,FTH1,HLA-B,JUN,MUC5B,SOD2	133 (9)
TP63		transcription regulator		0.455	5.42e-29	ADH7,ALDH1A3,AREG,B9D1,CAST,CCN1,CCN2,CCND1,CD82,CDC42,CDK6,CDKN1A,CDKN2A,CDKN2B,CLDN3,CTNNB1,CTSD,CXCL8,CYP2F1,DDIT4,DST,EMP1,F3,FN1,FOS,GCNT3,HES1,ID1,IFT57,IGFBP3,IGFBP7,INSR,ITGB1,ITGB8,IVL,JUN,KRT16,KRT17,KRT5,KRT6A,KRT7,LAMB3,LYN,MIR205HG,MMP10,PI3,PLAU,PPBP,S100A4,S100A7,S100A8,SERPINF1,SMAD3,SOX4,SOX9,SPATA18,SPRR2D,SPRR3,TGFB2,TINAGL1,TNFSF10,TPM1,UBE2H,WFDC2,WNT5A	260 (23)
PSMC3IP		transcription regulator			0.000712	C3,CEBPB,CEBPD
PEBP1		other		1.484	0.00325	CCL20,CFD,CXCL2,CXCL3,IVL	210 (16)
PTH		other		0.872	1.03e-08	ALOX15,AREG,CCN2,CCND1,CDKN1A,CEBPB,CTNNB1,CXCL2,CYBA,DDIT3,FN1,FOS,IGFBP3,IGFBP5,JUN,NDRG2,NR4A1,PLAU,SMAD3,TFPI2	243 (24)
S1PR2		G-protein coupled receptor		0.289	0.00097	F3,FOS,ICAM1,JUN	245 (20)
MAP2K7		kinase		0.563	7.46e-10	BIRC3,CCND1,CDKN1A,CDKN2A,CXCL8,FN1,IL1R1,ITGB1,IVL,MUC5B,PLAU,RHOB,TFPI2	212 (19)
TERC		other			0.00143	CDKN1A,CLU,EGR1,NUPR1,S100A9	214 (13)
BCL3		transcription regulator		0.942	5.41e-15	CCL20,CCND1,CD82,CXCL2,CXCL3,CXCL8,DEFB4A/DEFB4B,DUSP5,EGR1,FOS,ICAM1,ID1,IL17C,JUN,NR4A1,S100A12,S100A7,S100A8	187 (13)
MARK2		kinase			0.0445	CD44,CXCL2,CXCL3
DRAP1		transcription regulator			0.000232	HLA-DRA,RPL7A,RPLP0,RRAS,SOD1
SAT1	1.321	enzyme			0.0436	CDKN1A,IGFBP3
CSF1R		kinase		0.068	0.0196	CCND1,CDKN1A,FOS,JUN
NLRC4		other			0.00416	CXCL2,CXCL3,CXCL6	211 (15)
FGFR1		kinase		0.978	0.00414	CCND1,CDKN1A,DDIT3,EEF1A1,FOS,HES1,JUN,PLAU	252 (20)
LMO4		transcription regulator			0.0379	CCND1,SOD2
LMNA		other			0.0258	ANKRD37,CCN2,DUSP4,ECRG4,EDN1,FN1,H3-3A/H3-3B,JUN,JUND,KRT18,TIMP2,ZFP36
SRPK1		kinase			0.00816	INSR,RAC1
ACVRL1		kinase		0.4	0.000201	CDKN1A,CXCL8,ICAM1,ID1,PLAT,PLAU	205 (13)
PROK1		growth factor			0.0112	CCN2,CXCL8
EZH2		transcription regulator		1.998	2.83e-12	BIRC3,C15orf48,C3,CCND1,CD63,CD82,CDK6,CDKN1A,CDKN2A,CDKN2B,CTNNB1,CXCL1,CXCL2,CXCL8,DUSP5,EGR1,EPAS1,FOXJ1,ICAM1,ID1,IGFBP3,LAMB3,LCN2,MAPK15,MMP7,MYEOV,NME5,PLAAT4,PTGES,RPL10A,S100A4,S100A8,S100A9,SAA1,SAA2,SMAD3,TGFB2,TIMP2	273 (22)
CYBB		enzyme		0.084	3e-05	CCN2,CDKN1A,CXCL3,CYBA,DDIT3,DUOX2,ICAM1	205 (17)
FOLR1		transporter			0.0286	ADH1C,BIRC3,GAS5,GLRX,IK,S100A4
MAFK		transcription regulator			0.0193	GSTA1,NQO1,TXNRD1
CRH		cytokine		0.22	0.000275	CXCL6,CXCL8,EDN1,FOS,IL1RN,IVL,NMB,NR4A1	224 (18)
CCNI		other			0.0241	CDKN1A
GRM5		G-protein coupled receptor			0.023	FOS,SOD2
MAP3K5		kinase		0.043	1.02e-05	CCN2,CCND1,CDKN1A,CXCL8,IVL,JUN	216 (19)
ACSL4		enzyme		-0.128	0.00317	CDKN2B,CTNNB1,ICAM1,KRT18,SAT1,SERPINF1	116 (7)
NCOA2		transcription regulator		1.405	0.00248	BCAS1,C3,CCND1,CDKN1A,CEBPB,CFD,CTNNB1,EGR1,GPX1,ISG15,NQO1	250 (21)
RARB		ligand-dependent nuclear receptor		1.889	1.45e-06	CDKN1A,CDKN2A,CDKN2B,CXCL2,CXCL8,EGR1,GNB1,HLA-C,ICAM1,ID1,IFI27,IFITM1,IGFBP3,JUN,MMP7,SAA1,SCGB3A1	289 (24)
PLPP3		phosphatase			0.0476	FN1
TADA3		transcription regulator			0.0112	CDKN1A,CTSD
MMP2		peptidase		0.203	0.000334	CCND1,CD44,CDKN1A,CEBPB,CITED4,FN1,IL1RN,RAC1	247 (21)
FANCC		other			0.000249	ATP1B1,HES1,IGFBP3,IL1R1,MMP7,MYOF,PHLDA2,RND3
RAE1		other			0.0101	CDKN1A,CDKN2A,SOX4
DGKZ		kinase			0.0326	CCND1,CTNNB1
TAC1		other		0.279	0.00572	CCN1,CXCL3,CXCL8,FOS,HIF1A,IL1RN,PLAT	225 (18)
MITF		transcription regulator		0.715	0.0115	ASAH1,CD44,CDKN1A,CDKN2A,CXCL8,FN1,FOS,HES1,HIF1A,MET,SDC1,SERPINF1,SOX9
SNCA		enzyme		-1.508	0.0275	ALDH1A1,CD44,CD74,CFL1,CTNNB1,DDIT3,EMP1,GSN,HES1,HLA-DRA,ISG15,NQO1,PLAC8,SOD1,TMBIM1,YWHAG
F7		peptidase		-0.897	1.58e-14	CCN1,CCN2,CCND1,CLDN1,CXCL2,CXCL8,EEF1A1,EEF2,EGR1,F3,FOS,ICAM1,MMP7,RND3,ZFP36	205 (16)
HOXA9		transcription regulator			0.00014	ALDH1A1,ARPC5,CDKN2A,GLRX,JUN,KRT18,LYN,S100A8,SDCBP,SERINC2,SOX4,SPNS2,TCN1,YWHAG
OCLN		other			0.0495	CLDN1,MMP7
BANF1		other			0.0241	S100A9
IRF1		transcription regulator		0.401	1.82e-08	B2M,CCL20,CCND1,CDKN1A,CEBPB,CFB,CXCL2,CXCL3,CXCL8,DST,F3,FN1,IDO1,IFI27,IFITM1,ISG15,PIGR,PLAAT4,SAMHD1,TAPBP,TNFSF10	187 (15)
FBXO32		enzyme		-1.671	0.00019	ALDH1A3,CCL20,CXCL2,CXCL3,CXCL6,IL1R1,PTGES,SOD2,TFPI2
FGB		other			0.0476	ICAM1
AHR		ligand-dependent nuclear receptor		0.73	3.52e-11	ADAM9,ALDH3A1,ALDOA,AREG,ATP1B1,B4GALT5,BTG2,CAMK2N1,CCL20,CCND1,CDKN1A,CDKN2A,CDKN2B,CTNNB1,CTSD,CXCL2,DUOX2,EDN1,FN1,FOS,GSTA1,HES1,HIF1A,IDO1,IL1R1,ITGB6,JUN,LDHA,MT-ND4,NQO1,PLAT,SAA1,SDC1,SOD1,SOD2,SPTSSA,STEAP4,TFF3,TGFB2,TIMP2	293 (22)
CALCB		other			0.0379	GPX1,SOD1
LCAT		enzyme			0.0193	CCND1,CLU,DDIT3
[truncated: 794 more rows]

## Sheet: bystander
Upstream Regulator	Expr Log Ratio	Molecule Type	Predicted Activation State	Activation z-score	p-value of overlap	Target Molecules in Dataset	Mechanistic Network
Fibrinogen		complex	Activated	2.141	0.000195	CXCL1,CXCL3,CXCL8,F3,ICAM1	237 (17)
IL1		group	Activated	2.986	1.8e-14	ALDH3A1,C3,CCL20,CDKN1A,CEACAM6,CEBPD,CFB,CTSC,CXCL1,CXCL2,CXCL3,CXCL5,CXCL8,DEFB4A/DEFB4B,DUSP1,EGR1,F3,FN1,FOS,FTH1,GDF15,HIF1A,ICAM1,IL1R1,IL1RN,JUN,KYNU,MMP10,MMP7,NOS2,PIGR,PLA2G2A,S100A9,SAA1,SAA2,SOD2,SOX9,TGM2,TNFSF10,XDH	211 (11)
Vegf		group	Activated	2.091	8.08e-07	CALM1 (includes others),CCN1,CDC42,CDKN2A,CXCL1,CXCL8,DUSP4,DUSP5,EGR1,EMP1,EMP2,F3,FABP4,FN1,HES1,HIF1A,ICAM1,ID1,IGFBP3,IL1R1,ITGB1,ITGB8,JUN,LCN2,LYN,MET,MIF,MMP10,MT1G,NAMPT,NR4A1,PHLDA2,PLAU,RAC1,XDH	323 (23)
IL-1R		group	Activated	2.18	3.46e-07	CCL20,CXCL1,CXCL2,CXCL3,CXCL5,CXCL8,ICAM1,IGFBP3,MMP10,NOS2,PLAU	181 (13)
NFkB (complex)		complex	Activated	4.013	2.6e-19	ALDH1A3,AQP5,BID,BIRC3,BPIFA1,C3,CCL20,CCN1,CCN2,CCND1,CD74,CDKN1A,CEBPB,CEBPD,CFB,CITED4,CXCL1,CXCL2,CXCL3,CXCL5,CXCL6,CXCL8,DEFB4A/DEFB4B,DUSP5,EGR1,EPAS1,F3,FN1,FOS,FTH1,GDF15,HIF1A,ICAM1,IL1RN,IL32,ISG15,ITGB1,ITGB8,JUN,KRT17,KRT6B,KYNU,LCN2,LITAF,MUC5AC,MUC5B,NAMPT,NFKBIA,NFKBIZ,NOS2,PLA2G2A,PLAU,PLK2,PTGES,RRAS,SAA1,SLPI,SOD2,TFPI2,TGM2,TIMP2,TNFAIP2,TNFSF10,ZFP36	261 (14)
Interferon alpha		group	Activated	3.025	1.05e-06	AQP3,BTG2,C3,CCND1,CD81,CDKN1A,CXCL1,CXCL2,CXCL3,CXCL5,CXCL8,DDIT4,DEFB1,F3,FOS,HLA-C,ICAM1,IFI27,IFITM2,IL1R1,IL1RN,IL32,INSR,ISG15,ITGB1,NFKBIA,NOS2,PLAAT4,PTGES,S100A9,TAPBP,TNFSF10	227 (15)
KDM8		enzyme	Activated	2.219	0.0136	ALDOA,ID1,IGFBP3,LDHA,S100P,SOX9
ULK4		kinase	Activated	2.236	0.000195	DNAH9,FOXJ1,RSPH4A,RSPH9,TEKT2
IL1RL2		transmembrane receptor	Activated	2.219	4.69e-05	CCL20,CXCL1,CXCL2,CXCL8,S100A8	153 (9)
FOXL2		transcription regulator	Activated	2.203	1.89e-05	BID,CCL20,CDKN2A,CXCL2,CXCL3,CXCL6,FOS,ICAM1,SOD2,SOX4,SOX9	140 (11)
IL17C		cytokine	Activated	2.608	5.4e-06	CCL20,CXCL8,DEFB4A/DEFB4B,LCN2,S100A7,S100A8,S100A9	203 (9)
IL17R		complex	Activated	3.127	8.75e-11	CCL20,CXCL1,CXCL3,CXCL5,CXCL6,CXCL8,DEFB4A/DEFB4B,S100A7,S100A8,S100A9	160 (11)
IL17a dimer		complex	Activated	2.186	0.000309	CCL20,CXCL1,DEFB1,DEFB4A/DEFB4B,LCN2	89 (4)
MBTD1		other	Activated	2	0.0184	CXCL3,MBOAT2,NFKBIA,SOX4
RNF138		enzyme	Activated	2.236	0.000382	BIRC3,CCL20,CXCL1,ICAM1,NAMPT	153 (9)
SETX		enzyme	Activated	2.236	0.000309	KRT16,KRT17,KRT6A,KRT6B,SPRR2D
PADI2		enzyme	Activated	2	0.00214	CXCL2,CXCL3,CXCL6,CXCL8	151 (7)
OSCAR		other	Activated	2.309	4.03e-11	CCL20,CXCL1,CXCL2,CXCL3,CXCL5,CXCL8,ICAM1,IL1R1,IL1RN,MMP7,RRAS,TNFSF10	214 (13)
DDX58		enzyme	Activated	2.369	0.00559	CCL20,CFB,CXCL5,CXCL8,DUSP4,ICAM1,IFI27,ISG15,NOS2,TNFSF10	187 (17)
STING1		other	Activated	2.276	0.00569	C15orf48,CXCL2,CXCL8,DUSP4,ICAM1,IFI27,ISG15,LCN2,NOS2	222 (21)
TLR7		transmembrane receptor	Activated	2.765	2.64e-05	CCL20,CCND1,CDKN1A,CEBPB,CHST9,CXCL1,CXCL2,CXCL3,CXCL8,HOATZ,ICAM1,IL1R1,ISG15,NFKBIA,PLAU,RP1,SOD2,VMO1	189 (13)
Ifn		group	Activated	2.041	0.000454	FOS,HIF1A,ICAM1,IL1R1,IL32,ISG15,LCN2,NOS2,PLAAT4,S100A8,XDH	195 (17)
Tnf (family)		group	Activated	2.461	1.93e-06	BIRC3,CCND1,CIRBP,CXCL1,CXCL3,CXCL8,DEFB4A/DEFB4B,F3,HIF1A,ICAM1,IL1R1,IL1RN,JUN,LCN2,NFKBIA,NOS2,SAA1,SLPI,TGM2	176 (12)
TIRAP		other	Activated	2.202	0.00152	CXCL2,CXCL3,CXCL6,CXCL8,ICAM1	208 (16)
STAT1		transcription regulator	Activated	2.558	4.46e-09	ALDH1A3,ALOX15,C3,CCL20,CCN2,CCND1,CDKN1A,CEBPD,CFB,CXCL2,CXCL3,CXCL8,DEFB4A/DEFB4B,DUOX2,EGR1,FN1,FOS,HES1,HIF1A,ICAM1,IFI27,IFITM2,IL1R1,ISG15,JUN,KRT17,LCN2,MUC1,NOS2,S100A10,SAA2,SAMHD1,SERPINB3,TNFSF10,UCP2	221 (14)
SOX2	-1.208	transcription regulator	Activated	2.883	2.79e-06	ALDH1A1,BCAS1,CCL20,CCN2,CCND1,CD9,CDKN1A,CDKN2A,CLDN7,CRABP2,CREB3L2,CST6,CXCL14,CXCL3,CXCL5,CXCL8,DUSP1,DUSP4,DUSP5,FOS,IER5,JUN,KRT14,KRT17,KRT18,KRT6A,KRT7,PLAAT3,SEPTIN2,SLC12A2,SOX2,SPRR3,TXNRD1	246 (18)
CHD1		enzyme	Activated	2.646	1.5e-07	CCL20,CXCL1,CXCL2,CXCL3,CXCL6,ICAM1,SOD2
TNFSF14		cytokine	Activated	2.588	4.12e-05	BIRC3,CCL20,CXCL1,CXCL3,CXCL5,HIF1A,ICAM1	230 (13)
PRL		cytokine	Activated	2.611	2.9e-11	ANXA3,CAMK2N1,CCL20,CCND1,CDKN1A,CEBPD,CLDN3,CTSD,DNAJA4,DUSP4,EGR1,FN1,FOS,GPNMB,HES1,ID1,IGFBP3,IGFBP5,ISG15,JUN,KRT14,KRT5,NOS2,NUPR1,PDLIM4,PHLDA2,SAMHD1,SDC1,SOD1,TIMP2,TNFRSF12A,XDH,YWHAG	260 (21)
TNFSF12		cytokine	Activated	2.244	3.06e-05	ATP5PO,CCND1,CXCL2,CXCL3,CXCL6,CXCL8,ICAM1,MMP10,NFKBIA,S100A8,S100A9,TNFRSF12A	235 (15)
NAMPT	1.816	cytokine	Activated	2.379	0.000137	CCL20,CXCL1,CXCL2,CXCL8,FN1,ID1,ITGB1,JUN,NAMPT,NDUFC2	243 (17)
ROCK2		kinase	Activated	2.8	0.000193	CXCL8,DSC2,ICAM1,IVL,S100A7,S100A8,SCEL,SPRR3	163 (7)
TLR4		transmembrane receptor	Activated	2.256	1.74e-09	ALDOA,C3,CCL20,CCN1,CDC42,CDK6,CEBPD,CFB,CXCL2,CXCL3,CXCL6,CXCL8,DEFB4A/DEFB4B,DUOX2,F3,FOS,ICAM1,ISG15,LCN2,LDHA,MET,MIF,MT-ND6,MUC5AC,NFKBIA,NFKBIZ,NOS2,NR4A1,PLK2,PTGES,RAC1,SOD2,TNFSF10,TPM1,XBP1	273 (13)
MALT1		peptidase	Activated	2	0.0126	CXCL2,CXCL3,LCN2,S100A8
IKBKB		kinase	Activated	3.371	1.41e-13	BIRC3,C3,CCL20,CCN2,CCND1,CDKN1A,CEBPB,CEBPD,CXCL1,CXCL2,CXCL3,CXCL5,CXCL6,CXCL8,CYBA,EGR1,F3,FOS,GRN,HIF1A,ICAM1,IGFBP7,IL1RN,ISG15,KRT18,KRT8,LCN2,MUC5AC,NFKBIA,NOS2,PLAU,S100A4,SOD2,TIMP2,TNFAIP2	208 (13)
IL-17f dimer		complex	Activated	2	0.000927	CXCL1,DEFB1,DEFB4A/DEFB4B,LCN2	89 (4)
TSH		complex	Activated	2.616	1.73e-10	CCND1,CDKN1A,CXCL8,EGR1,FOS,FTH1,IGFBP3,IGFBP5,IL1RN,INSR,IVL,KRT14,KRT5,NOS2,SOD2	244 (18)
TANK		other	Activated	2	0.000418	CXCL2,CXCL3,CXCL8,NFKBIZ,NOS2,PLAAT4	173 (17)
IRF2		transcription regulator	Activated	2.135	1.38e-11	CCND1,CDKN1A,CES1,CFB,CXCL5,DST,DUSP5,FCGBP,H4C3,ID1,ISG15,LCN2,MMP7,NAMPT,NOS2,RARRES1,S100P,SDC1,TAPBP,TNFSF10,TPM1,TXNRD1	183 (16)
FN1	2.476	enzyme	Activated	2.969	3.51e-15	BIRC3,CCN1,CCN2,CCND1,CDK6,CDKN1A,CEBPB,CTSD,CXCL1,CXCL2,CXCL3,CXCL5,CXCL8,F3,FN1,FOS,GPX1,IL1R1,ITGB1,JUND,KRT7,MARCKS,NFKBIA,NOS2,PLAU,SDC1,SDCBP,SOX2,SOX9,TGM2,TIMP2,TNFAIP2	231 (14)
CHUK		kinase	Activated	3.189	8.98e-08	C3,CCND1,CDKN1A,CEBPB,CEBPD,CXCL2,CXCL3,CXCL6,CXCL8,CYBA,F3,FOS,GRN,HSP90AA1,ICAM1,IL1RN,ISG15,LCN2,MMP10,NFKBIA,PLAU,TNFAIP2	208 (12)
SP1		transcription regulator	Activated	2.495	7.88e-12	ATP6V0C,B4GALT5,CCL20,CCN2,CCND1,CDK6,CDKN1A,CDKN2A,CDKN2B,CEBPB,CEBPD,CES1,CIRBP,CKB,CRABP2,CTSD,CXCL3,CXCL5,CXCL8,EGR1,EZR,F3,FN1,FOS,GDF15,HIF1A,ICAM1,IFNGR1,IGFBP3,INSR,JUN,KRT16,KRT18,MET,MUC5AC,MUC5B,NFKBIA,PLAU,RRAS,SLC25A5,SOD1,SOD2,SOX9,TFPI2,TIMP2,TNFSF10,TXNRD1,ZFAS1	278 (20)
SPP1		cytokine	Activated	3.237	3.38e-10	CCL20,CCND1,CD9,CDKN1A,CXCL1,CXCL2,CXCL3,CXCL5,CXCL6,CXCL8,FN1,FOS,ICAM1,JUN,KRT18,MET,MMP7,NDRG2,NOS2,PLAU,S100A4,SERPINF1,SOX9,TM7SF2	227 (15)
miR-300-5p (and other miRNAs w/seed UGAAGAG)		mature microRNA	Activated	2	0.287	C9orf24,CALM1 (includes others),RABL2A,SCGB1A1
miR-4768-3p (and other miRNAs w/seed CAGGAGA)		mature microRNA	Activated	2.646	0.317	H4C3,MT-ND4L,MT1G,ODAD1,RABL2A,RABL2B,SPACA9
miR-19b-1-5p (and other miRNAs w/seed GUUUUGC)		mature microRNA	Activated	2.236	0.0587	CETN2,DYDC2,FAM174A,NTS,RPLP0
miR-548p (miRNAs w/seed AGCAAAA)		mature microRNA	Activated	2.236	0.0026	C12orf75,C7orf57,CD9,H1-0,MT1G
miR-3082-5p (and other miRNAs w/seed ACAGAGU)		mature microRNA	Activated	2.236	0.00569	CIAO2A,DYDC2,PRR15,RUVBL2,TSPAN3
miR-645 (miRNAs w/seed CUAGGCU)		mature microRNA	Activated	2	0.3	DNAI2,SPEF2,TEKT1,UGT2A1
miR-4424 (miRNAs w/seed GAGUUAA)		mature microRNA	Activated	2.236	0.0511	CCN2,MORN5,NUCB2,SOD1,UFC1
miR-492 (miRNAs w/seed GGACCUG)		mature microRNA	Activated	2	1	BTG2,FAM216B,FOXJ1,LY6D
miR-3189-5p (miRNAs w/seed GCCCCAU)		mature microRNA	Activated	2	1	DUSP1,FOXJ1,MT1G,TMEM213
miR-6862-3p (and other miRNAs w/seed CUCACCC)		mature microRNA	Activated	2	1	CBR1,EMP2,SLC25A6,TNFAIP8L1
miR-1914-3p (and other miRNAs w/seed GAGGGGU)		mature microRNA	Activated	2.828	1	ATP6V0C,DDIT4,EPHX1,MT-ND4L,PLEKHS1,PRDX5,SEPTIN9,TMEM231
miR-802-3p (and other miRNAs w/seed CGGAGAG)		mature microRNA	Activated	2.236	0.0359	ATP6V0C,BPIFA1,BSCL2,DYDC2,GPX1
miR-4713-5p (miRNAs w/seed UCUCCCA)		mature microRNA	Activated	2.449	1	CALML4,COQ4,H1-0,HOATZ,MAP1A,SAXO2
miR-3685 (miRNAs w/seed UUCCUAC)		mature microRNA	Activated	2.236	0.0223	C9orf116,CHST9,RPS4Y1,SLC27A2,TTC29
miR-3171 (miRNAs w/seed GAUGUAU)		mature microRNA	Activated	2.236	0.17	DNAH11,DTHD1,FANK1,PLAAT3,ZNF487
miR-647 (miRNAs w/seed UGGCUGC)		mature microRNA	Activated	2	0.373	CBR1,COQ4,DNALI1,NSUN7
miR-383-5p (miRNAs w/seed GAUCAGA)		mature microRNA	Activated	2.236	0.334	ADSS2,CCN2,MT-ATP8,PPIL6,TUBA1A
miR-4722-5p (miRNAs w/seed GCAGGAG)		mature microRNA	Activated	2.449	0.243	CCDC74A,CETN2,MAPK15,POLD4,RABL2A,RABL2B
miR-4638-5p (miRNAs w/seed CUCGGCU)		mature microRNA	Activated	2.449	0.297	CC2D2A,EMP2,FAM216B,IFITM2,IFT22,TNFAIP8L1
miR-934 (miRNAs w/seed GUCUACU)		mature microRNA	Activated	2	0.348	C18orf32,EMP2,HOATZ,ZNF487
miR-3093-3p (and other miRNAs w/seed GUGGACA)		mature microRNA	Activated	2.333	0.0218	ANKUB1,ARHGDIB,CALM1 (includes others),CHST9,HSPBP1,MT1G,MUC5B,SNTN,TUBB4B
miR-4765 (miRNAs w/seed GAGUGAU)		mature microRNA	Activated	2	0.133	CIAO2B,CIBAR2,TMEM213,ZNF487
miR-6529-3p (and other miRNAs w/seed CUGUGCC)		mature microRNA	Activated	2.236	0.393	C9orf116,LYPD2,MSMB,NOS2,POLD4
PIM1		kinase	Activated	2.425	0.00453	CAV2,CDKN1A,CDKN2A,IGFBP5,INSR,MET	295 (21)
JUN	-1.873	transcription regulator	Activated	2.059	5.12e-23	ADH7,BIRC3,C3,CALM1 (includes others),CCL20,CCN1,CCN2,CCND1,CDKN1A,CDKN2A,CFD,CXCL1,CXCL3,CXCL5,CXCL8,DUSP1,DUSP5,EEF2,EPAS1,EZR,F3,FABP4,FN1,FOS,FOXC1,FTH1,GALNT1,GSTP1,HES1,ICAM1,IGFBP3,IGFBP7,ITGB1,ITGB8,IVL,JUN,KRT16,LAMB3,MET,MMP10,MMP7,NAMPT,NFKBIA,NFKBIZ,NOS2,NQO1,NR4A1,NTS,NUPR1,PLAU,PTGES,RHOB,S100A10,SAA1,SDC1,SOD2,SOX2,SPRR2A,SVIL,YWHAG,ZFP36	296 (18)
BMP4		growth factor	Activated	2.421	8.79e-05	CCN1,CCND1,CDKN1A,CDKN2A,CEBPB,HES1,ID1,ITGB6,JUN,KRT7,NOS2,NUPR1,S100P,SLC40A1,SOX2,SOX9,TGM2,VTCN1	273 (24)
S100A9	6.641	other	Activated	3.353	4.16e-06	ALDH1A1,C3,CCND1,CXCL14,CXCL3,CXCL8,DDIT4,GPRC5A,ICAM1,ISG15,MMP7,NOS2,PLAU,PTGES,S100A8,S100A9,SDCBP2	200 (15)
miR-5093 (miRNAs w/seed GGAAAUG)		mature microRNA	Activated	2	0.173	C12orf75,KLK11,SCGB2A1,SLC27A2
miR-5580-5p (and other miRNAs w/seed GCUGGCU)		mature microRNA	Activated	2.449	1	CCDC113,CCDC78,CHST6,DYDC2,FAM216B,IGFBP5
PPRC1		transcription regulator	Activated	2.734	4.38e-08	CCL20,CXCL8,DDIT4,DUSP5,GDF15,LAMB3,LCN2,NAMPT,NFKBIZ,RND3,SPRR2D
YBX1		transcription regulator	Activated	2.034	0.000252	CDK6,CDKN1A,CDKN2A,CXCL2,DEFB4A/DEFB4B,F3,FOS,HIF1A,HLA-DRA,ID1,IGFBP3	281 (20)
PLAUR		transmembrane receptor	Activated	2.183	0.00122	CCND1,CXCL3,ITGB1,JUN,PLAU,RAC1	228 (20)
ETV5		transcription regulator	Activated	2.021	1.55e-11	AQP5,CCND1,CLDN3,CLDN7,EMP2,FN1,FXYD5,ICAM1,ITGB1,KRT13,KRT16,KRT7,KRT80,LCN2,MET,MUC5AC,SAMHD1,SLC34A2,TINAGL1	230 (17)
PLAU	1.696	peptidase	Activated	2.541	3.27e-06	CCN1,CCND1,CXCL3,F3,FN1,GDF15,ICAM1,PLAU,S100A8,S100A9,SLPI	264 (20)
APP		other	Activated	2.608	5.98e-13	ALDOA,ARRDC3,ATP1B1,C3,CALML4,CAP1,CCL20,CCN2,CCND1,CD74,CDC42,CDK6,CDKN1A,CDKN2A,CEBPB,CKB,CLTB,CRABP2,CTSD,CXCL1,CXCL2,CXCL3,CXCL5,CXCL6,CXCL8,EEF1G,EGR1,EPAS1,FN1,FOS,FTH1,GDF15,GSTP1,H2AJ,H2AZ2,HES1,HSP90AA1,HSPG2,ICAM1,IGFBP5,INSR,JUN,JUND,KYNU,LDHA,LDHB,MMP10,MT-ATP6,MT-ND1,MT-ND6,NAMPT,NOS2,PLAU,PRDX5,PSENEN,S100A8,SEPTIN7,SERPINF1,SET,SOD1,SOD2,SOX9,TLE5,TNFAIP2,TNFSF10,TPM1,TUBA1A,TUBB4B	275 (22)
IL22		cytokine	Activated	3.379	1.27e-14	C3,CCL20,CCND1,CXCL1,CXCL2,CXCL3,CXCL5,CXCL6,CXCL8,CYBA,DEFB4A/DEFB4B,FTH1,IVL,KRT17,LCN2,MUC1,MUC5AC,MUC5B,NOS2,PRDX5,S100A12,S100A7,S100A8,S100A9,SAA1,SOD2	192 (14)
SAA1	4.692	transporter	Activated	2.401	0.000842	CCND1,CXCL6,CXCL8,IL1RN,S100A8,S100A9	236 (14)
TLR5		transmembrane receptor	Activated	2.121	5.94e-05	CCL20,CXCL2,CXCL3,CXCL8,DEFB4A/DEFB4B,ICAM1,MUC5AC	172 (12)
IL17A		cytokine	Activated	3.145	1.08e-15	C15orf48,C3,CCL20,CCN1,CCN2,CCND1,CEBPB,CEBPD,CXCL1,CXCL2,CXCL3,CXCL5,CXCL6,CXCL8,DEFB4A/DEFB4B,DUOX2,FOS,ICAM1,IL1RN,IL32,ISG15,IVL,JUN,KLK11,KRT17,LCN2,MT1E,MT1G,MUC5AC,NFKBIZ,NOS2,PLAU,S100A12,S100A7,S100A8,S100A9,STEAP4,TIMP2,YWHAG	221 (14)
XIAP		enzyme	Activated	2.183	6.68e-05	CCND1,CDK6,CDKN1A,CXCL1,CXCL8,SOD2	252 (16)
TNF		cytokine	Activated	4.701	2.3e-32	ALDH1A3,ALDH2,ALDH3A1,AQP3,AQP5,ARHGDIB,ARRDC3,BID,BIRC3,BPGM,BPIFB1,BTG2,C15orf48,C3,CCL20,CCN1,CCN2,CCND1,CD74,CDC42,CDC42EP5,CDKN1A,CDKN2A,CEBPB,CEBPD,CFB,CFD,CLDN7,CTSC,CXCL1,CXCL2,CXCL3,CXCL5,CXCL6,CXCL8,CYBA,DANCR,DEFB4A/DEFB4B,DSC2,DUSP1,DUSP4,DUSP5,EGR1,EMP1,EMP2,F3,FABP4,FN1,FOS,FOXJ1,FTH1,GAS5,GDF15,GPX1,GRN,GSTA1,GSTP1,HES1,HIF1A,HLA-DRA,HMGN3,HSPG2,ICAM1,ID1,IFI27,IFNGR1,IGFBP3,IGFBP5…	225 (12)
IL6R		transmembrane receptor	Activated	2.425	1.04e-07	CCL20,CDKN1A,CXCL2,CXCL3,CXCL5,CXCL6,CXCL8,FN1,ICAM1,IGFBP5,LCN2,NAMPT,NOS2,SAA1	181 (12)
GPI		enzyme	Activated	2.224	8.8e-05	CCND1,CXCL8,FN1,RAC1,STEAP4	294 (21)
KLF4		transcription regulator	Activated	2.405	1e-07	ALDH1A1,CCND1,CDKN1A,CDKN2B,CLDN7,CRABP2,CST6,CXCL3,CXCL8,DUSP1,DUSP4,DUSP5,FN1,HES1,IER5,IL32,IVL,KRT13,KRT14,KRT17,KRT7,NOS2,SLPI,SOD2,SOX2,SPRR3,TNFSF10,TXNRD1	287 (25)
NOD2		other	Activated	2.162	0.000177	CXCL2,CXCL3,CXCL8,DEFB4A/DEFB4B,ICAM1,NFKBIA,NOS2,PTGES,SOD2	171 (11)
S100A8	6.025	other	Activated	2.868	2.34e-06	ALDH1A1,CCL20,CCND1,CXCL14,CXCL2,CXCL3,CXCL8,DDIT4,GPRC5A,ICAM1,ISG15,MMP7,NFKBIA,NOS2,PLAU,PTGES,S100A8,SDCBP2	236 (13)
RPS6KB1		kinase	Activated	2.156	0.00569	CCND1,CDKN1A,HIF1A,ISG15,MUC1	285 (22)
MYD88		other	Activated	2.157	2.34e-13	ALDH1A1,C3,CCN1,CEBPD,CXCL1,CXCL2,CXCL3,CXCL6,CXCL8,DEFB4A/DEFB4B,DUSP1,EGR1,FOS,GDF15,HIF1A,ICAM1,IGFBP5,IL1RN,IL32,ISG15,JUN,MET,MMP10,MMP7,MUC5AC,NFKBIA,NFKBIZ,NOS2,PTGES,S100A8,SAA1,SAMHD1,SOX9,TNFRSF12A,XBP1	215 (11)
TICAM1		other	Activated	2.657	4.2e-07	CEBPD,CFB,CXCL2,CXCL3,CXCL6,CXCL8,DUSP1,EGR1,GDF15,ICAM1,ISG15,MET,NFKBIA,NFKBIZ,RHOB,SAMHD1,TNFSF10	184 (13)
MAPKAPK2		kinase	Activated	2.047	0.000171	CEBPD,CXCL2,CXCL3,CXCL8,ICAM1,NFKBIA,PLAU,ZFP36	205 (15)
HSPA9		other	Activated	2.345	9.57e-08	CDKN1A,CRABP2,FN1,HES1,KRT14,KRT18,KRT8,MMP10,SOD2,TIMP2	209 (12)
PTGIS		enzyme	Activated	2.433	7.36e-06	CXCL2,CXCL3,CXCL6,ICAM1,NOS2,PTGES	174 (10)
KAT5		transcription regulator	Activated	2	0.0761	CCND1,CDKN1A,CXCL8,IGFBP5,NME2,SOD2
miR-6513-3p (miRNAs w/seed CAAGUGU)		mature microRNA	Activated	2	0.0257	ADH7,CETN2,DDIT4,EEF2
PGR		ligand-dependent nuclear receptor	Activated	2	9.61e-17	ALDH1A3,ALOX15,ATP1B1,BIRC3,CCND1,CDKN1A,CEBPB,CEBPD,CLDN7,CREB3L2,CTSD,CXCL8,DST,ENC1,EPAS1,EZR,F3,FN1,FOS,FOXC1,GPRC5A,HES1,HIF1A,ICAM1,ID1,IFI27,IGFBP5,IL1R1,ISG15,ITGB1,KRT18,KRT5,MUC1,NFKBIA,PLAU,PLK2,PTGES,S100A8,S100P,SDC1	337 (21)
S100A4	2.722	other	Activated	2.412	3.1e-06	CDKN1A,CXCL3,FN1,ICAM1,PLAU,S100A8,S100A9,SAA1,TIMP2	240 (19)
CARM1		transcription regulator	Activated	2.169	7.05e-07	C3,CDKN1A,CDKN2A,CXCL3,FOS,FTH1,HSP90AA1,ICAM1,PTGES	296 (23)
PTPRR		phosphatase	Activated	2.828	0.0046	BTG2,CALML4,FOS,IFITM2,JUN,KRT18,KRT8,RUVBL2
C3	3.096	peptidase	Activated	2.305	0.00042	C3,CXCL2,CXCL3,CXCL8,FN1,JUN,LCN2,NOS2,UCP2	193 (14)
ANGPT2		growth factor	Activated	3.224	2.49e-05	CDKN1A,CEBPB,CFB,CYBA,FN1,HIF1A,HSP90AA1,ICAM1,LYN,MIF,MMP7,PLAU,PTGES,RDH10,RHOB,SOD1,SOD2,TNFRSF12A	246 (14)
NCOA2		transcription regulator	Activated	2.2	0.000596	BCAS1,C3,CCND1,CDKN1A,CEBPB,CFD,EGR1,FABP4,GPX1,ISG15,NFKBIA,NOS2,NQO1	291 (19)
RARB		ligand-dependent nuclear receptor	Activated	2.209	6.13e-06	CDKN1A,CDKN2A,CDKN2B,CXCL2,CXCL8,EGR1,EZR,HLA-C,ICAM1,ID1,IFI27,IGFBP3,IL32,JUN,MMP7,SAA1,SOX2	295 (19)
MAPK14		kinase	Activated	2.35	1.32e-09	CCND1,CDKN2A,CEBPD,CXCL8,DUSP1,F3,FN1,FOS,ICAM1,ITGB8,IVL,JUN,JUND,MUC5B,NOS2,PLAU,PTGES,SOD1,SOD2,SOX2,SOX9,TGM2,TIMP2,ZFP36	237 (18)
TRAF3IP2		enzyme	Activated	2.245	7.89e-10	CCN2,CEBPD,CXCL2,CXCL3,CXCL6,DEFB4A/DEFB4B,ICAM1,ISG15,LCN2,MMP10,NFKBIZ,NOS2,S100A8,STEAP4,TNFRSF12A	210 (14)
CAMP		other	Activated	2.289	0.00209	CCL20,CXCL1,CXCL3,CXCL5,CXCL8,ICAM1,IL1RN,NOS2,TNFAIP2	176 (15)
PTPRJ		phosphatase	Activated	2.236	0.0038	CEBPD,CXCL2,CXCL3,FOS,MET,NFKBIZ	274 (22)
TRADD		other	Activated	2.646	7.04e-06	CXCL1,CXCL2,CXCL3,CXCL8,ICAM1,NFKBIA,TNFAIP2	214 (11)
IL1A		cytokine	Activated	4.299	1.6e-21	ALDH1A1,ALDH1A3,BIRC3,C3,CCL20,CCN1,CDKN1A,CXCL1,CXCL2,CXCL3,CXCL5,CXCL6,CXCL8,DEFB4A/DEFB4B,FOS,FTH1,HSPG2,ICAM1,IFNGR1,IGFBP5,IK,IL1RN,IL32,ITGB1,JUN,LCN2,LDHA,MMP10,NFKBIA,NFKBIZ,NOS2,PDZK1IP1,PLAU,PTGES,S100A10,S100A12,S100A7,S100A8,S100A9,SAA1,SAA2,SOD2	221 (12)
NFKBIZ	1.017	transcription regulator	Activated	2.921	4.23e-08	CCL20,CEBPD,CXCL3,CXCL8,DEFB4A/DEFB4B,LCN2,S100A7,S100A8,S100A9	223 (13)
IKBKG		kinase	Activated	2.594	1.3e-09	BIRC3,C3,CCL20,CEBPB,CEBPD,CXCL2,CXCL3,CXCL6,CXCL8,EPAS1,FOS,GRN,HIF1A,ICAM1,IL1RN,ISG15,LCN2,NFKBIA,TNFAIP2,TNFSF10	205 (12)
EGR1	-1.352	transcription regulator	Activated	2.003	5.8e-10	CCND1,CDKN1A,CXCL2,CXCL3,CXCL6,CXCL8,DUSP4,EGR1,F3,FN1,GDF15,HIF1A,ICAM1,ID1,JUN,JUND,NR4A1,PLAU,PTGES,RRAD,SLC12A2,SOD1,SOD2,TNFSF10	311 (18)
PTGS2		enzyme	Activated	2.062	1.27e-08	BIRC3,CCND1,CDKN1A,CTSD,CXCL14,CXCL3,CXCL5,CXCL8,DUSP1,EGR1,EZR,FABP4,FN1,FOS,ICAM1,IGFBP3,MMP7,NOS2,RAC1,TGM2,TNFRSF12A,TNFSF10	267 (19)
TGFB1		growth factor	Activated	2.42	1.46e-24	ALDH2,ALDOA,ALOX15,BID,BPIFB1,C3,CALM1 (includes others),CALML4,CAMK2N1,CAP1,CARS1,CAV2,CCL20,CCN1,CCN2,CCND1,CD74,CD9,CDC42EP3,CDKN1A,CDKN2A,CDKN2B,CEBPB,CEBPD,CFB,CFD,CRIP2,CTSC,CTSD,CXCL1,CXCL2,CXCL3,CXCL8,CYBA,DDIT4,DSC2,DSG2,DUSP1,DUSP4,EEF1A1,EGR1,F3,FAM3C,FN1,FNDC3B,FOS,FOXC1,FOXJ1,FTH1,FXYD5,GABARAP,GDF15,GPRC5A,H1-10,HES1,HIF1A,HLA-DRA,HSP90AA1,HSPG2,ICAM1,ID1,IFI27,IGFBP3,IGFBP5,IGFBP7,…	339 (18)
NFKB2		transcription regulator	Activated	2.493	0.000211	BIRC3,CCL20,CCND1,CDKN1A,CXCL3,CXCL8,FOS,IGFBP5,KRT7,PHLDA2,RRAD,SOD2,TNFAIP2	195 (15)
SOX9	1.134	transcription regulator	Activated	2.003	3.49e-06	ALDH1A1,CCN2,CDKN1A,CREB3L2,FOS,FOXC1,HES1,ITGB8,S100A4,SCGB1A1,SOX2,SOX4,SOX9,TIMP2	318 (27)
THBS1		other	Activated	2.228	0.00415	CCN2,EGR1,FN1,ITGB1,PLAU	213 (21)
SMPD1		enzyme	Activated	2.449	0.0038	CCL20,CXCL1,CXCL2,CXCL8,PPBP,TNFSF10	234 (18)
MVP		other	Activated	2.226	9.13e-07	CXCL2,CXCL3,CXCL6,CXCL8,ICAM1,JUN	269 (21)
EIF4E		translation regulator	Activated	2.421	0.00185	CCND1,CDKN1A,CDKN2A,CEBPB,CYBA,FN1,HIF1A,NFKBIA,NOS2,PPBP,PRDX5,RPL10A,SVIL,TAPBP	241 (22)
RELA		transcription regulator	Activated	2.692	1.25e-22	ARHGDIB,BIRC3,BTG2,C3,CCL20,CCN2,CCND1,CDKN1A,CDKN2A,CEBPB,CFB,CXCL1,CXCL2,CXCL3,CXCL5,CXCL6,CXCL8,DEFB4A/DEFB4B,DUSP1,EGR1,EPAS1,F3,FN1,FOS,GDF15,GSTA1,GSTA2,HES1,HIF1A,ICAM1,ID1,IL1RN,IL32,ISG15,JUN,KRT18,KRT8,LYN,MIF,MMP7,MUC1,MUC5AC,NAMPT,NFKBIA,NOS2,NR4A1,PLAU,PTGES,PTP4A2,RABL2B,SAA1,SAA2,SOD2,SOX9,TAPBP,TFPI2,TGM2,TMSB10/TMSB4X,TNFAIP2	232 (13)
miR-6879-3p (miRNAs w/seed GUCACCC)		mature microRNA	Activated	2.236	0.393	CAPN13,CDHR3,EMP2,TMEM213,TNFAIP8L1
miR-8086 (miRNAs w/seed GCUAGUC)		mature microRNA	Activated	2	0.195	CYSTM1,DNAJA4,MT-ND4L,TSPAN3
miR-6749-3p (miRNAs w/seed UCCUCCC)		mature microRNA	Activated	2	0.246	BTG2,CHST6,DUSP4,EIF3F,EMP1,EMP2,FAM216B,GPX1,NGRN,PLK2,PRR15,RHOB,SLC25A25,SPAG8,TEKT2,VTCN1
miR-1273h-3p (miRNAs w/seed UGCAGAC)		mature microRNA	Activated	2.236	0.116	BTG2,IGFBP7,MT1E,PSENEN,SAMHD1
miR-6785-3p (miRNAs w/seed CAUCGCC)		mature microRNA	Activated	2	0.173	SPACA9,STEAP3,TSPAN1,VMO1
miR-6770-5p (miRNAs w/seed GAGAAGG)		mature microRNA	Activated	2	0.537	EPAS1,HSPBP1,NWD1,TMEM213
miR-6888-3p (and other miRNAs w/seed UCUGUCU)		mature microRNA	Activated	2.236	0.403	ADH7,CIAO2A,DNAH3,IFT27,TNFAIP8L1
miR-6857-5p (miRNAs w/seed UGGGGAU)		mature microRNA	Activated	2.333	0.177	CREB3L2,DRC3,MAP1A,MT-ATP8,MT-ND4L,PLEKHS1,SCGB1A1,SEPTIN9,WDR38
BMP6		growth factor	Activated	2.145	0.000491	AQP5,CCN2,CDKN1A,EPHX1,ID1,PMEPA1,SCEL,TNFRSF12A,TXNRD1,XBP1	221 (14)
IFNG		cytokine	Activated	4.203	1.2e-21	ALDH1A3,ALDH1L1,ALOX15,ATP1B1,AZGP1,BID,BIRC3,C15orf48,C3,CCL20,CCN2,CCND1,CD63,CD74,CDKN1A,CDKN2A,CDKN2B,CEBPB,CEBPD,CFB,CIRBP,CTSC,CTSD,CXCL1,CXCL2,CXCL3,CXCL5,CXCL6,CXCL8,CYBA,DANCR,DEFB1,DEFB4A/DEFB4B,DUOX2,DUOXA2,DUSP1,DUSP4,DUSP5,EEF1A1,EGR1,F3,FN1,FOS,FTH1,GAS5,GDF15,GSTP1,HES1,HIF1A,HLA-C,HLA-DRA,HSP90AA1,HSPG2,ICAM1,ID1,IFI27,IFITM2,IFNGR1,IL1R1,IL1RN,IL32,INSR,ISG15,ITGB1,JUN,JUND,KRT14…	229 (14)
HGF		growth factor	Activated	2.026	2.26e-11	BIRC3,CALM1 (includes others),CCN1,CCN2,CCND1,CDKN1A,CDKN2A,CDKN2B,CXCL2,CXCL8,DUSP4,EGR1,EMP1,EMP2,F3,FAM3C,FN1,FOS,HES1,ICAM1,ID1,IGFBP3,ISG15,ITGB1,ITGB8,KRT17,KRT18,LCN2,LDHA,MET,MMP10,NAMPT,NOS2,NR4A1,NRIP1,PHLDA2,PLAU,RAC1,RHOB,S100A9,SOD2,SOX2,TNFAIP2	256 (18)
PTGER1		G-protein coupled receptor	Activated	2	0.000303	CXCL8,FN1,FOS,ICAM1	294 (20)
CD40		transmembrane receptor	Activated	2.051	3.79e-05	BIRC3,CCND1,CDK6,CDKN1A,CXCL8,DUSP1,F3,FOS,ICAM1,IL1RN,ITGB1,JUN,MET,NFKBIA,NOS2,TAPBP,TNFSF10,XBP1	280 (21)
PTPN1		phosphatase	Activated	2	0.000645	CXCL2,CXCL3,DUSP1,INSR,MET,NFKBIA,NOS2	222 (22)
HRAS		enzyme	Activated	2.314	1.57e-16	ALDH1A3,ALDH3A1,ANXA3,BIRC3,BTG2,CCL20,CCN1,CCN2,CCND1,CD81,CDKN1A,CDKN2A,CDKN2B,CEBPB,CEBPD,CFB,CRABP2,CTSC,CXCL1,CXCL2,CXCL3,CXCL5,CXCL8,DUSP1,DUSP4,EGR1,EPHX1,FN1,FOS,GRN,HES1,HIF1A,HSP90AA1,ICAM1,IFITM2,IGFBP3,IGFBP5,ITGB1,IVL,JUN,KRT16,KRT18,MET,MMP10,NFKBIA,NOS2,NQO1,PLAU,PMEPA1,PRSS23,PRXL2A,RBPMS,RHOB,RPL23,RPL27A,RPS10,S100A4,SOD1,SOX4,TGM2,TINAGL1,TMSB10/TMSB4X	275 (19)
STAT5A		transcription regulator	Activated	2.411	2.68e-10	ALDH3A1,BIRC3,C15orf48,CCND1,CDK6,CDKN1A,CEBPB,CXCL5,DUSP5,EPAS1,FABP4,FOS,GCNT3,ICAM1,ID1,IFITM2,KRT5,KRT80,LAMB3,LCN2,MMP7,PIP,PLAAT4,PRSS23,S100P,SELENBP1,SLC34A2,TFF3,YWHAG,ZFP36	307 (22)
TNFSF10	1.155	cytokine	Activated	2.128	8.79e-07	BID,BIRC3,CXCL8,DDIT4,FOS,FTH1,HLA-C,IFI27,IFITM2,IL1RN,ISG15,JUN,NFKBIA,PLAU,TNFAIP2,TNFSF10	244 (16)
EXT1		enzyme	Activated	2.2	0.000467	CCND1,CEBPB,CEBPD,FABP4,FN1	308 (24)
EHF		transcription regulator	Activated	4.338	8.75e-12	CCL20,CDKN2A,CRABP2,IL1RN,KLK6,LYN,MET,MUC1,S100A12,S100A7,S100A8,S100A9,SAA1,SAA2,SCEL,SPRR1B,SPRR2A,SPRR2D,SPRR3
ERBB2		kinase	Activated	2.141	8.77e-19	ALOX15,BIRC3,BTG2,CCL20,CCN2,CCND1,CD9,CDC42,CDC42EP3,CDK6,CDKN1A,CDKN2A,CDKN2B,CEBPB,CES1,CLDN3,CLDN7,CRIP1,CXCL3,CXCL8,CYP4B1,DSG2,EGR1,EMP1,F3,FN1,FOS,H4C3,HES1,HIF1A,HM13,ICAM1,ID1,IGFBP3,IGFBP5,ITGB1,ITGB6,JUN,KRT7,LAMB3,LCN2,LDHA,LITAF,MIF,MMP10,MMP7,MSMB,MUC1,MUCL1,NOS2,NUCB2,PDLIM4,PHLDA2,PLAC8,PLAU,PMEPA1,POLD4,POLR2J2/POLR2J3,PTGES,RHOB,RPL17,RPS10,RRAD,S100A4,S100P,SDC1,SLC6A14,SLPI,SO…	306 (21)
IL6		cytokine	Activated	2.791	5.87e-19	BTG2,C3,CCL20,CCN2,CCND1,CD74,CDKN1A,CDKN2A,CDKN2B,CEBPB,CEBPD,CES1,CFD,CTSC,CXCL1,CXCL2,CXCL3,CXCL5,CXCL6,CXCL8,DANCR,DEFB4A/DEFB4B,DUSP1,EGR1,F3,FN1,FOS,GSTA1,HIF1A,ICAM1,ID1,IGFBP3,IGFBP5,IK,IL1R1,IL1RN,ITGB1,JUN,JUND,KRT14,KRT18,KRT8,LCN2,MET,MMP10,MMP7,MT1E,MT1G,MUC1,NAMPT,NFKBIA,NOS2,NUCB2,PLA2G2A,PLAU,PLK2,PPBP,PTGES,S100A7,S100A9,SAA1,SAA2,SLC12A2,SLC40A1,SOD2,SOX2,STEAP4,TGM2,TNFRSF12A,T…	225 (12)
OSM		cytokine	Activated	3.999	3.45e-21	ANXA3,ASAH1,CCL20,CCND1,CDKN1A,CEBPD,CST6,CXCL1,CXCL2,CXCL3,CXCL5,CXCL6,CXCL8,DEFB4A/DEFB4B,DSC2,EGR1,F3,FN1,FOS,FOXC1,GPNMB,HIF1A,HLA-C,ICAM1,ID1,IFNGR1,IGFBP3,IL32,JUN,KRT16,KRT17,LCN2,LITAF,LY6D,MARCKS,MGLL,MMP10,NAMPT,NMB,NOS2,PDZK1IP1,PIGR,PLAU,PTGES,S100A12,S100A7,S100A8,S100A9,S100P,SAA1,SEPTIN9,SLPI,SULT2B1,SYNE1,TAPBP,TCN1,TM7SF2,TNFAIP2,TPM1,TUBA1A,XDH,ZFP36	200 (15)
IL1B		cytokine	Activated	3.78	8.7e-26	ALOX15,BIRC3,BPIFB1,BTG2,C3,CAV2,CCL20,CCN2,CCND1,CD74,CDKN1A,CEBPB,CEBPD,CFB,CHST6,CXCL1,CXCL2,CXCL3,CXCL5,CXCL6,CXCL8,CYBA,DANCR,DDIT4,DEFB4A/DEFB4B,DUSP1,DUSP5,EGR1,EPAS1,F3,FN1,FOS,FOXJ1,GAS5,GDF15,GRN,GSTA1,GSTA2,H1-10,HES1,HIF1A,HLA-DRA,HSPG2,ICAM1,IFNGR1,IGFBP3,IGFBP5,IL1R1,IL1RN,IL32,INSR,ISG15,ITGB1,ITGB8,JUN,JUND,KRT5,LAMB3,LCN2,LDHA,MIF,MMP10,MMP7,MT1E,MT1G,MUC1,MUC5AC,MUC5B,NAMPT,NFKB…	225 (12)
CCR5		G-protein coupled receptor	Activated	2.595	1.36e-05	BID,CD9,CXCL2,CXCL3,F3,FOS,NOS2,SLPI	222 (16)
RELB		transcription regulator	Activated	2.38	0.00024	BIRC3,CCL20,CCND1,CDKN1A,CXCL8,NFKBIA,NOS2,SOD2,TNFAIP2	241 (17)
C5		cytokine	Activated	2.878	1.67e-06	CCND1,CD63,CXCL1,CXCL2,CXCL3,CXCL8,EGR1,F3,FN1,GDF15,ICAM1,MET,NFKBIA,TNFAIP2,ZFP36	207 (15)
HMGB1		transcription regulator	Activated	3.227	2.58e-08	CCL20,CDKN1A,CDKN2A,CXCL2,CXCL3,CXCL5,CXCL6,CXCL8,EGR1,HIF1A,ICAM1,IL1R1,INSR,PLA2G2A,PTGES	196 (13)
BRD4		kinase	Activated	2.985	1.43e-05	ANKRD37,CCND1,CDKN2B,CXCL2,CXCL3,CXCL5,CXCL8,FN1,FOS,ICAM1,ITGB1,NQO1,PLAU,RAC1,XBP1	313 (26)
KLK5		peptidase	Activated	2.236	6.5e-05	CCL20,CXCL2,ICAM1,S100A8,S100A9	134 (7)
TP53COR1		other	Activated	2	0.00177	BID,BIRC3,PLK2,SOD2	217 (11)
PF4		cytokine	Activated	2.146	3.13e-07	BIRC3,CDKN1A,CXCL3,CXCL8,F3,FN1,ICAM1,IL1RN,ISG15,NFKBIA,NFKBIZ,SOD2,SOX2	256 (17)
IL36A		cytokine	Activated	3.252	1.11e-09	CCL20,CXCL1,CXCL2,CXCL3,CXCL6,CXCL8,LCN2,NFKBIZ,S100A7,S100A8,S100A9	171 (12)
RHOB	-1.973	enzyme	Activated	2	4.69e-05	CDKN1A,CXCL8,ICAM1,NOS2,RHOB	277 (25)
IL17F		cytokine	Activated	2.499	1.38e-06	CCL20,CXCL1,CXCL2,CXCL3,CXCL5,CXCL6,CXCL8,ICAM1,IL32	193 (13)
TLR3		transmembrane receptor	Activated	2.518	1.71e-08	C3,CCL20,CFB,CXCL2,CXCL3,CXCL8,DEFB1,DEFB4A/DEFB4B,DUSP1,FOS,ICAM1,ID1,IL1RN,ISG15,LCN2,NFKBIZ,NOS2,NR4A1,NTS,PLAU,PLK2,PTGES,RHOB,S100A8,SLPI,TNFSF10	210 (12)
Tnf receptor		group	Inhibited	-2.19	0.000247	C3,CCL20,CCN2,CXCL8,NOS2	212 (14)
RNASEH2B		other	Inhibited	-2.414	0.0926	CDKN1A,CFB,CXCL8,IFI27,ISG15,PHLDA3
SIGIRR		transmembrane receptor	Inhibited	-2.224	0.000565	CXCL2,CXCL3,IL1R1,S100A8,S100A9	171 (10)
BPIFA1	-5.005	other	Inhibited	-2.621	1.45e-08	CCL20,CXCL2,CXCL3,FOXJ1,MUC5AC,MUC5B,SCGB1A1
MIR17HG		other	Inhibited	-2.425	0.124	CCND1,CDKN1A,FNDC3B,HIF1A,HSPG2,SOX4
LLGL2		other	Inhibited	-2.236	0.00112	CCN1,CCN2,DUSP1,EMP2,TSPAN3
GNRH		group	Inhibited	-2.403	0.000485	DUSP1,EGR1,FOS,IGFBP3,IGFBP5,JUN	296 (25)
DDX25		enzyme	Inhibited	-2.433	0.0926	BID,IGFBP3,NFKBIA,S100A10,SPATA18,TNFRSF12A
Alpha catenin		group	Inhibited	-3.325	1.77e-07	BIRC3,CXCL2,CXCL6,IGFBP7,KRT6B,LYN,NFKBIA,NFKBIZ,PLAU,S100A8,S100A9,SAA1,STEAP4,TGM2,TNFAIP2,TNFRSF12A	153 (7)
ROR1		kinase	Inhibited	-2	0.0102	CCN1,CCN2,EMP2,TSPAN3
TRH		other	Inhibited	-2.169	0.00372	DUSP1,FOS,JUN,KRT6B,NR4A1	243 (21)
SRF		transcription regulator	Inhibited	-2.208	0.000101	BPGM,CAP1,CCN2,CDKN1A,CDKN2B,CEBPD,CLDN3,DUSP5,EGR1,EZR,FOS,HSPG2,ITGB1,JUN,LCN2,NR4A1,OSCP1,RND3,S100A8,S100A9,SLPI,SVIL,TUBB4B	202 (21)
PRKAA2		kinase	Inhibited	-2.722	2.34e-05	ARHGDIB,ATP5MC2,CDKN1A,DUSP4,EGR1,FABP4,FN1,ICAM1,IL1R1,LDHA,NDRG2,NFKBIA,TGM2,UCP2	244 (21)
TFAP4		transcription regulator	Inhibited	-2.03	4.69e-09	CDKN1A,CDKN2A,CLDN7,CXCL14,EGR1,FN1,FOS,GDF15,ID1,MLF1,RHOBTB3,STEAP3	198 (10)
miR-291a-3p (and other miRNAs w/seed AAGUGCU)		mature microRNA	Inhibited	-2.423	0.162	ADAM9,BCAS1,C3,CAMK2N1,CCND1,CDKN1A,CXCL1,PLEKHS1,SEPTIN2
miR-17-5p (and other miRNAs w/seed AAAGUGC)		mature microRNA	Inhibited	-2.38	0.000434	ALDH1A3,C18orf32,CABCOCO1,CAMK2N1,CCL20,CCN1,CCND1,CDKN1A,CXCL6,CXCL8,F3,ITGB8,KRT17,NTN4,PON2,PRR15,S100P
mir-1		microRNA	Inhibited	-2.367	0.00458	CAP1,CCND1,CEBPB,CXCL1,CXCL8,FN1,H3-3A/H3-3B,MET,SOX9	159 (7)
miR-124-3p (and other miRNAs w/seed AAGGCAC)		mature microRNA	Inhibited	-2.401	0.128	C20orf85,CCN2,CDK6,CREB3L2,EGR1,HEBP2,HES1,ITGB1,LITAF,NIBAN2,PDCD6,RAB11FIP1,RDH10,RRAS,SERINC2,SLC26A2,SOX9
miR-17-3p (and other miRNAs w/seed CUGCAGU)		mature microRNA	Inhibited	-2	0.469	KLK6,LITAF,SLC40A1,SOD2
mir-34		microRNA	Inhibited	-2.921	7.05e-08	BIRC3,CCDC113,CCND1,CDC42,CDK6,CXCL3,DNAH6,EMP1,FN1,HIF1A,MARCKS,MET,NRIP1,PPP1CB,TUBB4B	199 (9)
miR-548b-3p (miRNAs w/seed AAGAACC)		mature microRNA	Inhibited	-2	0.0774	CAP1,NAMPT,PON2,RPS20
miR-365-3p (and other miRNAs w/seed AAUGCCC)		mature microRNA	Inhibited	-2	0.397	ARRDC3,CDKN1A,FAM3C,RPL23
miR-3082-3p (and other miRNAs w/seed ACAUGGC)		mature microRNA	Inhibited	-2	0.385	ATP1B1,B4GALT5,CCND1,EMP1
miR-877-3p (miRNAs w/seed CCUCUUC)		mature microRNA	Inhibited	-2.449	0.537	CXCL1,CXCL2,DST,HES1,IER5,PMEPA1
miR-26b-3p (and other miRNAs w/seed CUGUUCU)		mature microRNA	Inhibited	-2.449	0.0787	ATP5PO,CCL20,CXCL2,DST,SDCBP2,TMEM54
let-7		microRNA	Inhibited	-2.221	0.00196	BCAP29,BTG2,CCND1,CDK6,CEBPD,CXCL8,ERO1A,FN1,GTF2I,NQO1,RDH10,S100A4,SOX2,SOX9,ZFP36	240 (20)
miR-133a-5p (miRNAs w/seed GCUGGUA)		mature microRNA	Inhibited	-2.236	1	ARRDC3,FOXC1,HIF1A,MARCKS,PLAU
miR-31-5p (and other miRNAs w/seed GGCAAGA)		mature microRNA	Inhibited	-2.842	0.0391	CDKN2A,CXCL1,CXCL5,CXCL8,HIF1A,IGFBP7,KRT14,KRT16,KRT17,KRT80,PPBP
miR-5131 (and other miRNAs w/seed GGCGCCC)		mature microRNA	Inhibited	-2	1	ALDH1A3,CCND1,PHLDA2,TINAGL1
miR-501-3p (and other miRNAs w/seed AUGCACC)		mature microRNA	Inhibited	-2.121	0.00161	ATP1B1,B4GALT5,CDK6,LITAF,MARCKS,OLFM4,PLK2,TMEM213
miR-503-5p (miRNAs w/seed AGCAGCG)		mature microRNA	Inhibited	-2.39	0.0735	CCND1,CDKN1A,INSR,SDCBP2,TFPI2,VTCN1
miR-139-5p (miRNAs w/seed CUACAGU)		mature microRNA	Inhibited	-2	0.342	CTSC,H2AZ2,NDRG2,TNFSF10
miR-455-3p (miRNAs w/seed CAGUCCA)		mature microRNA	Inhibited	-2.2	0.0982	CCND1,FABP4,HM13,JTB,MUC1
miR-4779 (miRNAs w/seed AGGAGGG)		mature microRNA	Inhibited	-2.309	0.379	AZGP1,B3GALT5,CDC42,CDKN1A,CEACAM6,CLTB,HES4,KRT80,MT-ATP6,MT-ND4L,PLEKHS1,TMEM238
miR-4720-5p (and other miRNAs w/seed CUGGCAU)		mature microRNA	Inhibited	-2	1	CXCL8,DST,RBPMS,RPL41
miR-3160-3p (miRNAs w/seed GAGCUGA)		mature microRNA	Inhibited	-2.121	0.0733	ANXA3,B3GALT5,CAP1,CAPSL,CDKN1A,CXCL5,FOXC1,IL1RN
miR-199a-5p (and other miRNAs w/seed CCAGUGU)		mature microRNA	Inhibited	-2.083	0.000903	C3,CDKN1A,DNAH7,ERICH3,FAM216B,FN1,GPRC5A,HIF1A,IFI27,ISG15,KRT17,LCN2,MACC1,MGAT4B,MMP7,PIGR,RSPH4A,SET,SNHG29
miR-3103-5p (and other miRNAs w/seed GAGGGAG)		mature microRNA	Inhibited	-2.099	0.205	ALDH2,ALDH3B1,ARHGDIB,C9orf116,CREB3L2,DEFB4A/DEFB4B,IFT172,IFT22,IL1RN,IL32,LRATD2,NCCRP1,NDUFB8,NIBAN2,PLA2G2A,PTGES,RAB11FIP1,TIMP2,TRIM16
miR-3157-5p (miRNAs w/seed UCAGCCA)		mature microRNA	Inhibited	-2.236	1	B3GALT5,CEBPB,DST,POLR2J2/POLR2J3,TRIM16
miR-4695-5p (and other miRNAs w/seed AGGAGGC)		mature microRNA	Inhibited	-3.162	1	B3GALT5,CD63,CLTB,FYB1,HES4,IL1RN,KRT16,RAC1,RPL23,SLC34A2
miR-3613-3p (miRNAs w/seed CAAAAAA)		mature microRNA	Inhibited	-2	1	CDC42,PPP1CB,SOX4,SOX9
miR-1249-5p (and other miRNAs w/seed GGAGGGA)		mature microRNA	Inhibited	-2.2	0.283	ALDH3B1,AZGP1,B3GALT5,CDC42,CDKN1A,CLTB,CREB3L2,CYP2F1,DUOX2,EPHX1,FOXC1,FYB1,KLK11,KRT80,NCCRP1,NIBAN2,PDZK1IP1,PIGR,POLR2J2/POLR2J3,PTGES,RHOB,TAPBP,TIMP2,UBXN10,ZFP36
miR-423-3p (miRNAs w/seed GCUCGGU)		mature microRNA	Inhibited	-2	0.24	BCAS1,ISG15,ITGB1,RAC1
miR-1248 (miRNAs w/seed CCUUCUU)		mature microRNA	Inhibited	-2.236	0.472	CD81,CXCL5,CXCL6,DST,MARCKS
miR-219b-5p (and other miRNAs w/seed GAUGUCC)		mature microRNA	Inhibited	-2	0.457	CEACAM7,NAMPT,PPP1CB,SEPTIN7
miR-4479 (miRNAs w/seed GCGCGGC)		mature microRNA	Inhibited	-2.236	0.231	B4GALT5,H1-10,IL32,TAPBP,TMSB10/TMSB4X
miR-4537 (miRNAs w/seed GAGCCGA)		mature microRNA	Inhibited	-2.121	0.0205	B4GALT5,CDC42EP3,F3,H1-10,PIGR,SERINC2,SPACA9,TAPBP
miR-3944-3p (miRNAs w/seed UCGGGCU)		mature microRNA	Inhibited	-2.236	0.102	CITED4,IER5,KRT80,LCN2,MICOS10
miR-4512 (miRNAs w/seed AGGGCCU)		mature microRNA	Inhibited	-2	1	BPGM,CDKN2B,CXCL5,PDZK1IP1
miR-4777-3p (miRNAs w/seed UACCUCA)		mature microRNA	Inhibited	-2	0.258	B3GALT5,CDC42,MACC1,PDCD6
miR-486-5p (and other miRNAs w/seed CCUGUAC)		mature microRNA	Inhibited	-2.219	0.14	CAMK2N1,CDKN2B,DENND2B,EMP1,OLFM4
miR-6840-5p (miRNAs w/seed CCCCCGG)		mature microRNA	Inhibited	-2.121	0.0839	B3GALT5,BCAS1,HES4,PLA2G2A,PPP1R14B,SOX4,TFF3,VTCN1
miR-1247-3p (miRNAs w/seed CCCGGGA)		mature microRNA	Inhibited	-2	1	ALDH1A3,PTGES,TMSB10/TMSB4X,TXNRD1
HNF4A		transcription regulator	Inhibited	-3.257	0.000258	ADSS2,ALDH1A1,ALDH1L1,ALDH2,ALDH3A1,AQP3,ASAH1,ATP6V0C,BPGM,C3,CALML4,CAP1,CCDC170,CCL20,CCND1,CDC42EP3,CDKN1A,CEBPB,CEBPD,CETN2,CHST9,CLDN3,COQ4,CRABP2,CRIP1,CXCL3,CXCL8,DNPH1,DSC2,EFCAB1,EGR1,ENC1,EPHX1,ERO1A,FTH1,GDF15,GPX1,GSTA1,GTF2I,HIF1A,HLA-C,IER5,IFITM2,IFNGR1,IL32,JTB,JUN,KIF9,KRT14,KRT17,KRT7,KRT8,LCN2,LDHA,MS4A8,MSMB,NAMPT,POLD4,PRDX5,PSMA2,RAC1,RPL12,RPL41,RPLP0,RPS20,RSPH4A,RUVBL2,S…	304 (21)
S100A6		transporter	Inhibited	-2	0.00717	CCL20,CXCL2,CXCL8,TPM4
IL1RN	1.474	cytokine	Inhibited	-2.744	1.42e-05	CCL20,CDKN1A,CXCL1,CXCL3,CXCL5,CXCL8,ICAM1,IFI27,IGFBP5,IL32,NOS2,RARRES1,S100A9,TNFSF10	197 (17)
INSIG1		other	Inhibited	-2.714	4.42e-05	CXCL2,CXCL3,CXCL6,FABP4,JUN,LCN2,NFKBIZ,PTGES,S100A8,S100A9,TM7SF2,UCP2	187 (12)
PRKAR2B		kinase	Inhibited	-2	0.000808	BIRC3,EGR1,FOS,NR4A1,NTS	240 (18)
TREX1		enzyme	Inhibited	-2.15	0.165	CFB,CXCL8,IFI27,ISG15,TAPBP
KMT2D		transcription regulator	Inhibited	-2.371	0.00866	CRIP1,CRIP2,CTSD,DSC2,IVL,KRT16,KRT17,KRT6A,LAMB3,PRR15,S100A8,SPRR1B
IKZF1		transcription regulator	Inhibited	-2.565	0.00136	CAV2,CDK6,CDKN1A,CXCL2,DUSP5,EMP1,FN1,GRN,HES1,IFI27,INSR,LYN,MGLL,NFKBIZ,SLPI,SOX9,SPRR2A	277 (19)
MYB		transcription regulator	Inhibited	-2.224	7.12e-06	BIRC3,C15orf48,C3,CCND1,CDKN2B,CXCL2,CXCL6,FN1,FOXJ1,ICAM1,IGFBP3,IGFBP5,JUN,LCN2,SDC1,SLC27A2,SOX2	252 (21)
ADAMTS12		peptidase	Inhibited	-2.213	5.32e-05	ALDH1A3,LCN2,S100A8,S100A9,SOX9,TNFAIP2
PLA2G2E		enzyme	Inhibited	-2.219	1.48e-05	KLK6,KRT14,KRT16,KRT6B,S100A9
TNIP1		other	Inhibited	-2.415	0.000738	CCL20,CXCL2,CXCL3,LCN2,S100A8,S100A9	164 (11)
miR-6757-3p (miRNAs w/seed ACACUGG)		mature microRNA	Inhibited	-2.236	0.192	BCAP29,BID,LDHA,NDRG2,YWHAG
miR-6755-5p (miRNAs w/seed AGGGUAG)		mature microRNA	Inhibited	-2	0.554	CRABP2,NDRG2,PLA2G2A,VTCN1
miR-6901-5p (miRNAs w/seed GCAGGAA)		mature microRNA	Inhibited	-2.111	0.047	B3GALT5,CXCL3,DUOX2,GDF15,IL1RN,LITAF,MMP10,NMB,POLR2J2/POLR2J3,SVIL,TPPP3
miR-7154-3p (miRNAs w/seed GGAGGAC)		mature microRNA	Inhibited	-2	1	B3GALT5,CTSD,HES4,POLR2J2/POLR2J3
miR-7973 (miRNAs w/seed GUGACCC)		mature microRNA	Inhibited	-2	0.537	CITED4,FCGBP,MARCKS,STEAP4
NR3C1		ligand-dependent nuclear receptor	Inhibited	-2.342	6.45e-15	ADH1C,AQP5,ATP1B1,BIRC3,CBR1,CCL20,CCN1,CCN2,CCND1,CDC42EP3,CDKN1A,CEBPB,CEBPD,CRABP2,CXCL2,CXCL3,CXCL6,CXCL8,DDIT4,DUSP1,DUSP4,EGR1,EMP1,ENC1,F3,FABP4,FN1,FOS,GPX1,GSTA1,GSTP1,ICAM1,INSR,ISG15,ITGB6,JUN,JUND,KRT14,KRT17,KRT5,LCN2,MLF1,MMP10,NAMPT,NFKBIA,NME5,NOS2,NQO1,PHLDA2,PIGR,PLK2,PPP1CB,PSMA6,PTP4A2,RHOB,S100A8,S100A9,S100P,SOX4,TNFAIP2,TNFRSF12A,YWHAG	308 (16)
CITED2		transcription regulator	Inhibited	-2.873	3.16e-06	C15orf48,C3,CDKN2A,CDKN2B,CXCL1,CXCL2,CXCL3,CXCL8,DUSP1,F3,HIF1A,ICAM1,IL1RN,ISG15,KYNU,NAMPT,NOS2,PLAC8,PLAU,TGM2	210 (15)
MYCL		transcription regulator	Inhibited	-2.219	0.0786	CARS1,RPL10A,RPL12,RPL17,SLC25A5
ELK1		transcription regulator	Inhibited	-2.144	5.62e-06	CCL20,CDKN1A,CDKN2A,EGR1,FOS,ITGB1,ITGB6,JUN,NR4A1,NUPR1,ZFP36	268 (25)
COP1		enzyme	Inhibited	-2.057	1.48e-07	C3,CDKN1A,CEBPB,CLIC3,CXCL3,FOS,FTH1,GPNMB,ICAM1,KRT13,SLC26A2,SULT2B1,TFF3	131 (7)
SUPT20H		other	Inhibited	-2	0.00303	BIRC3,CXCL8,NFKBIA,TNFAIP2	207 (12)
SCGB1A1	-5.341	cytokine	Inhibited	-2.236	0.000309	C3,CXCL8,FN1,S100A8,S100A9	237 (14)
Histone h2a		group			0.0384	EGR1,IGFBP5,JUN
Ap2		group			0.0139	C3,ICAM1,IFNGR1,SAA1
Irp		group			0.0027	EPAS1,FTH1,SLC40A1
Npm		group			0.00072	CDKN1A,RPL3
Vhl		complex			0.0181	BIRC3,CCND1
CSDE1 HNRNPD PABP PAIP1 SYNCRIP		complex			0.0268	FOS
p38 Sapk		group			0.00682	CCND1,CDKN2A	171 (7)
Srebp		group			0.0135	CDKN1A,FOS,UCP2
DNA-methyltransferase		group			0.0179	CDKN1A,CDKN2A,CDKN2B
Keratin 16		group			0.0268	CCND1
TEAD		group		0.156	3.09e-06	CAV2,CCN1,CCN2,CCND1,FN1	113 (7)
collagenase		group		1.897	6.85e-09	CEBPB,CEBPD,CXCL2,CXCL3,CXCL6,EGR1,ICAM1,IL1R1,JUN,SAA1	209 (12)
N-Cadherin		group			0.0181	CCND1,CDKN1A
Ggtase I		complex			0.00212	CCN1,CCN2	122 (7)
dopamine receptor		group			0.0229	FOS,NR4A1
Collagen type II		complex		1.897	1.97e-07	CCL20,CXCL1,CXCL2,CXCL3,CXCL5,IL1R1,IL1RN,MMP7,RRAS,TNFSF10	209 (12)
TPPP2		other			0.00682	CDKN1A,CDKN2A
ELF3		transcription regulator		0.898	5e-06	CCL20,CLDN7,FN1,KRT8,MET,MMP10,NOS2,SPRR2A	200 (14)
EPHB1		kinase			0.0027	EGR1,FOS,JUN	251 (23)
ESRRG		ligand-dependent nuclear receptor		1.072	0.0255	CCL20,CDKN1A,IL32,KLK6,LDHA,MB
MALSU1		other			0.01	MT-ND1,MT-ND6
PARPBP		other			0.0203	KRT18,KRT7,KRT8
ADRA1		group			0.00682	EGR1,FOS	198 (23)
AMOT		other			0.00212	CCN1,CCN2	231 (19)
ANTXR2		transmembrane receptor			0.0397	CCND1,FN1
BIRC3	1.184	enzyme		0.114	0.000467	BIRC3,CXCL1,CXCL8,ICAM1,NFKBIA	208 (13)
Agtr1b		G-protein coupled receptor			5.82e-05	CCN2,F3,FOS,NOS2	220 (21)
SOX2-OT		other			0.0397	ALDH1A1,SOX2
MEG3		other		1.103	0.000416	FN1,GDF15,HIF1A,JUN	222 (10)
JINK1/2		group			0.0457	CXCL8,PTGES,RHOB
Sos		group			3.45e-05	ALDH1A3,AQP3,CRABP2,FABP4,FOS,IGFBP5,ITGB1,KRT13,MET,MMP10,NRIP1,PLAU,PLK2,PMEPA1,RAB11FIP1,SLPI,XDH	225 (7)
CDK4/6		group		0.896	0.012	CCND1,CDK6,MARCKS,NIBAN2,PDLIM4,RPL27A
APC/APC2		group			0.0229	CDKN1A,NOS2
Hdac		group		1.509	0.000596	CCND1,CDKN1A,CRABP2,CXCL8,EGR1,FOS,HIF1A,HLA-DRA,IGFBP3,JUN,MT1E,NR4A1,TNFSF10	281 (22)
MEF2		group			0.00175	IL1RN,JUN,LDHB,MB,NR4A1	171 (11)
Notch		group		0.099	0.000667	CDKN1A,CDKN2B,CRIP1,DUSP1,FABP4,HES1,ID1,IVL,MET,PLAU,SAMHD1,SOX2	289 (22)
Pdgfr		group			0.0462	EGR1,FN1
Creb		group		-0.422	1.74e-05	BCAS1,CCN1,CCND1,CDKN1A,CEBPB,CEBPD,CXCL8,DUSP1,DUSP4,DYNLT2B,EGR1,FOS,HES1,IVL,JUN,MIF,MUC5AC,MUC5B,NR4A1,NTS,PSENEN,SOD1,SOX4,SOX9	280 (23)
LTB4R/LTB4R2		group			0.0268	CXCL8
Pkg		group		-1.109	0.000309	EGR1,FOS,JUN,SOD2,SOX9	236 (22)
G protein alphai		group		0.816	0.0154	C15orf48,CCN1,CEBPD,FOS,ISG15,TNFRSF12A
NDPK		group			0.0268	CXCL8
Rsk		group			7.55e-05	CEBPB,CXCL2,CXCL8	252 (22)
PI3K (complex)		complex		1.352	3.32e-11	BIRC3,CCN2,CCND1,CDKN1A,CDKN2B,CEBPB,CTSD,CXCL8,DDIT4,DUSP1,FN1,FOS,GSTA1,GSTP1,HIF1A,ICAM1,IL1RN,ITGB1,JUN,LCN2,MMP10,NFKBIA,NOS2,NQO1,RHOB,RND3,RPL23,SAMHD1,SOX9,TGM2,TNFSF10,XBP1	294 (21)
Tgf beta		group		1.266	1.21e-14	ADH1C,ALDH1A1,ALDOA,ATP1B1,BSCL2,CCN1,CCN2,CCND1,CDK6,CDKN1A,CDKN2A,CDKN2B,CEBPB,CXCL2,CXCL3,CXCL8,EPAS1,FN1,FOS,HES1,HIF1A,HSPG2,ID1,IGFBP3,IGFBP5,IL1RN,IL32,ITGB1,JUN,KRT16,LDHA,MET,MIF,MMP10,MMP7,MUC1,NOS2,NQO1,NR4A1,PLAU,PMEPA1,PPBP,RHOB,SDC1,TIMP2,TNFRSF12A,TNFSF10	272 (22)
Foxo		group			0.00989	CDKN1A,CDKN2B,DEFB1	170 (7)
ERK1/2		group		1.13	2.14e-16	ASAH1,BIRC3,C3,CCL20,CCN2,CCND1,CDC42EP5,CDKN1A,CEBPB,CXCL1,CXCL3,CXCL5,CXCL6,CXCL8,DUSP1,DUSP4,EGR1,EZR,F3,FABP4,FN1,FOS,ICAM1,ID1,IGFBP3,JUN,JUND,KRT17,MMP10,MUC5AC,NAMPT,NOS2,PLAU,PTGES,RAC1,SOD1,SOX2,SOX9,TAPBP,TIMP2	226 (16)
P38 MAPK		group		1.412	1.46e-13	AQP5,CCN2,CCND1,CDKN1A,CDKN2A,CEBPB,CEBPD,CXCL1,CXCL2,CXCL3,CXCL6,CXCL8,DUOX2,DUSP1,EGR1,F3,FABP4,FN1,FOS,HIF1A,ICAM1,IGFBP5,IL1RN,IL32,ITGB8,IVL,JUN,MIF,MUC5AC,MUC5B,NOS2,NR4A1,PLAU,RHOB,RND3,RRAD,S100A12,TIMP2,TNFSF10,ZFP36	255 (14)
Hsp27		group		-0.322	0.00172	CCND1,CDKN1A,CXCL8,FOS,NOS2,PLA2G2A	246 (20)
CaMKII		complex		0.218	0.00256	BIRC3,FOS,INSR,SOX9	258 (23)
Gsk3		group		1.489	5.49e-05	CCND1,CXCL8,FABP4,FOS,GDF15,HIF1A,ICAM1,JUN,NOS2,NR4A1	276 (19)
TCR		complex		-1.924	0.00146	ALDOA,BIRC3,CCND1,CXCL8,EGR1,FOS,HIF1A,IFNGR1,ISG15,JUN,LDHB,NFKBIA,NR4A1,RPL10A,RPL17,RPL3,RPL5,RPLP0,RPS4X,SDCBP,TNFRSF12A	262 (22)
Ras homolog		group		-1.026	8.14e-07	CCN2,CCND1,CDKN1A,EGR1,FOS,ITGB1,PLAU	243 (23)
p70 S6k		group			0.0384	CCND1,EEF1A1,EEF2
RNA polymerase II		complex			4.28e-09	C3,CBR1,CDKN1A,CDKN2A,CLDN3,CXCL2,CXCL8,DUSP1,FABP4,FOS,FOXC1,GDF15,ICAM1,ID1,IFNGR1,IGFBP3,IL1RN,JUN,MICOS10,NFKBIA,NOS2,RND3,RPL10A,RPL12,SCGB1A1,SLC27A2,SOD2,TAPBP	267 (18)
Calcineurin A		group		0	0.000259	CCN2,CCND1,FOS,INSR,JUN,MB	269 (22)
IFN alpha/beta		group		1.64	0.023	BID,CXCL14,MMP10,NOS2,SLPI,TNFSF10
Pkc(s)		group		-1.429	3.34e-08	AQP3,CCN1,CCN2,CDKN1A,CXCL8,DUSP1,EGR1,F3,FABP4,FN1,FOS,GSTA2,HIF1A,ITGB1,IVL,JUN,KRT8,MUC5AC,NOS2,NQO1,NR4A1,S100A8,XBP1	269 (24)
MAP2K1/2		group		-0.189	4.92e-05	C3,CCN2,CCND1,CXCL3,DUSP1,DUSP4,EGR1,FOS,JUN,NOS2	264 (22)
Cyclin D		group			0.0337	CTSD,SOX2
CD3		complex		0.826	1.88e-06	AQP3,ARHGDIB,BIRC3,CALM1 (includes others),CCL20,CCND1,CD74,CDK6,CXCL8,CYBA,FOS,FYB1,GPRC5A,H2AC6,HIF1A,HSP90AA1,ICAM1,IFNGR1,IGFBP5,IL1R1,IL32,JUN,KRT14,LYN,MACROH2A1,MT1G,NAMPT,NFKBIA,NOS2,NR4A1,PSMA6,PTP4A2,SLC25A5,SLPI,TFPI2,TGM2,TNFSF10,TXNRD1,ZFP36	223 (12)
NFkB (family)		group			0.00908	CCND1,CXCL8,FN1,IL1R1,TNFSF10	165 (13)
thymidine phosphorylase		group			0.0268	MARCKS
Pld		group			0.00417	FN1,HIF1A
2003-03-14		group			0.0268	CDKN2A
Hsp70		group		-0.686	0.00236	CXCL3,CXCL8,HIF1A,ICAM1,NFKBIA,NOS2	236 (16)
Pka		complex		-0.8	0.000131	CCN2,CDKN1A,CEBPB,DUSP1,DUSP4,EGR1,FOS,IFI27,JUN,NOS2,NR4A1,NTS,SOX9	266 (22)
Mlcp		complex			0.0268	NR4A1
caspase		group			0.0496	CCND1,CDK6,CDKN1A
RAS		group		1.006	5.56e-11	B4GALT5,CCN2,CCND1,CDKN1A,CDKN2A,CDKN2B,CXCL8,EGR1,FN1,FOS,GSTP1,IVL,JUN,MET,MUC5B,NOS2,PLAU,PTGES,SOD2,TFPI2,TGM2	262 (20)
Ubiquitin		group			0.0496	HSP90AA1,TIMP2,TNFSF10
nicotinic acetylcholine receptor		complex			0.000622	FOS,ID1,JUN	200 (18)
Fibrin		complex		0.555	2.5e-05	CXCL8,F3,FN1,ICAM1,KRT18,PLAU	143 (10)
Ikb		group		1.225	3.26e-05	CCND1,CFB,CXCL3,ICAM1,KRT6B,NR4A1	168 (10)
Jnk		group		1.81	2.16e-13	ASAH1,BIRC3,CCN2,CCND1,CRIP2,CXCL3,CXCL6,CXCL8,DUSP1,EGR1,F3,FABP4,FN1,FOS,GDF15,HES1,ICAM1,JUN,JUND,NOS2,NQO1,NR4A1,PLAU,PON2,PTGES,S100A12,SOD2,TGM2,TNFRSF12A,ZFP36	197 (15)
Pde		group			0.0229	FOS,NR4A1
MKK3/6		group			0.0268	CXCL8
Aldose Reductase		group			0.0179	CCND1,CXCL8,ICAM1
Calcineurin protein(s)		complex		-1.764	0.000747	AQP5,CXCL3,CXCL8,DUSP1,EGR1,FOS,MB,NR4A1	242 (21)
Histone h3		group			4.66e-07	AQP5,CCND1,CD9,CDKN1A,CDKN2A,CDKN2B,CRIP2,CXCL8,EGR1,FABP4,FOS,FOXJ1,HES1,ICAM1,ID1,IGFBP3,JUN,MET,MGLL,MT1G,NDUFC2,NFKBIA,NOS2,POLD4,PSMA2,PTGES,RPL10A,RPL12,RPS29,S100A8,S100A9,SOD2,TNFSF10,XBP1	280 (18)
SERCA		group		1.964	7.39e-06	BTG2,EGR1,JUN,ZFP36	146 (11)
Dgk		group			0.01	CXCL8,NOS2
Mek		group		1.093	1.95e-11	B4GALT5,BID,CCN2,CCND1,CD63,CDKN1A,CDKN2A,CXCL8,DUSP4,DUSP5,EGR1,EPAS1,F3,FOS,GDF15,HIF1A,ICAM1,ID1,ITGB1,ITGB6,IVL,JUN,LAMB3,NQO1,NR4A1,PHLDA2,RND3,RPL23,SDC1,SLC26A2,SLC6A14,STEAP4,TMEM106B,TSPAN1,TSPAN3	299 (25)
Ck2		complex		-1.982	5.82e-05	BID,FOS,INSR,ZFP36	252 (24)
NFAT (complex)		complex			0.0349	F3,ICAM1,NR4A1
ROCK		group		0.314	1.6e-07	CCN2,CCND1,CDC42,CDKN1A,CXCL8,F3,FABP4,FN1,FOS,ICAM1,SOX9	213 (21)
JAK1/2		group		-1.342	0.042	CD74,HLA-DRA,ISG15,NOS2,PLAC8
Rac		group			0.000416	CCND1,CD9,FOS,HIF1A	252 (20)
Smad2/3		group			0.042	CDKN2A,CDKN2B,ID1,MMP10,TGM2
C8		complex			0.00143	CXCL2,CXCL3,ICAM1	151 (8)
Gli		group			0.0135	CCND1,HIF1A,S100A4
Rar		group		-1	0.000259	AQP3,BTG2,CDKN1A,EGR1,SERPINF1,TGM2	199 (13)
MSK1/2		group			0.00072	DUSP1,FOS	119 (7)
adenosine deaminase		group			0.0268	CXCL3
Mapk		group		0.09	2e-07	CCND1,CDKN1A,CEBPB,CXCL1,CXCL8,EGR1,F3,FOS,JUN,MMP10,MMP7,NOS2,PIGR,S100A8,SOD1	269 (20)
L-type Calcium Channel		complex			0.0181	EGR1,FOS
ETS		group			0.000309	CCND1,CDKN2A,EGR1,FOS,ICAM1
growth factor receptor		group			0.0268	FOS
Akt		group		1.493	9.79e-16	AQP3,B4GALT5,BID,BTG2,CCN2,CCND1,CD63,CDKN1A,CEBPB,CTSD,CXCL8,EPAS1,F3,FABP4,FN1,FOS,HES1,HIF1A,HM13,HSPG2,IL1R1,IL32,INSR,JUN,LAMB3,LCN2,MGAT4B,MUC1,NDUFB8,NFKBIA,NOS2,RDH10,RHOB,RPS4Y1,SLC6A14,SOD2,SOX2,SOX4,SOX9,STEAP4,TMEM106B,TNFSF10,TUSC3,VTCN1,XBP1	307 (23)
Sod		group		0	0.000927	CXCL3,DSC2,HLA-DRA,ICAM1	268 (23)
N-cor		group		-1.103	0.00042	CCND1,CDK6,CDKN1A,CXCL14,CXCL2,FABP4,GSTP1,HES1,IGFBP3,RHOB	261 (26)
IKK (complex)		complex		0.805	0.0139	BIRC3,CCND1,CXCL8,ICAM1
Pdgf (complex)		complex		1.049	5.22e-07	CCND1,CDK6,CDKN1A,CDKN2B,CXCL3,CYBA,EGR1,F3,FN1,FOS,HIF1A,ICAM1,JUN,PLAU	276 (20)
cAMP-Gef		group			0.000622	CXCL5,NOS2,PPBP	175 (7)
SNHG6		other			0.0268	HIF1A
NCF1		enzyme		1.98	0.00175	CDKN1A,F3,FN1,ICAM1,ISG15	219 (14)
NPM1		transcription regulator		1.258	1.49e-08	CCN1,CCN2,CEBPB,CXCL1,CXCL2,CXCL3,CXCL8,EGR1,F3,FN1,FTH1,ICAM1,IGFBP3,IGFBP5,JUN,NR4A1,PMEPA1,SOD2,XBP1,XDH	256 (20)
PDGF-AA		complex			0.0317	CDKN1A,FOS,SOX2
NfkB1-RelA		complex		1.548	5.44e-09	CCL20,CCND1,CXCL1,CXCL3,CXCL5,CXCL8,ICAM1,LCN2,MUC5AC,MUC5B,NOS2
Pdgf Ab		complex			0.0116	CCND1,FOS,HIF1A
PDGF BB		complex		1.26	2.44e-13	C3,CALM1 (includes others),CAV2,CCL20,CCN1,CCN2,CCND1,CDKN1A,CEBPB,CEBPD,CXCL2,CXCL8,DUSP1,DUSP5,EGR1,F3,FN1,FOS,FXYD5,GDF15,HES1,ITGB1,JUN,NAMPT,NDUFB8,NOS2,NR4A1,PLAU,PLK2,RACK1,RHOB,RND3,SOD2,SYNE1,TGM2,TNFRSF12A,XDH,ZFP36	261 (18)
NfkB-RelA		complex		1.291	0.000467	CXCL3,CXCL8,ICAM1,NFKBIA,NOS2
G protein beta gamma		complex			0.00212	CCN1,CCN2	122 (7)
Stat1 dimer		complex			0.0337	DUSP1,NOS2
Stat3-Stat3		complex		1.387	0.0026	CDKN1A,FOS,HIF1A,ICAM1,SOD2	238 (11)
Smad2/3-Smad4		complex		0.714	0.000955	CCN2,CDKN1A,CDKN2B,IGFBP3,IGFBP5	117 (4)
Ap1		complex		0.765	2.59e-11	ADH7,CALM1 (includes others),CCN2,CCND1,CDKN2A,CXCL8,EZR,F3,FABP4,FN1,FOS,GSTP1,ICAM1,IGFBP3,JUN,KRT18,KRT6B,MET,MMP7,MUC5AC,NOS2,NQO1,PLA2G2A,PLAU,S100A4	236 (18)
Integrin		complex			0.00989	CCND1,FOS,JUN	276 (25)
Bcl9-Cbp/p300-Ctnnb1-Lef/Tcf		complex			0.0229	CCND1,MMP7
Ige		complex		1.69	0.00951	AQP3,C3,CD74,CDC42EP5,CDKN1A,CXCL2,CXCL3,CXCL8,DUSP4,EGR1,GDF15,ICAM1,MIF,NFKBIA,TNFRSF12A,TNFSF10,TPPP3	235 (16)
PLC		group		-0.152	0.00117	CXCL8,FOS,NOS2,NR4A1	225 (20)
Nr1h		group		-1.523	0.01	ALDH1A1,AQP3,ATP1B1,C3,CXCL1,CXCL8,NFKBIZ,NOS2,PLA2G2A,PTGES
AMPK		complex		0.071	2.29e-05	CDKN1A,CXCL8,DUSP4,EGR1,HIF1A,IL1RN,LDHB,LITAF,MT-ATP6,MT-ND1,NOS2,SOD1,UCP2	259 (20)
JUN/JUNB/JUND		group		-0.927	0.00553	C3,CCN1,FOS,JUN	148 (9)
Esr1-Estrogen-Sp1		complex			0.00212	CTSD,FOS
Rxr		group		0	0.0118	AQP3,BTG2,CDKN1A,EEF2,GSTA1,INSR,NOS2,SERPINF1
Nuclear factor 1		group			0.0496	ALDOA,ID1,SLC25A5
LDL		complex		1.809	1.43e-13	C3,CCL20,CCN2,CCND1,CDKN1A,CDKN2A,CXCL1,CXCL2,CXCL3,CXCL6,CXCL8,DUSP1,EGR1,F3,FABP4,FOS,GPX1,GTF2I,HIF1A,ICAM1,ID1,IGFBP3,IL1RN,JUN,LAMB3,NAMPT,NOS2,NR4A1,PLAU,RND3,S100A8,SOD2,TNFSF10,XBP1	224 (14)
Ifn gamma		complex		0.939	0.0012	CDKN1A,CDKN2A,CXCL8,HLA-DRA,ICAM1,IGFBP5,IL32,NOS2,TNFSF10	213 (22)
HDL-cholesterol		complex		1	0.0201	CEBPB,EGR1,NOS2,NUPR1
SAA		group		1.688	0.000645	CXCL8,F3,ICAM1,IL1RN,NOS2,PLA2G2A	188 (15)
Insulin		group		-1.345	4.61e-11	ADH1C,ALDOA,ARRDC3,ATP5MC2,BPGM,BSCL2,CAV2,CCN2,CCND1,CDKN1A,CDKN2B,CEBPB,CEBPD,CFD,CRABP2,CXCL1,DDIT4,DEFB1,DUSP1,DUSP4,EGR1,EPAS1,ERO1A,FABP4,FN1,FOS,GSTP1,HES1,HIF1A,HSP90AA1,ICAM1,IGFBP3,IGFBP5,INSR,JUN,LDHA,LDHB,MIF,MT-ND1,NFKBIA,NOS2,NR4A1,NUCB2,PLAAT3,RAC1,SERPINF1,SLC25A5,SOD1,SOD2,TIMP2,UCP2,XBP1	258 (21)
CRNDE		other		-0.218	0.000358	CDKN1A,DUSP4,DUSP5,IL1R1,NR4A1,RRAS
UQCC3		other			0.0408	ALDOA,ATP1B1,ATP5MC2,ATP5PO,ATP6V0C,HIF1A,NDUFB8,NDUFC2
CDKN2B-AS1		other		-0.555	3.3e-05	CDKN2A,CDKN2B,CXCL8,ICAM1,NOS2	226 (12)
HOTAIR		other		-0.097	0.00122	CDKN1A,GDF15,HIF1A,ICAM1,LAMB3,NFKBIA	319 (25)
Atg5		other			0.01	BID,NOS2
PRKAA		group		0.579	0.017	CCN2,CCND1,CDKN1A,DUSP1,NOS2
VitaminD3-VDR-RXR		complex		1.446	0.00759	CDKN1A,CST6,IGFBP3,IGFBP5,KLK6
Nfat (family)		group		1.706	0.0211	CCN1,CCND1,CXCL8,FABP4,ICAM1,MB,SOD2
GC-GCR dimer		complex		-0.465	0.00112	DUSP1,IL1RN,NFKBIA,SCGB1A1,SLPI
HDL		complex		-0.405	0.0158	CXCL8,HIF1A,ICAM1,ITGB1,RAC1
PRC2		complex			0.00759	CDKN2A,CEACAM6,CXCL1,CXCL8,MMP7	232 (11)
PSMB11		peptidase		0.039	1.11e-06	CCND1,CLDN3,CLDN7,CXCL3,CXCL6,MT-ATP6,MT-ND1,MT-ND6,MT-RNR1,MT-RNR2,NR4A1,NTN4,RHOB,TNFRSF12A,TNFSF10
Ptprd		phosphatase		0	0.000416	CDKN1A,CEBPD,CXCL14,IGFBP5	126 (7)
NORAD		other		0	1.13e-05	CCN1,CCN2,IGFBP3,IL32,JUN,RHOB,SDC1,TNFRSF12A	106 (7)
SERPINE3		other			0.0268	MUC5AC
DBH-AS1		other		0	9.5e-05	CCND1,CDK6,CDKN1A,CDKN2A	201 (13)
G-Actin		group			0.0268	JUN
IFN Lambda		group			0.0337	CXCL2,ISG15
Smad		complex		1.286	0.000467	CCN2,CDKN1A,CDKN2A,CDKN2B,ID1	187 (7)
ERK		group		1.5	4.5e-14	BTG2,CCN2,CCND1,CDKN1A,CEBPD,CXCL1,CXCL2,CXCL6,CXCL8,DUSP1,DUSP4,EGR1,EPAS1,FABP4,FN1,FOS,GDF15,ICAM1,JUN,KRT18,KYNU,LCN2,MUC1,MUC5AC,NFKBIZ,PLAU,PTGES,S100A12,SOX4,TGM2,TUBA1A,VTCN1,ZFP36	211 (11)
Igm		complex			0.0442	CDKN1A,CDKN2A,CXCL8,EGR1,XBP1
Raf		group		-0.098	2.12e-06	CCND1,CDKN1A,CDKN2A,DUSP4,EGR1,FOS,GDF15,JUN,KRT18,PHLDA2,RND3	266 (23)
Retinoic acid-RAR-RXR		complex			0.000975	CRABP2,DUSP1,IGFBP3
IL12 (complex)		complex		1.066	5.31e-05	CCL20,CD63,CXCL6,CXCL8,FOS,GAS5,ICAM1,IFNGR1,IL32,ISG15,JUN,MIF,NOS2,PLAC8,PLAU,RRAD,SET	201 (15)
CLEC10A		other		-1	0.0201	CXCL2,CXCL6,KRT17,S100A9
LRRC26		ion channel			0.01	CXCL1,CXCL8
KDM3A		transcription regulator		-0.156	0.00514	CCN1,CCN2,CCND1,CD9,GDF15
DIS3L2		enzyme			0.0268	RAC1
TASP1		peptidase			0.0337	CDKN1A,CDKN2A
PKNOX2		transcription regulator		-1.06	0.00177	BTG2,CDKN1A,EGR1,IGFBP5
HACE1		enzyme			0.00072	HIF1A,RAC1	120 (7)
ZBED1		enzyme			0.00682	RPL10A,RPL12
INTS11		enzyme			0.00212	EGR1,NR4A1
CDK19		kinase		0	1.77e-07	BTG2,CD81,CDKN1A,CDKN2A,CTSD,CXCL1,CXCL2,CXCL8,DDIT4,EPHX1,IER5,JUN,PHLDA3,PLK2,RPS27L,SDC1
trypsin		group		0.277	5.34e-07	CDKN1A,CXCL8,F3,FOS,ICAM1,MIF	229 (19)
DOT1L		phosphatase			0.0203	AQP5,RPL41,RPLP0
ASB9		transcription regulator			0.0268	CKB
DGKE		kinase			0.00682	F3,ICAM1	137 (11)
FTO		enzyme		0.447	0.00131	ALDH1A1,ICAM1,KRT7,PLAU,SOX2	150 (7)
IgG		complex		-1.25	2.21e-16	ASAH1,ATP1B1,BIRC3,C3,CD9,CDKN1A,CDKN2B,CEBPB,CEBPD,CRABP2,CTSC,CXCL8,DUSP1,EGR1,EMP1,EZR,FN1,GPRC5A,GPX1,HIF1A,ICAM1,IL1RN,ISG15,ITGB8,IVL,JUND,KLK11,KLK6,KRT13,KRT16,KRT18,LCN2,NFKBIA,PHLDA2,PMEPA1,RND3,SERPINF1,SLC40A1,TAPBP,TRIM16,ZFP36	255 (19)
FSH		complex		-0.171	0.000307	AQP3,ARPC1A,BTG2,CCN2,CCND1,CDK6,DUSP1,ENC1,EZR,FOS,GPRC5A,ID1,IGFBP3,IL1RN,JUN,KRT18,NR4A1,PLK2,PPP1CB,RHOB,TFPI2,TIMP2,TPM1,TUBA1A	330 (19)
RNF187		enzyme			0.00682	CCND1,JUN
HCG11		other			0.0268	CDKN1A
LINC00475		other			0.0268	CDKN1A
DGCR8		enzyme		-0.365	0.0126	CCND1,EGR1,FOS,HES1,SOX2
PMM2		enzyme			0.0268	ICAM1
TRIM37		enzyme			0.0457	CD63,CKB,EGR1
Fc gamma receptor		group		1.406	0.000183	CCND1,CDKN1A,CXCL8,HES1,ICAM1,NOS2	237 (18)
PARP		group			0.00201	CDKN1A,CDKN2A,NOS2	224 (9)
NCK		group			0.0268	CCND1
Tlr		group		0.871	0.0385	CXCL3,CXCL8,DUSP1,ICAM1,LCN2,NFKBIA,NOS2
ISGF3		complex			0.0045	HIF1A,ISG15,TNFSF10
NADPH oxidase		complex		0	0.000309	CXCL1,F3,FOS,JUN,MUC5AC	192 (15)
IFN Beta		group		1.893	3.64e-08	BPIFA1,BTG2,CD74,CDKN1A,CEBPB,CEBPD,CXCL1,CXCL14,CXCL5,CXCL8,DUSP1,EEF1A1,FN1,GAS5,ICAM1,IFI27,IL1RN,ISG15,KYNU,NOS2,TAPBP,TNFSF10,TXNRD1	221 (12)
STAMBPL1		enzyme			0.0268	DUSP1
SRP54		enzyme			0.0268	XBP1
BLVRA		enzyme			0.0229	JUN,TNFSF10
HOXA-AS2		other			0.0337	CDKN1A,TNFSF10
KLK4		peptidase			0.0116	CDKN1A,CDKN2A,CDKN2B
KDM4D		enzyme			0.00354	CCND1,CDKN1A,SOX9
EOMES		transcription regulator		-1.195	0.0342	DUSP4,FOXC1,IGFBP3,RND3,SOX2,TFPI2,TNFSF10
CINP		other			0.00417	CCND1,CDKN1A
LPIN1		phosphatase			0.0457	CDKN1A,FABP4,NOS2
CNOT6		enzyme			0.0229	CDKN1A,IGFBP5
Snhg6		other			0.00417	CCND1,HIF1A
ESRP1		other			0.0281	RAC1,SOX2
FOXD2-AS1		other			0.0045	CDC42,CDKN1A,HES1
IRF2BP1		transcription regulator			0.0201	CXCL8,DUSP1,EMP1,FOS
BDNF		growth factor		-0.346	5.03e-05	ATP5MC2,BID,CAV2,CCN1,CDKN1A,CEBPB,DUSP1,DUSP4,EEF2,EGR1,FOS,JUN,LCN2,NMB,NOS2,NR4A1,ODAD1,OMG,S100A10,S100A9,SOD2,TUBA1A,YWHAG	192 (17)
ALG2		enzyme			0.0268	CREB3L2
DNAAF6		other			0.00212	DNAH9,DNAI2
ANO1		ion channel			0.0181	CYBA,SOX2
LINC01139		other		-0.447	3.09e-06	ALDOA,ANKRD37,EGR1,IGFBP3,LDHA	176 (7)
CCAR1		transcription regulator			0.01	CEBPD,EPAS1
TET1		enzyme		-1.188	0.0139	FOS,KRT8,SLC40A1,SOX2
RNF20		enzyme			0.00481	CDKN1A,FOS,RHOB,UCP2
NSUN3		enzyme			0.0181	MT-ATP6,MT-ND4L
SSC5D		transmembrane receptor			0.0268	CXCL8
MSI2		other		-0.864	0.000146	CDKN1A,CLDN3,CLDN7,FN1
TMC8		other			0.0268	CIB1
TIFA		other		1.131	0.000555	CXCL3,CXCL8,ICAM1,NFKBIA	213 (14)
BSCL2	-1.696	other			0.000338	CCND1,CD74,CFD,FABP4,IGFBP5,MGLL,NOS2,SLPI	114 (6)
NPC1		transporter		-1.98	0.0027	CAV2,CCND1,CD74,CTSD,EGR1,S100A8,S100A9,XBP1	268 (19)
PDLIM2		other		0.239	0.0133	CCL20,CCND1,CXCL8,IGFBP3,KYNU,PHLDA3,SLC40A1
MT-TM		other			0.00689	MT-ND1,MT-RNR1,MT-RNR2
SQSTM1		transcription regulator		0.178	0.000513	CXCL2,ISG15,JUN,NFKBIA,NOS2,NQO1,PLK2	178 (12)
OGA		enzyme		-0.084	4.25e-06	AZGP1,CCL20,CCND1,CDK6,CDKN1A,CDKN2B,CEBPB,CLDN7,CREB3L2,CXCL6,CXCL8,DST,FN1,IGFBP3,IGFBP5,IGFBP7,JUN,MGLL,NDUFC2,PLAAT3,PLAU,RHOB,S100A2,SOX2,SOX9,TIMP2,TNFRSF12A,TUBA1A,ZMYND10	317 (27)
SAV1		other		-1.709	5.56e-07	CCN2,CCND1,CDKN1A,CDKN2A,CXCL2,FN1,SOX4	126 (7)
EIF2A		translation regulator			0.0256	ICAM1,JUN,LCN2
RDH5		enzyme			0.0268	RDH10
C1QTNF1		other		1	0.000927	FN1,SLC12A2,SOD1,SOD2
CBX7		other		-1.914	0.00145	CDKN2A,CXCL8,GDF15,KYNU	209 (12)
MARCHF3		other			0.000185	CXCL1,CXCL8,NFKBIA	172 (11)
NANOG		transcription regulator		-1.338	0.0368	CDK6,EGR1,FOS,ID1,IFNGR1,LYN,NRIP1,SET,SOX2
PRDM4		transcription regulator			0.0138	CCND1,CDKN1A
MRTFB		transcription regulator		-0.573	1.71e-05	CCN1,CCN2,CDC42EP3,CXCL6,CYBA,EGR1,ID1,IGFBP5,ITGB1,LCN2,NFKBIZ,OSCP1,S100A8,S100A9,SLPI,TPM1	133 (10)
METTL3		enzyme			0.0349	CD9,ICAM1,NDUFC2
ADRM1		other			0.00212	NFKBIA,NOS2	177 (7)
PAF1		other		1.342	0.00192	BIRC3,H2AC6,ISG15,NFKBIZ,SOD2,ZFP36
LAS1L		other		0	0.00581	ALDH3B1,BTG2,CDKN1A,CHST6,CRABP2,PHLDA3
FA2H		enzyme			0.00143	CCN1,CCN2,INSR
WWTR1		transcription regulator		-1.224	3.86e-06	CCN1,CCN2,CCND1,CDKN1A,CXCL1,CXCL2,CXCL3,CXCL8,EMP1,FN1,ICAM1,ITGB8,PPIL6,TRAPPC5	259 (26)
ZNF581		transcription regulator			0.0268	IL32
FBXO25		enzyme			0.00072	EGR1,FOS	80 (6)
NEIL2		enzyme		-0.447	0.000217	C3,CCL20,CEBPB,CXCL2,CXCL3,CXCL6,IL1R1,IL1RN,NOS2	209 (11)
APOL1		transporter			0.0337	CXCL2,IFNGR1
RASSF6		other			0.00143	BTG2,CDKN1A,CDKN2A	201 (13)
SH2D5		other			0.0138	CCND1,RAC1
DLX6-AS1		other			0.0027	CDKN1A,HES1,SOX2
ANKS6		other			0.000975	FN1,ITGB6,NOS2
OPA1		enzyme		-0.762	0.00145	S100A8,S100A9,SOD1,XBP1	152 (7)
MYEOV		other			0.0268	HES1
DNAJB4		other			0.00417	CCND1,CDKN1A	257 (20)
SLC22A5		transporter			0.0496	CDKN1A,IGFBP3,PLAU
Fcer1		complex			0.0269	CXCL3,CXCL8,FOS,IL1RN,JUN
SRF-ELK1		complex			0.0268	FOS
MHC II		group			1.63e-05	CD74,EEF1A1,FTH1,IFITM2,RPL23,RPLP0,RPS29,ZFP36
Gpcr		group			0.00682	FOS,JUN	222 (23)
WFDC1		other			0.0268	ICAM1
T2		other			0.0268	ATP5PO
TET2		enzyme		-1.414	0.0159	CBR1,CXCL6,FN1,FOXC1,IL1R1,NIBAN2,RND3,S100A8,SOX2
ELOVL2		enzyme			0.0281	EGR1,NOS2
USP38		peptidase		-1.949	0.000555	CXCL1,CXCL2,CXCL3,FN1	244 (14)
IL36B		cytokine		1.982	0.00357	CCL20,CXCL1,CXCL8,NFKBIZ	174 (11)
CHI3L1		enzyme			0.00553	CXCL8,EMP1,IGFBP5,NAMPT
AKIRIN2		other			0.0138	CCND1,DUSP1
AMOTL2		other			0.00417	CCN1,CCN2	151 (6)
KLF17		transcription regulator			4.69e-05	CDKN1A,FN1,ID1,IL1RN,TNFSF10	187 (7)
ZMPSTE24		peptidase		-0.83	2.55e-06	BTG2,CDKN1A,CXCL14,CXCL2,CXCL3,DDIT4,ICAM1,IGFBP3,IGFBP5	259 (19)
KCNJ12		ion channel			0.0268	CCND1
SNHG7		other			0.00143	CDKN2A,CDKN2B,GALNT1
IPMK		kinase		-0.845	0.00631	CCN1,FOS,ITGB1,JUN	245 (22)
DNAJC24		other			0.0268	EEF2
FBXO42		other			0.0229	CXCL8,ICAM1
Hmgb1		transcription regulator		-0.254	0.000927	CCND1,CDKN1A,CXCL8,NOS2	230 (19)
P4HTM	-1.105	enzyme			0.00682	EPAS1,HIF1A	204 (11)
CERS2		transcription regulator			0.0397	ASAH1,CDKN1A
ARMC10		other			0.0268	CDKN1A
GKN1		growth factor			0.0268	SOX9
CALCOCO1		transcription regulator			0.0268	CCND1
PREX1		other			0.0268	RAC1
AMBRA1		other			0.00562	CCND1,CDKN1A,FN1	311 (26)
URGCP		other			0.0268	CCND1
BPI		transporter			0.00682	CXCL8,ICAM1
FKBPL		other			0.0268	CDKN1A
STAT1/3/5 dimer		complex			0.0397	EPAS1,PLAU
SIRT3		enzyme		1.054	0.0021	MT-ATP6,MT-ND1,MT-ND4L,MT-ND6,SOD2,SOX2,XBP1
BTNL2		transmembrane receptor		0.378	0.00398	CD74,DRC1,IFNGR1,PRXL2A,S100A4,TNFSF10,XDH	165 (7)
GALNT6		enzyme			0.00562	FN1,MUC5B,TFF3
PRG3		other			0.0268	CXCL8
ZBTB7C		transcription regulator			0.0268	CDKN1A
PRKAG3		kinase			2.56e-06	ATP1B1,BTG2,CES1,EGR1,GAS5,ID1,IGFBP5,NAMPT,NRIP1,PHLDA3,PPP1R14B,RPL12,RPL5,SLC40A1,TPPP3,TRIM16,ZFP36
PHF8		enzyme			0.0229	ID1,TGM2
GABARAPL1		other			0.0457	LAMB3,SCPEP1,SERINC2
PNPLA8		enzyme			0.0181	NQO1,PLA2G2A
RNF31		enzyme		-0.239	0.000819	CCL20,CCND1,CXCL1,CXCL2,CXCL3,CXCL6,CXCL8,IL1RN	217 (12)
HRH3		G-protein coupled receptor		-1.987	0.00514	CFD,CXCL3,S100A8,S100A9,SLPI
FKBP8		other			0.01	HIF1A,SDC1
PARP14		enzyme			0.0027	CCND1,F3,ISG15	196 (7)
DCAF1		kinase		-1.982	0.00481	CDKN1A,PTGES,TGM2,TNFSF10
MYOC		other			0.0311	CLDN7,DDIT4,FN1,IGFBP5,ITGB1,PHLDA2
RND2		enzyme			0.0268	RHOB
FCN1		other			0.0268	CXCL8
ZNF451		enzyme			0.00212	CDKN1A,CDKN2B	168 (7)
NOX5		ion channel			0.0138	CDKN2A,PTGES
POLR2M		other		-1.51	1.86e-07	BTG2,CCND1,CDKN1A,DDIT4,ENC1,MYOF,PHLDA3,PLK2
NQO2		enzyme			0.0281	CCND1,NOS2
POLR3G		enzyme			0.0045	EZR,RAC1,S100A4
TRIB2		kinase			0.00143	CEBPB,KRT8,SOX2
REM2		enzyme			0.00072	CCND1,CDKN2A	116 (7)
LEO1		other			0.00417	SOX2,SOX4
ZNF710		transcription regulator			0.0317	CXCL8,PPBP,TNFSF10
YOD1		enzyme			0.0337	CCN1,CCN2
TMEM184A		other			0.0268	DUSP1
IGF2		growth factor		0.398	5.75e-05	CCN2,CCND1,CDKN1A,DUSP1,EGR1,FN1,GRN,HIF1A,IFITM2,IGFBP3,IGFBP5,MMP10,NFKBIA,NOS2,RHOB	291 (24)
KDM2B		enzyme			0.00331	CDKN1A,CDKN2A,CDKN2B,CRABP2,FOS	297 (25)
MT-TE		other			0.000622	MT-ATP6,MT-ND1,MT-ND6
MEMO1		other		0	5.82e-05	CCND1,CTSD,FOS,JUN	278 (19)
ASCC1		transcription regulator			0.00417	CXCL8,TNFSF10
IKBIP		other			0.000363	CXCL1,CXCL2,NFKBIZ	151 (7)
NDUFAF3		other			0.00212	CCND1,CTSD
SIRT6		enzyme			0.0145	BIRC3,CXCL8,FN1,RPL23,SLC40A1,SOD2
AGO1		translation regulator			0.0337	FOXC1,NRIP1
TACSTD2		other			0.0229	CCND1,CLDN7
TRIM2		enzyme			0.0203	ITGB1,NQO1,SOD1
SLC7A2		transporter			0.00354	CXCL2,CXCL3,CXCL6
KDM3B		enzyme		0.447	0.0464	CCN2,DEGS2,FN1,MB,SDCBP2
ATE1		enzyme			0.0138	CCND1,JUN
CERS6		transcription regulator			0.0281	ASAH1,NOS2
Collagen(s)		complex			0.0322	C3,CCN1,CD63,FN1
Fascin		group			0.00212	CCN1,CCN2
METTL1		enzyme			0.01	CCND1,CDK6
FLCN		other		-1.904	3.38e-09	ALDH3B1,ALDOA,ANXA3,ASAH1,ATP5PO,CBR1,CDKN2B,CEACAM6,CKB,CTSC,DUSP5,GPNMB,HIF1A,ICAM1,LDHA,MT-ATP6,MT-ND1,SDCBP,SOD2	191 (11)
B3GALT1		enzyme			0.0268	B3GALT5
RNF152		enzyme			0.01	CXCL1,CXCL8
EBF4		transcription regulator			0.0268	CDKN1A
MYADM		other			0.0268	ICAM1
1810019D21Rik		other		-0.447	0.0209	CDKN1A,GPX1,PLAU,S100A8,SYNE1
MACROD1		enzyme			0.0268	NFKBIA
C1QL1		other			0.00212	FOS,NR4A1	205 (11)
MRPL14		other			0.0138	MT-ND1,MT-ND6
ZMIZ2		transcription regulator			0.00682	CCND1,JUN
Histone h4		group			0.000709	CCND1,CDKN1A,CDKN2A,CXCL3,CXCL8,FOS,GSTP1,HES1,ICAM1,RPL10A,RPL12,TNFSF10	280 (22)
ADAMTS18		peptidase			0.0457	CCN2,KRT14,LAMB3
SLC17A6		transporter			0.0268	NR4A1
CXXC1		transcription regulator			0.0268	CDKN1A
IGF1R		transmembrane receptor		-0.607	3.8e-09	ALDOA,ANXA3,ATP5PO,CCND1,CDC42,CDKN1A,CEBPB,CETN2,CTSD,EGR1,EMP1,FOS,FTH1,GABARAP,HIF1A,IGFBP3,IGFBP5,KRT5,KRT6B,MT-ATP6,NR4A1,PHLDA2,PLAU,RAC1,RPL10A,RPL3,S100A10,S100A4,TNFSF10	296 (23)
ZNF580		transcription regulator			0.0268	CXCL8
CCDC22		other			0.0268	BIRC3
DPY30		other		-1.98	5.54e-06	CDKN1A,CDKN2A,CDKN2B,ID1,ITGB1	257 (18)
SOX11		transcription regulator		-1.929	0.00532	ADAM9,ADSS2,CCND1,CD9,EGR1,ITGB1,KLK11,KLK6,SEPTIN2,TUBA1A
SELENOS		other		0.254	0.000555	CEBPB,CFD,FABP4,XBP1
TEX11		other			0.00417	CCND1,FOS	234 (13)
DUOX1		enzyme		0.75	0.000416	CCL20,CXCL6,CXCL8,MUC5AC	169 (12)
RICTOR		other		0.896	1.07e-06	ATP5MC2,ATP5PO,ATP6V0C,CDC42EP5,EGR1,HIF1A,ISG15,NDUFB8,NDUFC2,PSMA2,PSMA6,RAC1,RPL10A,RPL12,RPL17,RPL21,RPL23,RPL41,RPL7A,RPLP0,RPS10,RPS29,RPS4Y1,RPS8	215 (11)
SLC30A7		transporter			0.0397	EPHX1,INSR
CIRBP	-1.29	translation regulator			0.00417	CXCL2,CXCL3
CCDC62		transcription regulator			0.0268	CCND1
potassium channel		group			0.00212	FOS,JUN
sGC		complex			0.00682	EGR1,FOS	273 (23)
Shc		group			0.0281	FABP4,FOS
Laminin (complex)		complex			0.00569	BIRC3,CCND1,FN1,ITGB1,PLAU	273 (24)
ADRB		group		-0.04	6.75e-06	CCND1,CDK6,CDKN1A,CDKN2A,CXCL2,DDIT4,FOS,GDF15,ICAM1,JUN,NFKBIA,NOS2,NQO1,NR4A1,SLC40A1	279 (22)
SRC (family)		group		1.231	0.000456	EGR1,FN1,HIF1A,ICAM1,ID1,S100A4,SOX2	274 (23)
TCF/LEF		group			0.00214	CCND1,FN1,ITGB1,JUN
RPS6KA		group			0.00212	CXCL8,FN1
CNOT6L		enzyme			0.0116	CDKN1A,IGFBP5,TUBB4B
ABCA4		transporter			0.0397	C3,CFB
HMGXB4		other		1.145	2.5e-05	B4GALT5,ICAM1,IER5,NOS2,TGM2,TNFAIP2
ALKBH7		other			0.00354	MT-ATP6,MT-ND1,MT-ND6
ZBTB8A		other			0.0268	CDKN1A
ERFE		other			0.0462	FABP4,ID1
AHCTF1		transcription regulator			0.0268	CETN2
CGAS		enzyme		1.966	0.0169	CDKN1A,CXCL8,IFI27,ISG15
EIF3M		translation regulator			0.01	EIF3F,MIF
MAGT1		enzyme			0.0268	TUSC3
SLC22A3		transporter			0.00417	S100A8,S100A9	193 (7)
PHF20L1		other			0.0268	SOX2
MASTL		kinase		0.883	0.00172	ADSS2,ARHGDIB,CDK6,KYNU,RAB11FIP1,TPM4
SPDEF		transcription regulator		-1.354	4.93e-06	BIRC3,CCN2,CDKN1A,CLDN7,CXCL8,FOXJ1,HIF1A,MUC5AC,PLAU,SCGB1A1,SDC1	189 (9)
MDGA2		other			0.0462	BID,CDKN2A
FH		enzyme			0.00562	CDKN1A,LDHA,NQO1	122 (7)
HASPIN		kinase			0.0268	CDKN1A
KLHL2		other			0.00212	CCND1,JUN	144 (7)
RGMB		other			0.000363	CXCL2,CXCL3,LCN2	166 (6)
BATF2		transcription regulator			0.00072	CCN1,JUN
SAMHD1	-1.23	enzyme			0.00562	IFI27,NFKBIA,SAMHD1
CLK1		kinase			0.0268	F3
VENTX		transcription regulator			0.00072	CCND1,CDKN2A	170 (7)
BMPR2		kinase		1.988	0.00911	CXCL8,FN1,ICAM1,ID1	246 (23)
YARS2		enzyme			0.00689	MT-ATP8,MT-ND6,NDUFB8
MAPKBP1		other			0.0268	CXCL8
AMOTL1		other			0.00212	CCN1,CCN2	201 (11)
ZNF750		transcription regulator		0.892	1.69e-05	IVL,LAMB3,S100A8,SPRR1B
KIF26B		other			0.0268	NQO1
KCTD10		ion channel			0.0268	RHOB
ELSPBP1		other			0.0268	ADSS2
IL33		cytokine		0.993	1.12e-10	ALDH1A3,ALDH3A1,ALDOA,ANKRD37,BIRC3,BPIFB1,CCND1,CXCL1,CXCL2,CXCL3,CXCL8,DEFB4A/DEFB4B,EPAS1,FOXJ1,HIF1A,ICAM1,IFNGR1,IL1RN,IL32,KRT5,MIF,MMP10,MUC5B,NFKBIA,NFKBIZ,NOS2,NR4A1,PRXL2A,RPS27L,S100A8,S100A9,SCGB1A1,SLC26A4,SOD2,SOX2,TNFAIP2,TNFSF10,ZFP36	221 (13)
PFKP		kinase			0.0268	F3
BPIFB1	-4.875	other			0.0317	CCND1,JUN,NFKBIA
MEX3A		other		1	0.0184	CCND1,OLFM4,SLC27A2,TUBA1A
FGF14		growth factor			0.0268	FOS
CERK		kinase			0.000645	CCL20,CXCL1,CXCL2,CXCL8,PPBP,TNFSF10	208 (13)
HJV		transmembrane receptor			0.0181	ID1,SLC40A1
PBRM1		other			0.0397	CDKN1A,CRABP2
PLXND1		transmembrane receptor			0.0229	MUC5AC,MUC5B
Fcor		enzyme			0.0337	CDKN1A,SOD2
NSUN6		enzyme		-0.816	0.000561	CCN1,CCN2,EMP2,MARCKS,TGM2,TSPAN3
GAS2L3		other		-0.152	0.000724	BTG2,CDKN1A,EPHX1,PLK2
NR2E1		ligand-dependent nuclear receptor			0.0496	CCND1,CDKN1A,CDKN2A
STK40		kinase		-0.656	0.0164	CXCL1,CXCL5,CXCL8,FABP4,FN1,JUN
MUCL1	1.779	other			0.00417	CCND1,CDKN1A	177 (7)
ADGRF5		G-protein coupled receptor			0.0181	CXCL3,IL1RN
EVX2		transcription regulator			0.0268	CXCL8
MIGA2		other			0.0268	MACROH2A1
L2HGDH		enzyme			0.00562	HIF1A,LDHA,NOS2
TRPM3		ion channel			0.00212	EGR1,FOS
EXOC3L1		other			0.00212	CDKN1A,SEPTIN9
EGLN2		enzyme			0.00143	CXCL8,EPAS1,HIF1A	224 (15)
PTGR2		enzyme			0.0268	FABP4
TRPM8		ion channel			0.0281	CIRBP,SOD1
FAM3B		cytokine			0.000309	CDKN1A,FN1,IGFBP3,LCN2,LDHA	141 (7)
DHCR24		enzyme			0.0462	CD9,ISG15
PLAC1		other			0.0268	CCND1
MAVS		other		1.093	0.00319	CCL20,CFB,CXCL2,CXCL8,DUSP4,ICAM1,IFI27,ISG15,NOS2,SOX2	211 (17)
DPP3		peptidase			0.0268	NQO1
KLHL21		enzyme			1.93e-05	DUSP1,NFKBIA,NFKBIZ
GLIS2		transcription regulator			0.002	C3,CCN2,CCND1,CXCL3,IL32
SNHG5		other			0.0268	ICAM1
TEAD1		transcription regulator		0.152	0.000129	CCN1,CCN2,CCND1,CDK6,CDKN1A,IGFBP5,MB,NFKBIZ,TPM1	267 (20)
STOX1		other			0.00562	CALM1 (includes others),FANK1,RPL17
DEPTOR		other			0.0397	CCL20,ICAM1
PPP1R14B	2.149	phosphatase			0.01	EPAS1,HIF1A
CRBN		enzyme			0.0116	JUN,NOS2,XBP1
OLA1		enzyme			0.00212	CCND1,CDKN1A	175 (7)
LECT2		other			0.0462	C3,CXCL3
DPH2		enzyme			0.0268	EEF2
NSD2		enzyme			0.00372	BTG2,FOS,ITGB1,JUN,RRAS
ZC3H12A		enzyme		0.884	0.000282	ALDH2,C15orf48,CEBPB,CEBPD,DUSP1,DUSP5,FABP4,FOS,FTH1,ICAM1,NFKBIZ,NOS2,RRAD,ZFP36	225 (17)
HUWE1		transcription regulator			0.0337	CDKN1A,CDKN2B
ZNF382		transcription regulator			0.0181	CDK6,ID1
FZD8		G-protein coupled receptor			0.0116	CCN2,FN1,IGFBP5
FANK1	-1.064	transcription regulator			0.0268	JUN
GATAD2A		transcription regulator			0.00682	NOS2,S100A9
CTR9		other			0.0229	EPAS1,PTGES,SDC1
TPSAB1/TPSB2		peptidase			0.0229	CXCL2,FN1
SEMA7A		transmembrane receptor			0.0229	CCN2,EGR1,FN1
SBDS		other			0.00947	CCN2,EGR1,FOS,ID1,IGFBP7,NTS,RAC1
MALAT1		other		-0.293	0.0278	CFD,ISG15,KRT16,PIP
SNHG20		other			0.0337	CCND1,CDKN1A
MIR31HG		other			0.00072	CDKN1A,HIF1A
USP29		peptidase			0.0138	HIF1A,LDHA
TCIM		other			0.000622	CXCL1,CXCL8,ICAM1	151 (7)
WBP2		transcription regulator		-0.087	1.68e-05	ADGRF1,AQP3,C9orf116,CXCL1,CXCL2,CXCL3,CXCL8,EGR1,JUN,OSCP1,SEPTIN2,SLC27A2,SOX4,SPACA9	259 (15)
CLEC7A		transmembrane receptor			0.0457	CXCL2,CXCL8,MUC5AC
CYSLTR2		G-protein coupled receptor			0.0337	CXCL8,EGR1
GPBAR1		G-protein coupled receptor			0.042	CCND1,ICAM1,NOS2
BCR (complex)		complex		1.76	0.00135	C15orf48,CCND1,CDK6,CDKN1A,CDKN2A,CDKN2B,EGR1,FOS,FTH1,ICAM1,ITGB1,NAMPT,S100A10,XBP1	291 (26)
26s Proteasome		complex		0.211	0.00273	BIRC3,CDKN1A,CTSD,CXCL3,CXCL8,GAS5,ICAM1,MLF1,SOX2,TGM2,TNFSF10	177 (17)
Hedgehog		group		1.214	0.0108	CCND1,CDKN2A,HES1,SOX2,SOX9
ETS-ELK1		complex			0.00072	CCND1,CDKN2A
Igf		group			0.01	FN1,HIF1A
Lefty		group			0.0181	CCN2,CDKN1A
SMAD1/5		group			0.0229	CEBPB,ID1
Growth hormone		group		-0.753	3.6e-15	ATP5MC2,C3,CCND1,CEBPB,CEBPD,CXCL1,CXCL2,EGR1,FABP4,FN1,FOS,FTH1,GDF15,GSTA1,GSTP1,HES1,ICAM1,ID1,IGFBP3,IGFBP5,INSR,JUN,NAMPT,NDRG2,NFKBIA,NR2F6,PLAAT3,PLK2,S100A4,SOD1,TFF3,TNFSF10,TUBA1A,XDH	263 (22)
FERD3L		transcription regulator			0.0268	HES1
Mir122a,b		group		0.305	0.0257	CXCL2,CXCL3,MMP10,NOS2
CIP2A		other		-1.342	0.0339	CDKN2B,CFB,DSC2,GPNMB,LDHB
IL26		cytokine			0.00143	CCL20,CXCL8,ICAM1	169 (13)
GPD1L		enzyme			0.00212	HIF1A,LDHA	176 (7)
CDCA2		other			0.000185	CDKN1A,CDKN2A,CDKN2B
IFN type 1		group		1.109	0.0117	CXCL8,ISG15,PLAAT4,TNFSF10,XDH
Traj18		other			0.0337	CXCL2,CXCL3
MAC		complex		1.432	0.00131	CXCL2,EGR1,FN1,SOX9,ZFP36	229 (16)
Focal adhesion kinase		group		0.943	0.00911	ICAM1,KRT14,KRT18,KRT8	284 (24)
Cadherin		group			0.0268	CDC42
P-TEFb		complex			0.00417	CDKN1A,CXCL8	197 (9)
LOC100288798		other			0.01	CC2D2A,CD9
estrogen receptor		group		-1.319	7.14e-09	C3,CAV2,CCN2,CCND1,CLDN3,CXCL1,CXCL8,DSC2,EGR1,FN1,FOS,HSP90AA1,ICAM1,ITGB1,JUN,KRT18,KRT7,KRT8,LYN,MUC1,NRIP1,PLAU,TFF3,TGM2,TIMP2,XBP1	320 (20)
hemoglobin		complex		0.371	0.00117	CDKN1A,CXCL8,NQO1,SLC40A1	172 (11)
AURK		group		0.762	0.0421	BTG2,CDKN1A,RRAD,SPATA18
Endothelin		group			0.0116	CD74,FOS,JUN
Pka catalytic subunit		group			0.0349	CXCL8,FABP4,NR4A1
CG		complex		1.646	1.91e-10	ADH7,ALDH1A1,BTG2,CCL20,CCND1,CDKN1A,CEBPB,CEBPD,CFB,CXCL3,CXCL8,DNAH11,DUSP1,EGR1,EMP1,EPAS1,FABP4,FOS,HIF1A,ICAM1,IFNGR1,IGFBP3,ITGB1,JUN,MMP10,NOS2,NR2F6,NR4A1,NRIP1,NTS,NUCB2,PLAU,PTGES,RNF130,S100A10,SDC1,SOD1,TFPI2,TNFAIP2,TNFRSF12A	234 (16)
C/EBP		group		-0.555	4.4e-05	ADH1C,ALDH3A1,GSTA1,HIF1A,ID1,LCN2,NOS2,PTGES	222 (12)
Ferritin		complex		1.214	0.00177	ICAM1,NFKBIA,NOS2,SDC1	205 (9)
Collagen type I (complex)		complex		1.912	9.22e-05	CCND1,CDKN2A,FN1,ITGB1,MMP10,PLAU,RAC1,S100A10,TIMP2	262 (23)
Lh		complex		-0.908	2.6e-08	ARPC1A,CXCL8,DUSP1,EEF1A1,EEF2,EGR1,EIF3F,EZR,FOS,JUN,KRT18,NR4A1,RHOB,RPL10A,RPL12,RPL17,RPL21,RPL23,RPL27A,RPL3,RPL5,RPS10,RPS20,RPS4Y1,RPS8,SOD2,TFPI2,TNFRSF12A,TPM1,TUBA1A	222 (23)
Collagen Alpha1		group		1.953	0.000416	CDKN1A,IL1RN,PLAU,TIMP2	213 (18)
Pro-inflammatory Cytokine		group		-0.038	0.0112	F3,GSTA1,ICAM1,LCN2,NOS2,NR4A1
TH1 Cytokine		group			0.00682	HIF1A,NOS2
HMGA1		transcription regulator		-0.34	1.53e-07	B3GALT5,CAV2,CCN1,CCND1,CTSC,EGR1,FOS,IGFBP3,IGFBP7,INSR,NOS2,PHLDA2,RHOB,RPL7A,SEPTIN2,SLC26A2,SLC27A2,SOX2,SOX4,STEAP3	287 (20)
MEN1		transcription regulator		1.387	0.00236	CCND1,CDKN1A,CDKN2B,FABP4,FOS,FOXC1	308 (25)
TAF9		transcription regulator			0.00682	CXCL8,HLA-DRA
EIF2AK3		kinase		-1.506	1.54e-05	BIRC3,BTG2,CARS1,CCL20,CCND1,CEBPB,CTSC,EGR1,ERO1A,JUN,NOS2,NUPR1,PON2,XBP1,ZFP36	254 (22)
FZD9		G-protein coupled receptor			0.00989	CXCL14,CXCL6,ISG15
AMH		growth factor		0.954	0.00553	BTG2,CDKN1A,CDKN2A,CXCL2	242 (18)
PRKCD		kinase		1.035	3.77e-10	BIRC3,CCL20,CCND1,CDKN1A,CDKN2A,CEBPB,CXCL8,FOS,GDF15,GPRC5A,ICAM1,IL1RN,IL32,IVL,JUN,LAMB3,MUC5AC,MUC5B,NFKBIA,NOS2,NR4A1,SOX2,TTC9,ZFP36	187 (14)
IDH2		enzyme			3.3e-05	CLDN3,CLDN7,EGR1,FN1,HIF1A
ERVW-1		other		0.742	1.03e-05	CDKN1A,CDKN2A,CXCL1,CXCL8,NOS2,XBP1	236 (14)
ABCB4		transporter			0.0136	CCL20,CCN2,CXCL14,FN1,SAA1
POLG		enzyme			0.00372	CXCL2,RACK1,RPL23,RPL27A,RPL5
PRKDC		kinase			0.0081	BIRC3,CCND1,CDKN1A,EGR1	285 (24)
MEF2D-NFAT2-p300		complex			0.0268	NR4A1
Immunoglobulin		complex		-0.833	1.08e-13	ALDOA,BIRC3,BPGM,C3,CCL20,CCN2,CD164L2,CD63,CD74,CD81,CD9,CDK6,CEBPB,CEBPD,CFD,CRABP2,CXCL1,CXCL2,CXCL3,CXCL5,CXCL6,CXCL8,CYBA,CYTOR,DDIT4,DEFB4A/DEFB4B,DUSP1,DUSP4,EGR1,F3,FN1,FOS,FOXJ1,GPNMB,GPX1,GSTP1,HIF1A,HLA-DRA,ICAM1,IL1R1,IL1RN,IL32,ISG15,ITGB8,LCN2,MUC5AC,NAMPT,NFKBIA,NFKBIZ,NOS2,NR4A1,PDLIM4,PLAC8,PLAU,PRDX5,S100A12,S100A8,S100A9,SDC1,SOD1,SOD2,SOX2,SOX9,TMEM106B,TNFAIP2,TNFSF10,TXNRD1,…	254 (13)
GRB2		other		-1.633	0.00316	CRABP2,KRT14,KRT17,KRT7,PLAU,SPRR3	248 (13)
NAE1		enzyme			0.00689	CCND1,CDKN1A,CDKN2B
MRPL12		other		-1.997	3.3e-05	MT-ND1,MT-ND6,MT-RNR1,MT-RNR2
Pde4		group		-0.11	2.5e-05	CDKN1A,CXCL5,FN1,ICAM1,KRT18,PPBP	241 (16)
Integrin alpha 5 beta 1		complex			0.0268	CCND1
lymphokine		group			0.0268	F3
Sfk		group			0.0138	ICAM1,NOS2
mediator		complex			0.0268	FOS
Cebp		complex			0.0337	CXCL8,IVL
Collagen type IV		complex			0.0179	ITGB1,PLAU,TIMP2
INTERLEUKIN		group			0.00072	FOS,NOS2
Lectin		group			0.0268	F3
Ppp2c		group		-0.849	0.000303	CDKN1A,CDKN2B,DUSP1,ID1	188 (12)
RAB7		group			0.01	CXCL5,MET
Mapk kinase		group			0.0268	CCND1
Rho gdi		group			0.0268	RHOB
IGFBP7	-1.971	transporter		0.728	0.000555	CCND1,CDKN1A,CDKN2A,SOD2	270 (24)
PSEN2		peptidase		-0.841	0.00658	CAP1,CD74,CD9,CTSC,EMP1,GAS5,INSR,PSENEN	171 (7)
ICAM1	1.294	transmembrane receptor		0.933	0.00347	CXCL2,CXCL3,FOS,HES1,ICAM1,MMP10	266 (19)
CNTF		cytokine		1.83	0.000741	CEBPD,CXCL8,EGR1,FOS,FXYD5,GABARAP,GPNMB,GRN,IGFBP7,IL1RN,LCN2,NAMPT,SAA1,XDH,ZFP36	190 (18)
SRA1		transcription regulator			0.0179	CCL20,FABP4,HES1
RBM5		other		-0.176	2.47e-07	ADAM9,ATP6V0C,BIRC3,BTG2,CDKN2A,HSP90AA1,ICAM1,IL32,ISG15,UCP2
MAPK8IP1		other		-0.625	0.00256	CCND1,FOS,JUN,PLAU	171 (16)
SKP2		other		0.2	0.0201	CCND1,CDKN1A,CDKN2A,S100A4
GRP		growth factor		-0.081	0.00717	CCND1,CXCL8,FOS,JUN	238 (22)
LAMTOR5		other			0.000416	CXCL8,GALNT1,LDHA,S100A4
EIF4G2		translation regulator		1	0.000247	CDKN1A,CTSD,HIF1A,JUN,SOX2
CCND1	1.488	transcription regulator		0.728	4.8e-05	ALDH1A3,AQP3,AZGP1,CCND1,CDK6,CDKN1A,CDKN2A,CDKN2B,GPRC5A,H2AJ,ID1,ITGB6,KRT14,MARCKS,MNS1,NIBAN2,PDLIM4,PMEPA1,RPL27A,SELENBP1,SOX2,SOX4,TM7SF2	297 (21)
XDH	2.36	enzyme		-0.664	2.17e-09	CCN2,CEBPB,CXCL3,CXCL8,DUSP1,F3,HIF1A,INSR,MUC5AC,PLAU,TIMP2	207 (15)
STAT3		transcription regulator		0.731	2.32e-20	ALDH1A1,ALDH1A3,ALOX15,AQP5,CCL20,CCN2,CCND1,CD74,CD9,CDKN1A,CDKN2A,CDKN2B,CEBPB,CEBPD,CFB,CXCL2,CXCL3,CXCL6,CXCL8,DANCR,DUSP5,EGR1,EPAS1,F3,FN1,FOS,HIF1A,ICAM1,ID1,IFI27,IFITM2,IGFBP5,IL1R1,IL1RN,ISG15,ITGB1,ITGB6,KRT17,LAMB3,LDHA,LDHB,MMP10,MMP7,MT-ATP6,MT-ND1,MT-ND4L,MT-ND6,MUC1,NAMPT,NFKBIZ,NOS2,PHLDA2,PLA2G2A,PLAU,PON2,S100A7,S100A9,SAA1,SERPINB3,SOD2,SOX2,TFF3,TFPI2,TGM2,TNFSF10,VTCN1,XBP1,…	232 (13)
BCOR		transcription regulator			0.0136	CD74,CDKN1A,DUSP4,IGFBP5,ISG15
SLC9A3R1		other		0.64	0.000842	CXCL2,CXCL3,CXCL6,EZR,S100A4,SLC34A2	216 (17)
GAB2		other		-0.865	0.0126	FOS,HIF1A,MUC5AC,MUC5B
MAP2K4		kinase		0.366	2.25e-05	BIRC3,CCND1,CDKN1A,CXCL8,FOS,JUN,MUC5B,NOS2,PLAU	261 (19)
NFATC3		transcription regulator		-1.22	0.0359	DDIT4,F3,FOS,JUN,NR4A1
GRK2		kinase			0.0135	CDKN2B,FOS,INSR
TEAD4		transcription regulator		0.522	1.07e-06	CAV2,CCN1,CCN2,CCND1,CDK6,CDKN1A,FABP4,HIF1A,IGFBP5,JUN,MB,NFKBIZ,PLK2,TPM1	171 (7)
ASCL2		transcription regulator			0.0138	CTSD,EGR1
YEATS4		transcription regulator			0.00212	CDKN1A,CDKN2A	231 (12)
MAX		transcription regulator		-0.132	0.0428	CDKN1A,CDKN2B,FTH1,ID1,IL32,SCPEP1
SERPINC1		enzyme		1.245	5.06e-09	CCL20,CDKN2B,CXCL8,F3,HSPG2,MIF,MMP7,NOS2	240 (16)
E2F1		transcription regulator		-0.7	0.000177	BID,CALM1 (includes others),CCND1,CD9,CDKN1A,CDKN2A,CKB,CRABP2,CRIP2,DUSP1,DUSP4,EGR1,FOS,GABARAP,H2AC6,HES1,ICAM1,KRT14,MT1G,NFKBIA,NRIP1,NUDC,PLK2,RND3,SOD2,TAPBP,TXNRD1,UCP2,ZFP36	294 (20)
IRS1		enzyme		0.636	0.000881	CCND1,CDKN2B,CEBPB,CEBPD,CRABP2,EGR1,FABP4,FOS,GAS5,INSR,UCP2	224 (20)
ZNF202		transcription regulator			0.0156	CDKN2A,CRABP2,ZFP36
ARHGEF17		other			0.0268	FOS
NR1H3		ligand-dependent nuclear receptor		-0.83	0.0248	CDKN1A,CFB,CTSC,CXCL2,FAM3C,GPX1,GSTP1,IL1RN,MIF,NFKBIA,NOS2,PLAU
AREG		growth factor		-0.348	2.35e-05	C3,CCL20,CCND1,EGR1,FOS,H2AC6,ITGB8,JUN,OSCP1,PLAU,TXNRD1	203 (20)
RAB11FIP3		other			0.00417	FOS,JUN	120 (7)
JMJD6		transmembrane receptor			0.0045	CCND1,GRN,HIF1A	220 (16)
ABCC1		transporter			0.0181	CYBA,NQO1
ARHGEF1		other			0.0181	CCND1,FOS
MAPK13		kinase			0.0203	CDKN1A,FOS,IVL
DOCK1		other			0.0268	RAC1
CAVIN1		transcription regulator			0.0281	CDKN1A,CDKN2A
NCOR2		transcription regulator		-0.218	0.000243	BIRC3,C3,CCND1,CDKN1A,CXCL8,FOS,JUN,PLA2G2A	256 (21)
PELI1		enzyme			0.00562	CEBPB,CXCL8,NOS2	270 (20)
ITGB2		transmembrane receptor		-0.816	0.00236	CRIP1,CXCL2,CXCL3,FN1,HES1,RAC1	248 (18)
TSLP		cytokine		-1.58	3.24e-07	BPIFB1,CD63,CXCL8,FOXJ1,ICAM1,IL32,KRT5,MMP10,MUC5B,SCGB1A1,SLPI,SOX2	272 (21)
FEV		transcription regulator		-0.587	0.00892	ENKUR,FOS,ICAM1,ITGB1,NTS,SDCBP,SOX9
RGS2		enzyme		1.89	0.0173	AQP3,BTG2,CEBPD,F3,FABP4,IGFBP3,PDLIM4
SOX7		transcription regulator		-1.134	0.000417	CRABP2,HSPG2,KRT14,KRT17,KRT7,PLAU,SOX4,SPRR3
TNFRSF1B		transmembrane receptor		0.728	0.0242	CXCL2,CXCL8,ICAM1,JUN,NOS2,SAA1,SOD2
SOX5		transcription regulator			0.0462	HSPG2,SPAG6
PRKCE		kinase		0.047	8.25e-06	BIRC3,CCN1,CCND1,CDKN1A,CEBPB,CXCL8,EGR1,FOS,IVL,JUN,NOS2	192 (19)
E2F5		transcription regulator			0.0286	CDKN1A,FOXJ1,MT1G
TFAP2A		transcription regulator		1.628	6.51e-07	BIRC3,CCND1,CDKN1A,CXCL1,CXCL2,CXCL8,IL32,KRT14,KRT5,PLAAT3,PLAU,PPBP,RPLP0,S100A9,SOD2,TPM1	278 (25)
EGLN		group		-0.175	0.0123	ANKRD37,LCN2,LDHA,MIF,NTS,S100A9,SAA1,SELENBP1,SOX9,WDR54
VCAN		other		-1.513	8.23e-10	C3,CCL20,CDKN1A,CDKN2A,CEBPB,CXCL2,CXCL3,CXCL6,CXCL8,CYBA,F3,FN1,ICAM1,IL1RN,ITGB1,LCN2,MIF,NFKBIA,PLA2G2A,PLAU,PRDX5,SOD2	217 (15)
PRMT5		enzyme		0.376	0.0136	CCND1,CDKN2A,FABP4,IVL,SOX2
PKD2		ion channel			0.0181	CDKN1A,NOS2
PGF		growth factor			0.0238	CCL20,CXCL8,EGR1,HIF1A
RBBP5		transcription regulator			0.000185	CDKN2A,CTSD,ITGB1
ABCD1		transporter			0.0229	NOS2,SLC27A2
TERF1		other			0.00212	CDKN1A,CDKN2A	106 (8)
KL		enzyme		-1.455	2.59e-05	CCN2,CCND1,CDKN1A,EGR1,ICAM1,MMP7,SLC34A2,SOD2,XBP1	234 (22)
IGF1		growth factor		0.011	3.42e-14	BIRC3,BTG2,CCN1,CCN2,CCND1,CD74,CDKN1A,CDKN2A,CEBPB,CEBPD,CTSD,CXCL6,CXCL8,CYBA,DDIT4,DEFB4A/DEFB4B,DUSP1,EGR1,EPAS1,F3,FABP4,FN1,FOS,HIF1A,ICAM1,ID1,IGFBP3,IGFBP5,IL1R1,INSR,JUN,KLK6,LCN2,LDHA,MIF,MUC5AC,MUC5B,NFKBIA,NOS2,NR4A1,NUPR1,OLFM4,PLA2G2A,PLAU,PLK2,POLD4,SLC25A25,SLPI,SOX2,TGM2,TNFRSF12A,XBP1,ZFP36	257 (18)
PRRX1		transcription regulator			0.0229	FOS,SOX9
HAND2		transcription regulator		0	0.00913	ADSS2,CXCL2,CXCL6,PLA2G2A,S100A4,TPM1
LARP1		translation regulator		1.561	6.95e-13	EEF1A1,EEF1G,EEF2,EIF3F,RACK1,RPL10A,RPL12,RPL17,RPL21,RPL23,RPL27A,RPL3,RPL41,RPL5,RPL7A,RPS20,RPS29,RPS4X,RPS8
LYL1		transcription regulator			0.0116	BTG2,EGR1,ID1
NFAT5		transcription regulator		0.179	2.11e-05	CD74,CLIC3,CXCL3,DDIT4,F3,IGFBP7,IL1RN,LCN2,NFKBIA,NOS2,PTGES,S100A4,SOD1,TNFAIP2,TNFSF10	250 (20)
FANCL		enzyme			0.0268	HES1
SERTAD1		transcription regulator			0.00212	CCND1,SET
Tenascin		group			0.0268	CCND1
Betacatenin/TCF		complex			0.00689	CCND1,JUN,MMP7
Cdk		group		-0.132	0.00175	CXCL2,CXCL8,DDIT4,DUSP1,UCP2	223 (14)
PI3K (family)		group		1.389	1.72e-10	BIRC3,CDKN2B,CTSD,CXCL1,CXCL8,DDIT4,DEFB1,FOS,FTH1,HIF1A,ISG15,ITGB1,MUCL1,NOS2,NQO1,RDH10,SOX4,TGM2,TNFSF10	272 (21)
ALOX12		enzyme			0.00354	CXCL3,FN1,JUN	200 (18)
NELFB		other			0.00354	CCN2,CDKN1A,RPLP0
IL10RB		transmembrane receptor			0.00201	CXCL8,ICAM1,SAA1	166 (13)
PRKG2		kinase			0.0138	FOS,SOX9
PPM1D		phosphatase			0.00201	CCND1,CDKN1A,CDKN2A	239 (25)
NFATC4		transcription regulator			0.0457	ADSS2,CTSD,FABP4
FGFR4		kinase			0.002	CCND1,CDKN1A,FOS,NRIP1,PLAU	255 (24)
GATA2		transcription regulator		0.499	6.87e-05	ABCA13,AZGP1,BPIFB1,C11orf97,C9orf116,CCND1,CDC42,CDK6,CDKN1A,CEP126,CES1,CXCL2,CYP2F1,FABP4,ICAM1,IGFBP7,KRT13,LCN2,OLFM4,PHLDA3,PLK2,S100A8,S100A9,SOX2,TGM2,UBXN10	220 (13)
PTEN		phosphatase		0.046	2.69e-08	ALDH1A3,BPGM,BTG2,C3,CCND1,CDK6,CDKN1A,CDKN2A,CDKN2B,CEBPB,CFD,CST6,CXCL2,CXCL8,DEFB4A/DEFB4B,DNPH1,DUSP1,EPAS1,F3,FABP4,FN1,FOS,FTH1,GTF2I,HIF1A,IFT27,IGFBP3,IGFBP5,ISG15,ITGB1,JUN,JUND,LDHB,MACROH2A1,MET,MT-ATP6,MT-ND1,NME2,NOS2,NQO1,NTS,PLAU,PTP4A2,SDC1,SOX4,TAF10,TNFSF10	288 (20)
THPO		cytokine		0.885	0.000454	BIRC3,CCND1,CXCL1,FOS,ICAM1,ISG15,NFKBIA,NFKBIZ,SOD2,SOX2	224 (14)
HSPB1		other		-1.969	0.00553	CDKN1A,CXCL2,CXCL3,CXCL8	278 (20)
VHL		transcription regulator		0.692	2.29e-07	ALDH1A1,ARPC1A,CCN2,CCND1,CDKN1A,DUOX2,EPAS1,F3,FN1,FTH1,GPX1,HIF1A,MIF,SEC61G,SLC40A1,SOD2,TNFSF10	262 (20)
TFPI		other			0.01	CDKN1A,F3
IL17RD		other			0.0337	CXCL3,S100A9
HTATIP2		transcription regulator			0.0229	CCND1,FOS,SOX2
BMP10		growth factor		1.112	4.39e-05	ALDH1A3,CD74,FN1,FOS,ICAM1,ID1,IGFBP7,LCN2,NFKBIA,NR4A1,SOX9	126 (7)
HDAC5		transcription regulator		0.668	0.00839	CDKN1A,HES1,HLA-DRA,JUN,MMP10,NOS2,NR4A1	257 (19)
CXCL8	2.393	cytokine		-0.138	1.01e-12	BPIFB1,CD74,CDKN2A,CXCL2,CXCL3,CXCL8,DEFB4A/DEFB4B,F3,FOXJ1,HSPG2,ICAM1,IL32,KRT5,MMP10,MUC5B,NFKBIA,RAC1,SCGB1A1,SOX2,TPM1,ZFP36	253 (20)
NCOR1		transcription regulator		0.186	0.0052	CCND1,CDKN1A,CDKN2A,DUSP1,ISG15,MB,PLA2G2A,SERPINF1	187 (24)
PRKD2		kinase			0.01	CXCL8,F3
BAK1		other			0.0457	ERO1A,IFITM2,XBP1
VIP		other		0.723	0.0027	CCND1,CEBPB,CEBPD,CXCL2,CXCL3,CXCL8,FOS,NFKBIA,NOS2	222 (16)
CCK		other			0.0229	EGR1,FOS,MET
CSF1		cytokine		1.506	2.2e-07	CCND1,CD74,CD9,CDKN1A,CTSD,CXCL2,CXCL3,CXCL6,DUSP1,DUSP4,DUSP5,EGR1,FN1,FOS,GDF15,GPNMB,HIF1A,IFNGR1,ITGB1,JUN,LDHA,NOS2,PLAU,XBP1	251 (18)
CSRP3		other			0.0181	KRT18,KRT8
PROCR		other			0.0349	CCND1,ICAM1,IL1R1
C1QA		other		1.467	0.00175	C3,EGR1,F3,LCN2,S100A10	214 (12)
EP400		other			0.0257	CDKN1A,CDKN2A,FABP4,H2AZ1
LCK		kinase		-1	0.0136	EGR1,FOS,JUN,KRT18,RPS27L,SOX2
RIPK2		kinase		1.263	0.00292	CXCL2,CXCL3,ICAM1,MUC5AC,NOS2,PTGES,SOD2	209 (12)
HLX		transcription regulator		-1.4	1.98e-06	CDKN2A,CXCL8,EGR1,GDF15,HES1,ICAM1,JUN,KYNU	167 (7)
SMAD2		transcription regulator		1.029	1.75e-05	CCL20,CCN2,CDKN1A,CDKN2A,CDKN2B,CES1,FN1,HES1,ITGB1,MET,RAC1,SOX2,TPM1	301 (22)
FANCA		other			0.000975	CDKN1A,EGR1,HES1	171 (11)
GMNN		transcription regulator		-1.195	0.00174	CDKN1A,DUSP1,DUSP4,DUSP5,FOXJ1,IER5,SOX2,TXNRD1	256 (12)
PDE6B		enzyme			0.000622	FOS,GPX1,SOD1
TMC6		transporter			0.0268	CIB1
MRTFA		transcription regulator		-0.696	3.19e-06	CCN1,CCN2,CDC42EP3,CDKN2A,CXCL6,CYBA,EGR1,FOS,ICAM1,ID1,ITGB1,IVL,LCN2,OSCP1,RAC1,S100A8,S100A9,SLPI	208 (19)
GADD45G		other			0.0397	CDKN1A,FOS
TOLLIP		other			0.00562	DEFB4A/DEFB4B,FABP4,HIF1A	128 (7)
TREM1		transmembrane receptor		1.705	4.87e-12	ATP1B1,CCL20,CDKN2B,CEBPB,CFB,CXCL1,CXCL2,CXCL3,CXCL5,CXCL8,DEFB4A/DEFB4B,DUSP4,EGR1,F3,GPRC5A,HES1,HES4,IL1R1,ISG15,MMP10,MT1E,NFKBIA,PHLDA2,PLAC8,RHOBTB3,RRAD,TFPI2	221 (14)
SETD2		enzyme		1.3	0.00122	CCN1,CCN2,CCND1,JUN,RHOB,SERPINF1	223 (13)
PLSCR1		enzyme			0.000363	CCND1,CDKN1A,CDKN2A	213 (13)
RUNX3		transcription regulator		0.797	0.0262	CCN1,CCN2,CCND1,CDKN1A,CXCL8,RHOBTB3,SCGB1A1,TIMP2
EPAS1	-1.099	transcription regulator		-0.027	2.88e-10	BIRC3,CCN1,CCN2,CCND1,CDC42EP5,CDKN1A,CEBPB,CKB,CXCL2,FABP4,FN1,FOS,GPX1,H2AC6,HIF1A,ICAM1,IFNGR1,IGFBP3,IGFBP5,LDHA,MB,MIF,NAMPT,SLC40A1,SOD1,SOD2,SOX2,SOX9	281 (24)
LATS1		kinase		-0.277	0.0108	ALDH1A3,CCN2,KRT18,MUC1,SOX9
MSN		other			0.0268	CDKN2A
SCARB1		transporter		-0.391	0.00192	CXCL2,DDIT4,F3,ICAM1,IL1RN,NOS2	196 (17)
GIP		other		0.64	0.00536	BPIFA1,CXCL2,CXCL3,FOS,IL1RN,UCP2	235 (20)
REL		transcription regulator		1.154	7.52e-07	CCL20,CCND1,CDKN1A,CLDN10,CXCL3,CXCL8,F3,FN1,FOS,H2AJ,ICAM1,IL32,JUN,NFKBIA,NOS2,NR4A1,PLAAT3,PLK2,PPP1R14B,RDH10,SOD2,TNFSF10	212 (17)
GLS		enzyme			0.00682	FN1,HIF1A	180 (7)
C1QBP		transcription regulator			0.0156	CCND1,CXCL8,NAMPT
PRKAA1		kinase		-1.667	5.05e-08	ARHGDIB,BIRC3,CDC42EP3,CDKN1A,CXCL8,FN1,GPX1,GSTA1,IL1R1,LDHA,LITAF,NDRG2,NFKBIA,NOS2,PLA2G2A,PMEPA1,RND3,SOD2,TGM2,UCP2	274 (20)
NOD1		other		0.159	0.000152	CXCL2,CXCL8,DEFB4A/DEFB4B,DUSP1,NOS2	202 (17)
RAP1GAP		other			0.000622	CCND1,CDK6,FOS	252 (24)
S100B		other			0.0135	CDKN1A,FOS,JUN
HOXA2		transcription regulator			0.0229	CXCL8,SOX9
TNFRSF8		transmembrane receptor		1.504	0.0238	CDKN1A,CTSC,CXCL8,RPL7A,TNFSF10
MAP1B		other			0.0268	MAP1A
LEF1		transcription regulator		1.408	0.0156	CCND1,CDKN1A,CDKN2A,EPHX1,FN1,HES1,ITGB8,MMP7,NTN4,SOX9
AKAP12		transporter			0.0229	CCND1,HIF1A
CDH11		other		0	0.00717	CD9,MMP7,NOS2,RAC1
EIF4EBP1		translation regulator		-1.29	0.00261	CCND1,CEBPB,CEBPD,EGR1,IL1RN,NOS2	272 (18)
SOX4	1.224	transcription regulator		-0.543	0.0112	CD74,DUSP4,EMP1,FN1,FOS,H1-10,KYNU,LY6D,PRXL2A,RARRES1,TLE5,TUBA1A
MBNL1		other			0.0397	SOX2,SOX4
ELL		transcription regulator			0.00212	CDKN1A,FOS	276 (14)
PLCG1		enzyme		0.618	0.000152	CCND1,EGR1,FOS,IVL,LDHA	215 (22)
NR4A3		ligand-dependent nuclear receptor		-0.028	0.000698	BIRC3,CCND1,CXCL3,FABP4,HIF1A,MB,NDUFB8,NQO1,UCP2	280 (21)
GNA14		enzyme			0.000129	ANXA3,BTG2,CXCL3,CXCL8,DUSP5,IL1RN,NR4A1,SELENBP1,XDH
NRF1		transcription regulator		-0.894	0.00062	ATP1B1,CCL20,CXCL8,FTH1,IL1RN,NQO1,SPRR2D,UCP2
ZNF281		transcription regulator			0.0322	CXCL2,CXCL5,CXCL6,IL32
HSPB2		other			0.01	CXCL8,ICAM1
CDK1		kinase			0.00631	CDKN1A,IL1RN,JUN,XBP1	303 (19)
MMP10	-1.425	peptidase			0.00072	CXCL2,MMP10
MDM2		transcription regulator		-0.159	2.91e-05	ADIRF,CCND1,CDKN1A,CDKN2A,CXCL8,DEFB4A/DEFB4B,HIF1A,IL1RN,KRT14,RPL23,TNFSF10	264 (23)
ANG		enzyme			0.0462	CDKN1A,NQO1
WNT1		cytokine		1.425	0.000355	CCND1,CDKN1A,CDKN2A,EEF1A1,EGR1,FN1,FOS,GRN,HES1,JUN,KRT5,KRT6B	260 (20)
NFE2L3		transcription regulator			0.01	CDKN1A,NQO1
ITGA5		transmembrane receptor		1.069	0.000314	CCND1,CDKN1A,CEBPB,FOS,JUN,NOS2,PLAU	241 (20)
JUNB		transcription regulator		0.847	1.19e-09	C3,CCL20,CCND1,CDKN2A,CFD,CXCL2,CXCL3,DUSP1,EEF2,EPAS1,FN1,FTH1,HES1,LAMB3,LCN2,MMP10,NAMPT,PLAU,SPRR1B,XBP1,YWHAG	238 (16)
CD244		transmembrane receptor			0.00201	CXCL8,EGR1,FOS	206 (21)
F2R		G-protein coupled receptor		0.497	3.74e-14	CCN1,CCN2,CCND1,CLDN3,CXCL3,CXCL8,DUSP1,EGR1,F3,FN1,FOS,ICAM1,IGFBP7,KRT8,LAMB3,LDHB,MIF,NR4A1,PLAU,S100A4,TFPI2,TGM2	214 (18)
MST1		growth factor		-0.555	0.000565	CCN2,CCND1,FOS,IL1RN,SOX4	266 (22)
RBL1		transcription regulator		0.411	0.000217	CCND1,CDKN1A,CDKN2A,F3,FOS,HES1,IVL,MET,MT1G	317 (25)
PPARG		ligand-dependent nuclear receptor		0.107	2.79e-18	AQP3,ATP5PO,C3,CAV2,CCN2,CCND1,CDK6,CDKN1A,CEBPB,CES1,CFD,CRABP2,CXCL1,CXCL14,CXCL2,CXCL3,CXCL5,CXCL6,CXCL8,CYBA,CYP4B1,EPAS1,EPHX1,ERO1A,FABP4,FN1,GDF15,GSTA1,HES1,ICAM1,IGFBP3,IGFBP5,IGFBP7,INSR,JUN,KLK11,KLK6,KRT18,LAMB3,LY6D,MGLL,MUC1,MUC5AC,NOS2,NR4A1,PLA2G2A,PTGES,RHOB,S100A8,SAA1,SDC1,SOD1,TNFSF10,UCP2,YWHAG	239 (16)
ALB		transporter		0.766	0.000356	CCN2,CDKN1A,CXCL8,CYBA,FN1,NOS2,XBP1	283 (22)
PCSK9		peptidase			0.0256	CD9,ICAM1,ISG15
CCL3		cytokine			0.0286	CCL20,FOS,ITGB1
GLRX		enzyme		0.762	5.82e-05	CXCL2,CXCL3,HIF1A,ICAM1	226 (13)
MSR1		transmembrane receptor			0.00177	CXCL2,CXCL3,ISG15,NOS2	174 (16)
ITSN2		other			0.0268	CDKN2A
AGT		growth factor		1.178	3.54e-08	ADH1C,ALDH1A3,ALOX15,ANXA3,ATP1B1,C3,CCN2,CCND1,CDKN1A,CDKN2A,CRABP2,CXCL2,CXCL3,CXCL8,CYBA,DUSP1,ECRG4,EGR1,F3,FN1,FOS,GDF15,GPX1,GRN,GSTP1,HES1,HIF1A,HSPG2,ICAM1,IGFBP3,IGFBP5,IGFBP7,INSR,ITGB1,JUN,LCN2,MIF,NAMPT,NFKBIA,NOS2,NR4A1,PLAC8,PLAU,RAC1,RRAS,S100A8,S100A9,SDC1,SLC34A2,SOD1,SOD2,SOX4,TNFRSF12A,UCP2,ZFP36	290 (20)
IL11		cytokine		-0.557	3.12e-05	CEBPD,CXCL8,DEFB1,EZR,FABP4,FOS,ICAM1,IGFBP5,JUN,MUC1	242 (20)
CABLES1		other			0.0268	CDKN1A
EHD1		other			0.00562	CCND1,GDF15,ITGB1	162 (7)
CITED4	1.542	transcription regulator			0.0268	HIF1A
HIF1AN		enzyme			0.0286	ANKRD37,LDHA,SOX9
IRF8		transcription regulator		-1.846	0.00586	ASAH1,CD74,CDKN1A,CFB,EGR1,FOS,ICAM1,ISG15,NOS2,TNFSF10	209 (14)
STAT4		transcription regulator		-0.067	0.000132	ADSS2,C3,CXCL2,CXCL3,ERO1A,FYB1,GAS5,H3-3A/H3-3B,ISG15,KRT18,MBOAT2,PLAC8,POLD4,RNF130,RRAD,S100A4,SELENBP1	120 (7)
GDF2		growth factor		1.663	0.00129	ANXA3,BID,CXCL8,FOS,HIF1A,ICAM1,ID1,NFKBIA,SERPINF1	226 (17)
SHC1		other		0.457	2.17e-05	CDKN1A,CXCL1,EGR1,FOS,FTH1,GSTP1,ICAM1,KRT7,NQO1,SOD2	262 (17)
MKNK1		kinase		-0.478	0.0223	CCN1,CDKN2A,EGR1,FOS,ISG15,LCN2,MMP10,ODAD1,XDH,YWHAG
JAK1		kinase		1.441	0.00016	BID,CDKN1A,DEFB4A/DEFB4B,FOS,HIF1A,HLA-C,ICAM1,ID1,SAA1	199 (16)
SMAD1		transcription regulator		1.673	3.74e-06	BTG2,CCN2,CDKN1A,CDKN2B,CXCL2,CXCL3,ICAM1,ID1,SOX9	270 (21)
AIRE		transcription regulator		0	0.00511	CXCL2,CXCL3,CXCL6,ICAM1,KLK6,S100A9,SOD2,TFF3,TNFSF10	147 (7)
TOP1		enzyme			0.00354	CDKN1A,F3,HIF1A	238 (16)
MEFV		other			0.0138	CXCL8,DEFB4A/DEFB4B
MAP2K1		kinase		0.267	3.82e-12	ALDH1L1,BIRC3,CCN1,CCN2,CCND1,CDKN1A,CDKN2A,CDKN2B,CXCL3,CXCL8,DUSP1,DUSP5,F3,FOS,HIF1A,ITGB1,IVL,JUN,JUND,MUC5B,NFKBIA,NOS2,OLFM4,SOX9,TFPI2,TGM2,TNFSF10	271 (16)
POLR2A		enzyme			0.0085	ANKRD37,CCND1,CDKN1A,FOS,MIR205HG,NFKBIA	191 (9)
SLC25A4		transporter			0.0181	BIRC3,SOD2
PPARD		ligand-dependent nuclear receptor		-0.629	8.06e-08	ALDH2,AQP3,CCL20,CCND1,CEBPB,CXCL1,CXCL2,CXCL3,CXCL8,EGR1,FABP4,FCGBP,FN1,ICAM1,KLK6,LDHA,LDHB,NOS2,NR4A1,PLA2G2A,SERINC2,SLC27A2,TFF3,TNFRSF12A,UCP2	242 (19)
ZIC1		transcription regulator			0.0384	CCND1,CXCL5,IL32
MCL1		transporter			0.0462	CCND1,NQO1
HIPK1		kinase			0.0337	MMP10,NQO1
CIITA		transcription regulator		-1.949	0.0257	CCND1,CD74,FN1,HLA-DRA
NGF		growth factor		0.199	2.36e-07	BTG2,CAV2,CCND1,CDKN1A,CDKN2A,DUSP1,DUSP4,EEF1A1,EGR1,EPAS1,FOS,ID1,JUN,MMP10,NR4A1,PLK2,RAC1,RACK1,S100A12,SLC40A1,SOD1,TNFRSF12A,XBP1,ZFP36	306 (24)
PPP2CA		phosphatase		0.577	0.0223	CCND1,CDKN1A,CFB,CXCL3,NOS2
NOTCH1		transcription regulator		0.084	1.08e-09	AQP3,BIRC3,CCN1,CCN2,CCND1,CDKN1A,CEBPB,CEBPD,CFD,CXCL1,CXCL8,EPAS1,FOS,GRN,HES1,HIF1A,ICAM1,ID1,IGFBP3,ITGB1,IVL,KRT14,KRT8,MMP10,MUC5AC,NOS2,RND3,TFF3	253 (14)
IKBKE		kinase		1.6	0.00332	BIRC3,CCND1,CXCL2,CXCL6,CXCL8,LDHA,NFKBIA,NOS2	220 (14)
KIFAP3		other			0.0268	FOS
KLF12		transcription regulator			0.0138	IL1RN,IL32
PLCG2		enzyme		1.192	0.00461	CD63,CD74,CD9,CTSD,ICAM1,ISG15,TNFSF10	248 (17)
MAP3K12		kinase		-0.956	0.000102	JUN,RPL12,RPL27A,RPS8,TUBA1A,TUBB4B
ISLR		other		-1.199	0.0184	CCN1,CCN2,FOS,PRSS23
TRG		other			0.0229	CAV2,CXCL1
COL3A1		other			0.00212	FN1,IL1RN
CELA2A		peptidase			5.15e-07	CDKN1A,CDKN2A,MUC5AC,SLPI
EFNA5		kinase		0	8.57e-07	CCN2,CRABP2,DUSP4,ITGB6,KRT13,KRT16,KRT18,KRT7,S100A7,SOX9	188 (7)
CST3		other			0.0397	FOS,NFKBIA
TRPM2		ion channel		0.666	1.82e-05	CXCL3,CXCL8,EPAS1,HIF1A,LDHA,NOS2,SOD2	250 (20)
LRP6		transmembrane receptor		-0.633	0.000151	ALDH1A1,CCN2,CCND1,CXCL2,CXCL3,FOS,KRT18,MMP7	257 (21)
CDT1		other			0.0268	CDKN1A
NAB1		transcription regulator			0.00212	DUSP4,IFNGR1
BANP		other			0.0181	CCND1,CDKN1A
IL10		cytokine		-1.551	2.24e-08	ASAH1,CCL20,CD63,CD74,CDK6,CDKN1A,CTSC,CTSD,CXCL2,CXCL3,CXCL5,CXCL6,CXCL8,DEFB4A/DEFB4B,DUSP1,F3,FOS,HIF1A,ICAM1,IL1R1,IL1RN,JUN,LYN,MMP7,MUC1,MUC5AC,NOS2,PLA2G2A,RARRES1,S100A8,S100A9,TINAGL1,TNFSF10,TUBB4B,VTCN1,ZFP36	215 (14)
MAT1A		enzyme		0.468	0.000247	ATP1B1,EGR1,KRT18,SAA1,SOD1
HOXA13		transcription regulator			0.00357	ALDH1A1,CXCL8,EMP2,SOX9
PFKFB3		kinase			0.00989	EPAS1,ICAM1,NOS2	279 (18)
OCRL		phosphatase			0.0268	MET
ZFP36	-1.327	transcription regulator		-1.862	2.11e-07	BIRC3,CDKN1A,CXCL2,CXCL3,FOS,HIF1A,ICAM1,JUN,LCN2,NFKBIA,PLAU,S100A8,S100A9,ZFP36	220 (14)
SMARCA5		transcription regulator		-0.832	4.52e-05	CD81,CDKN1A,CRIP1,ENC1,HES1,IFITM2,LYN,PHLDA3,PLAC8,PLK2,RPS27L,RRAD,SLC27A2
IL27		cytokine		1.426	5.08e-05	CCL20,CD63,CD74,CEBPD,CXCL8,EGR1,FOS,HLA-C,HLA-DRA,ICAM1,IL1RN,NOS2,PLAAT4,TNFSF10	196 (13)
AGR2		other		-1.084	1.69e-05	CDKN2A,EGR1,FOS,MUC1
PDGFB		growth factor		0.819	9.22e-05	CCND1,CXCL8,EGR1,FN1,FOS,ICAM1,IL1RN,NR4A1,SERPINF1	192 (22)
GH2		other			0.00417	IGFBP3,INSR	188 (7)
NODAL		growth factor			0.0384	CCN2,CCND1,NOS2
ITGAV		transmembrane receptor		-0.254	0.0102	CDKN1A,FN1,FOS,PLAU
AHSG		other		1	0.00463	CXCL8,KRT18,LY6D,RPL17,WFDC2
CDK9		kinase		1.446	0.000103	ANKRD37,CDKN1A,CXCL2,CXCL8,FOS,H2AC6,HLA-DRA,NFKBIA	239 (15)
AIMP1		cytokine			0.00689	CXCL2,CXCL8,ICAM1	241 (19)
CTNNBIP1		other			0.0045	CCND1,CDKN1A,RAC1	247 (13)
HOXA10		transcription regulator		-0.243	5.39e-07	ALDH1A1,CDKN1A,CDKN2B,CFD,CYP2F1,FN1,HSP90AA1,ID1,IGFBP3,IGFBP5,IL1R1,KRT18,LCN2,NDRG2,NR4A1,PIGR,S100A12,XDH,YWHAG
TAF4		transcription regulator		-0.762	0.0148	CCN2,CCND1,GAS5,IL1RN,KRT16,KRT6B,TAF10
ALDH1A2		enzyme		1.091	0.0102	ALDH1A1,ALDH1A3,CCN1,CCN2
ETV4		transcription regulator		1.664	4.12e-05	B4GALT5,CDKN2A,CXCL8,FN1,KRT5,MET,MMP7	202 (7)
PLA2G1B		enzyme			0.0337	CXCL8,UCP2
HABP2		peptidase			0.00417	CXCL8,F3	193 (17)
CAT		enzyme		-0.218	0.00072	CDKN1A,CXCL8,FN1,HIF1A,HLA-DRA,MUC5AC,NOS2	250 (22)
GPER1		G-protein coupled receptor		-0.951	5.22e-12	ASAH1,CCN1,CCN2,CCND1,CDKN1A,CEBPD,DDIT4,DUSP1,DUSP4,DUSP5,EGR1,FOS,JUN,MT1G,NFKBIA,ZFP36	289 (25)
ERN2		kinase			0.00682	ICAM1,XBP1
CTSG		peptidase			0.0462	CXCL5,MMP7
LGALS8		other		1.934	9.5e-05	CDKN1A,CXCL1,CXCL3,CXCL8	251 (12)
HPGD		enzyme			0.00212	ALDH1A1,CDKN1A
HMOX1		enzyme		-1.064	5.3e-07	CCND1,CDK6,CDKN1A,CXCL1,CXCL2,CXCL3,CXCL5,CXCL8,FOS,ICAM1,ID1,IL1RN,NOS2,NQO1,SLC25A5,ZFP36	190 (13)
POU2F3		transcription regulator			0.00417	KRT14,SPRR2A
TNFAIP3		enzyme		-0.055	0.00347	BIRC3,CCL20,CXCL8,ICAM1,NFKBIA,NOS2	207 (15)
HIF1A	2.042	transcription regulator		-0.343	7.27e-14	ALDOA,ANKRD37,ATP5MC2,ATP5PO,BID,BPIFA1,CARS1,CCN1,CCN2,CCND1,CDKN1A,CDKN2A,CTSD,CXCL2,CXCL3,CXCL8,DDIT4,EPAS1,ERO1A,FN1,FOS,H2AC6,HIF1A,ICAM1,ID1,IGFBP3,IGFBP5,JUN,KRT14,KRT18,LDHA,MB,MET,MIF,MMP7,MT-ND1,MUC1,NDUFB8,NDUFC2,NFKBIA,NFKBIZ,NOS2,NR4A1,PLAC8,SLC40A1,SOD2,SOX9,SPACA9,TNFAIP2,TNFSF10	264 (15)
CHRM1		G-protein coupled receptor		-1.981	0.000303	CCN1,EGR1,FOS,JUN	199 (22)
LOXL2		enzyme			0.00562	FN1,IVL,SOX9
IL1R1	1.131	transmembrane receptor		0.788	2.98e-05	CXCL1,CXCL2,CXCL3,CXCL8,EGR1,FOS,ICAM1,NOS2,SAA1	167 (14)
IL5		cytokine		1.252	4.16e-05	ALDOA,ATP1B1,CD63,CD9,CDKN1A,CRIP1,CTSC,CXCL8,DRC1,DUSP5,EGR1,ERO1A,HIF1A,ICAM1,ITGB6,NOS2,RBPMS,S100A4,SCEL,TPM4,XBP1	267 (22)
SPZ1		transcription regulator			0.0179	CCND1,FN1,HIF1A
RPL13A		other			0.00562	CDKN1A,LCN2,S100A8	151 (7)
SEL1L		other			0.0135	SOX2,TIMP2,XBP1
IL24		cytokine		0.651	0.00989	CCL20,CCND1,CXCL8,NOS2,XBP1	198 (17)
IFNGR1	1.746	transmembrane receptor		-0.426	0.00675	CCL20,CXCL3,CXCL6,FN1,FTH1,ICAM1,LDHB,RUVBL2,UCP2,XBP1	247 (15)
NTS	-1.143	other			0.0203	CXCL8,FOS,NTS
ZBTB33		transcription regulator			0.000555	BID,CDKN1A,MMP7,S100A4
PPY		other			0.0268	FOS
SIM2		transcription regulator			0.0179	CEACAM7,KRT14,TIMP2
RORA		ligand-dependent nuclear receptor		-1.549	0.000741	ATP1B1,CDKN1A,CDKN2A,CXCL8,CYP2F1,GPX1,GSTP1,IL32,LCN2,MUC5B,NFKBIA,S100A8,S100A9,SELENBP1,UCP2	211 (13)
STC1		kinase			0.0337	CXCL3,UCP2
MED14		transcription regulator			0.00354	DUSP1,FABP4,ISG15	217 (8)
ZNF148		transcription regulator		-1.946	0.00256	CDKN1A,CDKN2A,CXCL5,FN1
MYOCD		transcription regulator		0.891	0.0133	CDKN1A,FN1,FOS,PLA2G2A,S100A4,TPM1,XBP1
TF		transporter			0.0256	CCND1,CXCL8,NFKBIA
MSTN		growth factor		0.717	0.000747	CDKN1A,CXCL1,FN1,FOS,H4C3,HIF1A,IGFBP3,IGFBP5	271 (21)
ACVR2A		kinase			0.0397	ICAM1,ID1
ITGB1	1.697	transmembrane receptor		-0.773	2.98e-05	CDKN1A,CDKN2A,CXCL8,FN1,FOS,HSPG2,ICAM1,IL1RN,JUN,NOS2,PLAU,RAC1,TGM2,TIMP2	201 (20)
LATS2		kinase		-0.277	0.00121	ALDH1A3,CCN1,CCN2,CDKN1A,KRT18,MUC1,SOX9	258 (21)
CEBPE		transcription regulator		0.068	0.017	B9D1,CDK6,CEBPB,IL1RN,LCN2
ID1	1.907	transcription regulator		-0.278	5.62e-06	ALDH1A1,CCN2,CCND1,CDKN1A,CDKN2A,EGR1,FABP4,FN1,ICAM1,IGFBP3,SOX2	282 (23)
CEBPA		transcription regulator		0.234	1.01e-12	ADH1C,ADH7,AQP5,B9D1,BTG2,C3,CCL20,CCND1,CDKN1A,CEBPB,CEBPD,CFD,CRABP2,CXCL8,EPHX1,FABP4,FOS,GSTP1,H1-10,ICAM1,ID1,IFI27,IGFBP3,IL1RN,INSR,ISG15,IVL,JUN,KRT14,KRT17,KRT7,LCN2,LITAF,S100A8,S100A9,SAA1,SCGB1A1,SERPINF1,SOD1,SOD2,SPRR3,STEAP4,TNFSF10	253 (20)
KHSRP		enzyme			0.0229	NOS2,RPL3
PROK2		other			0.01	FOS,HIF1A
ACVR2B		kinase			0.0268	CDKN1A
IDH1		enzyme			0.00109	CFD,CLDN3,CLDN7,EGR1,EPAS1,FABP4,FN1	224 (15)
POU2F1		transcription regulator			0.00012	ATP6V0C,CCND1,CXCL8,DDIT4,GAS5,HLA-DRA,ICAM1,JUND,NOS2,PTGES,SAA1,SOD1	214 (7)
ALOX5		enzyme		1.98	0.179	CCND1,CDKN1A,HSP90AA1,NOS2,S100A8
SFRP1		transmembrane receptor		-1.664	0.00347	CCND1,FN1,KRT18,MMP10,NAMPT,SOX9	227 (16)
COPS5		transcription regulator		-0.671	0.00221	CD81,CDKN1A,CETN2,CTSD,DDIT4,H2AJ,HIF1A,IER5,LDHB,MARCKS,PHLDA3,S100A10,S100A4,SDCBP,SLC12A2	193 (7)
RASSF5		other		0.728	0.00331	CDKN1A,CIRBP,CXCL2,CXCL8,EEF2	269 (26)
RXRB		ligand-dependent nuclear receptor			0.0136	ALDH1A1,CCL20,FABP4,LCN2,S100A4,S100A8
LINC01234		other			0.0281	BTG2,NUPR1
LINC01013		other			0.0268	CCN2
LUCAT1		other		-0.651	0.000955	ALDH3A1,CDKN1A,FN1,MGLL,SOD2	238 (12)
TUNAR		other			0.0268	SOX2
CCAT1		other			0.0397	CDKN1A,CDKN2A
CHRNA7		transmembrane receptor		-0.896	0.000305	CDKN1A,CXCL2,CXCL3,ID1,IL1RN,TIMP2	219 (16)
IFNAR1		transmembrane receptor		-0.186	7.4e-06	CCL20,CXCL2,CXCL3,CXCL6,FN1,IFNGR1,IFT57,ISG15,KLK11,KLK6,NOS2,SDC1,SOD2,TGM2,TNFAIP2,TNFSF10	184 (13)
ADAM10		peptidase		1.567	0.00143	BID,C3,CCND1,CD74,FOS,MET,RPS10,S100A8,S100A9,SAA1,SOX9	301 (19)
ACOX1		enzyme		0.16	8.73e-06	CBR1,CD63,CDKN1A,FABP4,GSTP1,KRT8,LCN2,LY6D,MGLL,NUPR1,RPL12,SELENBP1,SLC27A2,UCP2,XBP1	226 (13)
MAPK8		kinase		-0.743	7.83e-10	B4GALT5,BIRC3,CCN2,CCND1,CDKN1A,CDKN2A,CEBPB,CXCL8,DUSP1,DUSP4,EGR1,FOS,FTH1,JUN,JUND,MIF,MMP7,MUC5B,NOS2,PLAU,PTGES,SOD2,ZFP36	188 (16)
MYF6		transcription regulator			0.00869	CDKN1A,IGFBP3,IL1RN,IL32,MMP10,MMP7,NAMPT,SERPINF1
ANXA5		transporter			0.00417	CDKN1A,F3	138 (8)
COL18A1		other		-0.992	7.19e-07	CCND1,DDIT4,F3,FN1,FOS,HIF1A,ICAM1,ID1,JUN,LDHA,NOS2,PLAU,TUBA1A	245 (19)
FGF3		growth factor			0.0229	KRT5,PLAU
ADAM17		peptidase		0.53	9.12e-08	CCND1,CXCL2,CXCL8,DUOX2,DUOXA2,FN1,HES1,ITGB1,MMP7,MUC5AC,SAA1,SOX2,SOX9	220 (14)
TRAF2		enzyme		1.72	0.0074	BIRC3,CDKN2A,CXCL3,CXCL8,ICAM1,ITGB1,NOS2	234 (20)
GPHA2		other			0.0268	FOS
BHLHE40		transcription regulator		1.593	2.15e-07	ATP1B1,C15orf48,CD74,CD9,CFB,CRABP2,CXCL3,EPHX1,ERO1A,HIF1A,ID1,IFITM2,KRT18,KRT8,LDHA,LYN,MET,NAMPT,NOS2,PIGR,PLAC8,PRDX5,PSMA2,RND3,SAMHD1,SOD2,TGM2	251 (15)
YARS1		enzyme			0.00212	F3,NFKBIA	134 (7)
IL10RA		transmembrane receptor	Inhibited	-2	0.000123	ADH1C,ALDH2,C3,CCN1,CFB,CYP2F1,DDIT4,EMP2,ERO1A,FN1,IL1RN,LCN2,NAMPT,NDRG2,NOS2,OLFM4,PLAAT3,SAMHD1,SELENBP1,TGM2,WFDC2	138 (7)
PHLPP1		enzyme			0.0135	CEBPD,CXCL2,CXCL3
MTOR		kinase		-0.025	7.39e-07	ALDH1A3,CCND1,CDKN1A,CEBPB,CEBPD,CXCL1,CXCL2,CXCL8,DDIT4,DEFB1,DUSP1,EPAS1,FABP4,FN1,HIF1A,IL1R1,LDHA,LDHB,MB,MUC1,NOS2,PRDX5,RPL12,RPL23,SLC12A2,SOD1,SOX4,TNFSF10	264 (22)
PDE1C		enzyme			0.00417	ALDH1A1,SOX2
SNX9		transporter			0.0268	ADAM9
OSMR		transmembrane receptor			0.0269	BIRC3,C15orf48,CXCL2,FOS,ZFP36
EDN3		other		-0.277	0.000195	CCND1,CDKN2A,EGR1,FOS,ITGB1	267 (22)
TSC22D3		transcription regulator		-1.498	0.0147	CCND1,CDKN1A,CXCL8,DUSP1,ICAM1
CLK4		kinase			0.0268	F3
Il3		cytokine		-0.48	0.0164	CDKN1A,EGR1,FOS,LCN2,SOX9,YWHAG
RUNX1		transcription regulator		-0.699	0.0171	BTG2,CCND1,CDKN1A,CDKN2A,CDKN2B,EPAS1,IGFBP3,ISG15,ITGB1,KRT80,MACROH2A1,MET,S100A9,SOX9
PTP4A1		phosphatase		-0.47	0.000367	ALDOA,EEF1A1,EEF2,GSTP1,HIF1A,IGFBP7,ITGB8,LRATD2,RUVBL2,SEPTIN11,WDR83OS
RCAN1		other		-1.498	0.0026	CXCL8,F3,FOS,ICAM1,SOD1	246 (20)
PRKG1		kinase		-1.153	1.53e-06	ALOX15,CCN2,CCND1,CDKN1A,FN1,FOS,ID1,NOS2	272 (23)
S100a7a		other			0.00143	CCND1,CXCL1,CXCL8	137 (7)
UBB		enzyme			0.00682	CXCL8,NFKBIA	110 (7)
RPSA		translation regulator		-1.342	0.00112	CXCL3,DUSP1,IL1R1,ISG15,NOS2	267 (15)
HMGN1		transcription regulator			0.00631	AZGP1,FOS,SOX9,XBP1	117 (4)
U2AF2		other			0.00212	CCND1,CDKN1A	235 (16)
PI3		other			0.00143	CEBPB,CXCL8,NFKBIA	157 (9)
TBX20		transcription regulator			0.0397	CCL20,IL32
GNAS		enzyme		-1.213	0.00531	CCN1,CDC42,CXCL2,FOS,GRN,MUC5AC,NR4A1	217 (22)
IL3		cytokine		0.478	8.36e-07	ALDH2,ARHGDIB,BIRC3,BTG2,CCND1,CD63,CDKN1A,CXCL8,EEF1A1,EGR1,FOS,GPX1,ICAM1,IK,JUN,LCN2,LYN,RPL3,RPL5,RPS20,RPS4Y1,SOD1,SOX4,TNFSF10,UCP2,XBP1,YWHAG	250 (19)
ZNF740		transcription regulator			0.00682	CXCL5,IL32
EGLN1		enzyme		0.155	0.00228	CCL20,CDKN2B,EPAS1,HES1,HIF1A,ICAM1,SOX9	259 (23)
CD24		other		-0.13	0.000156	CDKN1A,CXCL8,DUSP5,FOS,GDF15,ICAM1,JUN,NRIP1,PLAU,RARRES1,TFPI2	222 (22)
AFAP1		other			0.0268	ITGB1
CREM		transcription regulator		-0.707	2.84e-05	ADAM9,BTG2,CCND1,CEBPB,CRABP2,CXCL8,DUSP1,DUSP4,EGR1,FOS,HLA-DRA,MNS1,NOS2,NR4A1,RHOB	275 (22)
TAOK2		kinase			0.00417	GSTP1,SOD2
SP100		transcription regulator			0.000195	CCN2,CDKN1A,FOS,ICAM1,PLAU	244 (14)
KSR2		kinase			0.0268	CXCL8
MAPT		other		-0.528	1.09e-10	ALDOA,ATP1B1,C3,CAP1,CCND1,CD63,CD74,CD9,CDKN1A,CEBPB,CFAP126,CKB,CLTB,CTSC,CTSD,CXCL2,EEF1G,EEF2,EPHX1,FOS,GPNMB,GSTP1,H2AJ,H2AZ2,HIF1A,HSP90AA1,IL1RN,ISG15,JUN,LDHB,MAP1A,NOS2,PLAU,PRDX5,RPL23,RPLP0,SEPTIN11,SEPTIN7,SEPTIN9,SOD1,SYNE1,TUBA1A,TUBB4B,UCP2	261 (20)
CIC		transcription regulator			0.0397	CCND1,DUSP4
RASSF1		other		0.078	3.96e-09	ALDH1A1,CAV2,CCND1,CDKN1A,CRABP2,CRIP2,EGR1,EMP1,FOS,GDF15,HES1,IGFBP3,LITAF,PLK2,SOX9,TGM2	305 (22)
SLPI	-1.528	other		0.339	0.00416	CCND1,ICAM1,IGFBP3,NFKBIA	276 (22)
NMB	1.755	other			0.00072	FOS,JUN	267 (22)
ELAVL1		other		0.541	0.00418	CALM1 (includes others),CDKN1A,CFD,CLDN3,DUSP1,FOS,HIF1A,IL1R1,NDUFB8,NFKBIA,NOS2,PIGR,RACK1,ZFP36	241 (19)
LGALS1		other		1.105	0.000592	CDKN1A,CXCL14,CXCL2,F3,FN1,ICAM1,IFNGR1,MMP10,SAA1	198 (15)
GLI1		transcription regulator		-0.885	2.99e-16	ALDH3A1,AQP5,BID,BIRC3,CAV2,CCN1,CCND1,CDK6,CDKN1A,CEACAM6,CFAP300,CST6,CXCL8,DUSP4,DUSP5,EGR1,EMP1,EZR,FOS,GPRC5A,H1-0,H4C3,HES1,ID1,IGFBP7,ITGB6,KLK11,KLK6,KRT80,LAMB3,MUC5AC,NDRG2,PHLDA2,PLAU,POLD4,RHOB,RPL27A,RRAS,S100A2,S100A4,S100A7,S100A9,SELENBP1,SOX2,SOX4,SOX9,SPRR3,SYNE1,TIMP2,TNFAIP8L1,TNFRSF12A,TSPAN1,ZFP36	296 (24)
ARHGAP31		other		-0.378	2.26e-05	CCN2,CDKN2A,FN1,GDF15,ITGB6,JUN,MMP10	192 (15)
VEGFA		growth factor		0.458	2.12e-14	ALDH2,ATP5MC2,ATP5PO,CCN1,CCN2,CCND1,CDKN1A,CDKN2A,CLDN7,CXCL2,CXCL6,CXCL8,DENND2B,DUSP4,DUSP5,EGR1,F3,FABP4,FN1,FOS,HES1,HIF1A,ICAM1,ID1,IGFBP5,ITGB1,MMP10,NME2,NOS2,NR4A1,PLAU,SET,SLC25A5,SLC25A6,SOD2,TFPI2,TMSB10/TMSB4X	240 (19)
COMMD3-BMI1		transcription regulator		-0.293	0.0299	CCL20,CDKN2A,CDKN2B,LCN2
CTSS		peptidase			0.0349	BID,ITGB1,TNFSF10
CBX2		transcription regulator			0.00562	CDKN1A,CDKN2A,SOX9
SMAD7		transcription regulator		-1.84	1.95e-05	ADH1C,CCN2,CDKN1A,CDKN2B,FN1,ICAM1,ID1,KRT8,MET,NFKBIA,NOS2,PMEPA1,RAC1,SOX2,SOX9	216 (18)
IRF4		transcription regulator		-1.061	3.71e-06	BIRC3,CCL20,CDK6,CDKN2A,CXCL3,EZR,IL1R1,IL1RN,ISG15,ITGB1,PDCD6,PSMA2,PTP4A2,RAC1,RHOB,TMSB10/TMSB4X,TNFSF10,XBP1	236 (20)
ADCY2		enzyme			0.0268	CCND1
VASP		other		1.231	0.000555	CCND1,EPAS1,HIF1A,NOS2	233 (17)
MMP9		peptidase		1.311	0.00123	CCND1,CDKN1A,CXCL2,CXCL8,FOS,ICAM1,ITGB1,MUC5B,SDC1,SOD2	262 (16)
WNT5A		cytokine		0.474	2.24e-06	ALDH1A1,ARHGDIB,BTG2,CCND1,CDK6,CFAP45,CXCL1,CXCL2,CXCL6,CXCL8,FABP4,FN1,LAMB3,MGAT4B,MMP10,MMP7,NOS2,SDC1,TNFSF10	273 (22)
HMGCR		enzyme			0.0138	CCN1,CCN2
NUP62		transporter			0.00689	CDKN1A,IVL,SPRR1B
TGIF1		transcription regulator		1.968	0.00481	CXCL1,CXCL2,CXCL3,CXCL8	205 (15)
NUMB		other			0.0135	BIRC3,CDKN1A,HES1
MPZ		other			0.00303	JUN,SOX2,SOX4,XBP1
PDGFA		growth factor			0.0281	EGR1,SOX2
ADAMTS7		peptidase			0.0268	SOX9
IL4		cytokine		0.38	2.88e-13	ALDH2,ALOX15,BPGM,BPIFA1,BPIFB1,C15orf48,C3,CCL20,CCND1,CD74,CDK6,CDKN1A,CKB,CRIP1,CTSC,CXCL1,CXCL2,CXCL3,CXCL6,CXCL8,DDIT4,DEFB4A/DEFB4B,DUOX2,DUOXA2,EPAS1,EPHX1,F3,FABP4,FN1,FOS,FOXJ1,H1-0,HLA-DRA,ICAM1,IL1R1,IL1RN,IL32,IQCG,ISG15,ITGB1,JUN,JUND,KRT5,KRT7,LDHA,LY6D,MMP10,MUC1,MUC5B,MYOF,NFKBIA,NFKBIZ,NOS2,PIGR,PLAU,PRSS22,PSMA2,PSMA6,RRAD,S100A10,S100A8,S100A9,SAA1,SCGB1A1,SDC1,SERPINB3,SLC25A2…	247 (16)
EIF3E		translation regulator		1.446	0.00628	CCND1,CXCL1,EPAS1,PLAU,SAA1
MBIP		other			0.0281	JUN,MMP7
CAV3		enzyme			0.0397	CAV2,CDKN1A
PTK2		kinase		-0.391	8.57e-06	BIRC3,CCN1,CCND1,CDKN1A,FN1,FOS,KRT14,KRT18,KRT8,MMP7	284 (24)
LEP		growth factor		-0.737	8.22e-10	AQP3,ASAH1,BID,CCN1,CCND1,CD63,CDKN1A,CEBPB,CFD,CXCL8,CYBA,CYP2F1,EGR1,F3,FABP4,FOS,GPX1,HES1,ICAM1,IFT27,IGFBP3,IL1R1,IL1RN,JUN,JUND,MMP7,MT-ND1,MUC5AC,MUC5B,NAMPT,NOS2,NTS,RAC1,SLC25A5,SOD1,SOD2,STEAP4,TNFSF10,UCP2,ZFP36	229 (18)
TNFRSF18		transmembrane receptor		-0.555	0.000247	CDKN1A,CXCL3,CXCL8,ICAM1,NOS2	243 (17)
CXCR1		G-protein coupled receptor			0.0181	CCND1,CXCL8
CDK5R1		kinase			0.0135	CD63,CXCL8,FOS
FLI1		transcription regulator		0.361	0.0359	CCN2,CCND1,EGR1,LDHA,RACK1
RLIM		enzyme		1	0.000146	CCN2,CDKN1A,CDKN2B,FN1	140 (10)
CFI		peptidase			0.0268	C3
AGRP		other			0.0281	FOS,PSMA2
LTBR		transmembrane receptor		1	0.00989	CCL20,DSG2,ICAM1,NFKBIA,NOS2	182 (15)
SH3KBP1		other			0.00354	FN1,HIF1A,XBP1	198 (12)
LY96		transmembrane receptor			0.00831	CXCL2,CXCL3,CXCL8	154 (15)
MAP3K3		kinase		-0.218	0.00357	CXCL8,FOS,JUN,STEAP4	207 (21)
NR1H4		ligand-dependent nuclear receptor		0.958	6.7e-05	C3,CCN1,CCN2,CDKN2A,CEBPB,CTSC,CXCL3,FN1,GPX1,IL32,INSR,LCN2,LDHA,NDRG2,NOS2,SDC1,TGM2,TIMP2	216 (15)
LBP		transporter			0.00989	CXCL3,CXCL8,IL1RN	168 (15)
DAB2IP		other			0.0027	CDKN1A,EGR1,EPAS1	301 (21)
NGFR		transmembrane receptor			0.0201	CCND1,FOS,JUN,RHOB
CCL2		cytokine		0.889	1.47e-10	BPIFB1,CCND1,CEBPB,CEBPD,CXCL3,CXCL8,F3,FABP4,FOS,FOXJ1,ICAM1,IL32,KRT5,LCN2,MMP10,MUC5B,SCGB1A1,SLC40A1,SOX2	211 (18)
MCF2		other			0.00682	CCND1,ITGB1	197 (13)
CASP8		peptidase		-1.455	0.0183	BID,FOS,ISG15,KRT14,S100A9
SERPINA1		other			0.037	CXCL8,FABP4,IL1RN,XBP1
GDF15	1.419	growth factor		1.135	2.5e-05	CCND1,CDKN1A,GDF15,MT1E,PLAU,RND3	287 (18)
PTPN2		phosphatase			0.0286	CCND1,MT-ND6,NOS2
TFRC		transporter		0.508	0.000137	CDKN1A,DDIT4,ERO1A,FOS,FTH1,JUN,LDHA,TNFRSF12A,TNFSF10,XBP1	174 (12)
PIAS2		transcription regulator			0.000214	CDKN1A,CDKN2B,FOS,MUC1	310 (23)
BCAP31		transporter		0.254	0.00717	CD81,CD9,SAA1,XBP1
DAB2		other			0.0138	CCND1,FOS
HOXD10		transcription regulator		-0.447	0.0378	EZR,ICAM1,PDZK1IP1,RHOB,TIMP2
SPI1		transcription regulator		1.506	0.000566	CCND1,CDK6,CDKN1A,CXCL14,FOS,FTH1,GPX1,HES1,IFI27,IL1RN,ISG15,JUN,MT1E,MT1G,MUC5AC,NOS2,PRDX5,RACK1,TNFSF10	321 (26)
CLDN6		other			0.0384	CLDN10,CLDN3,CLDN7
ESR2		ligand-dependent nuclear receptor		-0.819	3.75e-11	ADH7,ALDH1A3,AQP3,ARHGDIB,BID,BTG2,C3,CCL20,CCN1,CCN2,CCND1,CDK6,CDKN1A,CEBPD,CES1,CTSD,CXCL2,CXCL8,DNAH11,EGR1,FN1,FOS,GPNMB,GSTP1,H1-0,IGFBP3,IGFBP5,IL1R1,INSR,ITGB1,IVL,KRT14,KRT16,KRT17,KRT6B,KRT8,LAMB3,LYN,MUC1,NDRG2,NFKBIA,NOS2,PLAU,PMEPA1,POLD4,RDH10,S100A7,S100A9,SLC26A2,SOX4,STEAP4,TGM2,TIMP2,TLE5,TNFRSF12A,TPM1	344 (21)
DYRK1B		kinase			0.0337	CCND1,SOD2
PROC		peptidase		-1.563	3.77e-05	CXCL2,CXCL3,CXCL5,CXCL8,ICAM1,NOS2,NR4A1,PLA2G2A	198 (15)
GATA4		transcription regulator		-1.279	2.36e-07	ADSS2,CCN2,CDC42EP3,CDKN2B,CRABP2,CXCL2,CXCL6,EPHX1,FOS,HES1,ID1,IGFBP5,JUN,KRT14,KRT17,KRT7,LCN2,LDHA,PLA2G2A,S100A4,SOX9,SPRR3,TGM2,TPM1	185 (13)
TEAD3		transcription regulator		-0.447	0.0126	CCN1,CCN2,IGFBP5,NFKBIZ,TPM1
ROCK1		kinase			0.042	CCN2,CCND1,ICAM1
SLC2A3		transporter			0.00831	ALDOA,LDHA,LDHB
CHRM3		G-protein coupled receptor			0.0027	CCN1,EGR1,FOS	188 (20)
SERPINE1		other		-0.235	6.53e-08	CCN2,CDKN1A,CDKN2A,CES1,CXCL2,CXCL8,DUSP1,EGR1,FN1,FOS,NOS2,PLAU,ZFP36	245 (22)
TERT		enzyme		0.807	1.79e-06	ALDH1A3,CCN2,CCND1,CDKN1A,CDKN2A,CTSC,CXCL2,CXCL6,CXCL8,ICAM1,IFI27,ISG15,KRT18,MMP10,NFKBIA,PRSS23,PRXL2A,SOD2,XBP1	284 (22)
PYCARD		transcription regulator			0.042	CDKN1A,CXCL8,S100A8
NTF3		growth factor			0.0349	FOS,JUN,XBP1
CAMK4		kinase		-0.506	0.000561	CDKN1A,CDKN2A,F3,FOS,JUN,NOS2	277 (21)
PRKCA		kinase		0.286	3.43e-15	ARHGDIB,CCN2,CCND1,CDKN1A,CXCL2,CXCL3,EGR1,FN1,FOS,GDF15,HES1,ICAM1,ID1,IGFBP3,IVL,JUN,MUC5AC,NFKBIA,NOS2,NQO1,PHLDA2,RHOBTB3,S100A8,S100A9,SDCBP	272 (17)
PRKCI		kinase		-1.446	0.00463	CCND1,CXCL2,CXCL3,EZR,MMP10	246 (18)
SLC7A11-AS1		other			0.01	CCND1,JUN
PNN		other		1.067	0.000555	CDKN1A,GDF15,JUN,MMP7
APBB1		transcription regulator			0.00689	CCND1,HES1,TPM1	282 (22)
MDM4		transcription regulator		-1.187	0.00911	CDKN1A,KRT5,KRT8,SOD2	175 (7)
miR-6509-5p (miRNAs w/seed UUAGGUA)		mature microRNA		-0.378	0.0191	BCAP29,C7orf57,CYP4B1,FAM3C,FANK1,HIF1A,TMEM106B
miR-4776-3p (miRNAs w/seed UUGCCAU)		mature microRNA		1.667	0.0123	ALOX15,CALML4,CAPN13,CAPS,CC2D2A,CXCL5,NWD1,PPP1CB,SNTN
miR-4650-3p (miRNAs w/seed GGUAGAA)		mature microRNA		-1	0.0235	CAP1,OLFM4,RDH10,SEPTIN7,SPACA9,SPEF2,SPRR2A,SPRR2D,ZNF487
miR-4520-2-3p (miRNAs w/seed UUGGACA)		mature microRNA		-0.478	0.0265	CEBPB,CYSTM1,DEFB4A/DEFB4B,EEF2,MICOS10,MT-ATP6,SERPINB3
miR-708-3p (miRNAs w/seed AACUAGA)		mature microRNA		0	0.0238	C7orf57,CDC42,CIAO2A,EMP1
miR-155-5p (miRNAs w/seed UAAUGCU)		mature microRNA		-1.734	0.000771	CCL20,CCN1,CCND1,CEBPB,CHST9,CXCL1,CXCL2,CXCL3,CXCL8,DSG2,FOS,H3-3A/H3-3B,MET,NOS2,RAC1,SDCBP,TXNRD1	255 (18)
mir-155		microRNA		-1.492	0.0152	ALDOA,CCND1,CDKN1A,CEBPB,CXCL8,DUSP5,HIF1A,NOS2,SDCBP
miR-425-3p (miRNAs w/seed UCGGGAA)		mature microRNA		-0.447	0.0399	B3GALT5,DUSP1,EMP2,FN1,RAC1
mir-338		microRNA			0.0229	CCND1,HIF1A
miR-221-3p (and other miRNAs w/seed GCUACAU)		mature microRNA		0.994	0.00564	ANXA3,AQP3,C6orf118,C9orf135,CDKN2B,DDIT4,DNAAF1,FOS,GAS5,ICAM1,SOD2,TUBA1A
mir-223		microRNA		0.323	0.000173	ABCA13,C15orf48,CCND1,EMP1,HIF1A,ICAM1,IL1RN,MT1E,MYOF,NDRG2,NQO1,S100A9,SLC40A1
mir-15		microRNA		-0.898	0.0282	ALDH1A3,CCND1,CDC42,CDK6,ISG15,UCP2
miR-499b-5p (miRNAs w/seed CAGACUU)		mature microRNA		0	0.0447	ANKRD37,BCAP29,CDK6,EZR,HOATZ,IFNGR1
MIR499B		microRNA			0.0268	HIF1A
miR-12183-5p (and other miRNAs w/seed CUUCUUC)		mature microRNA		0.905	0.0172	AQP5,CDK6,CHST9,CIAO2A,DST,FAM81B,MMP10,MS4A8,NSUN7,PLK2,TMSB10/TMSB4X
miR-1893 (and other miRNAs w/seed GCGCGGG)		mature microRNA		0.333	0.0301	ALDOA,CEBPB,DEGS2,IL32,JUN,JUND,MUC5B,TAPBP,TTLL10
miR-1253 (miRNAs w/seed GAGAAGA)		mature microRNA		-1.265	0.00532	ANXA3,CXCL6,GSTA2,HOATZ,ID1,KRT6B,NWD1,SPRR2A,SPRR2D,TPM4
miR-656-3p (miRNAs w/seed AUAUUAU)		mature microRNA		1	0.00911	C12orf75,C7orf57,MACC1,ZFP36
miR-210-3p (miRNAs w/seed UGUGCGU)		mature microRNA		-1.982	0.318	B4GALT5,HIF1A,LDHA,RPS20
miR-34a-5p (and other miRNAs w/seed GGCAGUG)		mature microRNA		-1.849	0.14	ALDOA,ARHGDIB,B3GALT5,CCND1,CDK6,CDKN1A,CFAP43,FAM83A,ICAM1,IFITM2,LDHA,MET,PLAAT4,POLR2J2/POLR2J3,RRAS,SLC27A2,SOX2,VTCN1,XBP1
mir-449		microRNA			0.00201	CCDC113,DNAH6,TUBB4B
miR-92a-2-5p (miRNAs w/seed GGUGGGG)		mature microRNA		0.816	0.00375	CALM1 (includes others),CAPS,CCDC113,CLDN3,CREB3L2,FAM83A,FOXJ1,GIPC1,HES4,HSPBP1,HSPG2,KLK6,MT-ND4L,MUC1,PHLDA3,RABL2A,RABL2B,S100A7,SEPTIN9,SPACA9,TMEM213,TMEM54,UBXN10,ZFP36
miR-4425 (miRNAs w/seed GUUGGGA)		mature microRNA		0.302	0.0458	ANXA3,CHST6,CXCL14,DYDC2,IL1RN,MT-ATP8,PLEKHS1,RPL23,TNFSF10,VTCN1,WFDC2
mir-637		microRNA			0.01	CCND1,NUPR1
mir-29		microRNA		-1.964	0.264	CCND1,CDC42,CDK6,FN1
miR-18a-5p (and other miRNAs w/seed AAGGUGC)		mature microRNA		-1.177	0.0109	AQP3,CAMK2N1,CCN2,CCND1,CDC42,CDKN1A,F3,FAM229B,FAM3C,HIF1A
mir-17		microRNA		-1.602	0.0242	BIRC3,CCN2,CCND1,CDKN1A,CXCL8,FN1
miR-9-3p (and other miRNAs w/seed UAAAGCU)		mature microRNA		-0.816	0.0428	C6orf118,CDK6,CEACAM6,CXCL2,DYNC2H1,ITGB1
miR-16-5p (and other miRNAs w/seed AGCAGCA)		mature microRNA		-0.172	0.024	ADSS2,ALDH1A3,ARL3,BPIFA1,BTG2,CCND1,CDK6,CFAP45,FNDC3B,GRN,H3-3A/H3-3B,INSR,JUN,KIF21A,LITAF,OMG,PLEKHA5,SEPTIN2,SLC12A2,TFPI2,TPPP3,UCP2,WDR83OS
mir-196		microRNA			0.00689	FOS,KRT5,S100A9
miR-3109-3p (and other miRNAs w/seed AGGGCCA)		mature microRNA		-1.89	0.33	CDKN2B,CREB3L2,HES4,LRATD2,LYPD2,PDZK1IP1,TNFRSF12A
miR-7-1-3p (and other miRNAs w/seed AACAAAU)		mature microRNA			0.042	CABCOCO1,CRABP2,CXCL2
miR-3065-5p (and other miRNAs w/seed CAACAAA)		mature microRNA		0	0.0195	ARRDC3,CD9,CDC42,CDK6,CFAP126,CLDN10
miR-34a-3p (miRNAs w/seed AAUCAGC)		mature microRNA		0.447	0.0442	DUSP1,EMP1,FOS,JUN,PDCD6
miR-192-3p (miRNAs w/seed UGCCAAU)		mature microRNA		-0.378	0.00947	ALOX15,CAMK2N1,CYP4B1,F3,NFKBIZ,SEPTIN11,UGT2A1
mir-192		microRNA			0.0156	CDKN1A,CXCL8,FN1
miR-19b-3p (and other miRNAs w/seed GUGCAAA)		mature microRNA		-0.583	0.000739	ADSS2,AQP5,ARRDC3,CCN2,CCND1,CYSTM1,F3,IGFBP3,ITGB8,PMEPA1,PON2,RHOB,RNF145,RPS4Y1,SLC25A6,SOX4,TNFRSF12A	193 (7)
mir-19		microRNA		-0.283	0.0345	CCN2,CDKN1A,CXCL1,F3
mir-548		microRNA			0.01	CDKN1A,CDKN2A
miR-3606-5p (miRNAs w/seed UAGUGAA)		mature microRNA		-0.378	0.0141	CAMK2N1,CXCL6,NFKBIZ,POLD4,SNTN,TPM1,ZNF487
mir-181		microRNA		-0.555	0.0442	CDKN2A,CXCL8,ICAM1,NOS2,TGM2
MIR4269		microRNA			0.00682	CCN1,CCN2
mir-483		microRNA			0.0138	ALDH1A3,CKB
miR-451a (and other miRNAs w/seed AACCGUU)		mature microRNA		0	0.0322	CCND1,CDKN2B,CRIP2,MIF
mir-26		microRNA			0.042	CDK6,CDKN2A,CXCL3
miR-4640-5p (and other miRNAs w/seed GGGCCAG)		mature microRNA		-1.706	0.0415	ADIRF,ALDH3B1,ARHGDIB,BCAS1,BPIFA1,CIB1,FAM216B,GIPC1,LRATD2,MAPK15,MB,MICOS10,MUC1,NFKBIA,NIBAN2,NUDC,PPP1R14B,PTGES,TAPBP,TMSB10/TMSB4X,TNFRSF12A,TPM4
miR-421-3p (and other miRNAs w/seed UCAACAG)		mature microRNA		-0.378	0.0416	CHST9,CLDN10,KRT6B,NMB,RND3,S100A2,SCGB2A1
miR-7159-5p (miRNAs w/seed UCAACAA)		mature microRNA		0.447	0.0253	CFAP126,CHST9,FAM216B,RPS20,TCN1
miR-3121-3p (miRNAs w/seed AAAUAGA)		mature microRNA		1	0.0421	C12orf75,CXCL2,DYNLRB2,HLA-DRA
miR-411-3p (and other miRNAs w/seed AUGUAAC)		mature microRNA		1	0.00911	CC2D2A,DUSP1,FAM174A,MMP7
miR-129-5p (and other miRNAs w/seed UUUUUGC)		mature microRNA		-1.947	0.000116	ARRDC3,CAMK2N1,FNDC3B,GALNT1,PDCD6,SNTN,SOX4
mir-129		microRNA			0.0268	CXCL8
miR-101-3p (and other miRNAs w/seed ACAGUAC)		mature microRNA		0.508	0.0168	CABCOCO1,CCDC190,CXCL6,DDIT4,DUSP1,EMP1,EMP2,FOS,H2AZ2,SOX9
miR-4750-5p (miRNAs w/seed UCGGGCG)		mature microRNA		-1.387	0.0464	BRI3,C9orf116,CITED4,LCN2,POLR2J2/POLR2J3
miR-495-5p (miRNAs w/seed AAGUUGC)		mature microRNA		0	0.00416	ANXA3,GPNMB,MORN2,PLAC8
miR-4762-5p (miRNAs w/seed CAAAUCU)		mature microRNA		0.447	0.0223	ADH7,PPP1CB,SDCBP2,SNTN,SPA17
miR-335-3p (miRNAs w/seed UUUUCAU)		mature microRNA		-1.134	0.00495	CALM1 (includes others),CCDC170,CXCL3,DST,GALNT1,NRIP1,RPS29
mir-122		microRNA		0.378	0.0148	ALDOA,H1-0,MMP7,NUDC,SEPTIN2,SEPTIN9,TGM2
miR-542-5p (miRNAs w/seed CGGGGAU)		mature microRNA		1.134	0.0314	B3GALT5,CD74,CDKN2A,CRIP2,HSPBP1,LY6D,TEKT1
mir-133		microRNA		0.426	0.000103	ARL3,CCN2,CDC42,CXCL3,FN1,GSTP1,MET,TNFSF10,TPM4	179 (13)
mir-31		microRNA			0.0496	KRT16,KRT17,MET
miR-3063-5p (and other miRNAs w/seed GGAGAUC)		mature microRNA		1.134	0.00248	CCDC74A,EFCAB10,ODAD1,RABL2A,RABL2B,RND3,VTCN1
miR-127-5p (miRNAs w/seed UGAAGCU)		mature microRNA		1.633	0.0358	ALDH1A3,CCDC173,EPAS1,FAM216B,SPAG17,TEX26
mir-127		microRNA			0.0462	DUSP1,NOS2
miR-187-5p (miRNAs w/seed GCUACAA)		mature microRNA		1	0.0449	CCDC173,H3-3A/H3-3B,SOD2,ZFP36
miR-146a-5p (and other miRNAs w/seed GAGAACU)		mature microRNA		-1.977	0.0231	CXCL3,CXCL8,IL1R1,NFKBIA,NOS2,PPBP,PRR15,RHOBTB3,S100A12,SDCBP2
mir-146		microRNA		-0.232	0.017	ALDOA,CXCL3,CXCL8,DUSP1,HIF1A
miR-4709-5p (miRNAs w/seed CAACAGU)		mature microRNA		0.378	0.00892	BTG2,CHST9,FAM216B,RND3,S100A2,SCGB2A1,SEPTIN2
miR-532-5p (and other miRNAs w/seed AUGCCUU)		mature microRNA		-0.378	0.00839	CIAO2A,CXCL1,CXCL2,ERO1A,PRSS23,RPL23,STOML3
miR-191-5p (and other miRNAs w/seed AACGGAA)		mature microRNA		0	0.0449	CEBPB,EGR1,PPP1CB,SPATA18
miR-943 (miRNAs w/seed UGACUGU)		mature microRNA		0	0.0466	ABCA13,ASAH1,CALM1 (includes others),CXCL8,MET,NTS
miR-4712-3p (miRNAs w/seed AUGAGAG)		mature microRNA		0.378	0.00495	B3GALT5,CBR1,DYNLRB2,HOATZ,PLA2G2A,S100A10,TUBA1A
miR-4324 (miRNAs w/seed CCUGAGA)		mature microRNA		-1.89	0.0743	B3GALT5,CIAO2A,DST,H2AZ1,PHLDA3,SAA1,SAA2
miR-1178-3p (miRNAs w/seed UGCUCAC)		mature microRNA		0.378	0.0119	ATP1B1,CCDC146,CEP126,CXCL6,CYP4B1,DNAH6,VTCN1
mir-489		microRNA			0.00682	ADAM9,MMP7
miR-21-5p (and other miRNAs w/seed AGCUUAU)		mature microRNA		-1.471	0.0273	ALDH1A1,BTG2,CDK6,CDKN1A,FAM3C,IL32,MARCKS,TPM1
mir-21		microRNA		-0.241	0.00155	ALOX15,BTG2,CDK6,CDKN1A,CDKN2A,CDKN2B,CXCL2,FAM3C,FN1,GAS5,ICAM1,NOS2,RHOB,SEPTIN2,SLPI,SOD2,SOX2,TPM1	252 (20)
miR-499-5p (and other miRNAs w/seed UAAGACU)		mature microRNA		0.816	0.0174	AGR3,ENKUR,H2AZ1,H3-3A/H3-3B,OMG,PHLDA2
miR-455-5p (and other miRNAs w/seed AUGUGCC)		mature microRNA		0.378	0.0432	AGR3,BCAS1,COQ4,MT-ND4L,NRIP1,PPP1CB,STEAP3
miR-3098-3p (and other miRNAs w/seed UCUGCUG)		mature microRNA		1.732	0.00402	CD74,CYP4B1,DST,EFCAB10,GPX1,H2AZ2,IQCG,MB,PHLDA2,PLEKHS1,TMEM213,TMEM231
mir-8		microRNA		-1.66	8e-08	CCND1,CDK6,CDKN1A,CLDN3,CLDN7,FN1,FTH1,HIF1A,ITGB1,ITGB6,MET,MYOF,PHLDA3,RAC1,SOX2,SOX9,TIMP2,TSPAN1,XBP1,YWHAG,ZFP36	299 (23)
miR-125b-1-3p (miRNAs w/seed CGGGUUA)		mature microRNA		0.447	0.0339	ABCA13,B4GALT5,NDRG2,PRR15,SERPINF1
miR-125a-3p (miRNAs w/seed CAGGUGA)		mature microRNA		0.905	0.00816	ALDH3B1,B3GALT5,CBR1,CC2D2A,FAM216B,GPRC5A,GPX1,MB,MICOS10,MT-ATP6,SNTN
mir-103		microRNA			0.0317	CDK6,GRN,HIF1A
mir-142		microRNA		0.25	0.0112	CXCL3,H1-0,HIF1A,IFNGR1,SOX2,TNFSF10
miR-3935 (miRNAs w/seed GUAGAUA)		mature microRNA		0.816	0.012	B3GALT5,BID,CIAO2A,EFCAB1,HOATZ,IGFBP7
miR-23a-3p (and other miRNAs w/seed UCACAUU)		mature microRNA		-1.904	0.28	HES1,HIF1A,LDHA,LDHB,MARCKS,MET,NTS,PLAU,SLC6A14
miR-145-5p (and other miRNAs w/seed UCCAGUU)		mature microRNA		-1.527	0.0255	C1orf56,CES1,DST,GALNT1,ITGB8,KRT7,MUC1,SOD2,SOX2,SOX9
mir-145		microRNA			0.0449	CDK6,MUC1,SOD2,SOX9
miR-634 (miRNAs w/seed ACCAGCA)		mature microRNA		0	0.0114	ANKRD37,C9orf24,DENND2B,DYNLT2B,GCNT3,INSR,IQCG,PTP4A2,RPL41,SNTN
miR-4686 (miRNAs w/seed AUCUGCU)		mature microRNA		1	0.0027	C4orf47,CD74,CIAO2A,DST,DYDC2,RABL2A,RABL2B,RPS20,TMEM238
miR-574-5p (miRNAs w/seed GAGUGUG)		mature microRNA		-1.508	0.0085	CAPSL,ERICH3,GPNMB,IL32,MT-ND4L,PTGES,S100A12,SPRR1B,SPRR3,TGM2,TIMP2
miR-4433a-3p (miRNAs w/seed CAGGAGU)		mature microRNA		0.707	0.0205	EEF1A1,LDHA,LYPD2,MT-ND4L,ODAD1,RPL23,SLC25A5,TIMP2
miR-450b-5p (miRNAs w/seed UUUGCAA)		mature microRNA		0	0.0164	CAMK2N1,CDC42EP3,FAM174A,PDCD6,RPLP0,SOX2
miR-450a-1-3p (and other miRNAs w/seed UUGGGAA)		mature microRNA		-1.89	0.0911	BCAP29,CDKN2B,KRT5,PLEKHS1,PTGES,S100P,TNFSF10
miR-325-5p (and other miRNAs w/seed CUAGUAG)		mature microRNA		0.447	0.0359	ARRDC3,C4orf47,COQ4,HMGN3,RBPMS
miR-325-3p (miRNAs w/seed UUAUUGA)		mature microRNA		-0.333	0.00433	BRI3,CYSTM1,KLK11,PRSS22,RPS27L,S100A2,S100A4,SCGB1A1,SCGB2A1
miR-4456 (and other miRNAs w/seed CUGGUGG)		mature microRNA		0.302	0.0231	CDKN2B,MORN5,MT1G,RABL2A,RABL2B,RUVBL2,S100A7,SPRR1B,SPRR3,VTCN1,WBP1
miR-4655-3p (miRNAs w/seed CCCUCGU)		mature microRNA		1.633	0.0218	CXCL3,GPX1,SLC25A25,SOX2,TLE5,TNFAIP8L1
miR-330-3p (and other miRNAs w/seed CAAAGCA)		mature microRNA		0	0.0219	LDHB,OLFM4,RND3,SCGB1A1
miR-33-3p (and other miRNAs w/seed AAUGUUU)		mature microRNA		1	0.0139	C7orf57,CXCL5,ENKUR,SOD1
mir-33		microRNA			0.0229	CDK6,CFD,FABP4
miR-3166 (miRNAs w/seed GCAGACA)		mature microRNA		1.667	0.0356	BTG2,CALM1 (includes others),CEACAM6,HMGN3,LCN2,PSENEN,SAMHD1,SLC25A5,SPAG8
MIR3662		microRNA			0.00682	CCND1,HIF1A
miR-3126-5p (and other miRNAs w/seed GAGGGAC)		mature microRNA		-1.732	0.0195	ALDOA,ARHGDIB,AZGP1,C1orf56,CCND1,CLTB,EMP1,FXYD5,MLF1,NCCRP1,NIBAN2,PDLIM4
miR-4756-3p (miRNAs w/seed CAGAGAU)		mature microRNA		0	0.00137	ARL3,C9orf135,FAM216B,H2AZ2,KRT6A,LYPD2,POLR2J2/POLR2J3,RARRES1
miR-921 (miRNAs w/seed UAGUGAG)		mature microRNA		0	0.0358	CBR1,GCNT3,KIF9,MT-ND4L,NFKBIZ,TPM1
miR-1299 (miRNAs w/seed UCUGGAA)		mature microRNA		0.333	0.0243	ADGRF1,ATP5PO,ATP6V0C,C20orf85,CCDC146,DST,NSUN7,RPS20,SLC27A2
miR-624-5p (miRNAs w/seed AGUACCA)		mature microRNA		-1.633	0.0282	CHST9,DUSP5,F3,IL1RN,NFKBIA,TAPBP
miR-589-3p (and other miRNAs w/seed CAGAACA)		mature microRNA		0.447	0.0126	CAV2,CD81,DNAH7,FOS,TSPAN3
miR-4307 (miRNAs w/seed AUGUUUU)		mature microRNA		-1.342	0.0158	CCND1,CIAO2A,CXCL5,PTP4A2,SEPTIN2
miR-4487 (miRNAs w/seed GAGCUGG)		mature microRNA		-1.127	0.0225	B3GALT5,BCAP29,BRI3,CD164L2,CDKN1A,DRC1,FXYD5,HIF1A,IFT22,KLK6,PLEKHS1,POLR2J2/POLR2J3,PRXL2A,TMEM213
miR-4489 (miRNAs w/seed GGGGCUA)		mature microRNA		0	0.0231	ALDH3A1,CCDC78,CD74,CRABP2,DNPH1,ERGIC3,FAM216B,FOXJ1,IGFBP3,IL1RN,PDZK1IP1,PHLDA3,PRXL2A,SERINC2
miR-548o-3p (and other miRNAs w/seed CAAAACU)		mature microRNA		-1	0.0449	CXCL1,CXCL6,MLF1,RPS27L
miR-490-5p (miRNAs w/seed CAUGGAU)		mature microRNA		0.816	0.0282	CFAP43,FOS,KRT6A,POLD4,TNFSF10,TTC29
miR-181b-1-3p (and other miRNAs w/seed UCACUGA)		mature microRNA		0	0.00132	ATP5PO,BCAS1,CCN1,CEP126,CFAP126,CXCL8,FAM216B,H3-3A/H3-3B,NAMPT,NGRN,PTP4A2,YWHAG
miR-4701-5p (and other miRNAs w/seed UGGCCAC)		mature microRNA		0.632	0.01	C12orf75,CD74,CIB1,CYSTM1,HOATZ,RDH10,S100A9,SOX9,STOML3,TIMP2
miR-1-3p (and other miRNAs w/seed GGAAUGU)		mature microRNA		-0.473	0.0244	BSCL2,C1orf56,CAP1,CCDC146,CTSC,CYP4B1,H3-3A/H3-3B,MET,RABL2A,RABL2B,SEPTIN2,SYNE1,TMSB10/TMSB4X,TPM1,TPM4
miR-1276 (miRNAs w/seed AAAGAGC)		mature microRNA		-0.447	0.0442	CCDC190,HIF1A,NMB,ROPN1L,SOD2
miR-4491 (and other miRNAs w/seed AUGUGGA)		mature microRNA		0.707	0.0329	BTG2,CETN2,ENKUR,FAM216B,MACC1,MGAT4B,SEPTIN11,STEAP3
miR-2117 (miRNAs w/seed GUUCUCU)		mature microRNA		-1.89	0.0448	ANXA3,ARHGDIB,CXCL3,DST,SDCBP2,SEPTIN7,ZNF487
mir-224		microRNA			0.0337	CDC42,CDKN1A
miR-3124-3p (and other miRNAs w/seed CUUUCCU)		mature microRNA		-1.414	0.0354	CXCL5,DST,ERICH3,FYB1,MACC1,SPAG17,STEAP4,TMSB10/TMSB4X
miR-1290 (miRNAs w/seed GGAUUUU)		mature microRNA		0.378	0.00569	CALM1 (includes others),CYSTM1,EMP2,FOXC1,MT1G,PSMA2,TCN1
let-7a-5p (and other miRNAs w/seed GAGGUAG)		mature microRNA		-1.914	0.143	CCND1,CDK6,CDKN1A,CDKN2A,CIAO2A,ERO1A,FN1,GALNT1,GIPC1,MRPS24,MT-ND4L,NQO1,PRSS22,RDH10,RHOB,S100A4,S100A8,TNFSF10
miR-4721 (and other miRNAs w/seed GAGGGCU)		mature microRNA		1.89	1	CD164L2,EFCAB1,FAM216B,KRT8,MAPK15,NFKBIA,UCP2
miR-1262 (and other miRNAs w/seed UGGGUGA)		mature microRNA		1.508	0.0446	ALOX15,ARHGDIB,B3GALT5,CFD,EMP2,HOATZ,MT-ATP8,NTS,PLA2G2A,RPS8,WDR38
miR-1245b-3p (miRNAs w/seed CAGAUGA)		mature microRNA		-1.134	0.00892	CDC42EP3,PRSS23,PTGES,SDCBP,SLC25A5,SPRR1B,SPRR3
miR-4273 (and other miRNAs w/seed UGUUCUC)		mature microRNA		-0.816	0.0164	ANXA3,ARHGDIB,B4GALT5,COQ4,SEPTIN7,ZNF487
miR-3944-5p (miRNAs w/seed GUGCAGC)		mature microRNA		1	0.0404	AQP5,ENC1,GPNMB,IFT27,RUVBL2,STK33,TEKT1,TMSB10/TMSB4X,UFC1
miR-4766-3p (miRNAs w/seed UAGCAAU)		mature microRNA		-0.378	0.00569	CCDC190,CXCL6,KRT6A,MLF1,PON2,RNF130,TRIM16
miR-3162-5p (miRNAs w/seed UAGGGAG)		mature microRNA		-0.302	0.0321	B3GALT5,CCDC113,CCDC190,ERO1A,MT-ND4L,PLA2G2A,PRDX5,PTGES,SELENBP1,SEPTIN2,TAPBP
miR-676-5p (miRNAs w/seed CUUCAAC)		mature microRNA		-1	0.0449	DST,FANK1,GTF2I,PLK2
MED15		transcription regulator			0.00143	CCND1,CDKN1A,S100A2
miR-26a-5p (and other miRNAs w/seed UCAAGUA)		mature microRNA		-1.912	0.0765	BID,CDK6,CDKN1A,CDKN2A,CXCL3,TEX26,TMEM106B
mir-126		microRNA		-0.771	0.0139	ADAM9,MMP7,PLK2,SOX2
miR-4271 (and other miRNAs w/seed GGGGAAG)		mature microRNA		1.877	0.0583	ALDH3B1,AQP5,B3GALT5,CAMK2N1,CC2D2A,CCDC74A,DRC3,EGR1,GABARAP,HM13,IVL,KRT17,LY6D,MAPK15,MT-ND4L,MT1E,PDZK1IP1,PHLDA3,PLEKHS1,RABL2A,RABL2B,STEAP3,UBXN10
miR-3104-5p (and other miRNAs w/seed AGGGGGC)		mature microRNA		-1.177	0.00641	ADIRF,ALDOA,AQP3,AZGP1,BPGM,BPIFA1,CD81,CDKN1A,CRABP2,CREB3L2,CXCL14,GIPC1,H1-0,HES4,HSPBP1,HSPG2,KRT17,LYPD2,MICOS10,MT-ND4L,PDZK1IP1,PHLDA3,PPP1R14B,PRR15,PTP4A2,TSPAN1
miR-12185-3p (and other miRNAs w/seed CAGCCAC)		mature microRNA		-1.912	0.107	CIRBP,DEFB4A/DEFB4B,FCGBP,POLR2J2/POLR2J3,PTGES,TRIM16,ZG16B
miR-1298-5p (and other miRNAs w/seed UCAUUCG)		mature microRNA			0.0281	LAMB3,SPRR3
miR-4803 (miRNAs w/seed AACAUAA)		mature microRNA			0.0457	C7orf57,CXCL1,FAM3C
miR-4716-5p (miRNAs w/seed CCAUGUU)		mature microRNA		0	0.0145	EFCAB10,ENKUR,HMGN3,NFKBIA,PDCD6,RPL41
miR-3123 (miRNAs w/seed AGAGAAU)		mature microRNA		-1.134	0.00248	ABCA13,CAMK2N1,CEACAM7,CXCL2,CXCL6,HOATZ,SET
miR-1228-5p (miRNAs w/seed UGGGCGG)		mature microRNA		-1.134	0.0253	CDKN2B,MGAT4B,PRSS22,RHOB,SLC34A2,TAPBP,TNFAIP8L1
miR-6082 (miRNAs w/seed AAUACGU)		mature microRNA			0.0256	IER5,SEPTIN7,STK33
miR-6762-3p (miRNAs w/seed GGCUGCU)		mature microRNA		0.5	0.0116	BCAS1,CBR1,CCDC74A,CLDN3,COQ4,DST,KRT7,LDLRAD1,LRATD2,MGLL,POLR2J2/POLR2J3,SLC25A25,SOX9,TNFSF10,UBXN10,WDR54
miR-5187-5p (miRNAs w/seed GGGAUGA)		mature microRNA		0.577	0.00716	B3GALT5,B9D1,C9orf116,CD74,FAM216B,HM13,KRT80,NTS,SPAG17,TIMP2,TTC9,UBXN10
miR-6869-5p (miRNAs w/seed UGAGUAG)		mature microRNA		0.447	0.000808	AQP3,CHST9,CLTB,MT-ATP8,RPS29
miR-8070 (miRNAs w/seed UGUGAUU)		mature microRNA		-1.134	0.00495	CAMK2N1,CD81,CEACAM6,CLDN10,DST,KRT7,TSPAN19
miR-1199-5p (and other miRNAs w/seed CUGAGCC)		mature microRNA		0.707	0.0482	B3GALT5,DST,FAM174A,GABARAP,MGLL,PDZK1IP1,RRAD,SCGB2A1
miR-5627-5p (and other miRNAs w/seed GAGGGUG)		mature microRNA		1.89	1	ALDH3A1,ALOX15,B9D1,DNAI2,KLK11,KRT14,MT-ND4L
miR-8069 (miRNAs w/seed GAUGGUU)		mature microRNA		0.816	0.00316	CYP4B1,DYDC2,MORN2,MT-ATP8,PPP1CB,SPRR2A
miR-6976-5p (and other miRNAs w/seed AGGGAAG)		mature microRNA		1.265	0.0282	B3GALT5,C12orf75,FAM166B,FAM3C,HLA-C,RABL2A,RABL2B,STEAP3,UCP2,ZFP36
miR-6780b-3p (miRNAs w/seed CCCUUGU)		mature microRNA		0.816	0.041	CCN1,CXCL14,IVL,SEPTIN11,STOML3,TMEM213
TRAF3		enzyme		-1.534	0.00195	BIRC3,CCL20,CXCL2,CXCL3,ICAM1,ISG15,MET,NFKBIA,XBP1	153 (15)
PPP2R5E		phosphatase			0.0268	FN1
AKT1		kinase		0.08	6.81e-07	BIRC3,CCND1,CD74,CDKN1A,CEBPD,CXCL2,CXCL6,CXCL8,EGR1,EZR,FN1,FOS,FXYD5,GDF15,HIF1A,IGFBP5,ITGB1,JUND,LCN2,LDHB,NOS2,NQO1,RHOB,SERPINF1,TNFSF10	200 (16)
TLR2		transmembrane receptor		1.079	1.66e-06	CDKN1A,CDKN2A,CEBPB,CEBPD,CXCL2,CXCL3,CXCL6,CXCL8,DEFB4A/DEFB4B,DUSP1,FN1,FOS,ICAM1,IL1RN,MUC5AC,NOS2,SLC40A1,TNFSF10,XBP1	172 (15)
ADAM12		peptidase		0.342	0.00398	CCN2,CEBPB,CFD,GDF15,IGFBP3,IGFBP5,LAMB3	244 (11)
F2RL1		G-protein coupled receptor		0.033	0.000388	CCN1,CCN2,CTSD,CXCL1,CXCL2,CXCL8,F3,FOS,NOS2,NTS	218 (16)
KISS1		other		-1.172	0.00481	EGR1,FOS,GSTP1,MT-RNR2	246 (24)
PIK3CA		kinase		1.777	0.000895	CCND1,CEBPB,CEBPD,DEFB4A/DEFB4B,HIF1A,ITGB1,NOS2,TNFSF10	232 (17)
TWIST1		transcription regulator		0.597	0.00582	ALDH1A1,C3,CDKN1A,CDKN2A,CXCL8,FCGBP,FN1,FOS,IGFBP5,MET,S100A4	291 (27)
BMI1		transcription regulator		-1.301	0.0021	BTG2,CD63,CDKN1A,CDKN2A,CDKN2B,MET,TUSC3	270 (21)
MAFG		transcription regulator			0.00416	CXCL8,GSTP1,NQO1,TXNRD1
EGFL7		other			0.000363	HES1,ICAM1,NFKBIA
PGLYRP2		transmembrane receptor			0.0045	CCL20,CXCL2,CXCL6	155 (7)
SOX6		transcription regulator			0.0286	CCND1,CDKN1A,HSPG2
CD44		other		1.123	5.64e-05	BIRC3,CCND1,CD63,CDKN1A,CRABP2,CXCL6,FN1,IFITM2,IL1RN,JUN,LY6D,MET,MMP7,PLAU,PMEPA1,PPBP,SOX2	294 (23)
REN		peptidase			0.00631	CCN2,F3,FOS,ICAM1	256 (15)
F3	1.368	transmembrane receptor		-0.031	2.12e-06	CCN1,CCN2,CDC42,CXCL8,EGR1,F3,FOS,ICAM1,MMP7,RAC1,TGM2	190 (15)
NEUROG1		transcription regulator		-1.134	0.00176	C3,CXCL1,EPAS1,FN1,PLK2,S100A4,SERPINF1
AGER		transmembrane receptor		-0.181	7.27e-06	CCND1,CDKN1A,CXCL2,CXCL3,CXCL8,EGR1,F3,FN1,ICAM1,S100A8,S100A9	187 (16)
KAT6A		enzyme		-0.174	0.00495	CC2D2A,CCN2,CDKN1A,CDKN2A,CDKN2B,GSTP1,SOX9	206 (13)
PRTN3		peptidase			0.0229	CDKN1A,CXCL8
RMRP		other			0.0156	BTG2,CDKN1A,SOX9
AMBP		transporter			0.00201	CXCL2,CXCL3,PLAU	222 (18)
TGFA		growth factor		0.893	4.33e-09	BIRC3,CCL20,CCN2,CCND1,CDKN1A,CEBPB,CXCL2,CXCL8,FOS,GSTP1,ICAM1,LCN2,MUC5AC,S100A10,SLPI	244 (20)
ADCYAP1		other		-0.655	7.85e-06	BTG2,CEBPB,CEBPD,CXCL2,CXCL3,DNAH9,EFHC1,EGR1,FOS,H2AZ1,KRT8,NFKBIA,NOS2,NQO1,RHOB,S100A10,SERPINF1,TMSB10/TMSB4X,TXNRD1,UCP2	264 (16)
ATG16L1		enzyme			0.00831	CXCL2,NFKBIA,SOD2	223 (11)
MMP12		peptidase			0.00228	EIF3F,ICAM1,NFKBIA,NOS2,PSMA6,TPM4,YWHAG	167 (12)
MLK		group			0.0268	MMP7
mir-154		microRNA			0.0317	CCND1,MMP10,MMP7
SPRY4-IT1		other			0.0281	CLDN3,CLDN7
BGN		other			0.0457	CCND1,CXCL3,CXCL8
DICER1		enzyme		-1.013	0.0116	CCN1,CCND1,CDKN1A,CDKN2A,CDKN2B,CXCL8,EGR1,FOS,HES1,ICAM1,ITGB1,JUN,PLAU,SERPINF1,SLC40A1,SOX2
GUSB		enzyme			0.0229	CCN1,CEBPD
GDF9		growth factor		-0.492	0.00331	CCN2,HSPG2,ID1,NRIP1,PLAU
PDE3A		enzyme			0.000622	CCND1,CDKN1A,DUSP1	265 (26)
SS18		transcription regulator		0	0.00294	HES4,RRAD,SLC34A2,SOX2,SYNE1
NCOA1		transcription regulator		1.596	6.32e-05	ALDOA,BPGM,BTG2,C3,CCND1,CDKN1A,CEBPB,EGR1,FABP4,FOS,HIF1A,IL1RN,NFKBIA,NFKBIZ	245 (19)
STAT2		transcription regulator		0.728	0.0223	CXCL8,IFI27,IFITM2,ISG15,TNFSF10
MRAS		enzyme			0.0337	CCND1,DUSP4
LATS		group			0.0181	CCN1,CCN2
NOTCH3		transcription regulator		0.62	0.00536	CDKN1A,EPAS1,FN1,HES1,ID1,NOS2	264 (20)
GJA1		transporter		-0.277	0.00331	CCND1,CDKN1A,CDKN2A,ICAM1,NOS2	302 (23)
HIF3A		transcription regulator			0.0045	EPAS1,HIF1A,SOX2	214 (12)
CSF2RA		transmembrane receptor			0.0462	FOS,JUN
GABARAP	-3.2	transporter			0.0496	LAMB3,SCPEP1,SERINC2
CD4		transmembrane receptor		1.067	0.0169	F3,HIF1A,NOS2,TNFSF10
CD14		transmembrane receptor		1.641	0.000151	CXCL2,CXCL8,DEFB4A/DEFB4B,F3,ICAM1,IL1R1,ITGB1,NOS2	194 (14)
EIF5A		translation regulator			0.0138	CDKN1A,NOS2
MB	-1.015	transporter			0.0229	EPAS1,HIF1A
PRAME		other			0.0397	CDKN1A,S100A4
MACROH2A1	1.622	other		0	0.00035	ALDH1A3,CDKN1A,CDKN2B,EGR1,FANK1,FN1,ID1,PLAU,SOX2	275 (19)
CREB1		transcription regulator		0.077	1.79e-05	BCAP29,BTG2,CARS1,CCN1,CCND1,CD9,CDKN1A,CEBPB,CEBPD,CXCL2,CXCL8,DUSP1,EGR1,FN1,FOS,GABARAP,GALNT1,GPNMB,HLA-DRA,ID1,JUN,LCN2,LITAF,MNS1,MUC5AC,MUC5B,NOS2,NR4A1,OMG,RP1,SERINC2,SOD2,SULT2B1,ZFP36	281 (22)
UCN		other			0.0256	CXCL3,FOS,ICAM1
IRAK4		kinase			3.31e-11	BIRC3,BTG2,CCL20,CXCL2,CXCL3,CXCL6,CXCL8,EGR1,FOS,IFNGR1,JUN,NFKBIA,NFKBIZ,NOS2,NR4A1,SLC25A25,ZFP36	230 (13)
BTRC		enzyme			0.0317	CCND1,CDKN1A,CXCL8
SUZ12		enzyme			0.00374	CDKN2A,IGFBP3,JUND,KRT17,LAMB3,LITAF,MGAT4B,MMP7,PLAU,TNFAIP2	121 (7)
USP33		peptidase			0.0268	EPAS1
XBP1	-1.309	transcription regulator		-1.542	0.031	CXCL2,CXCL8,FN1,HLA-DRA,HM13,ICAM1,NOS2,NUCB2,PHLDA2,SEC61G,SOD1,XBP1
ANXA4		other			0.0268	CXCL8
PRKCZ		kinase		1	0.0139	CCND1,CXCL8,JUN,NFKBIA
MTA3		transcription regulator			0.0317	FN1,SDC1,XBP1
SREBF1		transcription regulator		-0.492	0.000211	ADH1C,ALDOA,CDKN1A,CEBPB,CEBPD,CFD,FABP4,FN1,GPNMB,MT-ATP6,MT-ATP8,MT-ND1,MT-ND4L,MT-ND6,NOS2,NUPR1,RPLP0,TM7SF2,UCP2	253 (19)
MED16		transcription regulator			0.0462	CCN1,CCN2
MTBP		other			0.0181	CDKN1A,CDKN2B
HBP1		transcription regulator		-0.617	0.000927	CCND1,CDKN1A,CDKN2A,H1-0	294 (26)
NOS3		enzyme		-0.92	0.000356	CCN2,CXCL3,F3,FN1,GSTP1,ICAM1,NOS2	174 (15)
ARHGAP5		enzyme			0.0229	CCN2,FN1
RTN4		other			0.00913	CCL20,JUN,JUND,NQO1,RHOB,YWHAG
PTGER2		G-protein coupled receptor		-1.982	0.179	CXCL8,EGR1,NOS2,PTGES,TIMP2
ARHGAP1		other			0.00212	CDKN1A,CDKN2A	152 (7)
SFRP4		transmembrane receptor			0.0457	CCND1,FN1,NTS
TWIST2		transcription regulator		0.332	0.00989	CCND1,CDKN1A,DUSP5,FN1,SOX2	176 (11)
YWHAZ		enzyme			0.0081	CXCL2,FN1,MMP7,XBP1	213 (13)
MBD2		transcription regulator		1.741	6.47e-05	BIRC3,CDC42EP3,CDKN1A,CDKN2A,CDKN2B,GSTP1,NUPR1,PLAAT3,PLAU
ADAR		enzyme			0.0337	FOS,ISG15
NPVF		other			0.0268	FOS
POMC		other		-1.392	0.000388	DUSP1,FOS,GSTP1,ICAM1,JUN,KRT16,NOS2,NR4A1,SOD2,TIMP2	184 (20)
ARNT		transcription regulator		0.383	5.63e-07	ALDH3A1,ALDOA,ATP5PO,CD81,CEBPB,CTSD,DEGS2,EPAS1,ERO1A,GDF15,GSTA1,HIF1A,IL1R1,INSR,LDHA,NQO1,SOD2,SOX2	273 (18)
LRPAP1		other			0.0286	CXCL8,F3,PTGES
FGF1		growth factor		-0.107	4.29e-07	CCN1,CCN2,CCND1,CDKN1A,CXCL1,EGR1,FOS,GPX1,GSTP1,ICAM1,JUN,NQO1,PMEPA1,SOX2,TGM2,TNFRSF12A	239 (20)
KRT14	1.832	other			4.66e-13	CXCL1,CXCL14,CXCL8,DSC2,IVL,KLK11,KLK6,KRT16,KRT17,KRT18,KRT5,KRT6B,KRT8,MMP7	142 (7)
NQO1	-1.67	enzyme		1.982	0.0184	BIRC3,CCND1,CDKN1A,NOS2
CYSLTR1		G-protein coupled receptor			0.0181	FOS,SOD1
CALCR		G-protein coupled receptor			0.00417	CDKN1A,FOS	243 (16)
CEBPB	1.717	transcription regulator		1.888	3.82e-11	ADH1C,ADH7,ALDH1A1,B9D1,C3,CCND1,CD74,CDC42EP3,CDKN1A,CDKN2B,CEBPB,CEBPD,CFD,CIRBP,CTSC,CXCL2,CXCL3,CXCL5,CXCL8,FABP4,FN1,FOS,GSTA1,HSP90AA1,ICAM1,ID1,IGFBP3,IL1RN,INSR,IVL,JUN,KRT18,KRT6B,LCN2,LYN,MMP10,NFKBIZ,NOS2,NUPR1,PLA2G2A,PSMA6,PTGES,SAA1,SAA2,SLC12A2,SOD2,XBP1,XDH	248 (17)
UBE3A		enzyme			0.0286	CDKN1A,CDKN2A,SOX9
PARP1		enzyme		0.22	0.000355	CCND1,CDKN1A,CXCL1,CXCL3,CXCL8,FOS,GDF15,HES1,ICAM1,JUN,NOS2,TIMP2	195 (18)
ZNF106		other		-1.269	0.000157	ALDH3A1,C3,GPNMB,S100A8,TMEM106B,TNFRSF12A,WDR83OS
RBM5-AS1		other		-0.465	3.3e-05	ALDH1A1,CCND1,JUN,MMP7,SOX2	150 (7)
HDAC3		transcription regulator			0.00033	BIRC3,CCND1,CDKN1A,CDKN2A,CXCL2,CXCL8,DANCR,FOS,ICAM1,NFKBIA	240 (23)
miR-4433a-5p (miRNAs w/seed GUCCCAC)		mature microRNA		-1.414	0.038	B3GALT5,C5orf49,CAPS,GPRC5A,NDRG2,PPP1CB,RPL41,TMSB10/TMSB4X
miR-5003-3p (miRNAs w/seed ACUUUUC)		mature microRNA			0.0286	HSP90AA1,NRIP1,S100A12
miR-5684 (miRNAs w/seed ACUCUAG)		mature microRNA		-0.378	0.000209	ADH7,FAM216B,FYB1,PLK2,PPBP,RSPH4A,TMSB10/TMSB4X
miR-5584-3p (miRNAs w/seed AGUUCUU)		mature microRNA		-1.342	0.0136	CXCL1,CXCL2,LYN,MT-ND4L,TMSB10/TMSB4X
miR-5687 (miRNAs w/seed UAGAACG)		mature microRNA			0.00562	ANKUB1,PDCD6,TSPAN3
miR-5590-5p (miRNAs w/seed UGCCAUA)		mature microRNA		-0.378	0.0302	ALOX15,CXCL5,DENND2B,NWD1,PPP1CB,SAA2,SNTN
miR-3184-3p (miRNAs w/seed AAGUCUC)		mature microRNA		0.447	0.0253	CIBAR2,EGR1,SPRR1B,TEX26,TMEM54
miR-5094 (miRNAs w/seed AUCAGUG)		mature microRNA		0.333	0.000319	AQP5,C12orf75,C7orf57,CDC42,DSG2,LDLRAD1,NDUFC2,NTN4,SLPI
miR-5582-5p (miRNAs w/seed AGGCACA)		mature microRNA		0.333	0.0194	AQP3,CFAP53,CXCL1,KIF21A,NDUFB8,PDCD6,SEPTIN2,TPPP3,UBXN10
GSN		other			0.0116	FN1,PLAU,SOX9
MTA2		transcription regulator			0.0349	CDKN1A,CDKN2A,JUN
PLCE1		enzyme		1.982	0.000416	CCL20,CXCL2,CXCL3,CXCL8	277 (17)
IL1R2		transmembrane receptor		-1.406	9.29e-06	CCL20,CXCL2,CXCL3,CXCL8,ICAM1	181 (16)
NKX2-1		transcription regulator			0.0125	AQP5,CD74,CDKN2B,EMP2,ENC1,LCN2,SCGB1A1,SLC34A2,SLC6A14,SOX2,TFF3
FBXW7		enzyme		-0.492	4.41e-05	CDKN2A,CEBPD,FABP4,JUN,MT-ATP6,MT-ND1,MT-ND4L,NFKBIA,NQO1,RHOB	276 (21)
PRDX4		enzyme			0.00212	ICAM1,NOS2	144 (7)
ADIPOQ		other		-0.194	2.41e-08	CCL20,CCN2,CCND1,CDKN1A,CDKN2A,CEBPB,CXCL1,CXCL2,CXCL3,CXCL8,CYBA,CYP2F1,DUSP1,EGR1,F3,FABP4,FN1,FOS,ICAM1,NFKBIA,NOS2,PRDX5,SLC27A2,SOD2,UCP2	181 (13)
CSF3		cytokine		1.035	1.71e-07	BIRC3,CDK6,CEBPB,CEBPD,CTSD,CXCL2,CXCL3,CXCL5,CXCL8,EGR1,FOS,HLA-DRA,ICAM1,IK,IL1RN,JUN,LCN2,MET,NME2,S100P,SOD1,TNFSF10	206 (16)
F10		peptidase		-0.643	2.83e-08	CCN1,CCN2,CXCL8,EGR1,F3,ICAM1,MIF	228 (18)
ID3		transcription regulator		1.029	0.0001	ADSS2,BTG2,CDKN1A,CDKN2A,CEBPB,CXCL1,CXCL8,DUSP1,DUSP4,HIF1A,ICAM1,IFNGR1,NR4A1,SDC1,SOX4,TNFSF10	257 (19)
DRD1		G-protein coupled receptor			0.000214	EGR1,FOS,INSR,S100A10	283 (25)
ENT		group			0.000363	AQP3,CDKN1A,RPL3
POU5F1		transcription regulator		1.628	1.31e-05	BID,BIRC3,CCL20,CCND1,CD63,CDKN1A,CLDN7,CRABP2,CST6,CTSD,CXCL3,CXCL5,CXCL8,DUSP1,DUSP4,DUSP5,HIF1A,IER5,KRT14,KRT17,KRT18,LDHA,PMEPA1,SOX2,SPRR3,TNFSF10,TXNRD1	298 (21)
FRMD6		other			0.00201	CCN2,CDKN1A,IGFBP3
TSC2		other		1.635	8.69e-08	ATP6V0C,CCND1,CDKN1A,CRIP1,CST6,EGR1,ERO1A,FOS,GPNMB,HIF1A,IGFBP5,IL1R1,LDHB,OLFM4,PLAU,SCPEP1,SOD2,UCP2,ZFP36	244 (20)
MED1		transcription regulator		-0.972	8e-05	ANKRD37,CAPSL,CCND1,CDKN1A,CFD,FABP4,GSTP1,HYDIN,IGFBP3,LY6D,MB,MET,NFKBIA,SCPEP1,SLC27A2,SOX2,XBP1	286 (23)
ZBTB5		transcription regulator			0.0268	CDKN1A
ANXA2		other		-0.243	0.002	CDK6,CDKN1A,IGFBP3,JUN,S100A10	178 (15)
TLE1		transcription regulator			1.48e-05	CDKN2A,DUSP1,EGR1,FOS,NUPR1	166 (7)
THRB		ligand-dependent nuclear receptor		-0.141	9.13e-06	BIRC3,BTG2,CCND1,CDK6,CFD,CTSD,CXCL2,CXCL3,FABP4,FOS,H2AC6,HIF1A,ID1,IGFBP3,IL32,JUN,MACC1,MET,MMP7,NR4A1,PLA2G2A,TNFSF10	204 (21)
FOXF1		transcription regulator			0.0256	CCND1,CDK6,CDKN1A
HSPB3		other			0.00212	CXCL8,ICAM1
PLAG1		transcription regulator		0.447	0.000988	CLTB,CRIP2,CXCL5,EGR1,IL32,S100A2,TGM2
MAFF		transcription regulator		0	0.000416	GSTP1,IL1RN,NQO1,TXNRD1
ZEB1		transcription regulator		-0.769	8.09e-06	ALDH1A1,CCN1,CCN2,CD74,CDKN2A,CDKN2B,FN1,KRT18,MUC1,PLAU,S100A10,XDH	249 (14)
THBS2		other		0.856	0.000303	ALDOA,HES1,HIF1A,LDHA
CUL3		enzyme		1.213	0.0158	H2AJ,KRT18,NQO1,RHOB,S100A9
DHX8		enzyme			0.0268	CDKN1A
STK3		kinase			0.00989	CCN2,CCND1,SOX4	209 (16)
BORCS8-MEF2B		transcription regulator			0.0268	JUN
TSC22D1		transcription regulator			0.0138	CXCL8,FN1
STAT6		transcription regulator		-0.208	0.000919	ALDH2,ALOX15,CCL20,CDKN1A,CRIP1,CXCL2,CXCL3,DUOX2,EGR1,EPHX1,FABP4,FN1,IL1RN,ISG15,LY6D,MUC5AC,NFKBIA,S100A10,SELENBP1,SERPINB3,SERPINF1,SLC25A25,TFF3,XBP1,ZFP36	210 (15)
TFEB		transcription regulator		0.431	0.0141	ASAH1,ATP6V0C,CD63,CTSD,GABARAP,HIF1A,SCPEP1
PPARGC1B		transcription regulator		0.208	0.000681	ATP5PO,C3,CCND1,CKB,ERO1A,MICOS10,MT-ATP6,MT-ND1	143 (7)
CBX5		transcription regulator		-1.387	9.11e-06	ALDH3A1,C15orf48,CDKN1A,CXCL5,GCNT3,KRT80,LAMB3,LCN2,MMP7,PLAAT4,PRSS23,S100P,SELENBP1,TFF3
FCGR1A		transmembrane receptor			0.00831	CXCL3,F3,IL1RN	186 (17)
CLDN7	1.041	other		0.617	7.7e-10	ALDH3A1,ANXA3,ARHGDIB,C3,CCL20,CCN2,CEACAM6,CXCL8,F3,IGFBP7,MUC1,PLAAT3,PRSS23,SCEL,SCGB1A1,SDCBP2,SPRR3,TIMP2,TINAGL1	161 (7)
PPARA		ligand-dependent nuclear receptor		0.977	2.18e-06	ALDH2,AQP3,C3,CCND1,CD63,CDKN1A,CDKN2A,CEBPB,CEBPD,CYBA,FABP4,FOS,GSTP1,H2AZ1,HIF1A,IGFBP3,IGFBP5,IL1RN,KRT8,LAMB3,LY6D,MGLL,NFKBIA,NOS2,PLA2G2A,S100A8,S100A9,SAA1,SELENBP1,SERINC2,SLC27A2,UCP2	258 (19)
HCRT		other			0.0281	EGR1,FOS
TRPC1		ion channel		1	0.00553	CCND1,CDK6,CDKN1A,HIF1A	285 (22)
JUND	1.362	transcription regulator		0	4e-10	C3,CCND1,CDKN2A,CFD,F3,FTH1,IVL,JUND,MMP7,NOS2,NR4A1,NTS,PLAU,SDC1,SOX4,SPRR1B	244 (16)
MAPK12		kinase		-1.114	0.00256	CCND1,FOS,ITGB8,JUN	239 (15)
HEIH		other		-1.206	0.0102	DUSP1,FOS,JUN,RRAS
CX3CR1		G-protein coupled receptor		-0.434	0.000299	ARL3,CXCL3,DNAI4,DYNC2H1,EGR1,EMP1,FOS,H3-3A/H3-3B,HYDIN,ICAM1,NOS2,RP1,SPAG17,TTC29	170 (12)
EPHX2		enzyme		-0.339	0.00117	CXCL6,HES1,ICAM1,XBP1	197 (11)
CDKN2A	1.362	transcription regulator		0.881	2.11e-05	BTG2,C3,CCN2,CCND1,CDKN1A,CDKN2A,CDKN2B,CEBPB,CEBPD,CXCL14,CXCL6,DUSP1,EEF1A1,EGR1,FN1,FOS,GABARAP,GPRC5A,ID1,IGFBP5,JUN,PMEPA1,SOX2,TPM1	260 (22)
FOXO4		transcription regulator		0.3	2.56e-06	ANXA3,CCN2,CCND1,CDC42EP3,CDKN1A,CDKN2B,FABP4,FOXC1,HIF1A,IGFBP7,IL1R1,NAMPT,SOD2,SOX9	272 (22)
INHA		growth factor		-1.463	0.00779	CCN1,CCN2,DNAH7,EPHX1,IL1R1,KRT18,KRT8,PRSS23
Ighe		other			0.00212	CXCL3,CXCL6
BCL2L1		other		0.053	0.0079	CXCL1,CXCL3,CXCL8,FN1,NQO1,TNFSF10	229 (16)
H2AX		transcription regulator			0.0395	HIF1A,NDUFB8,NOS2,RPL10A
BSG		transporter		1.802	5.93e-05	CCL20,CCND1,CXCL3,CXCL6,CXCL8,EPAS1,HIF1A,PLAU	264 (18)
LCN2	4.274	transporter		0.611	3.58e-05	CCL20,CXCL2,CXCL3,CXCL6,FN1,HIF1A,IL1RN,MIF,NOS2,SOD2,TINAGL1	236 (16)
TIAM1		other			0.00417	JUN,RAC1	120 (7)
IFNL1		cytokine		1.767	0.0296	CXCL8,HLA-C,IFI27,IFITM2,ISG15,PLAAT4
NCSTN		peptidase		-1.217	0.0026	CEBPB,CEBPD,GRN,HES1,PSENEN	137 (7)
PLA2R1		transmembrane receptor		1	0.00631	ALDH2,CTSD,SOD2,TGM2
SOCS1		other		-0.672	2.98e-05	BID,CCND1,CDKN1A,CXCL2,CXCL8,DUSP1,FOS,ICAM1,IFI27,ISG15,JUN,MUC1,NOS2,TGM2	243 (20)
ZEB2		transcription regulator		-0.671	0.0112	CCND1,CDK6,CDKN1A,CDKN2A,CDKN2B,KRT18
SPRY2		other		-0.158	0.000135	CDKN1A,CLDN7,EPAS1,FOS,HIF1A,ISG15,MET	281 (22)
ATM		kinase		1.548	0.00016	CCN2,CCND1,CDKN1A,CXCL8,DUSP1,FN1,HSP90AA1,JUN,TGM2	254 (21)
WNT5B		other			0.0337	CCND1,FN1
IRS2		enzyme		-0.152	0.0299	CCND1,EGR1,FABP4,FOS
HDAC7		transcription regulator		0.282	0.00214	CCND1,CDKN1A,MMP10,NR4A1	204 (14)
ATP2B2		transporter		-0.378	0.000182	C15orf48,C9orf116,CDKN1A,IGFBP5,KLK6,NUPR1,XBP1	199 (7)
CAMK2		group			0.0268	BIRC3
ALOX15	-2.294	enzyme		-0.549	7.08e-05	ALOX15,CXCL2,FN1,ICAM1,JUN,MUC5AC,NOS2	232 (20)
ANGPT1		growth factor		0.6	2.31e-05	CCND1,CDKN2A,DUSP1,DUSP4,DUSP5,ICAM1,IL1R1,ITGB1	282 (21)
RB1CC1		other		0.9	0.000214	ALDH1A3,CCND1,CDKN1A,CDKN2B	260 (17)
HEXIM1		transcription regulator			0.0286	CCND1,CDKN1A,HIF1A
EPSTI1		other			0.0268	NFKBIA
SCNN1B		ion channel			0.0337	MUC5B,SLC26A4
IL4I1		enzyme			0.0229	CXCL1,CXCL8
HAVCR2		other		1	0.0114	CDKN1A,PRDX5,SOD1,SOD2
PKM		kinase		0.493	0.00042	ALDOA,CCND1,EGR1,HIF1A,ITGB1,LDHA,MT-ATP6,NDUFB8,TGM2	275 (21)
DLC1		other		-0.152	3.3e-05	CDK6,CDKN2A,CDKN2B,S100A10	153 (7)
H2AB3 (includes others)		other		0.816	0.00236	AQP3,CDKN1A,FOS,PDZK1IP1,SAA1,SAA2	153 (7)
GH1		growth factor		-0.259	0.00149	CEBPB,CEBPD,EGR1,FN1,FOS,IGFBP3,JUN,NOS2,SOD1,ZFP36	272 (24)
CXCL12		cytokine		-0.247	2.21e-07	CCND1,CD9,CXCL8,EGR1,FN1,FOS,HES1,ICAM1,ID1,IFI27,IGFBP7,ITGB1,JUN,MARCKS,NR2F6,NR4A1,PLAU,RRAS,SAA2,SEPTIN7,TNFSF10	307 (27)
CHADL		other		-1.342	0.000955	CDKN1A,IGFBP3,MET,SOX9,STEAP4
PTGES3		enzyme			0.00143	CTSD,HIF1A,NUPR1	158 (7)
NRG1		growth factor		0.323	3.35e-10	CCN1,CCN2,CCND1,CDKN1A,CEACAM7,CXCL6,CXCL8,DUSP1,DUSP4,EEF1A1,EGR1,EMP2,FN1,FOS,HES1,HIF1A,ID1,JUN,JUND,MARCKS,MGLL,MUC5AC,NR4A1,PLAU,SOX2,SOX4,TGM2,TSPAN3,ZFP36	296 (21)
SEPTIN9	-1.225	enzyme			0.00682	CCND1,HIF1A	176 (7)
CYP4A11		enzyme			0.0181	FN1,S100A8
HDAC9		transcription regulator			0.0349	JUN,MMP10,NR4A1
EGFR		kinase		1.266	1.21e-21	B4GALT5,CCN2,CCND1,CD63,CDK6,CDKN1A,CDKN2A,CEBPB,CXCL14,CXCL5,CXCL8,DSC2,DSG2,DUSP1,DUSP4,EGR1,F3,FOS,GAS5,GRN,HIF1A,HM13,ICAM1,ID1,IGFBP3,IGFBP5,ITGB6,JUN,JUND,KRT16,KRT17,LAMB3,LCN2,MARCKS,MET,MGAT4B,MUC1,MUC5AC,NDUFB8,NFKBIA,NOS2,NUDC,PLAU,PTGES,RHOB,RRAS,S100A2,SDC1,SLC26A2,SLPI,SOX2,SOX9,STEAP4,TGM2,TSPAN1,TSPAN3,TUBB4B,TUSC3,VTCN1	308 (22)
LINC-ROR		other			0.0337	CDKN1A,SOX2
FALEC		other			0.0181	BTG2,CDKN1A
BANCR		other			0.0138	CCND1,CDKN1A
PTCSC3		other			0.0337	CCND1,S100A4
VEGFB		growth factor		-0.863	0.0038	BID,GPX1,PRDX5,SOD1,SOD2,TXNRD1	122 (5)
ADORA2A		G-protein coupled receptor		-0.219	0.00436	CD81,CKB,CXCL2,DUSP1,EEF2,FOS,HIF1A,NFKBIA,NOS2,NR4A1	199 (19)
CSF2		cytokine		1.24	6.25e-08	BID,BIRC3,C3,CCND1,CD63,CD74,CDKN1A,CDKN2B,CTSC,CXCL1,CXCL2,CXCL3,CXCL8,EGR1,F3,FOS,GDF15,HIF1A,ICAM1,IK,IL1R1,IL1RN,IL32,JUN,LDHA,MET,MNS1,NFKBIA,NOS2,NR4A1,PLAU,SOD2,STEAP3,TGM2,TPM4,VTCN1,XBP1,ZFP36	267 (16)
PENK		other			0.00682	CDKN2A,FOS	223 (17)
TOB2		other			0.0268	CCND1
CX3CL1		cytokine		0.651	0.0367	CRABP2,GPNMB,HIF1A,ICAM1,OLFM4,SAA2,SERPINF1,SOX4
POLDIP3		other			0.00072	CDKN1A,ISG15
COL5A1		other		-1.387	0.0154	CTSC,CTSD,FN1,ITGB1
DNASE2		enzyme		-1.96	0.00911	CXCL2,GPNMB,ISG15,TNFSF10
FOXC1	1.558	transcription regulator		0.158	1.58e-07	FOS,HLA-C,ICAM1,IFI27,IFNGR1,IGFBP3,ISG15,IVL,KRT16,KRT6B,MMP7,MUC1,SAMHD1,SPRR1B,SPRR2A,SPRR2D	154 (7)
FGFR3		kinase			0.000561	CCND1,CDKN1A,CDKN2A,FOS,HES1,SOX9	280 (23)
KLF2		transcription regulator		-0.825	7.51e-07	AQP5,CCN2,CDKN1A,CDKN2B,CXCL2,CXCL3,CXCL8,EPAS1,F3,FABP4,HIF1A,ID1,IL32,ITGB1,NFKBIA,NQO1,SOX9,TFPI2,TNFSF10	232 (17)
GNB2		enzyme			0.000418	CDKN1A,CXCL3,DUSP1,NR4A1,PLAU,PLK2	159 (10)
PKD1		ion channel		0.634	0.00459	ALDH1A1,ATP1B1,CCN1,CCN2,CDKN1A,CLDN10,CXCL2,DENND2B,KRT18,ODF3B,PRDX5,SEPTIN7,SYNE1
SRSF3		other			0.00562	CCND1,CXCL8,JUN	127 (7)
ELK4		transcription regulator		-1.949	0.000247	CDKN2A,EGR1,FOS,NR4A1,PPBP	223 (17)
CD40LG		cytokine		0.838	1.62e-11	BIRC3,CCL20,CCN2,CD63,CDK6,CDKN1A,CTSC,CXCL1,CXCL2,CXCL5,CXCL8,DUSP1,DUSP4,DUSP5,EGR1,F3,FOS,HIF1A,HSP90AA1,ICAM1,ISG15,JUN,JUND,MARCKS,MIF,MMP10,MT1E,MT1G,NAMPT,NFKBIA,NOS2,PLAU,PSMA2,SOD2,TGM2,TM7SF2,TNFAIP2,TNFSF10	240 (14)
MTTP		transporter			0.0184	CFD,CXCL3,JUN,XBP1
LIPE		enzyme		-0.64	0.000173	ADH1C,ADH7,ALDH1A1,CD74,CEBPB,EGR1,FABP4,FOS,H3-3A/H3-3B,NR4A1,NRIP1,RRAD,YWHAG	201 (13)
SUB1		transcription regulator			0.042	CCND1,FOS,NDUFB8
CXCR4		G-protein coupled receptor		1.666	8.29e-07	CCND1,CD9,CDKN1A,CXCL1,CXCL8,EGR1,F3,ID1,IGFBP7,RRAS,TNFSF10	208 (20)
PSMA1		peptidase			0.0268	GSTP1
MAPK9		kinase		-0.483	1.21e-08	BIRC3,CCN2,CDKN1A,CDKN2A,CEBPB,CXCL8,EGR1,EPAS1,F3,FOS,HIF1A,JUN,JUND,MIF,MUC5B,NME2,NOS2,PTGES,RAC1,SOD2,ZFP36	181 (14)
HSP90B1		other		0.378	0.00109	CDC42,CXCL5,NOS2,RPL12,RPL27A,RPS20,XBP1	125 (7)
FGF10		growth factor		1.067	0.0158	ANXA3,CEBPB,MUC5AC,SOX2,SOX9
IL2		cytokine		1.738	1.94e-07	ALDOA,BIRC3,C3,CAMK2N1,CCND1,CD74,CD9,CDK6,CDKN1A,CRABP2,CTSC,CXCL3,CXCL8,DDIT4,DSG2,DUSP4,DUSP5,EMP1,EPAS1,FOS,GDF15,GRN,HLA-DRA,ICAM1,IFNGR1,IL1R1,IL1RN,IQCG,ISG15,ITGB1,ITGB8,JUN,JUND,LDHA,NOS2,PDLIM4,PHLDA2,PLAC8,RHOB,RPL21,S100A4,S100A8,TNFRSF12A,TNFSF10,XBP1	228 (15)
VAV1		transcription regulator			0.0496	CCND1,FOS,JUN
LPAR1		G-protein coupled receptor			0.00689	CCN2,CXCL8,F3	264 (22)
PTGER4		G-protein coupled receptor		0.335	0.0262	ARRDC3,CCL20,CDK6,CXCL8,EGR1,ICAM1,NOS2,S100P,TNFSF10
NFIX		transcription regulator		-1	6.68e-05	CCND1,CXCL14,CXCL8,FABP4,IL32,SLC25A5
NKX2-3		transcription regulator		1.044	0.000333	ANKRD37,ARHGDIB,CDKN1A,CXCL8,DANCR,DYNLT2B,GDF15,HLA-C,MMP7,RPL23,RPS29,SLC40A1,SOX2,TFF3,TFPI2,TNFAIP8L1
BCAR1		enzyme		-0.555	5.34e-07	CCND1,CDKN1A,CDKN2B,EGR1,MMP7,RAC1	234 (21)
IFNAR2		transmembrane receptor			0.0345	IFT57,ISG15,TGM2,TNFSF10
ITGA1		other			0.0286	MMP7,NOS2,RAC1
SUPT16H		transcription regulator		1.387	0.000216	ATP5MC2,CBR1,CCND1,CDKN1A,DUSP5,EGR1,H2AC6,IGFBP7,KRT8,PLAU,TMEM231
MET	1.101	kinase		1.544	4.33e-06	AQP3,CCND1,CDKN1A,CXCL1,CXCL8,FN1,FOS,ITGB1,JUN,MUC1,NFKBIZ,PLK2,SOD1,SOD2,SOX2	271 (25)
CDH1		other		1.243	2.77e-06	CCND1,CDC42,FN1,IFI27,IGFBP3,JUN,KRT13,KRT18,KRT7,LCN2,S100A4,SOX9	276 (23)
DDB2		other			0.00354	CDKN1A,NFKBIA,SOD2	290 (21)
KRAS		enzyme		0.462	1.18e-20	ALDOA,AQP5,ATP1B1,B4GALT5,BIRC3,CCN1,CCN2,CCND1,CD74,CDKN1A,CDKN2A,CDKN2B,CEBPB,CXCL14,CXCL6,CXCL8,DENND2B,DUSP1,DUSP4,DUSP5,EEF1A1,EGR1,EMP2,ERO1A,F3,FN1,FOS,FTH1,GALNT1,GCNT3,GRN,GTF2I,H2AC6,HES1,HIF1A,HM13,HSPG2,ID1,IFITM2,INSR,ISG15,ITGB6,JUN,KRT16,LAMB3,LCN2,LDHA,MACC1,MET,MMP10,MMP7,MT-ATP6,MT-ND1,MUC5AC,NFKBIA,NME2,NOS2,NQO1,NR4A1,NUDC,OLFM4,RHOB,S100A4,SAMHD1,SLC26A2,SLC34A2,SLC6A14,SOX9,…	312 (24)
GCLC		enzyme			0.00417	FOS,JUN	140 (7)
HOXB13		transcription regulator		-1.982	0.00631	CCND1,CDKN1A,CDKN2A,NFKBIA	270 (12)
FLOT1		other			0.00682	CCND1,CDKN1A	266 (16)
GLI2		transcription regulator		-0.137	0.00149	CCND1,CDKN1A,CXCL2,CXCL3,CXCL6,ITGB1,IVL,KRT17,SOX9,SPRR2A	214 (17)
MAGED1		transcription regulator			0.000363	CDKN1A,CDKN2A,JUN	167 (13)
IGFBP1		other			0.00831	CEBPB,IGFBP3,ITGB1	284 (18)
CAV1		transmembrane receptor		0.849	5.93e-13	CAV2,CCND1,CDKN1A,CDKN2A,CLDN7,CTSD,EGR1,FN1,FOS,ICAM1,ID1,INSR,KRT18,KRT6B,KRT7,KRT8,MUC5B,NOS2,NQO1,NR4A1,RAC1,RPL17,SLC12A2,SOX2,WFDC2	297 (23)
LUM		other			0.0281	CDKN1A,CXCL2
SERPINF1	-1.813	other		-1.142	2.95e-06	BID,CCN2,CCND1,CXCL8,CYBA,NFKBIA,NOS2,SERPINF1,SOD2,TNFSF10	291 (20)
TRIB3		kinase		0.97	0.000358	DDIT4,FABP4,GDF15,HIF1A,ID1,LDHA	206 (17)
ADRB3		G-protein coupled receptor		-1.091	0.00256	EGR1,FOS,JUN,UCP2	246 (26)
PPARGC1A		transcription regulator		-1.604	3.03e-12	ATP5PO,BID,C3,CALM1 (includes others),CCN2,CDKN1A,CEBPB,CEBPD,CTSC,CXCL14,EPAS1,FABP4,FOS,GDF15,GPX1,HIF1A,ICAM1,IGFBP3,IGFBP5,IGFBP7,IL1RN,ITGB1,LDHA,LDHB,MB,MRPS31,MT-ND1,NDUFB8,NFKBIA,NFKBIZ,NR4A1,PRDX5,SLC25A25,SOD1,SOD2,SOX2,TIMP2,TNFRSF12A,TNFSF10,UCP2,XBP1,XDH	258 (24)
NR4A2		ligand-dependent nuclear receptor		0.148	0.00405	CCL20,CCND1,CXCL8,FABP4,JUN,MET,NOS2,SOD1	247 (19)
SAFB2		other			0.0256	FOS,HLA-C,JUN
KSR1		kinase			0.0181	CDKN2A,CDKN2B
TOB1		transcription regulator		-1.119	0.0395	CCND1,CDKN1A,PHLDA3,PLAC8
AATF		transcription regulator			0.01	CDKN1A,JUN
PIK3R2		kinase			0.0462	ISG15,PLAU
CD38		enzyme		-0.301	0.00139	ALDOA,ATP1B1,CRIP1,DRC1,ERO1A,FN1,ICAM1,RBPMS,S100A4,SCEL,SDC1,XBP1	191 (12)
IL36G		cytokine		1.97	0.00481	CCL20,CXCL1,CXCL2,CXCL8	184 (12)
PLA2G4A		enzyme		0.562	0.000152	CXCL8,ICAM1,KRT18,NOS2,PLA2G2A	228 (19)
RETN		other		0.808	0.0068	CCN2,CXCL3,FABP4,FOS,ICAM1,INSR	188 (18)
CKAP4		other			0.0268	CCN2
NCOA3		transcription regulator		0.625	5.34e-05	CCN1,CCN2,CCND1,CDKN1A,HES1,IGFBP3,LDHA,NFKBIA,PSMA2,XBP1,XDH	276 (19)
PDE4B		enzyme			0.0045	DUSP1,MUC5AC,SOX2
DUSP1	-1.008	phosphatase		-1.305	2.79e-08	CCL20,CFB,CXCL1,CXCL2,CXCL3,CXCL8,DUSP1,GDF15,ICAM1,IL1RN,ISG15,JUN,MGLL,MUC5AC,NAMPT,NOS2,S100A9,SOD2,ZFP36	201 (12)
LIMA1		other			0.0027	KRT18,KRT8,MMP7
HFE		transmembrane receptor		-1.195	0.0448	CD74,DUSP1,EGR1,HSP90AA1,LCN2,SAA1,WFDC2
P2RY1		G-protein coupled receptor			0.0138	FN1,FOS
RACK1	-1.424	enzyme		-1.702	0.0081	CDKN1A,FOS,HIF1A,ISG15	246 (22)
TGM2	1.958	enzyme		1.789	4.13e-06	BIRC3,BTG2,C3,CCND1,CD74,CDK6,CXCL8,FN1,HIF1A,ID1,OLFM4,PLAAT4,PTGES,S100A8,SAMHD1,SDCBP,SLC27A2,SLPI,SRD5A3,TNFAIP2	224 (12)
SART1		other			0.0027	DDIT4,HIF1A,SOX2
MAP2K2		kinase			0.000808	ALDH1L1,CDKN1A,CDKN2A,FOS,HIF1A	239 (17)
GUCA2B		other			0.0268	SLC26A4
LCOR		transcription regulator			0.00562	CDKN1A,MUC1,TFPI2
FOXM1		transcription regulator		0.092	6.32e-05	CCND1,CDKN1A,CDKN2A,FN1,FOS,IL1RN,ITGB1,JUN,LDHA,MET,MMP7,MUC5AC,SOD2,SOX2	257 (22)
RNF111		enzyme			0.01	CDKN2B,PMEPA1
RPS6KA4		kinase			0.0045	DUSP1,FOS,JUN	217 (22)
WFS1		enzyme			0.00682	ERO1A,XBP1	140 (7)
HDAC6		transcription regulator		1	0.00831	HIF1A,ICAM1,JUN,NOS2,PLAU	253 (20)
MYBL2		transcription regulator		-1.091	0.00192	BIRC3,CCND1,CDKN2A,ID1,IGFBP5,ITGB1	248 (20)
SOX1		transcription regulator		-1.342	0.0136	DUSP1,DUSP4,DUSP5,HES1,IER5,TXNRD1
ATF6		transcription regulator		-1.238	0.0286	CEBPB,FOS,NUCB2,WBP1,XBP1
ST13		other			0.000622	CEBPB,CEBPD,FABP4	257 (12)
TGFB1I1		transcription regulator		0.651	0.000382	CDKN1A,FN1,FOS,ID1,KRT18	263 (24)
NR1I3		ligand-dependent nuclear receptor		0.447	0.00017	ALDH1A1,CDKN1A,CYP2F1,EPHX1,GSTP1,ICAM1,IL1R1,RARRES1,STEAP4,SULT2B1,TNFAIP2	160 (7)
CYP19A1		enzyme		1.103	0.0253	CCND1,JUN,S100A10,SLC25A5,SLC27A2,SOX9,STEAP4
FANCD2		other		-1.387	3.51e-06	CDKN1A,GPX1,MT-RNR1,SOD1,SOD2,TXNRD1	132 (7)
LONP1		peptidase		0.478	0.00432	MRPS31,MT-ATP6,MT-ATP8,MT-ND1,MT-ND4L,MT-ND6,SOD1,SOD2
STAT5B		transcription regulator		-0.16	1.28e-08	BIRC3,CBR1,CCND1,CD63,CD81,CD9,CDK6,CDKN1A,CIRBP,DUSP1,FOS,GSTP1,IFITM2,JUN,JUND,KIF9,KRT18,LDHB,MB,NIBAN2,NQO1,NUCB2,PDZK1IP1,PIP,RPL21,RPL5,RUVBL2,SLC34A2,SPAG16,TGM2,ZFP36	290 (18)
USP2		peptidase			0.0397	CDKN1A,FABP4
BCL2		transporter		1.548	0.00017	CCND1,CDKN1A,CXCL1,CXCL8,FOS,HIF1A,ICAM1,ITGB1,NFKBIA,SOX9,TIMP2	261 (16)
SLC12A5		transporter			0.0268	RAC1
ING4		transcription regulator			0.0229	CDKN1A,NFKBIA
ERN1		kinase		-0.574	0.000161	CEBPB,CEBPD,CLDN7,CREB3L2,CXCL2,ERO1A,FN1,ITGB6,JUN,NOS2,TCN1,TINAGL1,XBP1	276 (24)
ZBTB7A		transcription regulator			0.002	BID,CDKN1A,CDKN2A,FOS,IL32	230 (21)
PML		transcription regulator		0.533	4.37e-05	CCND1,CDKN1A,CDKN2A,CDKN2B,CXCL1,DNAJA4,DRC1,HLA-DRA,IFI27,ISG15,MMP10,NQO1,TXNRD1,UCP2,YWHAG	277 (22)
ARRB2		other		-1.432	0.000561	CXCL2,CXCL3,EGR1,F3,HIF1A,NFKBIZ	176 (14)
TRIM3		enzyme		-1.89	8.14e-07	CCND1,CXCL3,CXCL5,CXCL6,CXCL8,MMP10,MMP7	209 (10)
PTX3		other		1.06	0.000152	CCN2,CXCL2,CXCL8,F3,FOS,JUN	180 (13)
ADRA1B		G-protein coupled receptor			4.71e-07	CCND1,CDKN1A,CEBPB,CEBPD,DUSP1,EGR1,FN1,FOS,JUN,NR4A1	234 (20)
PAX5		transcription regulator		-1.982	0.0399	CCND1,FN1,INSR,MET,SDC1
PKNOX1		transcription regulator			0.0384	HIF1A,PLAU,RPLP0
NFYC		transcription regulator			0.0278	CDKN2A,FTH1,HLA-DRA,RHOB
MAPK10		kinase			0.00831	CXCL8,FOS,JUN	213 (15)
MAP2K5		kinase		-1.383	6.85e-05	CCND1,CXCL8,FOS,ID1,JUN,MUC5B,NR4A1,TM7SF2	183 (16)
AKR1B1		enzyme		0	8.8e-05	CCND1,CDKN1A,FABP4,MUC5AC,NOS2	235 (20)
INS		other		0.224	1.22e-10	AQP3,CCN1,CCN2,CCND1,CDKN1A,CEBPB,CRABP2,DUSP1,EGR1,F3,FOS,HIF1A,ICAM1,IGFBP3,IGFBP5,INSR,JUN,JUND,NR4A1,PLK2,RDH10,SOD1,XBP1	305 (24)
ARG2		enzyme			0.0229	HIF1A,NOS2
BCL6		transcription regulator		-0.605	0.00562	CCND1,CDKN1A,CDKN2A,CXCL3,FTH1,LDHB,LITAF,NOS2,PLA2G2A,PRSS23,SDC1,SLC27A2,SOX9,XBP1	300 (23)
TP73		transcription regulator		-0.425	5.11e-08	AQP5,BID,BTG2,C3,CCN1,CDKN1A,CLDN10,CTSD,CXCL1,CXCL2,CXCL3,DDIT4,EGR1,FN1,FOXJ1,GPNMB,GRN,HES1,HIF1A,IGFBP3,IGFBP5,IVL,LDHA,LY6D,NUPR1,PLAU,PLK2,PTGES,S100A2,SERPINF1,TNFAIP2,TNFRSF12A,TSPAN1	256 (19)
IFI16		transcription regulator		1.062	2.71e-07	CCL20,CCND1,CD81,CDKN1A,CDKN2A,CXCL8,GPX1,ICAM1,IL1RN,ISG15,MIF,NFKBIA,SOD1	284 (18)
MECP2		transcription regulator		-0.254	0.00478	B3GALT5,CDKN2A,CDKN2B,EGR1,GSTP1,IGFBP3,MT1G,NR4A1,PLAAT3,S100A4,SLC26A4,TFPI2	273 (19)
GNA12		enzyme		0.447	0.00126	CXCL8,EZR,FOS,GSTA1,GSTP1,LAMB3,NOS2,TXNRD1	223 (18)
SLC29A1		transporter		0.816	7.36e-06	AQP3,CDKN1A,ITGB1,RPL10A,RPL3,RPS27L
ATP5F1A		transporter			0.0268	MACROH2A1
GPS2		transcription regulator		-1.215	1.29e-05	CCL20,CCND1,CDK6,CDKN1A,CXCL1,CXCL2,CXCL8,NFKBIA,NOS2,RHOB	238 (17)
ARHGEF25		other			0.000185	CDC42,JUN,RAC1	121 (7)
TNFSF13B		cytokine		1.772	0.000709	ALOX15,CD74,CXCL6,CXCL8,DUSP5,F3,ICAM1,ID1,IL1RN,JUN,NAMPT,TNFRSF12A	197 (13)
CDKN1A	1.169	kinase		-0.546	9.99e-08	CAP1,CCN1,CCN2,CCND1,CDKN1A,CDKN2A,CDKN2B,CXCL2,CXCL3,DUSP1,FN1,GRN,H2AZ1,HIF1A,IFNGR1,IL1R1,IL32,KRT18,KRT5,NFKBIA,PLK2,PRSS23,SAA1,SOD2,SOX9	263 (18)
LDLR		transporter			0.00647	CCND1,CDKN1A,CFB,CTSC,DUSP1,EGR1,F3,FAM3C,HSPG2,ICAM1,IL1RN,LCN2,MIF,PLAU	255 (17)
CXADR		transmembrane receptor			0.000185	CXCL1,CXCL3,CXCL8	151 (7)
ADRA1A		G-protein coupled receptor			8.97e-06	CEBPB,CEBPD,DUSP1,EGR1,FN1,FOS,JUN,MMP7,NR4A1	224 (21)
MAOA		enzyme		-0.059	0.000259	ALDH1A1,CCN1,CCN2,CCND1,CEBPD,IGFBP3	331 (24)
DNMT3A		enzyme		-1.026	0.00587	CXCL1,CXCL2,CXCL3,CXCL5,ERO1A,IGFBP5,NQO1,NR4A1,PLK2,S100A8,S100A9,TGM2	166 (7)
SOCS6		other			0.0179	CEBPD,CXCL2,CXCL3
DHX9		enzyme			0.0179	CCND1,CDKN2A,NOS2
CBX8		other			0.00689	CDKN1A,CDKN2A,CDKN2B
STIM1		ion channel		1	0.0477	AQP5,CDK6,GPX1,NQO1
PSEN1		peptidase		-0.113	3.82e-08	ALDOA,ATP1B1,C3,CAP1,CCND1,CD74,CD9,CKB,CLTB,CTSC,CTSD,CXCL2,DUSP1,EEF1G,EGR1,EMP1,FOS,GAS5,GSTP1,H2AJ,H2AZ2,HES1,HSP90AA1,INSR,NOS2,NUPR1,PRDX5,PSENEN,SOD1,SRD5A3,TUBA1A,TUBB4B	285 (23)
PSAP		other			0.00682	BIRC3,CCND1	170 (7)
PIN1		enzyme		1.302	0.0065	CCND1,CDKN1A,CXCL8,FN1,HES1,NOS2,XBP1	243 (23)
DES		other			0.0229	KRT18,KRT8
ADRA1D		G-protein coupled receptor			3.77e-05	CEBPB,CEBPD,DUSP1,EGR1,FN1,FOS,JUN,NR4A1	216 (20)
TNPO2		transporter			0.0268	CXCL8
RAF1		kinase		1.866	3.9e-14	CCND1,CD74,CDKN1A,CDKN2A,CDKN2B,CXCL3,DUSP4,DUSP5,EGR1,EMP1,FOS,GRN,HIF1A,IGFBP3,IL1R1,ITGB1,JUN,LDHA,MET,MGLL,NQO1,PHLDA2,PLAU,RAC1,RND3,SDC1,SELENBP1,SLC26A2,SPRR1B,TFPI2,TGM2	271 (19)
HMMR		transmembrane receptor			0.0229	FN1,SOX2
NFE2L2		transcription regulator		-1.702	2.17e-10	ADH7,ALDH3A1,ALDOA,CBR1,CCL20,CCN2,CDKN1A,CFD,CTSD,CXCL2,CXCL3,CXCL6,CXCL8,EPAS1,EPHX1,FABP4,FN1,FTH1,GPX1,GSTA1,GSTP1,HM13,HSP90AA1,ICAM1,IL1RN,ISG15,MGLL,MMP10,NOS2,NQO1,NUCB2,PSMA6,RACK1,RPLP0,S100P,SAA1,SOD1,SOD2,TXNRD1,XBP1	243 (14)
VDR		transcription regulator		1.068	1.09e-05	CCND1,CDKN1A,CEBPB,CXCL8,EGR1,F3,H2AZ1,ICAM1,ID1,IGFBP3,IGFBP5,IL1RN,ISG15,JUN,NUPR1,RAC1,S100A8,S100A9,SLC27A2,SLC34A2,UCP2	255 (22)
PRKCQ		kinase		0.152	0.0169	CCND1,CDKN1A,EZR,ITGB1
IFIH1		enzyme		1.913	6.85e-05	CXCL2,CXCL3,CXCL8,EGR1,IFI27,ISG15,NFKBIA,RND3	209 (16)
RXRA		ligand-dependent nuclear receptor		0.144	1.23e-05	ADH1C,ALDH1A1,C3,CCL20,CCND1,CDKN1A,CDKN2A,CEBPD,CRABP2,CXCL1,CXCL2,EPHX1,FABP4,FOS,GPX1,HIF1A,IL32,LCN2,NDUFC2,PLA2G2A,S100A4,S100A8,SDC1	282 (19)
BDKRB1		G-protein coupled receptor			0.01	CCN2,CXCL6
LAMA4		enzyme		-1.913	0.00552	CAV2,CCND1,FN1,HIF1A,IL1R1,ITGB1,ITGB8,MET	168 (7)
FOXO1		transcription regulator		1.25	1.2e-08	ANXA3,BID,BIRC3,CCL20,CCN2,CCND1,CDC42EP3,CDKN1A,CDKN2A,CDKN2B,CEBPD,CXCL8,DDIT4,DEFB4A/DEFB4B,EGR1,FABP4,FN1,FOS,FOXC1,GPX1,GRN,HIF1A,ICAM1,IGFBP7,IL1R1,INSR,ITGB6,JUN,MB,NAMPT,SLC25A25,SOD1,SOD2,SOX2,SOX4,SOX9,TNFSF10	259 (19)
P2RY2		G-protein coupled receptor		0.891	4.1e-06	CCND1,CDKN1A,CXCL8,F3,HIF1A,ICAM1,JUN	214 (19)
CLCA2		ion channel			0.0397	CDKN1A,FN1
DDR2		kinase			0.0462	ITGB1,MMP7
AHNAK		other			0.00417	CCND1,CDKN1A	173 (12)
SP3		transcription regulator		1.477	1.68e-06	CCL20,CCND1,CDKN1A,CES1,DUSP1,EGR1,F3,FOS,GDF15,IGFBP3,ITGB8,JUN,KRT16,MET,MUC5AC,PLAU,RRAS,SOD2,TIMP2,TXNRD1	269 (15)
SYVN1		transporter		0.832	0.00015	ADAM9,CALM1 (includes others),CCND1,DUSP1,F3,GPRC5A,HLA-C,IFITM2,ITGB1,LDHB,MYOF,TLE5,TMEM106B
MEOX1		transcription regulator			0.0337	CDKN2A,CXCL8
THRA		ligand-dependent nuclear receptor		-0.57	0.0218	CCND1,CDKN1A,CIRBP,CTSD,CXCL2,CXCL3,FOS,JUN,MMP7
NTRK2		kinase		0.557	5.49e-05	BID,CCND1,CDKN1A,CDKN2B,CEBPB,EGR1,FOS,NOS2,SOX9,TNFSF10	310 (24)
ATF3		transcription regulator		-1.856	0.00127	BIRC3,CCND1,CDKN1A,CXCL1,ICAM1,ID1,JUN,NFKBIZ,NOS2,PTGES,XBP1	270 (16)
CAPN3		peptidase			0.00689	DUSP1,FTH1,SOD2
ELL2		transcription regulator		1.342	0.0195	CREB3L2,FNDC3B,HM13,SDC1,XBP1
FOXA2		transcription regulator		-0.366	3.8e-05	ADH1C,ALOX15,C3,CCND1,CFAP126,DDIT4,DYNLRB2,EPHX1,FOXJ1,IGFBP5,MLF1,MUC5AC,MUC5B,PIFO,SAA1,SCGB1A1,SPEF2,TUBB4B,UCP2	125 (7)
TYMP		growth factor			0.0268	CXCL8
SELPLG		other		1	0.0278	CDKN1A,CXCL2,CXCL8,FOS
NASP		other			0.00417	CCND1,CDKN1A	137 (7)
KLF3		transcription regulator		0.277	0.00897	ALDH3B1,BCAP29,CIRBP,CTSC,CXCL2,CXCL3,FOS,GALNT1,GSTP1,H2AC6,HM13,IL1RN,IL32,MIF,PTP4A2,SDC1,TNFSF10,TUBA1A
AVP		other		-1.953	0.0477	CCND1,EGR1,FOS,NOS2
PTPRE		phosphatase			0.00562	CXCL2,CXCL3,MET
RAC1	2.098	enzyme		1.906	2.02e-08	BID,CCN2,CCND1,CXCL8,DUSP1,FN1,FOS,HIF1A,ICAM1,ITGB1,JUN,KRT14,KRT6B,MMP10,RAC1,SOD2,SOX9	296 (23)
DIRAS3		enzyme			0.00689	CCND1,MT1G,TFPI2
ERBB4		kinase		1.394	0.00015	ADAM9,BTG2,CCND1,CDKN1A,DUSP1,EGR1,HIF1A,IGFBP5,JUN,SLPI	264 (23)
NFYA		transcription regulator		0.707	0.000124	CDC42,CDKN1A,EGR1,EPHX1,FTH1,HLA-DRA,ICAM1,JUN,JUND,RHOB	277 (22)
EID2		other			0.00212	CDKN1A,CDKN2B	139 (11)
SLC1A2		transporter			0.0268	FOS
MAP3K1		kinase		0.486	1.24e-05	BIRC3,CCND1,CXCL8,DUSP1,EGR1,FOS,IVL,JUN,PLAU	182 (16)
CALR		transcription regulator		0.382	0.00192	CDKN1A,CRABP2,CXCL3,FN1,ICAM1,INSR	249 (20)
NRAS		enzyme		0.743	3.85e-07	CCND1,CDKN1A,CDKN2A,CDKN2B,CRABP2,CXCL2,DUSP4,EGR1,EPAS1,EPHX1,FN1,HIF1A,IL1RN,ISG15,LCN2,NQO1,PHLDA3,PLAU,RBPMS,RHOB,SDC1	290 (22)
GTPBP4		enzyme			0.0268	CCND1
SPHK1		kinase		0.591	1.04e-09	BIRC3,CCN2,CCND1,CDKN1A,CDKN2A,CXCL8,DEFB4A/DEFB4B,EGR1,FN1,HIF1A,ICAM1,JUN,PTGES	205 (17)
SMAD4		transcription regulator		0.395	2.53e-08	CCL20,CCN2,CCND1,CDC42EP3,CDKN1A,CDKN2A,CDKN2B,CLDN7,CTSD,CXCL2,CXCL3,CXCL6,FN1,FOS,ICAM1,ID1,IL32,ITGB1,KLK11,MET,NAMPT,NFKBIA,PLAU,RAC1,SOX2,TPM1,ZFP36	183 (17)
LPA		other			0.0181	CXCL8,ICAM1
BAX		transporter		-0.555	0.00288	CDKN1A,CTSD,ERO1A,IFITM2,TGM2,XBP1	196 (13)
ERBB3		kinase		-1.324	1.73e-09	ADAM9,CCN1,CCN2,CCND1,CDKN1A,DUSP1,EGR1,EMP2,EZR,F3,FN1,GAS5,HIF1A,IGFBP5,RRAS,SLPI,TGM2,TSPAN3	298 (20)
RAC2		enzyme			1.06e-07	ALDOA,CAP1,CD74,DSG2,FOS,ITGB8,LDHA,MIF,NR4A1,RAC1,SLPI	108 (7)
AXIN1		other			0.0203	CCND1,ENC1,FOS
PRKAB1		kinase			0.01	HIF1A,NOS2
AMHR2		kinase			0.0268	CDKN2A
C6		other			0.0337	CXCL2,CXCL3
P2RX4		ion channel			0.00201	CXCL2,CXCL3,ICAM1	168 (14)
TLL1		peptidase			0.0268	IGFBP3
SP4		transcription regulator			4.4e-05	CCND1,CDKN1A,CXCL3,CXCL5,IL1RN,IL32,SOD2,TNFSF10	127 (7)
OGG1		enzyme			0.00831	CCL20,CXCL2,HIF1A	234 (12)
TCF3		transcription regulator		0.185	0.0343	AZGP1,BID,CDK6,CDKN1A,CDKN2A,CDKN2B,CREB3L2,H1-0,IL32,JUN,JUND,LDHA,LY6D,NUPR1,PLAC8,SLC12A2,SULT2B1,XBP1
JAG2		growth factor		-1.893	4.04e-09	C3,CCL20,CEBPB,CXCL1,CXCL3,CXCL5,CXCL6,HES1,IL1R1,IL1RN,MIF
AKT2		kinase			0.0209	CDKN1A,CEBPB,ITGB1,NQO1,RAC1
CTSB		peptidase		1.109	0.00131	CCND1,CXCL2,CXCL3,NOS2,RAC1	280 (20)
PIK3R1		kinase		1.641	4.03e-06	CCND1,CXCL8,F3,FOS,HIF1A,ICAM1,ISG15,LDHA,NOS2,PLAU,SOD2,XBP1	250 (22)
ARAF		kinase			0.0181	CCND1,FOS
KCNJ10		ion channel			0.0156	ANXA3,ICAM1,TNFRSF12A
SETD7		enzyme			0.00201	CCND1,NOS2,SOX2	268 (21)
NRG2		growth factor			0.000338	CCN1,CCN2,CXCL6,EEF1A1,EGR1,HES1,NR4A1,SOX2	168 (12)
NPAT		transcription regulator			0.0337	H2AC6,H4C3
SLC2A1		transporter			0.0256	FN1,NOS2,NQO1
KIDINS220		transcription regulator			0.00682	EGR1,FOS	170 (11)
GPHB5		other			0.0268	FOS
FCGR2A		transmembrane receptor		1.471	0.00347	CXCL2,CXCL3,CXCL8,ICAM1,ISG15,NOS2	217 (14)
miR-6134 (miRNAs w/seed GAGGUGG)		mature microRNA		0.258	0.0396	B3GALT5,C22orf15,DUSP5,IFT22,KRT80,MT-ATP8,PHLDA3,PLA2G2A,RPS10,SLC34A2,SPACA9,TLE5,TMEM213,TNFAIP8L1,UCP2
miR-6508-5p (and other miRNAs w/seed CUAGAAA)		mature microRNA		0	0.0184	C4orf47,CDK6,CIAO2A,HMGN3,PDCD6,PPBP
miR-6077 (miRNAs w/seed GGAAGAG)		mature microRNA		1.342	0.0359	C1orf189,CALM1 (includes others),CLDN7,HSPBP1,UCP2
miR-6719-3p (miRNAs w/seed CUGACAU)		mature microRNA		0.378	0.0027	C12orf75,CAMK2N1,CXCL14,CXCL2,KRT7,RPS4X,ZNF487
miR-6513-5p (miRNAs w/seed UUGGGAU)		mature microRNA		-1.342	0.042	H2AZ1,IFI27,KRT5,PLEKHS1,TNFSF10
miR-5089-3p (and other miRNAs w/seed UGCUACU)		mature microRNA		-0.378	0.0342	FOS,GALNT1,HOATZ,ITGB1,MB,PPP1CB,RNF145
miR-6069 (miRNAs w/seed GGCUAGG)		mature microRNA		1.633	0.0218	C1orf189,CHST9,GSTA2,MT-ATP6,MT-ATP8,NTS
miR-6499-5p (miRNAs w/seed CGGGCGC)		mature microRNA		-0.333	0.0235	CEBPB,CTSD,CXCL14,IGFBP3,MGAT4B,RABL2A,RABL2B,SPACA9,TAPBP
ABCC9		ion channel			0.00417	HIF1A,XDH
OTUD7B		peptidase			0.01	CXCL8,ICAM1
MAZ		transcription regulator			0.000182	CDKN1A,CXCL2,CXCL5,IL1RN,IL32,SOD1,TNFSF10	249 (16)
SOCS3		phosphatase		1.575	0.00082	CCND1,CDKN1A,EGR1,FOS,ICAM1,IL1RN,JUN,NOS2,TFF3	245 (23)
SCN7A		ion channel			0.0268	FOS
RNF7		enzyme			0.0268	JUN
CCN5		growth factor		-1.212	1.04e-09	CCN2,CCND1,FABP4,FN1,HIF1A,IGFBP7,JUN,KRT18,KRT8,LAMB3,MUC1,TFF3,XBP1	274 (22)
IL1RAP		transmembrane receptor			0.00989	CCL20,CXCL1,CXCL8	157 (11)
TBX5		transcription regulator		1.353	0.00569	CCL20,CXCL2,CXCL6,CXCL8,PLA2G2A,S100A4,TPM1	215 (15)
MAP3K14		kinase		1.49	6.8e-05	BIRC3,CXCL1,CXCL2,CXCL8,ICAM1,NFKBIA,NOS2,PON2,TNFSF10,XBP1	239 (18)
HDAC2		transcription regulator		-0.872	1.68e-06	CCND1,CDKN1A,CDKN2A,CXCL8,EGR1,F3,ITGB8,MMP10,MMP7,NFKBIA,NOS2,OLFM4,PLAU,RHOB,S100A9,SOX9,TNFSF10	306 (23)
IGFBP2		other		0.391	0.017	CCND1,EMP2,FN1,GDF15,IGFBP3
KDM1A		enzyme		-0.384	8.33e-05	ARHGDIB,AZGP1,C3,CD63,CD74,CD9,CDKN1A,CEBPB,CFAP126,CLDN7,CTSC,CTSD,EPHX1,FN1,GPNMB,HIF1A,IL1RN,ISG15,KRT18,KRT8,S100A7,SOX2,STEAP3,UCP2	256 (19)
BAP1		peptidase		1.982	0.00303	CCN1,CCN2,CXCL2,XBP1
DNASE1L3		enzyme			0.0268	CDKN1A
USP11		peptidase			0.0181	CDKN1A,CDKN2A
E2F3		transcription regulator		-0.088	0.000355	ARPC1A,CAV2,CCL20,CCND1,CD9,CDKN1A,CDKN2A,CXCL1,KRT80,MT1G,RBPMS,S100A8,TNFAIP2,WFDC2	230 (11)
HSPB6		other			0.00417	CXCL8,ICAM1	189 (11)
ATF1		transcription regulator			1.38e-06	CEBPB,EGR1,FOS,FTH1,JUN,MUC5B,NOS2,NTS,SOD2	200 (10)
TP63		transcription regulator		0.517	5.41e-24	ADH7,ALDH1A3,B9D1,CCN1,CCN2,CCND1,CDC42,CDK6,CDKN1A,CDKN2A,CDKN2B,CLDN3,CTSD,CXCL8,CYP2F1,DDIT4,DST,EMP1,F3,FN1,FOS,GCNT3,GPNMB,HES1,ID1,IFT22,IFT57,IGFBP3,IGFBP7,INSR,ITGB1,ITGB8,IVL,JUN,KRT14,KRT16,KRT17,KRT5,KRT6A,KRT6B,KRT7,LAMB3,LYN,MIR205HG,MMP10,PLAU,PPBP,S100A2,S100A4,S100A7,S100A8,SERPINF1,SOX2,SOX4,SOX9,SPATA18,SPRR2D,SPRR3,TINAGL1,TNFSF10,TPM1,WFDC2	265 (21)
SRC		kinase		1.549	9.11e-06	CCND1,CDKN1A,CXCL8,DUSP1,F3,FN1,FOS,HIF1A,ICAM1,ID1,JUN,KRT18,PLAU,TFPI2	299 (19)
PSMC3IP		transcription regulator		-1.964	3.3e-05	C3,CEBPB,CEBPD,FABP4
PEBP1		other		1.484	0.00514	CCL20,CFD,CXCL2,CXCL3,IVL	208 (16)
PTH		other		-0.407	5.68e-06	ALOX15,CCN2,CCND1,CDKN1A,CEBPB,CXCL2,CYBA,DUSP1,FN1,FOS,IGFBP3,IGFBP5,JUN,NDRG2,NR4A1,PLAU,TFPI2	242 (24)
S1PR2		G-protein coupled receptor		0.289	0.00145	F3,FOS,ICAM1,JUN	241 (17)
MAP2K7		kinase		0.563	2.75e-09	BIRC3,CCND1,CDKN1A,CDKN2A,CXCL8,FN1,IL1R1,ITGB1,IVL,MUC5B,PLAU,RHOB,TFPI2	166 (17)
TERC		other			0.00229	CDKN1A,EGR1,H1-0,NUPR1,S100A9
BCL3		transcription regulator		0.459	5.05e-13	CCL20,CCND1,CXCL2,CXCL3,CXCL8,DEFB4A/DEFB4B,DUSP5,EGR1,FOS,ICAM1,ID1,JUN,NFKBIA,NR4A1,S100A12,S100A7,S100A8	215 (14)
DRAP1		transcription regulator			0.000382	HLA-DRA,RPL7A,RPLP0,RRAS,SOD1
SAT1		enzyme			0.00562	CDKN1A,EIF3F,IGFBP3
CSF1R		kinase		-0.418	0.00569	CCND1,CDKN1A,FOS,JUN,NOS2	248 (22)
NLRC4		other		1	0.000416	CXCL2,CXCL3,CXCL6,NOS2	247 (16)
FGFR1		kinase		0.978	0.00779	CCND1,CDKN1A,EEF1A1,FOS,HES1,JUN,PLAU,XBP1	249 (21)
LMO4		transcription regulator			0.0462	CCND1,SOD2
LMNA		other			0.0254	ANKRD37,CCN2,DUSP4,ECRG4,FABP4,FN1,H3-3A/H3-3B,IER5,JUN,JUND,KRT18,TIMP2,ZFP36
SRPK1		kinase			0.01	INSR,RAC1
ACVRL1		kinase		0.94	0.000358	CDKN1A,CXCL8,GDF15,ICAM1,ID1,PLAU	217 (13)
PROK1		growth factor			0.0138	CCN2,CXCL8
EZH2		transcription regulator		1.797	6.9e-11	BIRC3,C15orf48,C3,CCND1,CD63,CDK6,CDKN1A,CDKN2A,CDKN2B,CLDN10,CXCL1,CXCL2,CXCL8,DUSP5,EGR1,EPAS1,EZR,FOXJ1,GDF15,ICAM1,ID1,IGFBP3,KRT6B,LAMB3,LCN2,MAPK15,MMP7,NFKBIA,NME5,PLAAT4,PTGES,RPL10A,S100A4,S100A8,S100A9,SAA1,SAA2,TIMP2	291 (22)
CYBB		enzyme		0.273	5.94e-05	CCN2,CDKN1A,CXCL3,CYBA,DUOX2,DUSP1,ICAM1	219 (16)
FOLR1		transporter			0.0148	ADH1C,ARHGDIB,BIRC3,CD9,GAS5,IK,S100A4
MAFK		transcription regulator		1.04	0.00357	GSTA1,GSTP1,NQO1,TXNRD1	117 (7)
MFAP4		other			0.0337	FN1,NFKBIA
CRH		cytokine		-0.465	0.000563	CXCL6,CXCL8,FOS,IL1RN,IVL,KRT14,NMB,NR4A1	237 (25)
CCNI		other			0.0268	CDKN1A
IL32	1.311	cytokine		1.801	0.00415	CXCL1,CXCL3,CXCL8,ICAM1,IL32,NOS2	163 (14)
LAMP2		enzyme		1.929	9.34e-06	CTSC,CTSD,CXCL1,CXCL5,CXCL6,CXCL8,FN1,HIF1A,MIF,PPBP,TIMP2	146 (7)
GRM5		G-protein coupled receptor			0.00201	FOS,NOS2,SOD2	270 (24)
EP300		transcription regulator		1.062	9.05e-08	AQP5,CCND1,CDC42EP3,CDKN1A,CDKN2A,CDKN2B,CKB,CRABP2,CXCL3,CXCL8,DUSP1,DUSP4,EGR1,FABP4,FN1,FNDC3B,FOS,FTH1,ID1,IL1R1,JUN,KRT14,KRT16,LDHA,MET,MMP7,NFKBIA,NOS2,NR4A1,PDLIM4,SDC1,SOD2,SOX2,XBP1	285 (22)
MAP3K5		kinase		0.043	1.89e-05	CCN2,CCND1,CDKN1A,CXCL8,IVL,JUN	159 (17)
ACSL4		enzyme		-1.387	0.0223	CDKN2B,ICAM1,KRT18,NOS2,SERPINF1
TADA3		transcription regulator			0.0138	CDKN1A,CTSD
MMP2		peptidase		-0.132	0.00317	CCND1,CDKN1A,CEBPB,CITED4,FN1,IL1RN,RAC1	268 (24)
FANCC		other			1.48e-05	ATP1B1,GDF15,HES1,IGFBP3,IL1R1,MMP7,MYOF,NOS2,PHLDA2,RND3	154 (7)
RAE1		other		-1.982	0.00145	CDKN1A,CDKN2A,IER5,SOX4
DGKZ		kinase			0.0397	CCND1,NOS2
TAC1		other		-0.272	0.0101	CCN1,CXCL3,CXCL8,FOS,HIF1A,IL1RN,NOS2
MITF		transcription regulator		0.985	0.0117	ASAH1,CDKN1A,CDKN2A,CXCL8,FN1,FOS,GPNMB,HES1,HIF1A,MET,MGAT4B,SDC1,SERPINF1,SOX9
SNCA		enzyme		-1.792	0.0346	ALDH1A1,CD74,CDC42EP3,DUSP1,EMP1,EZR,FABP4,HES1,HLA-DRA,ISG15,LDHB,NOS2,NQO1,PLAC8,SOD1,SPAG8,YWHAG
TRAF6		enzyme		1.945	6.53e-08	BIRC3,CCL20,CXCL1,CXCL2,CXCL3,CXCL5,CXCL8,DEFB4A/DEFB4B,HIF1A,ICAM1,MUC5AC,NOS2,SOD2	214 (11)
F7		peptidase		-1.129	1.58e-12	CCN1,CCN2,CCND1,CXCL2,CXCL8,EEF1A1,EEF2,EGR1,F3,FOS,ICAM1,MMP7,RND3,ZFP36	217 (17)
HOXA9		transcription regulator			0.00132	ALDH1A1,ARL3,CDKN2A,JUN,KRT18,LYN,RPL27A,S100A8,SDCBP,SERINC2,SOX4,TCN1,YWHAG
BANF1		other			0.0268	S100A9
IRF1		transcription regulator		0.221	1.13e-07	CCL20,CCND1,CDKN1A,CEBPB,CFB,CXCL2,CXCL3,CXCL8,DST,F3,FN1,IFI27,ISG15,NOS2,PIGR,PLAAT3,PLAAT4,SAMHD1,SLPI,TAPBP,TNFSF10	208 (13)
FBXO32		enzyme		-1.878	8.37e-05	ALDH1A3,CCL20,CXCL2,CXCL3,CXCL6,IL1R1,PTGES,SOD2,TFPI2,XBP1
AHR		ligand-dependent nuclear receptor		-0.339	8.71e-10	ADAM9,ALDH2,ALDH3A1,ALDOA,ATP1B1,B4GALT5,BTG2,CAMK2N1,CBR1,CCL20,CCND1,CDKN1A,CDKN2A,CDKN2B,CTSD,CXCL2,DUOX2,FABP4,FN1,FOS,GDF15,GSTA1,HES1,HIF1A,HSP90AA1,IL1R1,ITGB6,JUN,LDHA,NOS2,NQO1,SAA1,SDC1,SOD1,SOD2,SOX2,STEAP4,TFF3,TIMP2,TNFAIP8L1	299 (21)
CALCB		other			0.0462	GPX1,SOD1
CDKN2C		transcription regulator			0.0337	CDKN2A,CDKN2B
CEACAM1		transporter			0.0257	ALDH1A1,CXCL6,CXCL8,ICAM1
NOTCH2NLA/NOTCH2NLB		other			0.0268	HES1
DKK1		growth factor		-1	0.0442	CCND1,CDKN1A,CDKN2A,KRT18,SOX9
DPP4		peptidase		0.221	0.00628	CXCL2,FABP4,IL1RN,PLAU,TIMP2	265 (24)
ARNTL		transcription regulator		-1.982	0.163	CDKN2A,HIF1A,ITGB8,NQO1
N4BP1		enzyme			0.0135	CXCL2,CXCL6,JUN
MTA1		transcription regulator			0.0421	CCND1,CDKN2A,EMP1,SOX4
DIAPH1		other			0.00143	CDKN2A,CDKN2B,EGR1	168 (16)
DYNLL1		other			0.01	CDKN1A,FOS
RPS3		enzyme			0.00682	CXCL8,NFKBIA	232 (13)
ANKS1A		other			0.0268	FOS
COPA		transporter			0.0337	CXCL8,ISG15
KCNIP3		transcription regulator		1.342	0.0464	CCND1,FOS,GPX1,TGM2,ZFP36
UPF1		enzyme		-0.152	0.0154	ADAM9,BIRC3,FXYD5,GRN
SDC2		other			0.0181	CDKN1A,MMP7
AGTR1		G-protein coupled receptor		0	1.36e-05	CCND1,CYBA,DUSP1,FN1,FOS,GSTP1,JUN,XDH	219 (21)
CDX2		transcription regulator		0.963	0.0026	ALDH3A1,B3GALT5,CD9,CDKN1A,EZR,JUN,KRT18,MUC5AC,NTS,SOX2,SOX9	101 (5)
FXYD1		ion channel			0.0268	CDKN1A
B4GALNT1		enzyme			0.0462	C3,FOS
FGF8		growth factor		0.563	0.0141	CCND1,CITED4,CRIP1,LAMB3,NDRG2,SLPI,TM7SF2
RANBP9		other			0.0281	FOS,JUN
WDR77		transcription regulator			0.0256	IVL,SAA1,TFF3
CEBPG		transcription regulator			0.0397	ADH1C,CXCL8
VIM		other		1.958	0.00416	F3,ITGB1,PLAU,SOX2	172 (16)
PTGS1		enzyme		0.832	0.00691	CEBPB,FABP4,KLK6,NOS2,PTGES	211 (23)
CD163		transmembrane receptor			0.0462	ALDH1A1,ICAM1
RARG		ligand-dependent nuclear receptor		-0.816	4.39e-05	CCL20,CCN2,CRABP2,DUSP1,EGR1,FOS,FOXC1,IL32,JUN,KRT5,SOX2	284 (24)
OGT		enzyme		0.694	0.000662	CCND1,CDKN1A,CXCL2,CXCL3,FOS,INSR,JUN,KRT18,NDUFC2,NOS2	275 (18)
CCL22		cytokine			0.00682	CXCL2,CXCL3
HNRNPA2B1		other			0.0451	CEACAM7,CRIP1,FN1,GDF15,NTS,SLC6A14,TFPI2,UBXN10
APOE		transporter		0.686	7.76e-06	CCN1,CCN2,CCND1,CTSD,CXCL3,CXCL6,EGR1,F3,FOS,HSPG2,ICAM1,IL1RN,INSR,JUN,LCN2,NOS2,PLAU,PMEPA1,PTGES,RPL10A,S100A8,S100A9,SOD1,SOD2,UCP2,XBP1	229 (16)
NKX3-1		transcription regulator			0.00415	BTG2,FOS,IGFBP3,PTP4A2,SDC1,SOX4	187 (7)
BIRC2		enzyme			0.0135	BIRC3,CXCL1,CXCL8
SIX3		transcription regulator			0.0229	CCND1,PPBP
MAP2K6		kinase		0.476	6.4e-06	CCND1,CDKN1A,CXCL8,ISG15,IVL,JUN,MUC5AC,NOS2,PLA2G2A,PLAU,TNFSF10	230 (19)
ATF7		transcription regulator			0.0181	DUSP1,DUSP5
STK11		kinase		-1.863	7.63e-06	ALDOA,ATP5MC2,CCND1,CDC42,CDKN1A,CTSD,CXCL1,CXCL2,CXCL3,CXCL5,CXCL6,CXCL8,FN1,HIF1A,ID1,IGFBP5,LDHA,NDUFC2,NME2,NOS2,POLD4,TNFSF10,TXNRD1	273 (20)
BCAR3		other			0.00682	CCND1,RRAS
LPAR2		G-protein coupled receptor			0.0138	CXCL8,FN1
RAD51C		enzyme			0.00682	KRT18,KRT8
FARP2		other			0.0268	CDC42
DLK1		other		-0.169	0.0278	FABP4,HES1,SOX2,SOX9
CCNT1		transcription regulator			0.0397	CCND1,CXCL8
SLC9A3		ion channel			0.0349	CCND1,CD74,NOS2
SND1		enzyme			0.000259	ADIRF,ALDH3A1,EMP1,ID1,KYNU,SOX4
IGBP1		phosphatase			0.00201	CLDN3,NOS2,RAC1	77 (3)
NLRP12		other		-0.539	4.02e-06	CXCL2,CXCL6,CXCL8,HLA-C,ICAM1,IL1RN,JUN,NOS2	220 (15)
CDK6	1.236	kinase			0.000416	CDK6,CDKN2A,FABP4,NFKBIZ
CTBP1		enzyme		-1.472	0.000456	CDKN1A,CDKN2A,ENC1,FOS,KRT8,MUC1,RAC1	132 (4)
CD160		transmembrane receptor			0.0229	FOS,JUN
SATB1		transcription regulator		-1.555	0.0156	CCND1,CDKN1A,CTSD,DUSP4,EPAS1,GDF15,HSP90AA1,ITGB1,RPLP0,SLC27A2
TRAF7		enzyme			0.0027	CDC42,JUN,RAC1
GDNF		growth factor			0.0442	CCND1,EEF2,EGR1,FN1,RPS4Y1
FOXD3		transcription regulator			0.00354	CDKN1A,RND3,SOX2
FAS		transmembrane receptor		1.588	1.25e-11	BID,BIRC3,CCL20,CCN2,CDKN1A,CEBPD,CLTB,CXCL1,CXCL2,CXCL3,CXCL6,CXCL8,EGR1,F3,FOS,GPNMB,ICAM1,ITGB8,JUN,JUND,MET,MIF,NFKBIA,NOS2,NR4A1,PHLDA2,PLAU,PTP4A2,S100A12,SDC1,SLPI,SOD2,TNFSF10,TPM1,TPM4,TSPAN3,ZFP36	241 (15)
PITX2		transcription regulator		0.021	0.00029	ADH1C,ATP1B1,CCND1,EGR1,FOXC1,ITGB1,LDHA,NDUFB8,NDUFC2,SOD1,SOD2,SOX2	270 (18)
STEAP3	-1.101	transporter		-0.956	0.00072	CCN2,CEBPB,ERO1A,NUPR1,S100A10,TGM2,TNFRSF12A
CNOT7		transcription regulator			0.00175	C12orf75,CEACAM6,IFI27,ISG15,TFF3
SLC9A1		ion channel		0	0.000146	CXCL8,ICAM1,NOS2,SLC12A2	188 (14)
CARD14		other			0.000214	CXCL2,CXCL3,LCN2,S100A8	151 (7)
VLDLR		transporter			0.0462	CCN2,FOS
USP19		peptidase		0.254	0.00416	BIRC3,CES1,DDIT4,LCN2
CCL15		cytokine			0.01	CXCL8,ICAM1
ADORA2B		G-protein coupled receptor		1.664	0.000209	CCND1,CXCL2,CXCL3,CXCL8,HIF1A,LDHA,NOS2	189 (17)
ATF4		transcription regulator		0.947	2.79e-06	CARS1,CDKN1A,CDKN2A,CEBPB,CXCL1,CXCL2,CXCL8,DDIT4,ERO1A,FN1,GDF15,IGFBP5,IGFBP7,JUN,NUPR1,SERPINF1,SOD2,TNFRSF12A,XDH	255 (19)
KEAP1		transcription regulator		1.096	0.0238	GSTP1,HIF1A,NQO1,S100P
RB1		transcription regulator		1.017	7e-09	ATP1B1,C9orf116,CAP1,CCL20,CCN2,CCND1,CDKN1A,CDKN2A,CLDN3,CXCL2,CXCL3,CXCL8,DUSP1,EGR1,EZR,F3,FABP4,FN1,FOS,GPRC5A,H1-0,HES1,HIF1A,ID1,IFNGR1,IVL,JUN,KRT18,KRT5,MET,MT1G,NDUFB8,NFKBIA,PMEPA1,PRSS23,RHOB,SOD2,TUBA1A,ZFP36	298 (22)
MAP3K8		kinase		0.868	0.00031	ARRDC3,BIRC3,CCL20,CEBPD,CXCL2,CXCL3,CXCL8,EGR1,FOS,IER5,IFNGR1,JUN,NR4A1	248 (17)
GATA3		transcription regulator		-1.012	0.00116	CCND1,CDKN1A,CRABP2,CST6,FN1,FOS,HIF1A,ICAM1,KRT14,KRT17,S100A8,S100A9,SLC27A2,SLPI,SPRR3,XBP1	287 (21)
GNL1		other			0.0138	BID,CDKN1A
HNF1B		transcription regulator		0.662	7.7e-10	B3GALT5,CLDN7,CXCL1,DEFB1,DST,DUSP1,FN1,GSTA1,ID1,IGFBP3,ITGB6,MET,MMP10,MMP7,PDZK1IP1,PLAU,S100A2,S100A4,S100P
JAK2		kinase		1.315	2.01e-07	CCND1,CDKN1A,CDKN2A,CXCL8,DEFB4A/DEFB4B,EGR1,FN1,FOS,ICAM1,LCN2,LYN,NFKBIZ,NOS2,NR4A1,PHLDA3,PLK2,SET,TGM2	203 (17)
HSPB8		kinase			0.0397	CXCL8,ICAM1
NR1I2		ligand-dependent nuclear receptor		1.554	0.000251	ADH1C,ALDH1A1,CDKN1A,CES1,CXCL2,CXCL3,EGR1,GSTA1,GSTP1,IL32,ITGB6,JUN,LCN2,S100A8,TGM2	284 (15)
FGF2		growth factor		1.567	4.89e-10	AQP3,BTG2,CCL20,CCN1,CCND1,CDKN1A,CDKN2A,CRABP2,CXCL2,CXCL6,EGR1,EPAS1,F3,FABP4,FN1,FOS,FTH1,GPNMB,HES1,HIF1A,ICAM1,IFITM2,IGFBP3,IGFBP5,ITGB1,JUN,MET,MIF,MUC5AC,NOS2,NR4A1,PLAU,PLK2,S100A10,S100A4,S100A8,SDC1,SOX2,SOX9,TNFRSF12A,TNFSF10	294 (20)
FBXL5		enzyme			0.0181	FTH1,NQO1
ARF6		transporter			0.0397	ISG15,RHOB
MMP8		peptidase		1.981	6.5e-05	CCN2,CLDN3,CXCL8,MET,S100A8	162 (11)
NTRK1		kinase		0.109	0.000382	CDKN1A,EGR1,FOS,NR4A1,SOD2	205 (23)
GADD45A		other		-0.651	0.000247	CDKN1A,CXCL2,CXCL3,JUN,MMP7	250 (19)
SERPINB4		other			0.0268	SERPINB3
IL12B		cytokine		1.769	0.00109	CEBPD,CXCL8,DUSP5,ICAM1,NOS2,S100A8,S100A9	197 (13)
CCL5		cytokine		0.38	8.25e-06	CXCL2,CXCL3,CXCL8,DUSP1,EMP1,FOS,NAMPT,NOS2,SOD1,TUBB4B,ZFP36	214 (19)
APC		enzyme		-1.836	1.09e-08	CCND1,CDK6,CDKN1A,CLDN7,CXCL2,CXCL3,DNAH9,FOXJ1,HES1,HIF1A,ICAM1,ID1,IGFBP5,JUN,MMP10,MMP7,NOS2,SOX9,TEKT1,TFF3,TNFRSF12A	262 (26)
PTPN11		phosphatase		-0.685	0.00137	CCND1,CDKN1A,CXCL8,EGR1,FOS,JUN,MET,OLFM4	227 (20)
KLF6		transcription regulator		1.44	3.25e-07	ALDOA,CDKN1A,CFB,CXCL2,CXCL8,HIF1A,ICAM1,LDHA,NFKBIA,NOS2,NR2F6,NR4A1,PLAU,SDC1,TFPI2	268 (16)
PTPRU		phosphatase			0.0268	CCND1
PLP2		transporter			0.0181	HLA-C,ICAM1
TRIM14		other			0.0138	ISG15,NOS2
CLTC		other			0.0181	CD74,CDKN1A
AFP		transporter			0.0027	EGR1,FOS,TNFRSF12A
CA9		enzyme		0.277	0.00229	ALDOA,ATP5MC2,ATP5PO,EPAS1,LDHA
RUVBL1		transcription regulator		-1	0.0345	CARS1,IGFBP3,PLAC8,SPACA9
MEOX2		transcription regulator		-1.905	4.04e-09	CCL20,CDKN1A,CXCL1,CXCL2,CXCL3,CXCL6,CXCL8,F3,ICAM1,ID1,MMP10	217 (11)
FKBP1A		enzyme			0.0181	CDKN1A,SDC1
GPX1	-3.428	enzyme		-0.311	2.31e-05	CCN2,CXCL3,DUSP4,ICAM1,NDUFB8,SOD1,SOD2,TNFSF10	260 (21)
FKBP5		enzyme		-0.103	3.37e-07	CCND1,CDK6,CDKN1A,CRABP2,FABP4,ICAM1,NOS2,S100P,UCP2	298 (17)
SELP		transmembrane receptor		1.103	0.00294	CDKN1A,CDKN2A,CXCL2,CXCL8,F3	279 (22)
IL18		cytokine		1.407	0.00662	AQP3,CCL20,CXCL3,CXCL8,DDIT4,ICAM1,IL32,JUN,NFKBIZ,NOS2,SAMHD1,SET	201 (15)
TSG101		transcription regulator			0.0462	CDKN1A,PDCD6
LEPR		transmembrane receptor		1.451	6.97e-05	ALOX15,CD63,CDKN2A,CREB3L2,FN1,FOS,FYB1,H2AC6,H2AZ2,HIF1A,IGFBP3,IL1RN,LCN2,MMP7,NOS2,UCP2	221 (21)
ACVR1C		kinase		0	0.00357	CCND1,CDKN1A,CDKN2B,FOS	281 (26)
HBEGF		growth factor		1.066	2.55e-06	ALDOA,ANKRD37,CCND1,EGR1,IGFBP3,ITGB1,LDHA,MUC1,NOS2	306 (24)
CTNNAL1		other			0.00417	CCND1,FN1	132 (7)
CCN2	-3.208	growth factor		0.03	0.00287	CCN2,CCND1,EGR1,FN1,HES1,HIF1A,JUN,SOX2,SOX4	294 (25)
SFTPA1		transporter		-0.267	1.25e-06	AGR3,CCN1,CCN2,CXCL2,CXCL3,CXCL5,EGR1,FAM183A,FOS,NAMPT,NOS2,PLAAT4	162 (11)
NFKBIB		transcription regulator		1.331	1.49e-06	CXCL1,CXCL2,CXCL8,DEFB4A/DEFB4B,EGR1,ICAM1,NFKBIA,NOS2,PLAU,TNFSF10	224 (12)
GATA6		transcription regulator		-0.596	6.34e-05	ALOX15,AQP5,ATP6V0C,CALML4,CDKN1A,CRABP2,HES1,KRT14,KRT17,KRT7,LDHB,PTGES,SCGB1A1,SLPI,SOX2,SPRR3,TNFSF10	244 (12)
ACE		peptidase		-0.762	0.000808	CCL20,CCN2,CEBPB,LDHA,NDUFB8	223 (9)
SCD		enzyme		-1.731	1.81e-12	ADH1C,ADH7,ALDH1A1,ALDH1A3,CEBPB,CRABP2,CXCL3,CXCL6,CXCL8,DEGS2,EGR1,FOS,IL1RN,JUN,KRT16,KRT17,KRT6B,LCN2,MGLL,NOS2,RDH10,S100A8,S100A9,SAA1,SULT2B1,UCP2,XBP1	236 (17)
ATG7		enzyme		0.881	0.000571	CCN2,CXCL8,EEF1G,HIF1A,JUN,NFKBIA,NIBAN2,NQO1,S100A4,SET	253 (20)
CAMK2G		kinase			0.0337	BIRC3,CDKN1A
BTK		kinase		1	0.00484	CDK6,CDKN1A,CDKN2A,CEBPB,CXCL3,CXCL8,EMP1,ISG15,JUN	210 (18)
ING1		transcription regulator		1.268	0.0139	CDKN1A,CDKN2A,TLE5,ZFP36
MEF2C		transcription regulator		-0.522	6.73e-05	CDKN1A,CKB,CXCL2,CXCL6,FOS,JUN,JUND,MMP10,NR4A1,PLA2G2A,S100A4,TPM1,ZFP36	252 (20)
CXCL2	1.643	cytokine			0.00989	CXCL2,CXCL3,ICAM1	160 (13)
TIMP3		other		1.455	0.00236	CEBPB,FOS,ITGB6,JUN,MET,MUC5AC	265 (18)
NOS1		enzyme			0.0317	EGR1,FOS,HIF1A
ERG		transcription regulator		0.765	0.035	BIRC3,CXCL1,CXCL8,ICAM1,MET,PLAU,RPL27A,RRAS,SOX4,SOX9,SVIL
ZBTB1		transcription regulator			0.0268	CXCL14
MT-ND2		enzyme			0.0268	HIF1A
TEK		kinase			0.0135	CDKN1A,S100A8,S100A9
SMAD3		transcription regulator		1.117	2.35e-08	C3,CCL20,CCN2,CCND1,CDKN1A,CDKN2A,CDKN2B,CES1,CXCL3,DUSP4,EGR1,FN1,FOS,ID1,IL32,ITGB1,JUN,JUND,MBOAT2,NOS2,PMEPA1,RAC1,RHOB,RPS8,SOX2,TPM1,ZFP36	272 (19)
F2		peptidase		1.467	5.05e-15	BIRC3,CCL20,CCN1,CCN2,CCND1,CD63,CDKN1A,CITED4,CXCL1,CXCL3,CXCL8,DST,DUSP1,EGR1,F3,FN1,FOS,HIF1A,HSP90AA1,ICAM1,IGFBP5,IL32,ITGB1,JUN,MGLL,MIF,MMP10,NFKBIA,NOS2,RAC1,RHOB,SOD2,TFPI2,TIMP2,TNFRSF12A,TNFSF10	180 (12)
INSR	1.816	kinase		1.057	0.000131	ALDH1A1,ALDH2,ARRDC3,ATP1B1,ATP5PO,CBR1,CCN2,CCND1,CDKN1A,CRABP2,DUSP1,EGR1,FABP4,FCGBP,FOS,GRN,IFITM2,INSR,NAMPT,NDUFB8,NR4A1,NTS,PHLDA2,RHOB,RPL5,RPL7A,RUVBL2,SLC25A5,SOX2,UCP2,WBP1	249 (23)
LY6E		other		-1.067	0.00177	CCN2,CXCL8,HLA-DRA,NFKBIA
ARRB1		transcription regulator		-1	0.000738	CXCL5,CXCL8,EGR1,F3,FABP4,NOS2	231 (18)
COMMD1		transporter		0.577	0.000467	ALDOA,BIRC3,DDIT4,LDHA,NFKBIA	176 (7)
GNRH1		other		-1.212	0.0195	DUSP4,EGR1,FOS,IGFBP5,JUN
TSC1		other		0.47	4.84e-05	ALOX15,ATP6V0C,CCN2,CDKN2A,CTSD,LDHB,LITAF,NME2,NQO1,OLFM4,PLAU	164 (11)
ECSIT		transcription regulator		1.982	0.00553	CXCL8,IL1RN,NFKBIA,SOD2	166 (8)
DDIT3		transcription regulator		-1.491	0.000176	CAMK2N1,CEBPD,CXCL8,ERO1A,FN1,IVL,KRT6B,LCN2,MLF1,SOX2,TGM2,XBP1	242 (19)
C9		other		1.718	0.000214	CXCL2,CXCL3,FN1,ICAM1	151 (8)
NR4A1	-1.959	ligand-dependent nuclear receptor		0.59	0.000408	ALDOA,BPGM,CCN2,CCND1,CRABP2,FABP4,FN1,HIF1A,ICAM1,ITGB1,KRT18,KRT8,MMP7,MUC5AC,NFKBIA,NR4A1,NUCB2,TNFSF10,UCP2	249 (17)
PINK1		kinase			0.0116	CCND1,CXCL2,HIF1A
SENP6		peptidase			0.01	CXCL8,ICAM1
HOXD3		transcription regulator		0.762	0.00177	CDKN2A,IGFBP3,SDC1,TGM2
CCKAR		G-protein coupled receptor			0.00417	EGR1,MET
ADA		enzyme			0.0384	CXCL2,CXCL3,HIF1A
PPM1A		phosphatase			0.0229	CDKN1A,ITGB1
SMARCB1		transcription regulator		1.924	0.0217	ATP1B1,CCND1,CDKN1A,CDKN2A,DSC2,DSG2,FABP4,FOS,HES1,RND3,SOX9
SFN		other		0.314	7.04e-06	BTG2,DSC2,DSG2,F3,IL1R1,KRT18,KRT8	287 (11)
CCN3		growth factor			0.0203	CCN2,HES1,ITGB1
ST6GAL1		enzyme		1.998	0.000555	BIRC3,CXCL8,FN1,HIF1A	218 (20)
TGFBR1		kinase		-1.078	0.00539	C3,CCN2,CCND1,CDKN1A,CFB,CXCL3,FN1,IL1RN,ZFP36	181 (18)
MYL9		other			0.0268	HIF1A
FGF19		growth factor			0.000644	ALDH1A1,CCND1,CXCL2,EGR1,FOS,ID1,IL1RN,LCN2,SLPI	252 (21)
GNA13		enzyme		1.773	4.89e-11	CXCL1,CXCL2,CXCL3,CXCL5,CXCL6,CXCL8,EGR1,FOS,GSTA1,NOS2	232 (16)
HOXB7		transcription regulator			0.0281	CXCL1,CXCL8
GNB1		enzyme			0.000561	CDKN1A,CXCL3,DUSP1,NR4A1,PLAU,PLK2	206 (20)
ETS1		transcription regulator		1.522	1.31e-05	ARHGDIB,B4GALT5,CCN2,CCND1,CDK6,CDKN1A,CDKN2A,EGR1,FN1,ICAM1,ITGB6,KRT8,MET,MMP7,MUC5AC,NQO1,PHLDA2,PLAU,RHOBTB3	299 (23)
TBP		transcription regulator			0.0037	CDKN1A,FN1,FOS,NFKBIA,RPS10,SCGB1A1,XDH	282 (21)
TMSB10/TMSB4X	3.186	other			0.000185	CXCL8,MMP7,TMSB10/TMSB4X
HOXA4		transcription regulator		1.069	0.000416	CCN1,CCN2,CCND1,ITGB1	132 (11)
PRMT1		enzyme		1.218	0.0206	CCND1,CXCL3,FN1,FTH1,HSP90AA1,MGLL
RAD9A		enzyme			0.0138	CDKN1A,ITGB1
PTCD1		other		0	9.5e-05	MT-ATP6,MT-RNR1,MT-RNR2,NDUFB8
YAP1		transcription regulator		-0.052	1.8e-14	CCN1,CCN2,CCND1,CDC42,CDC42EP3,CDK6,CDKN1A,CDKN2B,CXCL2,CXCL3,CXCL8,CYTOR,EGR1,FN1,FOS,GDF15,ICAM1,ID1,LDHA,NOS2,NUPR1,RPL10A,RPL12,RPL17,RPL21,RPL23,RPL27A,RPL3,RPL41,RPL5,RPL7A,RPLP0,RPS10,RPS20,RPS27L,RPS29,RPS4Y1,RPS8,SOX2,SOX9	244 (24)
DDX17		enzyme		0.742	3.51e-06	CCND1,CDKN1A,CTSD,JUN,LCN2,S100A4	244 (12)
CEBPD	1.311	transcription regulator		-0.333	3.33e-09	B9D1,C3,CCL20,CCND1,CDKN1A,CEBPB,CEBPD,CXCL1,CXCL3,CXCL8,FABP4,FOS,HIF1A,IGFBP5,IVL,NOS2,XBP1	273 (21)
STK38		kinase			0.000363	CCL20,CXCL2,CXCL3	171 (11)
KRT5	2.029	other			0.00212	ICAM1,SERPINF1
CHGA		other			0.0397	NOS2,XDH
C5AR1		G-protein coupled receptor		1.98	0.101	C3,CXCL2,CXCL3,CXCL8
NOX1		enzyme		0	1.89e-05	CXCL8,EPAS1,F3,NFKBIA,NOS2,NQO1	283 (18)
DMTF1		transcription regulator			0.0138	CDKN1A,CDKN2A
F2RL3		G-protein coupled receptor			0.000363	CD63,EGR1,FOS
FOXJ1	-1.703	transcription regulator			0.0337	FOXJ1,SPAG6
TNC		other		-0.6	0.000157	CCL20,CDKN1A,CXCL3,CXCL6,FOS,MET,TPM1	193 (16)
PSMD10		transcription regulator		0.686	5.32e-05	CCND1,CDKN1A,CXCL1,CXCL8,HIF1A,ICAM1	242 (19)
APOA1		transporter		0.728	0.00581	CDC42,ICAM1,NOS2,RAC1,SOD2,XDH	292 (21)
CLU		other		0.42	4.96e-05	CDKN1A,CDKN2A,CDKN2B,CXCL8,GPX1,NFKBIA,NOS2	283 (23)
BMPR1B		kinase			0.00631	CDKN1A,CFD,ID1,SOX9	268 (22)
Cbr2		enzyme			0.0268	FABP4
CCND3		kinase			0.0156	CCND1,CDKN2A,FABP4
COCH		other			0.0229	CXCL2,SOX2
DDX3X		enzyme		-0.557	0.000358	CCND1,CDKN1A,RAC1,RPL7A,RPLP0,XBP1
ECT2		other			0.000363	CCND1,CDC42,CDKN1A	176 (11)
ENG		transmembrane receptor		-1	0.0219	CCN2,FN1,ID1,PLAU
FABP5		transporter		0.132	0.00117	CXCL8,DEFB4A/DEFB4B,FABP4,HIF1A	266 (18)
FASN		enzyme		0.44	0.0378	CFD,CXCL8,DDIT4,FABP4,MET
FOXC2		transcription regulator		1.003	0.0238	CFD,FABP4,FN1,INSR,MET
FOSL2		transcription regulator		0.927	0.00072	CEBPB,CXCL8,F3,IVL,NOS2,SOX4,SPRR1B	229 (17)
GLIS1		transcription regulator			0.00143	IVL,S100A9,SPRR1B
Hbb-b2		other			0.0345	CD74,CYBA,FN1,FTH1
KLB		enzyme			0.0027	CCND1,EGR1,FOS	252 (20)
HOXA5		transcription regulator			0.0256	CDKN1A,CXCL8,EGR1
Igkv1-117		other			0.0281	CDKN1A,JUN
IL18RAP		transmembrane receptor			0.0138	CXCL8,IL32
ITGA3		other			0.0397	FN1,PLAU
KDR		kinase		-0.152	0.00154	F3,FABP4,NME2,NR4A1,SET,XBP1	276 (23)
KNG1		other			0.0102	CCN2,CCND1,CXCL8,FOS
KRT18	-1.701	other			0.00072	KRT18,KRT7
MLXIPL		transcription regulator		0	1.8e-08	FABP4,HIF1A,RPL10A,RPL12,RPL17,RPL21,RPL23,RPL27A,RPL3,RPL41,RPL5,RPL7A,RPLP0,RPS10,RPS20,RPS27L,RPS29,RPS4Y1,RPS8
MNT		transcription regulator		0	0.00453	ALDH1A1,ALDOA,ATP1B1,ID1,LDHA,NQO1
KAT2B		transcription regulator			0.0108	CCN2,CDKN1A,HIF1A,ISG15,IVL
PHB		transcription regulator		-1.022	0.0139	CCND1,CXCL8,MMP7,NFKBIA
PLA2G2A	2.498	enzyme			0.00989	CXCL8,NOS2,SLC27A2	203 (17)
PMS2		enzyme			0.0268	CCND1
RASGRF1		other			0.0397	FOS,RRAS
ZNF184		transcription regulator			0.0268	S100A9
RFX3		transcription regulator			1.03e-05	DNAH11,DNAH9,DNALI1,FOXJ1,HLA-DRA,MAP1A
RORC		ligand-dependent nuclear receptor		1.941	9.44e-05	ALDH2,ALDOA,ATP1B1,CCL20,CXCL2,CXCL3,CYP2F1,GSTP1,HIF1A,IL1R1,IL32,LCN2,LDHA,S100A8,S100A9,SELENBP1	211 (10)
SHCBP1		other			0.0138	CCND1,SOX2
SNAI2		transcription regulator		0.616	3.24e-07	CCN1,CCN2,CCND1,CDC42,CDKN1A,CXCL1,CXCL5,FN1,ITGB1,KRT18,MUC1,SOX9	247 (26)
SORL1		transporter			0.0138	FOS,INSR
SOX3		transcription regulator		-1.633	0.00569	DUSP1,DUSP4,DUSP5,IER5,SOX2,SOX9,TXNRD1
STS		enzyme		-1.732	0.00131	CEBPD,FABP4,NOS2,UCP2,XBP1	241 (13)
SUPT5H		transcription regulator			0.0181	ANKRD37,CDKN1A
ETS2		transcription regulator		-1.688	3.12e-05	CDKN1A,CDKN2A,FOS,ICAM1,JUN,KRT18,NOS2,PLAAT3,PLAU,SOX2	314 (22)
TAL1		transcription regulator		-1.465	0.000406	AZGP1,C3,CDK6,CDKN1A,CDKN2A,DSG2,HLA-C,ICAM1,JUN,MARCKS,MUC1,NFKBIZ,PLA2G2A,SOX4,TNFSF10,TUBB4B	157 (7)
Sry		transcription regulator			0.00201	GPX1,NOS2,SOD2
TNFAIP6		other			0.0256	CXCL2,NOS2,PPBP
VIPR1		G-protein coupled receptor			0.00831	CXCL2,CXCL3,NOS2	176 (13)
SENP1		peptidase		-0.447	0.00112	CTSD,NOS2,S100A8,UCP2,XBP1
PLAGL1		transcription regulator			0.000125	CCL20,CDKN1A,CXCL5,FABP4,IL32,LDHA
XPO7		transporter			0.0268	CDKN1A
SIRT1		transcription regulator		-0.578	0.000475	BIRC3,CCND1,CD63,CD74,CD81,CD9,CDKN1A,CDKN2A,CDKN2B,CEBPB,EPAS1,ERO1A,FABP4,FN1,H2AZ1,HIF1A,ICAM1,ID1,NOS2,RAC1,RPL10A,SDCBP,SOD2,TIMP2,UCP2	280 (21)
HYDIN	-1.209	other			0.0268	KIF9
EPGN		growth factor			0.0268	FOS
RSL1D1		other			0.0268	PLAU
MAPK3		kinase		0.819	1.56e-07	B4GALT5,CCND1,CDKN1A,CDKN2B,CXCL8,DUSP4,EGR1,FN1,FOS,ITGB1,JUN,JUND,NR4A1,PTGES,SOD1	248 (25)
BRD7		transcription regulator			0.0256	CDKN1A,FN1,KRT8
SNX5		transporter			0.0268	INSR
C5AR2		G-protein coupled receptor			0.0116	CXCL2,CXCL3,CXCL8
WNK3		kinase			0.0268	SLC12A2
TAF4B		transcription regulator			0.00481	CCN2,FN1,JUN,NFKBIA
PAGR1		other			0.00212	CEBPB,CEBPD	214 (16)
[truncated: 510 more rows]

## Sheet: mock
Upstream Regulator	Expr Log Ratio	Molecule Type	Predicted Activation State	Activation z-score	p-value of overlap	Target Molecules in Dataset	Mechanistic Network
Fibrinogen		complex	Activated	2.141	0.000274	CXCL3,CXCL8,F3,ICAM1,IL1B	231 (16)
IL1		group	Activated	2.565	6.74e-11	AKR1C1/AKR1C2,ALDH3A1,AREG,C3,CCL20,CDKN1A,CEACAM6,CEBPD,CTSC,CXCL2,CXCL3,CXCL5,CXCL8,DEFB4A/DEFB4B,EGR1,F3,FN1,FOS,FTH1,GDF15,HIF1A,ICAM1,IDO1,IL1B,IL1RN,JUN,MMP10,NOS2,PIGR,S100A9,SAA1,SAA2,SOX9,TGM2,TNFSF10,XDH	260 (13)
Jnk		group	Activated	2.242	7.78e-12	ASAH1,BIRC3,CCN2,CCND1,CRIP2,CXCL3,CXCL6,CXCL8,EGR1,F3,FN1,FOS,GDF15,HES1,ICAM1,IL19,IL1B,JUN,JUND,NOS2,NQO1,NR4A1,PLAT,PLAU,PON2,PTGES,TGM2,TNFRSF12A,ZFP36	205 (15)
Vegf		group	Activated	2.17	6.17e-05	ARHGAP18,CALM1 (includes others),CCN1,CDKN2A,CXCL8,DUSP4,DUSP5,EGR1,EMP1,EMP2,F3,FN1,HES1,HIF1A,ICAM1,ID1,IGFBP3,ITGB1,ITGB8,JUN,LCN2,LYN,MET,MIF,MMP10,NAMPT,NR4A1,PHLDA2,PLAU,RAC1,XDH,YWHAZ	311 (22)
IL-1R		group	Activated	2.398	8.07e-08	AREG,CCL20,CXCL2,CXCL3,CXCL5,CXCL8,ICAM1,IGFBP3,IL1B,MMP10,NOS2,PLAU	183 (15)
Akt		group	Activated	2.276	6.96e-11	AQP3,B4GALT5,BTG2,CCN2,CCND1,CD63,CDKN1A,CEBPB,CTSD,CXCL8,EPAS1,F3,FN1,FOS,HES1,HIF1A,HSPG2,IGFBP2,IL1B,INSR,JUN,LAMB3,LCN2,MUC1,NOS2,RDH10,RHOB,RPS4Y1,SLC6A14,SOX2,SOX4,SOX9,SSB,STEAP4,TMEM106B,TNFSF10,TUSC3,VTCN1,XBP1	303 (20)
NFkB (complex)		complex	Activated	3.503	6.24e-16	ALDH1A3,AQP5,BIRC3,BPIFA1,C3,CCL20,CCN1,CCN2,CCND1,CD74,CDKN1A,CEBPB,CEBPD,CITED4,CXCL2,CXCL3,CXCL5,CXCL6,CXCL8,DEFB4A/DEFB4B,DUSP5,EGR1,EPAS1,F3,FABP5,FN1,FOS,FTH1,GDF15,HDAC9,HIF1A,ICAM1,IDO1,IGFBP2,IL19,IL1B,IL1RN,ISG15,ITGB1,ITGB8,JUN,KRT17,LCN2,LITAF,MUC5AC,MUC5B,NAMPT,NFKBIZ,NOS2,PLAU,PLK2,PTGES,RRAS,SAA1,SLPI,TFPI2,TGM2,TIMP2,TNFAIP2,TNFSF10,ZFP36	271 (14)
Interferon alpha		group	Activated	3.332	1.79e-06	APOL1,AQP3,BTG2,C3,CCND1,CDKN1A,CXCL2,CXCL3,CXCL5,CXCL8,DDIT4,F3,FOS,HLA-B,HLA-C,ICAM1,IDO1,IFI27,IFI6,IL1B,IL1RN,INSR,ISG15,ITGB1,NOS2,PLAAT4,PLAT,PTGES,RNF213,S100A9,SAMD9,TAPBP,TNFSF10	182 (13)
IFN Beta		group	Activated	2.102	7.27e-09	AREG,BPIFA1,BTG2,CD74,CDKN1A,CEBPB,CEBPD,CXCL5,CXCL8,EEF1A1,FN1,GAS5,HLA-B,ICAM1,IDO1,IFI27,IFI6,IL1B,IL1RN,ISG15,NOS2,STING1,TAPBP,TNFSF10,TXNRD1	263 (14)
ULK4		kinase	Activated	2.236	0.000274	DNAH9,FOXJ1,RSPH4A,RSPH9,TEKT2
Fcer1		complex	Activated	2.212	0.00221	CXCL3,CXCL8,FOS,IDO1,IL1B,IL1RN,JUN	213 (17)
IL17C		cytokine	Activated	2.952	3.9e-08	CCL20,CXCL8,DEFB4A/DEFB4B,IL19,IL1B,LCN2,S100A7,S100A8,S100A9	248 (10)
IL17R		complex	Activated	2.964	4.71e-09	CCL20,CXCL3,CXCL5,CXCL6,CXCL8,DEFB4A/DEFB4B,S100A7,S100A8,S100A9	169 (14)
RNF138		enzyme	Activated	2	0.00463	BIRC3,CCL20,ICAM1,NAMPT	152 (9)
CGAS		enzyme	Activated	2.202	0.00402	CDKN1A,CXCL8,IFI27,IL1B,ISG15	285 (21)
PADI2		enzyme	Activated	2	0.00279	CXCL2,CXCL3,CXCL6,CXCL8	136 (7)
DDX58		enzyme	Activated	2.242	0.000987	CCL20,CXCL5,CXCL8,DUSP4,ICAM1,IDO1,IFI27,IL1B,ISG15,NOS2,RPS7,TNFSF10	206 (18)
STING1	-1.062	other	Activated	2.655	0.00083	C15orf48,CXCL2,CXCL8,DUSP4,ICAM1,IDO1,IFI27,IL1B,ISG15,LCN2,NOS2	211 (19)
TLR7		transmembrane receptor	Activated	2.97	0.000214	CCL20,CCND1,CDKN1A,CEBPB,CHST9,CXCL2,CXCL3,CXCL8,HOATZ,ICAM1,IDO1,IL1B,ISG15,PLAT,PLAU,RP1,VMO1	176 (12)
Ifnar		group	Activated	2.289	0.00228	C3,CD74,IDO1,IFNGR1,IL1B,ISG15,RNF213,TAPBP,TNFSF10	189 (14)
Tnf (family)		group	Activated	2.517	7.06e-05	BIRC3,CCND1,CIRBP,CXCL3,CXCL8,DEFB4A/DEFB4B,F3,HIF1A,ICAM1,IL1B,IL1RN,JUN,LCN2,NOS2,SAA1,SLPI,TGM2	179 (12)
STAT1		transcription regulator	Activated	3.172	8.6e-09	ALDH1A3,ALOX15,APOL6,C3,CCL20,CCN2,CCND1,CDKN1A,CEBPD,CXCL2,CXCL3,CXCL8,DEFB4A/DEFB4B,EGR1,FN1,FOS,HES1,HIF1A,ICAM1,IDO1,IFI27,IFI6,IL1B,ISG15,JUN,KRT17,LCN2,MUC1,NOS2,RNF213,S100A10,SAA2,SAMHD1,SERPINB3,TNFSF10,UCP2	243 (13)
SOX2	-1.181	transcription regulator	Activated	2.386	7.54e-05	ALDH1A1,BCAS1,CCL20,CCN2,CCND1,CD9,CDKN1A,CDKN2A,CLDN7,CRABP2,CREB3L2,CSPP1,CST6,CXCL3,CXCL5,CXCL8,DUSP4,DUSP5,FBXO15,FOS,IER5,JUN,KRT17,KRT18,KRT7,PLAAT3,SEPTIN2,SLC12A2,SOX2,SPRR3,TXNRD1	259 (18)
CHD1		enzyme	Activated	2.449	5.35e-06	CCL20,CXCL2,CXCL3,CXCL6,ICAM1,IL1B
TNFSF14		cytokine	Activated	2.39	0.000528	BIRC3,CCL20,CXCL3,CXCL5,HIF1A,ICAM1	184 (14)
PRL		cytokine	Activated	2.357	2.29e-12	ANXA3,AREG,CAMK2N1,CCL20,CCND1,CDKN1A,CEBPD,CLDN3,CTSD,DNAJA4,DUSP4,EGR1,FN1,FOS,HES1,ID1,IFI6,IGFBP3,IGFBP5,ISG15,JUN,KRT5,NOS2,NUPR1,PDLIM4,PHLDA2,PLAT,SAMD9,SAMHD1,SDC1,SOD1,TIMP2,TNFRSF12A,TXNIP,XDH,YWHAG	303 (23)
TNFSF12		cytokine	Activated	2.687	0.00027	CCND1,CXCL2,CXCL3,CXCL6,CXCL8,ICAM1,IL1B,MMP10,S100A8,S100A9,TNFRSF12A	203 (15)
ROCK2		kinase	Activated	2.376	5.26e-05	CXCL8,DSC2,FABP5,ICAM1,IVL,S100A7,S100A8,SCEL,SPRR3
MDK		growth factor	Activated	2.401	0.000528	CXCL3,IL1B,LGALS1,PLAT,S100A8,S100A9	243 (18)
MALT1		peptidase	Activated	2.219	0.00275	CXCL2,CXCL3,IL1B,LCN2,S100A8	215 (15)
IKBKB		kinase	Activated	3.306	5.58e-12	BIRC3,C3,CCL20,CCN2,CCND1,CDKN1A,CEBPB,CEBPD,CXCL2,CXCL3,CXCL5,CXCL6,CXCL8,CYBA,EGR1,F3,FOS,GRN,HIF1A,ICAM1,IGFBP2,IGFBP7,IL1B,IL1RN,ISG15,KRT18,KRT8,LCN2,MUC5AC,NOS2,PLAU,S100A4,TIMP2,TNFAIP2	162 (12)
ALOX5		enzyme	Activated	2.213	0.103	CCND1,CDKN1A,HSP90AA1,IL1B,NOS2,S100A8
TANK		other	Activated	2	0.000615	CXCL2,CXCL3,CXCL8,NFKBIZ,NOS2,PLAAT4	172 (15)
FN1	1.7	enzyme	Activated	2.92	2.68e-14	BIRC3,CCN1,CCN2,CCND1,CDK6,CDKN1A,CEBPB,CTSD,CXCL2,CXCL3,CXCL5,CXCL8,F3,FN1,FOS,GPX1,HLA-B,IL1B,ITGB1,JUND,KRT7,MARCKS,NOS2,PLAU,SDC1,SOX2,SOX9,TGM2,TIMP2,TNFAIP2,UBE2H,YWHAZ	217 (16)
CHUK		kinase	Activated	3.262	3.15e-07	C3,CCND1,CDKN1A,CEBPB,CEBPD,CXCL2,CXCL3,CXCL6,CXCL8,CYBA,F3,FOS,GRN,HSP90AA1,ICAM1,IL1B,IL1RN,ISG15,LCN2,MMP10,PLAU,TNFAIP2	215 (12)
SP1		transcription regulator	Activated	2.468	3.18e-10	ATP6V0C,B4GALT5,CCL20,CCN2,CCND1,CDK6,CDKN1A,CDKN2A,CDKN2B,CEBPB,CEBPD,CES1,CIRBP,CKB,CRABP2,CTSD,CXCL3,CXCL5,CXCL8,EGR1,F3,FN1,FOS,GDF15,GPX4,HIF1A,ICAM1,IFNGR1,IGFBP3,IL1B,INSR,JUN,KRT16,KRT18,MET,MUC5AC,MUC5B,PLAU,RRAS,SLC25A5,SOD1,SOX9,TFPI2,TIMP2,TNFSF10,TXNRD1,ZFAS1	304 (19)
SPP1		cytokine	Activated	2.661	2.75e-10	CCL20,CCND1,CD9,CDKN1A,CXCL2,CXCL3,CXCL5,CXCL6,CXCL8,FN1,FOS,GPX4,ICAM1,IL1B,JUN,KRT18,MET,NDRG2,NOS2,PLAU,S100A4,SERPINF1,SOX9,SSB,TM7SF2	250 (17)
miR-4435 (miRNAs w/seed UGGCCAG)		mature microRNA	Activated	2.449	1	CYSTM1,DCDC2B,MICOS10,P4HTM,TMEM213,TPPP3
miR-300-5p (and other miRNAs w/seed UGAAGAG)		mature microRNA	Activated	2	0.334	C9orf24,CALM1 (includes others),RABL2A,SCGB1A1
miR-509-5p (and other miRNAs w/seed ACUGCAG)		mature microRNA	Activated	2	0.445	EMP2,HNRNPA1,SLC25A5,UFC1
miR-93-3p (miRNAs w/seed CUGCUGA)		mature microRNA	Activated	2.121	0.186	CD74,ECRG4,EFCAB10,GPX1,MUC1,PLAC8,TMEM213,TSPAN1
miR-4768-3p (and other miRNAs w/seed CAGGAGA)		mature microRNA	Activated	2.646	0.386	H4C3,LRTOMT,MT-ND4L,ODAD1,RABL2A,RABL2B,SPACA9
miR-19b-1-5p (and other miRNAs w/seed GUUUUGC)		mature microRNA	Activated	2.236	0.0751	CETN2,DYDC2,FAM174A,NTS,RPLP0
miR-548p (miRNAs w/seed AGCAAAA)		mature microRNA	Activated	2	0.0195	C12orf75,C7orf57,CD9,H1-0
miR-3082-5p (and other miRNAs w/seed ACAGAGU)		mature microRNA	Activated	2.236	0.0077	CIAO2A,DYDC2,PRR15,RUVBL2,TSPAN3
miR-1289 (miRNAs w/seed GGAGUCC)		mature microRNA	Activated	2.236	1	CALM1 (includes others),CD164L2,CFAP77,LYPD2,MT-ND4L
miR-3686 (and other miRNAs w/seed UCUGUAA)		mature microRNA	Activated	2	0.483	C7orf57,H1-0,IGFBP7,TUSC3
miR-492 (miRNAs w/seed GGACCUG)		mature microRNA	Activated	2.449	0.297	BTG2,DNAI1,FAM216B,FOXJ1,LTF,LY6D
miR-1260a (and other miRNAs w/seed UCCCACC)		mature microRNA	Activated	2.53	0.375	C20orf96,CAP1,CAPS,CD9,CIAO2A,DBI,HNRNPA1,IQCG,SNTN,ZNF487
miR-3098-3p (and other miRNAs w/seed UCUGCUG)		mature microRNA	Activated	2.53	0.0403	CD74,CYP4B1,EFCAB10,GPX1,H2AZ2,IQCG,PHLDA2,PLEKHS1,TMEM213,TMEM231
miR-103-1-5p (and other miRNAs w/seed GCUUCUU)		mature microRNA	Activated	2	1	CABCOCO1,CHST9,ECRG4,PRR15
miR-4699-5p (miRNAs w/seed GAAGAUU)		mature microRNA	Activated	2	0.219	MS4A8,NTS,PRSS23,RUVBL1
miR-1914-3p (and other miRNAs w/seed GAGGGGU)		mature microRNA	Activated	2.53	1	ATP6V0C,DDIT4,DNAI1,EPHX1,MT-ND4L,PLEKHS1,PRDX5,SEPTIN9,TMEM231,VAMP2
miR-802-3p (and other miRNAs w/seed CGGAGAG)		mature microRNA	Activated	2.236	0.0466	ATP6V0C,BPIFA1,BSCL2,DYDC2,GPX1
mir-96		microRNA	Activated	2	0.0377	FN1,IFI6,ISG15,SAMD9
miR-453 (and other miRNAs w/seed GGUUGCC)		mature microRNA	Activated	2.449	0.292	AK7,DNAH5,DTHD1,DYDC2,MT-ND4L,TNFAIP8L1
miR-4721 (and other miRNAs w/seed GAGGGCU)		mature microRNA	Activated	2.828	1	CD164L2,CFAP77,EFCAB1,FAM216B,KRT8,MAPK15,NPHP1,UCP2
miR-647 (miRNAs w/seed UGGCUGC)		mature microRNA	Activated	2	0.426	CBR1,COQ4,DNALI1,NSUN7
miR-3093-3p (and other miRNAs w/seed GUGGACA)		mature microRNA	Activated	2.333	0.0327	ANKUB1,ARHGDIB,CALM1 (includes others),CHST9,HSPBP1,MUC5B,SNTN,SSB,TUBB4B
miR-4271 (and other miRNAs w/seed GGGGAAG)		mature microRNA	Activated	2.117	0.0167	AK1,ALDH3B1,AQP5,B3GALT5,CAMK2N1,CC2D2A,CCDC74A,COX5A,DRC3,EGR1,GABARAP,IVL,KRT17,LRTOMT,LY6D,MAPK15,MT-ND4L,MT1E,PDZK1IP1,PHLDA3,PLAT,PLEKHS1,RABL2A,RABL2B,STEAP3,UBXN10,VAMP2
miR-4765 (miRNAs w/seed GAGUGAU)		mature microRNA	Activated	2	0.16	CIAO2B,CIBAR2,TMEM213,ZNF487
miR-6529-3p (and other miRNAs w/seed CUGUGCC)		mature microRNA	Activated	2	1	C9orf116,LYPD2,MSMB,NOS2
miR-6128 (miRNAs w/seed CUGGAAU)		mature microRNA	Activated	2	0.171	ATP6V0C,CXCL17,UBXN10,UGT2A1
PIM1		kinase	Activated	2.425	0.00643	CAV2,CDKN1A,CDKN2A,IGFBP5,INSR,MET	295 (21)
PIK3CA		kinase	Activated	2.204	5.77e-05	CCND1,CEBPB,CEBPD,DEFB4A/DEFB4B,HIF1A,IDO1,IL19,ITGB1,NOS2,TNFSF10	226 (15)
BMP4		growth factor	Activated	2.421	0.000217	CCN1,CCND1,CDKN1A,CDKN2A,CEBPB,HES1,ID1,ITGB6,JUN,KRT23,KRT7,NOS2,NUPR1,S100P,SOX2,SOX9,TGM2,VTCN1	297 (22)
S100A9	6.207	other	Activated	2.92	1.08e-05	ALDH1A1,AREG,C3,CCND1,CXCL3,CXCL8,DDIT4,GPRC5A,ICAM1,IL1B,ISG15,NOS2,PLAU,PTGES,S100A8,S100A9,TXNIP	187 (17)
PPRC1		transcription regulator	Activated	2.734	9.18e-08	CCL20,CXCL8,DDIT4,DUSP5,GDF15,LAMB3,LCN2,NAMPT,NFKBIZ,RND3,SPRR2D
TSC2		other	Activated	2.043	2.13e-05	ATP6V0C,CCND1,CDKN1A,CRIP1,CST6,EGR1,ERO1A,FOS,HIF1A,IGFBP5,LDHB,OLFM4,PLAU,SCPEP1,UCP2,ZFP36	262 (20)
YBX1		transcription regulator	Activated	2.034	0.000468	CDK6,CDKN1A,CDKN2A,CXCL2,DEFB4A/DEFB4B,F3,FOS,HIF1A,HLA-DRA,ID1,IGFBP3	280 (21)
PLAUR		transmembrane receptor	Activated	2.183	0.00177	CCND1,CXCL3,ITGB1,JUN,PLAU,RAC1	178 (19)
BSG		transporter	Activated	2.012	1.36e-05	CCL20,CCND1,CXCL3,CXCL6,CXCL8,EPAS1,HIF1A,IL1B,PLAU	272 (19)
IFNL1		cytokine	Activated	2.912	0.000915	APOL6,CXCL8,HLA-B,HLA-C,IFI27,IFI6,ISG15,PLAAT4,SAMD9	250 (11)
PLAU	2.087	peptidase	Activated	2.893	1.28e-07	CCN1,CCND1,CXCL3,F3,FN1,GDF15,ICAM1,IGFBP2,IL1B,PLAU,S100A8,S100A9,SLPI	288 (20)
ATM		kinase	Activated	2.02	0.00131	CCN2,CCND1,CDKN1A,CXCL8,FN1,HSP90AA1,JUN,TGM2	239 (22)
HAVCR2		other	Activated	2	0.0145	CDKN1A,IL1B,PRDX5,SOD1
APP		other	Activated	2.372	8.86e-18	AK1,ALDOA,ARRDC3,ATP1B1,C3,CALML4,CAP1,CAST,CCL20,CCN2,CCND1,CD74,CDK6,CDKN1A,CDKN2A,CEBPB,CKB,CLIC1,CLTB,COX5A,CRABP2,CTSD,CXCL2,CXCL3,CXCL5,CXCL6,CXCL8,DBI,EEF1G,EGR1,EPAS1,FN1,FOS,FTH1,GAPDH,GDF15,GNB1,GSTP1,H2AJ,H2AZ2,HES1,HNRNPA1,HSP90AA1,HSPG2,ICAM1,IDO1,IGFBP2,IGFBP5,IL1B,INSR,JUN,JUND,LDHA,LDHB,MMP10,MT-ATP6,MT-ND3,MT-ND4,MT-ND6,NAMPT,NENF,NOS2,PLAT,PLAU,PRDX5,PSENEN,RNF213,S100A8,SEPTIN7…	288 (24)
IL22		cytokine	Activated	3.141	8.71e-15	C3,CCL20,CCND1,CXCL2,CXCL3,CXCL5,CXCL6,CXCL8,CYBA,DEFB4A/DEFB4B,FTH1,HLA-B,IL19,IL1B,IVL,KRT17,LCN2,MUC1,MUC5AC,MUC5B,NOS2,PRDX5,S100A7,S100A8,S100A9,SAA1,STING1	185 (15)
SAA1	4.479	transporter	Activated	2.575	0.000182	CCND1,CXCL6,CXCL8,IL1B,IL1RN,S100A8,S100A9	195 (14)
TLR5		transmembrane receptor	Activated	2.299	1.06e-05	CCL20,CXCL2,CXCL3,CXCL8,DEFB4A/DEFB4B,ICAM1,IL1B,MUC5AC	176 (13)
IL17A		cytokine	Activated	3.287	6.02e-14	AREG,C15orf48,C3,CCL20,CCN1,CCN2,CCND1,CEBPB,CEBPD,CXCL2,CXCL3,CXCL5,CXCL6,CXCL8,DEFB4A/DEFB4B,FOS,ICAM1,IL19,IL1B,IL1RN,ISG15,IVL,JUN,KLK11,KRT17,LCN2,MT1E,MUC5AC,NFKBIZ,NOS2,PLAT,PLAU,S100A7,S100A8,S100A9,STEAP4,TIMP2,YWHAG	266 (15)
IL2		cytokine	Activated	2.333	5.34e-09	ALDOA,AREG,BIRC3,C3,CAMK2N1,CCND1,CD74,CD9,CDK6,CDKN1A,CRABP2,CTSC,CXCL3,CXCL8,DDIT4,DSG2,DUSP4,DUSP5,EMP1,EPAS1,FOS,GAPDH,GDF15,GRN,H1-2,HLA-DRA,ICAM1,IDO1,IFI6,IFNGR1,IL1B,IL1RN,IQCG,ISG15,ITGB1,ITGB8,JUN,JUND,KLK8,LDHA,NOS2,PDLIM4,PHLDA2,PLAC8,RHOB,RPL21,S100A4,S100A8,TNFRSF12A,TNFSF10,XBP1	230 (17)
TNF		cytokine	Activated	4.632	1.13e-29	ALDH1A3,ALDH2,ALDH3A1,APOL1,AQP3,AQP5,ARHGAP18,ARHGDIB,ARRDC3,BIRC3,BPGM,BPIFB1,BTG2,C15orf48,C3,CCL20,CCN1,CCN2,CCND1,CD74,CDC42EP5,CDKN1A,CDKN2A,CEBPB,CEBPD,CFD,CLDN7,CTSC,CXCL2,CXCL3,CXCL5,CXCL6,CXCL8,CYBA,DANCR,DBI,DEFB4A/DEFB4B,DHRS3,DSC2,DUSP4,DUSP5,EGR1,EMP1,EMP2,F3,FABP5,FN1,FOS,FOXJ1,FTH1,GAS5,GDF15,GPX1,GPX4,GRN,GSTA1,GSTP1,HDAC9,HES1,HIF1A,HLA-B,HLA-DRA,HMGN3,HSPG2,ICAM1,ID1,IDO1,IFI27…	237 (13)
IL6R		transmembrane receptor	Activated	2.596	3.66e-08	CCL20,CDKN1A,CXCL2,CXCL3,CXCL5,CXCL6,CXCL8,FN1,ICAM1,IGFBP5,IL1B,LCN2,NAMPT,NOS2,SAA1	183 (14)
GPI		enzyme	Activated	2.224	0.000124	CCND1,CXCL8,FN1,RAC1,STEAP4	301 (20)
KLF4		transcription regulator	Activated	2.671	1.33e-05	ALDH1A1,CCND1,CDKN1A,CDKN2B,CLDN7,CRABP2,CST6,CXCL3,CXCL8,DUSP4,DUSP5,FN1,HES1,IER5,IVL,KRT13,KRT17,KRT7,NOS2,PLAT,SLPI,SOX2,SPRR3,TNFSF10,TXNRD1	283 (24)
TGM2	1.832	enzyme	Activated	2.294	2.38e-07	BIRC3,BTG2,C3,CCND1,CD74,CDK6,CXCL8,FN1,HIF1A,HLA-B,ID1,IFI6,IL1B,OLFM4,PLAAT4,PTGES,RNF213,S100A8,SAMHD1,SLC27A2,SLPI,SRD5A3,TNFAIP2	187 (15)
NOD2		other	Activated	2.352	0.000304	AREG,CXCL2,CXCL3,CXCL8,DEFB4A/DEFB4B,ICAM1,IL1B,NOS2,PTGES	214 (16)
BCL2		transporter	Activated	2.048	0.00124	CCND1,CDKN1A,CXCL8,FOS,HIF1A,ICAM1,IL1B,ITGB1,SOX9,TIMP2	271 (19)
RPS6KB1		kinase	Activated	2.156	0.0077	CCND1,CDKN1A,HIF1A,ISG15,MUC1	266 (19)
MYD88		other	Activated	2.006	7.62e-10	ALDH1A1,C3,CCN1,CEBPD,CXCL2,CXCL3,CXCL6,CXCL8,DEFB4A/DEFB4B,EGR1,FOS,GDF15,HIF1A,ICAM1,IGFBP5,IL1B,IL1RN,ISG15,JUN,MET,MMP10,MUC5AC,NFKBIZ,NOS2,PTGES,S100A8,SAA1,SAMHD1,SOX9,TNFRSF12A,XBP1	194 (12)
RAF1		kinase	Activated	2.761	1.68e-16	AREG,CCND1,CD74,CDKN1A,CDKN2A,CDKN2B,CXCL3,DHRS3,DUSP4,DUSP5,EGR1,EMP1,FOS,GRN,HIF1A,IGFBP3,IL1B,ITGB1,JUN,LDHA,MET,MGLL,NQO1,PHLDA2,PLAT,PLAU,RAC1,RND3,SDC1,SELENBP1,SLC26A2,SPRR1B,TFPI2,TGM2,TXNIP	296 (19)
SYVN1		transporter	Activated	2.331	0.00105	ADAM9,CALM1 (includes others),CCND1,F3,GPRC5A,HLA-C,IL1B,ITGB1,LDHB,MYOF,TLE5,TMEM106B
TICAM1		other	Activated	2.267	2.23e-05	CEBPD,CXCL2,CXCL3,CXCL6,CXCL8,EGR1,GDF15,ICAM1,IL1B,ISG15,MET,NFKBIZ,RHOB,SAMHD1,TNFSF10	168 (14)
P2RX4		ion channel	Activated	2	0.000126	CXCL2,CXCL3,ICAM1,IL1B	179 (15)
PTGIS		enzyme	Activated	2.63	6.05e-07	CXCL2,CXCL3,CXCL6,ICAM1,IL1B,NOS2,PTGES	204 (14)
miR-6513-3p (miRNAs w/seed CAAGUGU)		mature microRNA	Activated	2	0.0325	ADH7,CETN2,DDIT4,EEF2
miR-6511a-3p (and other miRNAs w/seed CUCACCA)		mature microRNA	Activated	2.236	0.363	CDHR3,CHST6,CIAO2A,TNFAIP8L1,ZNF487
PGR		ligand-dependent nuclear receptor	Activated	2.629	1.62e-13	ALDH1A3,ALOX15,AREG,ATP1B1,BIRC3,CCND1,CDKN1A,CEBPB,CEBPD,CLDN7,CREB3L2,CTSD,CXCL8,ENC1,EPAS1,F3,FN1,FOS,FOXC1,GPRC5A,HES1,HIF1A,ICAM1,ID1,IFI27,IGFBP5,ISG15,ITGB1,KRT18,KRT5,MUC1,PLAU,PLK2,PTGES,S100A8,S100P,SDC1	309 (20)
S100A4	2.471	other	Activated	2.412	5.61e-06	CDKN1A,CXCL3,FN1,ICAM1,PLAU,S100A8,S100A9,SAA1,TIMP2	239 (20)
CARM1		transcription regulator	Activated	2.169	1.29e-06	C3,CDKN1A,CDKN2A,CXCL3,FOS,FTH1,HSP90AA1,ICAM1,PTGES	283 (21)
PTPRR		phosphatase	Activated	2.121	0.00706	BTG2,CALML4,DHRS3,FOS,JUN,KRT18,KRT8,RUVBL2
C3	2.569	peptidase	Activated	2.513	0.000152	C3,CXCL2,CXCL3,CXCL8,FN1,IL1B,JUN,LCN2,NOS2,UCP2	171 (15)
ANGPT2		growth factor	Activated	2.632	0.000202	CDKN1A,CEBPB,CYBA,FN1,HIF1A,HSP90AA1,ICAM1,IL1B,LYN,MIF,PLAU,PTGES,RDH10,RHOB,SOD1,TNFRSF12A,TXNIP	246 (16)
EZH2		transcription regulator	Activated	2.012	2.22e-08	BIRC3,C15orf48,C3,CCND1,CD63,CDK6,CDKN1A,CDKN2A,CDKN2B,CLDN10,CXCL2,CXCL8,DUSP5,EGR1,EPAS1,FOXJ1,GDF15,ICAM1,ID1,IGFBP3,LAMB3,LCN2,MAL2,MAPK15,MYEOV,NME5,PLAAT4,PTGES,RPL10A,S100A4,S100A8,S100A9,SAA1,SAA2,TIMP2	313 (21)
RARB		ligand-dependent nuclear receptor	Activated	2.389	4.02e-06	CDKN1A,CDKN2A,CDKN2B,CXCL2,CXCL8,DHRS3,EGR1,GNB1,HLA-C,ICAM1,ID1,IFI27,IGFBP3,IL1B,JUN,LTF,SAA1,SOX2	303 (24)
TRAF6		enzyme	Activated	2.503	1.52e-07	BIRC3,CCL20,CXCL2,CXCL3,CXCL5,CXCL8,DEFB4A/DEFB4B,HIF1A,ICAM1,IL19,IL1B,MUC5AC,NOS2	217 (13)
MAPK14		kinase	Activated	2.443	1.13e-09	AREG,CCND1,CDKN2A,CEBPD,CXCL8,F3,FN1,FOS,ICAM1,IL1B,ITGB8,IVL,JUN,JUND,MUC5B,NOS2,PLAU,PRDX1,PTGES,SOD1,SOX2,SOX9,TGM2,TIMP2,ZFP36	189 (16)
TRAF3IP2		enzyme	Activated	2.582	2.17e-11	CCN2,CEBPD,CXCL2,CXCL3,CXCL6,DEFB4A/DEFB4B,ICAM1,IL19,IL1B,ISG15,LCN2,MMP10,NFKBIZ,NOS2,S100A8,STEAP4,TNFRSF12A	201 (13)
CAMP		other	Activated	2.063	0.0034	CCL20,CXCL3,CXCL5,CXCL8,ICAM1,IL1B,IL1RN,NOS2,TNFAIP2	177 (14)
PTPRJ		phosphatase	Activated	2.449	0.0011	CEBPD,CXCL2,CXCL3,FOS,MET,NFKBIZ,PLAT	267 (19)
TRADD		other	Activated	2.236	0.00112	CXCL2,CXCL3,CXCL8,ICAM1,TNFAIP2	212 (12)
IL1A		cytokine	Activated	3.88	5.42e-17	ALDH1A1,ALDH1A3,BIRC3,C3,CCL20,CCN1,CDKN1A,CXCL2,CXCL3,CXCL5,CXCL6,CXCL8,DEFB4A/DEFB4B,FOS,FTH1,HSPG2,ICAM1,IFNGR1,IGFBP5,IK,IL1B,IL1RN,ITGB1,JUN,LCN2,LDHA,MMP10,NFKBIZ,NOS2,PDZK1IP1,PLAU,PTGES,S100A10,S100A7,S100A8,S100A9,SAA1,SAA2	197 (13)
NFKBIZ	1.035	transcription regulator	Activated	2.921	7.91e-08	CCL20,CEBPD,CXCL3,CXCL8,DEFB4A/DEFB4B,LCN2,S100A7,S100A8,S100A9	269 (15)
IKBKG		kinase	Activated	2.144	4.51e-09	BIRC3,C3,CCL20,CEBPB,CEBPD,CXCL2,CXCL3,CXCL6,CXCL8,EPAS1,FOS,GRN,HIF1A,ICAM1,IL1B,IL1RN,ISG15,LCN2,TNFAIP2,TNFSF10	215 (13)
EGR1	-1.186	transcription regulator	Activated	2.366	2.46e-09	AREG,CCND1,CDKN1A,CXCL2,CXCL3,CXCL6,CXCL8,DUSP4,EGR1,F3,FN1,GDF15,HIF1A,ICAM1,ID1,IL1B,JUN,JUND,NR4A1,PLAU,PTGES,SLC12A2,SOD1,TNFSF10	289 (20)
PTGS2		enzyme	Activated	2.454	8.81e-07	AREG,BIRC3,CCND1,CDKN1A,CTSD,CXCL3,CXCL5,CXCL8,EGR1,FN1,FOS,ICAM1,IGFBP3,IL1B,KRT23,NOS2,RAC1,TGM2,TNFRSF12A,TNFSF10	240 (17)
TGFB1		growth factor	Activated	2.881	2.48e-23	AK1,AKR1C1/AKR1C2,ALDH2,ALDOA,ALOX15,AREG,ARL4A,BDH1,BPIFB1,C3,CALM1 (includes others),CALML4,CAMK2N1,CAP1,CARS1,CAV2,CCL20,CCN1,CCN2,CCND1,CD74,CD9,CDC42EP3,CDKN1A,CDKN2A,CDKN2B,CEACAM5,CEBPB,CEBPD,CFD,COX5A,CRIP2,CTSC,CTSD,CXCL2,CXCL3,CXCL8,CYBA,DDIT4,DSC2,DSG2,DUSP4,DZIP3,EEF1A1,EGR1,F3,FABP5,FAM3C,FN1,FNDC3B,FOS,FOXC1,FOXJ1,FTH1,GABARAP,GDF15,GPRC5A,H1-10,HDAC9,HES1,HIF1A,HLA-DRA,HSP90AA1,HSP…	355 (18)
NFKB2		transcription regulator	Activated	2.27	0.00141	BIRC3,CCL20,CCND1,CDKN1A,CXCL3,CXCL8,FOS,IGFBP5,IL1B,KRT7,PHLDA2,TNFAIP2	196 (15)
C5AR1		G-protein coupled receptor	Activated	2.216	0.0419	C3,CXCL2,CXCL3,CXCL8,IL1B
GLIS1		transcription regulator	Activated	2	7.74e-05	IVL,KLK7,S100A9,SPRR1B
SASH1		other	Activated	2	0.149	ISG15,MET,NFKBIZ,PLAT
TLR9		transmembrane receptor	Activated	2.024	3.05e-06	CAST,CCND1,CXCL2,CXCL3,CXCL6,CXCL8,EGR1,ICAM1,IDO1,IL19,IL1B,ISG15,LCN2,NAMPT,NFKBIZ,NOS2,NR4A1,NTS,S100A8,SDC1,TNFSF10,XBP1	183 (13)
SMPD1		enzyme	Activated	2.236	0.0226	CCL20,CXCL2,CXCL8,PPBP,TNFSF10
MVP		other	Activated	2.41	4.68e-08	CXCL2,CXCL3,CXCL6,CXCL8,ICAM1,IL1B,JUN	303 (23)
EIF4E		translation regulator	Activated	2.247	0.00893	CCND1,CDKN1A,CDKN2A,CEBPB,CYBA,FN1,HIF1A,NOS2,PPBP,PRDX5,RPL10A,SVIL,TAPBP	254 (21)
RELA		transcription regulator	Activated	2.425	5.94e-19	ARHGDIB,BIRC3,BTG2,C3,CCL20,CCN2,CCND1,CDKN1A,CDKN2A,CEBPB,CXCL2,CXCL3,CXCL5,CXCL6,CXCL8,DEFB4A/DEFB4B,EGR1,EPAS1,F3,FN1,FOS,GDF15,GSTA1,GSTA2,HES1,HIF1A,HLA-B,ICAM1,ID1,IGFBP2,IL1B,IL1RN,ISG15,JUN,KRT18,KRT8,LYN,MIF,MUC1,MUC5AC,NAMPT,NOS2,NR4A1,PLAU,PTGES,PTP4A2,RABL2B,SAA1,SAA2,SOX9,TAPBP,TFPI2,TGM2,TMSB10/TMSB4X,TNFAIP2,UBE2H	273 (14)
NOS2	-1.216	enzyme	Activated	2.166	6.86e-07	ALDH3A1,AZGP1,CDKN1A,CFD,CTSC,CXCL2,CXCL3,CXCL8,HIF1A,IL1B,IL1RN,ISG15,KRT13,LCN2,MUC5AC,NOS2,PIGR,S100A8,SPRR3,TNFSF10	172 (13)
miR-8086 (miRNAs w/seed GCUAGUC)		mature microRNA	Activated	2.236	0.0996	AKR1C1/AKR1C2,CYSTM1,DNAJA4,MT-ND4L,TSPAN3
miR-6748-3p (miRNAs w/seed CCUGUCC)		mature microRNA	Activated	2.449	0.525	CBR1,EGR1,FABP5,NUPR1,PPP1R32,TSPAN1
miR-1273h-3p (miRNAs w/seed UGCAGAC)		mature microRNA	Activated	2.236	0.145	BTG2,IGFBP7,MT1E,PSENEN,SAMHD1
miR-6785-3p (miRNAs w/seed CAUCGCC)		mature microRNA	Activated	2	0.207	SPACA9,STEAP3,TSPAN1,VMO1
miR-6866-5p (miRNAs w/seed UAGAGGC)		mature microRNA	Activated	2	1	BDH1,MSMB,MT-ATP8,TSPAN1
miR-7977 (miRNAs w/seed UCCCAGC)		mature microRNA	Activated	2.236	1	B9D1,EMP2,LRTOMT,MICOS10,NUPR1
miR-6849-3p (miRNAs w/seed CCAGCCU)		mature microRNA	Activated	2	1	ALOX15,CHST6,EMP2,PLEKHB1
miR-6770-5p (miRNAs w/seed GAGAAGG)		mature microRNA	Activated	2	1	EPAS1,HSPBP1,NWD1,TMEM213
miR-6878-3p (and other miRNAs w/seed UGGCCUC)		mature microRNA	Activated	2.121	0.409	BSCL2,CXCL8,KRT18,PRSS23,PSENEN,STK33,TCTN1,TEKT1
miR-6740-3p (miRNAs w/seed GUCUUCU)		mature microRNA	Activated	2.646	0.112	AQP5,CIAO2A,CXCL17,HNRNPA1,IFT27,MS4A8,STK33
BMP6		growth factor	Activated	2.145	0.00021	AQP5,ARHGAP18,CCN2,CDKN1A,EPHX1,ID1,PMEPA1,SCEL,TNFRSF12A,TXNRD1,XBP1	232 (14)
IFNG		cytokine	Activated	4.237	1.21e-18	ALDH1A3,ALDH1L1,ALOX15,APOL1,APOL6,AREG,ATP1B1,AZGP1,BIRC3,C15orf48,C3,CCL20,CCN2,CCND1,CD63,CD74,CDKN1A,CDKN2A,CDKN2B,CEACAM5,CEBPB,CEBPD,CIRBP,CTSC,CTSD,CXCL17,CXCL2,CXCL3,CXCL5,CXCL6,CXCL8,CYBA,DANCR,DEFB4A/DEFB4B,DUSP4,DUSP5,EEF1A1,EGR1,F3,FABP5,FN1,FOS,FTH1,GAS5,GDF15,GSTP1,HDAC9,HES1,HIF1A,HLA-B,HLA-C,HLA-DRA,HSP90AA1,HSPG2,ICAM1,ID1,IDO1,IFI27,IFI6,IFNGR1,IL19,IL1B,IL1RN,INSR,ISG15,ITGB1,J…	271 (15)
IFNA2		cytokine	Activated	3.201	2.42e-07	APOL6,CDKN1A,CDKN2A,CDKN2B,HIF1A,HLA-B,HLA-C,IDO1,IFI27,IFI6,IFT57,IL1B,ISG15,LYN,MET,MT-ATP6,PLAAT4,PLAT,SAMD9,SAMHD1,SDC1,TGM2,TNFSF10,XBP1	306 (20)
HGF		growth factor	Activated	2.361	6.7e-11	BIRC3,CALM1 (includes others),CCN1,CCN2,CCND1,CDKN1A,CDKN2A,CDKN2B,CXCL2,CXCL8,DUSP4,EGR1,EMP1,EMP2,F3,FAM3C,FN1,FOS,HES1,ICAM1,ID1,IGFBP3,IL1B,ISG15,ITGB1,ITGB8,KRT17,KRT18,LCN2,LDHA,MET,MMP10,NAMPT,NOS2,NR4A1,NRIP1,PHLDA2,PLAU,RAC1,RHOB,S100A9,SOX2,TNFAIP2,YWHAZ	268 (17)
PTGER1		G-protein coupled receptor	Activated	2	0.000401	CXCL8,FN1,FOS,ICAM1	274 (20)
CD40		transmembrane receptor	Activated	2.215	0.000294	BIRC3,CCND1,CDK6,CDKN1A,CXCL8,F3,FOS,ICAM1,IL1B,IL1RN,ITGB1,JUN,MET,NOS2,TAPBP,TNFSF10,XBP1	246 (19)
NONO		transcription regulator	Activated	2.395	0.0146	CDKN2A,IDO1,IFI27,IFI6,ISG15,NUPR1,RNF213,SAMD9,TNFSF10
EGF		growth factor	Activated	2.406	1.23e-27	ALOX15,AQP3,AREG,B4GALT5,BTG2,CCL20,CCN1,CCN2,CCND1,CDKN1A,CDKN2A,CEACAM7,CEBPB,CEBPD,CLDN3,CLDN7,CRABP2,CTSD,CXCL2,CXCL5,CXCL6,CXCL8,DNAI1,DUSP4,DUSP5,EEF1A1,EGR1,EMP1,EPAS1,F3,FN1,FOS,FOXJ1,GDF15,GSTP1,HES1,HIF1A,ICAM1,ID1,IGFBP2,IGFBP3,IGFBP5,IL1B,ITGB1,JUN,JUND,KRT16,KRT5,LAMB3,LCN2,LDHA,LTF,MET,MMP10,MUC1,MUC5AC,MUC5B,NOS2,NR4A1,PHLDA2,PLAT,PLAU,PTGES,RAC1,RHOB,S100A10,S100A4,S100A7,S100A9,S…	353 (22)
HRAS		enzyme	Activated	2.093	1.72e-14	ALDH1A3,ALDH3A1,ANXA3,AREG,BIRC3,BTG2,CCL20,CCN1,CCN2,CCND1,CDKN1A,CDKN2A,CDKN2B,CEBPB,CEBPD,CRABP2,CTSC,CXCL2,CXCL3,CXCL5,CXCL8,DUSP4,EGR1,EPHX1,FN1,FOS,GNB1,GRN,HES1,HIF1A,HLA-B,HSP90AA1,ICAM1,IGFBP3,IGFBP5,IL1B,ITGB1,IVL,JUN,KRT16,KRT18,MET,MMP10,NOS2,NQO1,PDLIM5,PLAU,PMEPA1,PRSS23,PRXL2A,RHOB,RPL23,RPL27A,RPS10,RPS3,S100A4,SOD1,SOX4,TGM2,TINAGL1,TMSB10/TMSB4X	302 (21)
STAT5A		transcription regulator	Activated	2.198	1.5e-09	ALDH3A1,BIRC3,C15orf48,CCND1,CDK6,CDKN1A,CEBPB,CXCL5,DUSP5,EPAS1,FOS,GCNT3,H1-2,ICAM1,ID1,KRT5,KRT80,LAMB3,LCN2,MAL2,PIP,PLAAT4,PRSS23,S100P,SELENBP1,SLC34A2,TFF3,TXNIP,YWHAG,ZFP36	291 (17)
TYROBP		transmembrane receptor	Activated	2.228	0.00887	CXCL8,GPX1,ICAM1,IDO1,IL1B,ITGB1	186 (14)
TNFSF10	1.3	cytokine	Activated	2.914	1.04e-05	BIRC3,CXCL8,DDIT4,FOS,FTH1,HLA-C,IFI27,IFI6,IL1B,IL1RN,ISG15,JUN,PLAU,TNFAIP2,TNFSF10	247 (16)
EHF		transcription regulator	Activated	4.67	3.47e-14	CCL20,CDKN2A,CRABP2,IL1RN,KLK5,KLK6,KLK7,KLK8,LYN,MET,MUC1,PLAT,S100A7,S100A8,S100A9,SAA1,SAA2,SCEL,SPRR1B,SPRR2A,SPRR2D,SPRR3
IL6		cytokine	Activated	2.531	1.17e-16	AREG,BTG2,C3,CCL20,CCN2,CCND1,CD74,CDKN1A,CDKN2A,CDKN2B,CEBPB,CEBPD,CES1,CFD,CTSC,CXCL2,CXCL3,CXCL5,CXCL6,CXCL8,DANCR,DEFB4A/DEFB4B,EGR1,F3,FN1,FOS,GLRX,GSTA1,HIF1A,ICAM1,ID1,IDO1,IGFBP3,IGFBP5,IK,IL1B,IL1RN,ITGB1,JUN,JUND,KRT18,KRT8,LCN2,LGALS1,LTF,MET,MMP10,MT1E,MUC1,NAMPT,NOS2,NPHP1,NUCB2,PLAT,PLAU,PLK2,PPBP,PTGES,S100A7,S100A9,SAA1,SAA2,SLC12A2,SOX2,STEAP4,STING1,TGM2,TNFRSF12A,TNFSF10,VTCN1,…	280 (16)
OSM		cytokine	Activated	3.445	6.73e-21	AKR1C1/AKR1C2,ANXA3,ARL4A,ASAH1,CCL20,CCND1,CDKN1A,CEBPD,CST6,CXCL2,CXCL3,CXCL5,CXCL6,CXCL8,DEFB4A/DEFB4B,DHRS3,DSC2,EGR1,F3,FN1,FOS,FOXC1,HIF1A,HLA-B,HLA-C,ICAM1,ID1,IFNGR1,IGFBP3,IL1B,JUN,KLK7,KRT16,KRT17,LCN2,LITAF,LY6D,MARCKS,MGLL,MMP10,NAMPT,NMB,NOS2,PDLIM5,PDZK1IP1,PIGR,PLAU,PTGES,S100A7,S100A8,S100A9,S100P,SAA1,SEPTIN9,SLPI,SULT2B1,SYNE1,TAPBP,TM7SF2,TNFAIP2,TPM1,TUBA1A,XDH,ZFP36	224 (17)
IL1B	1.19	cytokine	Activated	3.511	3.25e-22	ALOX15,APOL6,BIRC3,BPIFB1,BTG2,C3,CAV2,CCL20,CCN2,CCND1,CD74,CDKN1A,CEBPB,CEBPD,CHST6,CXCL2,CXCL3,CXCL5,CXCL6,CXCL8,CYBA,DANCR,DBI,DDIT4,DEFB4A/DEFB4B,DUSP5,EGR1,EPAS1,F3,FABP5,FN1,FOS,FOXJ1,GAS5,GDF15,GRN,GSTA1,GSTA2,H1-10,HES1,HIF1A,HLA-DRA,HSPG2,ICAM1,IDO1,IFNGR1,IGFBP3,IGFBP5,IL19,IL1B,IL1RN,INSR,ISG15,ITGB1,ITGB8,JUN,JUND,KRT5,LAMB3,LCN2,LDHA,MIF,MMP10,MT1E,MUC1,MUC5AC,MUC5B,NAMPT,NFKBIZ,NOS…	272 (14)
CCR5		G-protein coupled receptor	Activated	2.407	2.3e-05	CD9,CXCL2,CXCL3,F3,FOS,IL1B,NOS2,SLPI	256 (17)
CD36		transmembrane receptor	Activated	2.09	1.06e-05	AREG,CCL20,CXCL3,CXCL5,CXCL6,CXCL8,DEFB4A/DEFB4B,ICAM1,IGFBP7,IL1B,MMP10,PLAU,XBP1	206 (17)
C5		cytokine	Activated	2.903	4.07e-06	CCND1,CD63,CXCL2,CXCL3,CXCL8,EGR1,F3,FN1,GDF15,ICAM1,IL1B,MET,PLAT,TNFAIP2,ZFP36	199 (16)
HMGB1		transcription regulator	Activated	3.081	4.44e-07	CCL20,CDKN1A,CDKN2A,CXCL2,CXCL3,CXCL5,CXCL6,CXCL8,EGR1,HIF1A,ICAM1,IL1B,INSR,PTGES	241 (14)
BRD4		kinase	Activated	2.447	1.84e-06	ANKRD37,BDH1,CCND1,CDKN2B,CXCL2,CXCL3,CXCL5,CXCL8,FN1,FOS,ICAM1,ITGB1,NQO1,PLAT,PLAU,RAC1,XBP1	339 (28)
KLK5	1.313	peptidase	Activated	2.449	5.35e-06	CCL20,CXCL2,ICAM1,IL1B,S100A8,S100A9	234 (21)
PF4		cytokine	Activated	2.615	7.15e-07	BIRC3,CDKN1A,CXCL3,CXCL8,F3,FN1,ICAM1,IL19,IL1B,IL1RN,ISG15,NFKBIZ,SOX2	258 (18)
IL36A		cytokine	Activated	3.254	2.39e-09	CCL20,CXCL2,CXCL3,CXCL6,CXCL8,IL1B,LCN2,NFKBIZ,S100A7,S100A8,S100A9	188 (15)
RHOB	-1.56	enzyme	Activated	2	6.64e-05	CDKN1A,CXCL8,ICAM1,NOS2,RHOB	299 (22)
IL17F		cytokine	Activated	2.602	0.000182	CCL20,CXCL2,CXCL3,CXCL5,CXCL6,CXCL8,ICAM1	209 (17)
TLR3		transmembrane receptor	Activated	2.866	1.87e-08	C3,CAST,CCL20,CXCL2,CXCL3,CXCL8,DEFB4A/DEFB4B,FOS,ICAM1,ID1,IFI6,IL19,IL1B,IL1RN,ISG15,LCN2,NFKBIZ,NOS2,NR4A1,NTS,PLAU,PLK2,PTGES,RHOB,S100A8,SLPI,TNFSF10	271 (14)
miR-324-3p (miRNAs w/seed CCACUGC)		mature microRNA	Activated	2	1	COQ4,STK33,TMEM213,ZMYND10
SGPP2		phosphatase	Activated	2.236	0.000787	DNAJA4,HSP90AA1,HSPH1,IL1B,XBP1
Pkg		group	Inhibited	-2	0.00394	EGR1,FOS,JUN,SOX9	233 (22)
TCR		complex	Inhibited	-2.28	0.00159	ALDOA,BIRC3,CCND1,CXCL8,EGR1,FOS,HIF1A,IFI6,IFNGR1,ISG15,JUN,LDHB,NR4A1,RPL10A,RPL17,RPL3,RPL4,RPL5,RPLP0,RPS3,RPS4X,TNFRSF12A	278 (25)
Tnf receptor		group	Inhibited	-2.19	0.000347	C3,CCL20,CCN2,CXCL8,NOS2	221 (16)
RNASEH2B		other	Inhibited	-2.547	0.00198	APOL6,CDKN1A,CXCL8,IFI27,IL1B,ISG15,PHLDA3,SAMD9,SSB,TXNIP	46 (4)
SIGIRR		transmembrane receptor	Inhibited	-2.222	0.000787	CXCL2,CXCL3,IL1B,S100A8,S100A9	184 (15)
BPIFA1	-5.503	other	Inhibited	-2.97	8.55e-12	CCL20,CXCL2,CXCL3,FOXJ1,IL1B,LTF,MUC5AC,MUC5B,SCGB1A1
DCAF1		kinase	Inhibited	-2.219	0.000787	CDKN1A,PTGES,TGM2,TNFSF10,TXNIP	227 (7)
MIR17HG		other	Inhibited	-2.619	0.0731	CCND1,CDKN1A,CLIC1,FNDC3B,HIF1A,HSPG2,SOX4
LLGL2		other	Inhibited	-2	0.0104	CCN1,CCN2,EMP2,TSPAN3
SLC7A2		transporter	Inhibited	-2	0.000284	CXCL2,CXCL3,CXCL6,IL1B
GNRH		group	Inhibited	-2.185	0.00452	EGR1,FOS,IGFBP3,IGFBP5,JUN	323 (23)
Alpha catenin		group	Inhibited	-3.079	8.45e-08	AREG,BIRC3,CXCL2,CXCL6,IGFBP2,IGFBP7,IL1B,LYN,NFKBIZ,PLAU,S100A8,S100A9,SAA1,STEAP4,TGM2,TNFAIP2,TNFRSF12A	230 (13)
ROR1		kinase	Inhibited	-2	0.0131	CCN1,CCN2,EMP2,TSPAN3
PRKAA1		kinase	Inhibited	-2.098	1.26e-05	ARHGDIB,BIRC3,CDC42EP3,CDKN1A,CXCL8,FN1,GPX1,GSTA1,LDHA,LITAF,NDRG2,NOS2,PMEPA1,RND3,TGM2,TXNIP,UCP2	271 (20)
PRKAA2		kinase	Inhibited	-2.921	0.000723	ARHGDIB,ATP5MC2,CDKN1A,DUSP4,EGR1,FN1,ICAM1,LDHA,NDRG2,TGM2,TXNIP,UCP2	259 (22)
RORA		ligand-dependent nuclear receptor	Inhibited	-2.54	0.00405	ATP1B1,CDKN1A,CDKN2A,CXCL8,CYP2F1,GPX1,GSTP1,IL1B,LCN2,MUC5B,S100A8,S100A9,SELENBP1,UCP2	205 (13)
mir-155		microRNA	Inhibited	-2.004	0.00297	ALDOA,CCND1,CDKN1A,CEBPB,CXCL8,DUSP5,GAPDH,HIF1A,IL1B,NOS2,YWHAZ	274 (21)
miR-291a-3p (and other miRNAs w/seed AAGUGCU)		mature microRNA	Inhibited	-2.423	0.215	ADAM9,BCAS1,C3,CAMK2N1,CCND1,CDKN1A,PLEKHS1,REEP3,SEPTIN2
miR-17-5p (and other miRNAs w/seed AAAGUGC)		mature microRNA	Inhibited	-2.78	0.000977	ALDH1A3,CABCOCO1,CAMK2N1,CCL20,CCN1,CCND1,CDKN1A,CXCL6,CXCL8,F3,ITGB8,KRT17,NTN4,PON2,PRR15,S100P,TXNIP	205 (7)
miR-148a-3p (and other miRNAs w/seed CAGUGCA)		mature microRNA	Inhibited	-2.121	0.5	ARRDC3,B4GALT5,EMP1,HLA-B,HLA-C,MACROH2A1,MMP10,TMSB10/TMSB4X
miR-34a-5p (and other miRNAs w/seed GGCAGUG)		mature microRNA	Inhibited	-2.002	0.153	ALDOA,AREG,ARHGDIB,B3GALT5,CCND1,CDK6,CDKN1A,CFAP43,FAM83A,HNRNPA1,ICAM1,LDHA,MET,PLAAT4,RRAS,SLC27A2,SOX2,VAMP2,VTCN1,XBP1
miR-124-3p (and other miRNAs w/seed AAGGCAC)		mature microRNA	Inhibited	-2.172	0.133	C20orf85,CCN2,CDK6,CREB3L2,CSPP1,EGR1,HEBP2,HES1,ITGB1,LITAF,NIBAN2,PDCD6,RAB11FIP1,RDH10,RRAS,SERINC2,SLC26A2,SOX9
mir-34		microRNA	Inhibited	-2.78	1.1e-06	BIRC3,CCDC113,CCND1,CDK6,CXCL3,DNAH6,EMP1,FN1,HIF1A,MARCKS,MET,NRIP1,PPP1CB,TUBB4B	200 (13)
miR-548b-3p (miRNAs w/seed AAGAACC)		mature microRNA	Inhibited	-2	0.0951	CAP1,NAMPT,PON2,RPS20
miR-365-3p (and other miRNAs w/seed AAUGCCC)		mature microRNA	Inhibited	-2	0.451	ARRDC3,CDKN1A,FAM3C,RPL23
miR-877-3p (miRNAs w/seed CCUCUUC)		mature microRNA	Inhibited	-2	1	CXCL2,HES1,IER5,PMEPA1
miR-2909 (miRNAs w/seed UUAGGGC)		mature microRNA	Inhibited	-2	0.128	MTRNR2L1,MTRNR2L8,RAC1,RARRES1
miR-133a-5p (miRNAs w/seed GCUGGUA)		mature microRNA	Inhibited	-2.121	0.326	ARRDC3,DZIP3,FOXC1,GLRX,HIF1A,MARCKS,PLAU,UBE2H
miR-31-5p (and other miRNAs w/seed GGCAAGA)		mature microRNA	Inhibited	-2.66	0.113	CDKN2A,CXCL5,CXCL8,HIF1A,IGFBP7,IL1B,KRT16,KRT17,KRT80,PPBP
miR-5131 (and other miRNAs w/seed GGCGCCC)		mature microRNA	Inhibited	-2	1	ALDH1A3,CCND1,PHLDA2,TINAGL1
miR-2681-3p (miRNAs w/seed AUCAUGG)		mature microRNA	Inhibited	-2	0.0907	EMP1,KLK7,NAMPT,RPS29
miR-501-3p (and other miRNAs w/seed AUGCACC)		mature microRNA	Inhibited	-2.333	0.000594	ATP1B1,B4GALT5,CDK6,LITAF,MARCKS,OLFM4,PLK2,TMEM213,UBE2H
mir-8		microRNA	Inhibited	-2.015	1.33e-08	CCND1,CDK6,CDKN1A,CLDN3,CLDN7,FN1,FTH1,HIF1A,IL1B,ITGB1,ITGB6,MET,MYOF,PHLDA3,RAC1,SOX2,SOX9,TIMP2,TSPAN1,XBP1,YWHAG,YWHAZ,ZFP36	256 (19)
miR-103b (miRNAs w/seed CAUAGCC)		mature microRNA	Inhibited	-2	0.301	H2AC6,RAB11FIP1,SAA2,TMPRSS4
miR-4270 (and other miRNAs w/seed CAGGGAG)		mature microRNA	Inhibited	-2.111	0.453	B3GALT5,C22orf15,CEACAM6,CXCL6,GIPC1,NCCRP1,NIBAN2,OMG,S100A10,SPRR2A,SPRR2D
miR-3160-3p (miRNAs w/seed GAGCUGA)		mature microRNA	Inhibited	-2.121	0.101	ANXA3,B3GALT5,CAP1,CAPSL,CDKN1A,CXCL5,FOXC1,IL1RN
miR-182-5p (and other miRNAs w/seed UUGGCAA)		mature microRNA	Inhibited	-2.01	0.106	CAMK2N1,CDK6,EPAS1,FN1,IFI6,ISG15,ITGB1,RAC1,RPL23,SAMD9,SEPTIN9,SPAG17,YWHAG
miR-3668 (miRNAs w/seed AUGUAGA)		mature microRNA	Inhibited	-2.236	0.136	C15orf48,CDV3,FAM3C,MTRNR2L1,MTRNR2L12
miR-4695-5p (and other miRNAs w/seed AGGAGGC)		mature microRNA	Inhibited	-2.309	0.439	B3GALT5,CD63,CFAP77,CLTB,CLUAP1,FYB1,HES4,IL1RN,KRT16,RAC1,RPL23,SLC34A2
miR-3613-3p (miRNAs w/seed CAAAAAA)		mature microRNA	Inhibited	-2	1	APOL6,PPP1CB,SOX4,SOX9
miR-423-3p (miRNAs w/seed GCUCGGU)		mature microRNA	Inhibited	-2.236	0.132	BCAS1,ISG15,ITGB1,MTRNR2L1,RAC1
miR-3945 (miRNAs w/seed GGGCAUA)		mature microRNA	Inhibited	-2	1	CDC42EP3,MYEOV,PDLIM5,TGM2
let-7a-5p (and other miRNAs w/seed GAGGUAG)		mature microRNA	Inhibited	-2.08	0.153	CCND1,CDK6,CDKN1A,CDKN2A,CIAO2A,ERO1A,FN1,GALNT1,GIPC1,GLRX,MRPS24,MT-ND4L,NQO1,PRSS22,RDH10,RHOB,S100A4,S100A8,TNFSF10
miR-219b-5p (and other miRNAs w/seed GAUGUCC)		mature microRNA	Inhibited	-2	0.514	CEACAM7,NAMPT,PPP1CB,SEPTIN7
miR-4479 (miRNAs w/seed GCGCGGC)		mature microRNA	Inhibited	-2	0.471	B4GALT5,H1-10,TAPBP,TMSB10/TMSB4X
miR-4537 (miRNAs w/seed GAGCCGA)		mature microRNA	Inhibited	-2.121	0.03	B4GALT5,CDC42EP3,F3,H1-10,PIGR,SERINC2,SPACA9,TAPBP
miR-4512 (miRNAs w/seed AGGGCCU)		mature microRNA	Inhibited	-2.449	0.363	BPGM,CDKN2B,CXCL5,MTRNR2L1,MTRNR2L8,PDZK1IP1
miR-4777-3p (miRNAs w/seed UACCUCA)		mature microRNA	Inhibited	-2	0.301	B3GALT5,CDV3,MACC1,PDCD6
miR-1298-3p (miRNAs w/seed AUCUGGG)		mature microRNA	Inhibited	-2	1	BPGM,CEACAM5,FAM83A,PLAT
miR-4689 (and other miRNAs w/seed UGAGGAG)		mature microRNA	Inhibited	-2	1	CDKN1A,GLRX,PLAT,TTC9
miR-1247-3p (miRNAs w/seed CCCGGGA)		mature microRNA	Inhibited	-2	1	ALDH1A3,PTGES,TMSB10/TMSB4X,TXNRD1
INHA		growth factor	Inhibited	-2.138	0.0118	AREG,CCN1,CCN2,DNAH7,EPHX1,KRT18,KRT8,PRSS23
PPARGC1A		transcription regulator	Inhibited	-2.484	4.72e-08	AK1,BDH1,C3,CALM1 (includes others),CCN2,CDKN1A,CEBPB,CEBPD,COX5A,CTSC,EPAS1,FOS,GDF15,GPX1,HIF1A,ICAM1,IGFBP3,IGFBP5,IGFBP7,IL1RN,ITGB1,LDHA,LDHB,MRPS31,NFKBIZ,NR4A1,PRDX5,SOD1,SOX2,TIMP2,TNFRSF12A,TNFSF10,UCP2,VAMP2,XBP1,XDH	274 (22)
HFE		transmembrane receptor	Inhibited	-2.433	0.138	CD74,EGR1,HSP90AA1,HSPH1,LCN2,SAA1
SOX1		transcription regulator	Inhibited	-2	0.0599	DUSP4,DUSP5,HES1,IER5,TXNRD1
FANCD2		other	Inhibited	-2.219	5.35e-06	CDKN1A,GPX1,GPX4,MT-RNR1,SOD1,TXNRD1
NFE2L2		transcription regulator	Inhibited	-2.596	8.81e-13	ADH7,AKR1C1/AKR1C2,ALDH3A1,ALDOA,CBR1,CCL20,CCN2,CDKN1A,CFD,CTSD,CXCL2,CXCL3,CXCL6,CXCL8,EPAS1,EPHX1,FN1,FTH1,GPX1,GPX4,GSTA1,GSTP1,HSP90AA1,ICAM1,IL19,IL1B,IL1RN,ISG15,MGLL,MMP10,NARS1,NOS2,NQO1,NUCB2,PRDX1,PSMA6,RACK1,RPLP0,RUVBL1,S100P,SAA1,SOD1,STING1,TXNRD1,UBB,XBP1	283 (16)
HNF4A		transcription regulator	Inhibited	-3.289	0.000189	ADSS2,AKR1C1/AKR1C2,ALDH1A1,ALDH1L1,ALDH2,ALDH3A1,AQP3,ASAH1,ATP6V0C,BDH1,BPGM,C3,CALML4,CAP1,CCDC170,CCL20,CCND1,CDC42EP3,CDKN1A,CEBPB,CEBPD,CETN2,CHST9,CLDN3,COQ4,CRABP2,CRIP1,CXCL3,CXCL8,DNPH1,DSC2,EFCAB1,EGR1,ENC1,EPHX1,ERO1A,FTH1,GAPDH,GDF15,GPX1,GSTA1,GTF2I,HIF1A,HLA-B,HLA-C,HSPH1,IER5,IFNGR1,JTB,JUN,KIF9,KRT17,KRT7,KRT8,LCN2,LDHA,LTF,MAL2,MS4A8,MSMB,NAMPT,ODAD4,PRDX5,PSMA2,RAC1,RPL41,RPLP0…	307 (22)
S100A6		transporter	Inhibited	-2	0.00923	CCL20,CXCL2,CXCL8,TPM4
ATF3		transcription regulator	Inhibited	-2.045	0.000678	BIRC3,CCND1,CDKN1A,ICAM1,ID1,IL1B,JUN,NFKBIZ,NOS2,PTGES,SRI,XBP1	276 (17)
miR-6501-3p (miRNAs w/seed CAGAGCA)		mature microRNA	Inhibited	-2	0.458	B3GALT5,CAMK2N1,CXCL6,GLRX
miR-1178-5p (miRNAs w/seed AGGGUCA)		mature microRNA	Inhibited	-2.236	0.403	B3GALT5,KLK7,MTRNR2L8,SEPTIN7,TNFSF10
IL1RN	1.064	cytokine	Inhibited	-3.027	1.53e-06	CCL20,CDKN1A,CXCL3,CXCL5,CXCL8,HDAC9,ICAM1,IFI27,IFI6,IGFBP5,IL1B,NOS2,RARRES1,S100A9,SAMD9,TNFSF10	190 (17)
INSIG1		other	Inhibited	-2.111	8.88e-05	CXCL2,CXCL3,CXCL6,FABP5,JUN,LCN2,NFKBIZ,PTGES,S100A8,S100A9,TM7SF2,UCP2	179 (11)
FBXO32		enzyme	Inhibited	-2.971	0.000709	ALDH1A3,CCL20,CXCL2,CXCL3,CXCL6,IL1B,PTGES,TFPI2,XBP1
ARNTL		transcription regulator	Inhibited	-2.169	0.0784	CDKN2A,HIF1A,IL1B,ITGB8,NQO1
STK11		kinase	Inhibited	-2.091	7.06e-05	ALDOA,ATP5MC2,CCND1,CDKN1A,COX5A,CTSD,CXCL2,CXCL3,CXCL5,CXCL6,CXCL8,FN1,GAPDH,HIF1A,ID1,IGFBP5,LDHA,NDUFC2,NME2,NOS2,TNFSF10,TXNRD1	266 (20)
PRKAR2B		kinase	Inhibited	-2	0.00112	BIRC3,EGR1,FOS,NR4A1,NTS	237 (19)
TREX1		enzyme	Inhibited	-2.324	0.0041	APOL6,CAST,CXCL8,IFI27,ISG15,SAMD9,SSB,TAPBP,TXNIP	47 (4)
KMT2D		transcription regulator	Inhibited	-2.534	0.00605	CRIP1,CRIP2,CTSD,DSC2,IVL,KRT16,KRT17,KRT23,LAMB3,NUDT14,PRR15,S100A8,SPRR1B
IKZF1		transcription regulator	Inhibited	-2.645	0.000167	CAV2,CDK6,CDKN1A,CXCL2,DUSP5,EMP1,FN1,GRN,HES1,IFI27,IFI6,INSR,LYN,MGLL,NFKBIZ,RNF213,SLPI,SOX9,SPRR2A,TXNIP	307 (20)
MYB		transcription regulator	Inhibited	-2.224	1.83e-05	BIRC3,C15orf48,C3,CCND1,CDKN2B,CXCL2,CXCL6,FN1,FOXJ1,ICAM1,IGFBP3,IGFBP5,JUN,LCN2,SDC1,SLC27A2,SOX2	213 (19)
SOX3		transcription regulator	Inhibited	-2.236	0.0282	DUSP4,DUSP5,IER5,SOX2,SOX9,TXNRD1
STS		enzyme	Inhibited	-2.236	2.34e-05	CEBPD,IGFBP2,IL1B,LTF,NOS2,UCP2,XBP1	239 (12)
ADAMTS12		peptidase	Inhibited	-2.425	6.62e-06	ALDH1A3,LCN2,LGALS1,S100A8,S100A9,SOX9,TNFAIP2
PLA2G2E		enzyme	Inhibited	-2	0.000401	IL1B,KLK6,KRT16,S100A9
TNIP1		other	Inhibited	-2.777	1.91e-05	CCL20,CXCL2,CXCL3,HLA-B,IL1B,LCN2,S100A8,S100A9	171 (13)
MYCN		transcription regulator	Inhibited	-2.265	2.42e-10	ALDH1A1,ALDOA,CCN2,CCND1,CDKN1A,DUSP4,EEF1A1,EEF1G,EEF2,EMP1,FN1,GAPDH,IGFBP7,ITGB1,LDHA,LGALS1,NME2,RPL17,RPL21,RPL23,RPL27A,RPL3,RPL4,RPL41,RPL5,RPLP0,RPS20,RPS3,RPS4X,RPS7,S100A10,TGM2,TIMP2,TPM1	256 (18)
miR-6802-3p (miRNAs w/seed UCACCCC)		mature microRNA	Inhibited	-2	1	ARRDC3,GDF15,IFI27,PHLDA3
miR-7154-3p (miRNAs w/seed GGAGGAC)		mature microRNA	Inhibited	-2.236	1	APOL1,B3GALT5,CTSD,GLRX,HES4
miR-7973 (miRNAs w/seed GUGACCC)		mature microRNA	Inhibited	-2	1	CDV3,CITED4,MARCKS,STEAP4
miR-6825-5p (and other miRNAs w/seed GGGGAGG)		mature microRNA	Inhibited	-2.137	1	ATP5MC2,B3GALT5,BTG2,CALM1 (includes others),CCDC113,CD74,CDKN1A,CHST6,CLTB,CRABP2,CREB3L2,CTSD,EFCAB1,EPAS1,EPHX1,GIPC1,GPRC5A,GRN,H1-10,HES4,HLA-B,HSPBP1,KLK6,LCN2,MAP1A,MARCKS,NDRG2,NR2F6,NUDC,PMEPA1,RAC1,SDC1,SLC34A2,TIMP2,TLE5,TTC9,VAMP2
miR-7056-5p (and other miRNAs w/seed GUGGAGG)		mature microRNA	Inhibited	-2.236	1	B3GALT5,GLRX,TGM2,TLE5,VAMP2
CBL		transcription regulator	Inhibited	-2.156	4.05e-06	CDKN1A,CDKN2B,CXCL2,CXCL3,FN1,FOS,IL1B,INSR,LYN,NR4A1	208 (22)
NR3C1		ligand-dependent nuclear receptor	Inhibited	-2.607	1.63e-14	ADH1C,AQP5,ATP1B1,BIRC3,CBR1,CCL20,CCN1,CCN2,CCND1,CDC42EP3,CDKN1A,CEBPB,CEBPD,CRABP2,CXCL2,CXCL3,CXCL6,CXCL8,DBI,DDIT4,DUSP4,EGR1,EMP1,ENC1,F3,FN1,FOS,GPX1,GSTA1,GSTP1,ICAM1,IDO1,IFI6,IL1B,INSR,ISG15,ITGB6,JUN,JUND,KRT17,KRT5,LCN2,MLF1,MMP10,NAMPT,NME5,NOS2,NQO1,PHLDA2,PIGR,PLAT,PLK2,PPP1CB,PSMA6,PTP4A2,RHOB,S100A8,S100A9,S100P,SOX4,TNFAIP2,TNFRSF12A,YWHAG,YWHAZ	304 (15)
CITED2		transcription regulator	Inhibited	-2.546	3.17e-05	ARL4A,C15orf48,C3,CDKN2A,CDKN2B,CXCL2,CXCL3,CXCL8,F3,HIF1A,ICAM1,IL1B,IL1RN,ISG15,NAMPT,NOS2,PLAC8,PLAU,TGM2	185 (13)
IKZF3		transcription regulator	Inhibited	-2.333	0.0002	CAV2,FN1,IFI27,IFI6,MGLL,NFKBIZ,RNF213,SOX9,SPRR2A
SP110		transcription regulator	Inhibited	-2.309	0.00082	AQP3,CCN1,CD74,CDKN2B,F3,GRN,IFI27,IFI6,ITGB1,RAC1,SOX4,TXNIP
ELK1		transcription regulator	Inhibited	-2.144	1.12e-05	CCL20,CDKN1A,CDKN2A,EGR1,FOS,ITGB1,ITGB6,JUN,NR4A1,NUPR1,ZFP36	305 (24)
CFTR		ion channel	Inhibited	-2.2	0.00482	CXCL3,CXCL8,IL1B,NFKBIZ,NOS2,S100A8,SAA1,SLC27A2	214 (18)
SUPT20H		other	Inhibited	-2	0.00394	BIRC3,CXCL8,IL1B,TNFAIP2	158 (12)
IL37		cytokine	Inhibited	-2.162	0.000533	CXCL2,CXCL3,CXCL8,IL1B,IL1RN	191 (16)
SCGB1A1	-4.741	cytokine	Inhibited	-2.236	0.000433	C3,CXCL8,FN1,S100A8,S100A9	235 (16)
Histone h2a		group			0.00814	EGR1,IGFBP2,IGFBP5,JUN
Ap2		group			0.0178	C3,ICAM1,IFNGR1,SAA1
Irp		group			0.0386	EPAS1,FTH1
Npm		group			0.000833	CDKN1A,RPL3
Vhl		complex			0.0208	BIRC3,CCND1
CSDE1 HNRNPD PABP PAIP1 SYNCRIP		complex			0.0289	FOS
p38 Sapk		group			0.00786	CCND1,CDKN2A	179 (7)
Srebp		group			0.0165	CDKN1A,FOS,UCP2
DNA-methyltransferase		group			0.0217	CDKN1A,CDKN2A,CDKN2B
Keratin 16		group			0.0289	CCND1
TEAD		group		0.156	4.43e-06	CAV2,CCN1,CCN2,CCND1,FN1	107 (7)
collagenase		group		1.667	2.05e-07	CEBPB,CEBPD,CXCL2,CXCL3,CXCL6,EGR1,ICAM1,JUN,SAA1	254 (11)
N-Cadherin		group			0.0208	CCND1,CDKN1A
Ggtase I		complex			0.00245	CCN1,CCN2	123 (7)
dopamine receptor		group			0.0262	FOS,NR4A1
Collagen type II		complex		1.414	3.28e-05	CCL20,CXCL2,CXCL3,CXCL5,IL1B,IL1RN,RRAS,TNFSF10	287 (21)
NRDE2		other			0.0262	APOL1,CCN1
TPPP2		other			0.00786	CDKN1A,CDKN2A
CARD9		other		1.71	0.0145	C3,CXCL2,CXCL3,IL1B
CD300LF		other			0.042	CXCL8,IL1B,IL1RN
ELF3		transcription regulator		0.898	8.55e-06	CCL20,CLDN7,FN1,KRT8,MET,MMP10,NOS2,SPRR2A	201 (15)
EPHB1		kinase			0.00333	EGR1,FOS,JUN	199 (21)
GPSM3		other			0.0289	IL1B
MALSU1		other			0.0116	MT-ND4,MT-ND6
PARPBP		other			0.0246	KRT18,KRT7,KRT8
ADRA1		group			0.00786	EGR1,FOS	222 (21)
AMOT		other			0.00245	CCN1,CCN2	235 (19)
ANTXR2		transmembrane receptor			0.0454	CCND1,FN1
BIRC3	1.232	enzyme		0.277	0.00538	BIRC3,CXCL8,ICAM1,IL1B	204 (15)
Agtr1b		G-protein coupled receptor			7.74e-05	CCN2,F3,FOS,NOS2	256 (21)
SOX2-OT		other			0.0454	ALDH1A1,SOX2
MEG3		other		1.103	0.000548	FN1,GDF15,HIF1A,JUN	211 (9)
JINK1/2		group			0.0104	CXCL8,IL1B,PTGES,RHOB
Sos		group			2.49e-05	ALDH1A3,AQP3,CAST,CRABP2,FOS,IGFBP5,ITGB1,KRT13,MET,MMP10,NRIP1,PLAU,PLK2,PMEPA1,RAB11FIP1,SLPI,XDH,YWHAZ	261 (13)
CDK4/6		group		0.896	0.0167	CCND1,CDK6,MARCKS,NIBAN2,PDLIM4,RPL27A
APC/APC2		group			0.0262	CDKN1A,NOS2
Hdac		group		1.237	2.88e-05	AREG,CCND1,CDKN1A,CRABP2,CXCL8,EGR1,FOS,HIF1A,HLA-DRA,IGFBP3,IL1B,JUN,MT1E,NR4A1,TNFSF10,TXNIP	263 (26)
MEF2		group			0.0145	IL1RN,JUN,LDHB,NR4A1
Notch		group		-0.093	0.00387	CDKN1A,CDKN2B,CRIP1,HES1,ID1,IVL,MET,PLAU,SAMHD1,SOX2,SVIP	267 (21)
Pdgfr		group			0.00553	AREG,EGR1,FN1	236 (19)
Creb		group		0.339	2.26e-06	AREG,BCAS1,CCN1,CCND1,CDKN1A,CEBPB,CEBPD,CXCL8,DUSP4,DYNLT2B,EGR1,FOS,HES1,IL1B,IVL,JUN,MIF,MT-ND3,MUC5AC,MUC5B,NR4A1,NTS,PLAT,PSENEN,SOD1,SOX4,SOX9	284 (24)
LTB4R/LTB4R2		group			0.0289	CXCL8
G protein alphai		group		0.816	0.0213	C15orf48,CCN1,CEBPD,FOS,ISG15,TNFRSF12A
NDPK		group			0.0289	CXCL8
Rsk		group			9.39e-05	CEBPB,CXCL2,CXCL8	264 (22)
PI3K (complex)		complex		1.291	1.08e-11	BIRC3,CCN2,CCND1,CDKN1A,CDKN2B,CEBPB,CTSD,CXCL8,DDIT4,FABP5,FN1,FOS,GSTA1,GSTP1,HIF1A,ICAM1,IGFBP2,IL1B,IL1RN,ITGB1,JUN,LCN2,MMP10,NOS2,NQO1,RHOB,RND3,RPL23,SAMHD1,SOX9,TGM2,TNFSF10,TXNIP,XBP1	275 (23)
Tgf beta		group		0.998	1.07e-14	ADH1C,ALDH1A1,ALDOA,ATP1B1,BSCL2,CCN1,CCN2,CCND1,CDK6,CDKN1A,CDKN2A,CDKN2B,CEBPB,CXCL17,CXCL2,CXCL3,CXCL8,EPAS1,FN1,FOS,HES1,HIF1A,HSPG2,ID1,IDO1,IGFBP3,IGFBP5,IL1B,IL1RN,ITGB1,JUN,KRT16,LDHA,MET,MIF,MMP10,MUC1,NOS2,NQO1,NR4A1,PLAT,PLAU,PMEPA1,PPBP,RHOB,SDC1,TIMP2,TNFRSF12A,TNFSF10	307 (20)
[truncated: 2,207 more rows]
